# Supplementary material for: Transcriptome analysis of the filamentous fungus Aspergillus nidulans directed to the global identification of promoters
Source: BMC Genomics. 2013 Dec 3;14(1):847. doi: 10.1186/1471-2164-14-847 (PMC4046813; doi:10.1186/1471-2164-14-847)
Supplement: Supplementary file 2 — Additional file 2: Whole transcriptome read counts per locus. Raw and normalised (RPKM) read counts for all annotated loci (n = 10827). 6 loci (CADANIAG00010797, CADANIAG00010692, CADANIAG00010663, CADANIAG00010810, CADANIAG00010773, CADANIAG00010682) encoding spliceosomal RNAs and small nucleolar RNAs annotated as on the + strand were manually altered to the - strand based on depth of coverage across the loci. (XLSX 3 MB) [file 12864_2013_5557_MOESM2_ESM.xlsx]

## Sheet: table
				Reads	Reads	Reads	Reads	Reads	Reads	Reads	Reads	Reads	Reads	Reads	Reads		RPKM	RPKM	RPKM	RPKM	RPKM	RPKM	RPKM	RPKM	RPKM	RPKM	RPKM	RPKM
				ALL	ALL	Nitrate	Nitrate	Complete_media	Complete_media	Ammonia	Ammonia	N-starvation_4h	N-starvation_4h	N-starvation_72h	N-starvation_72h		ALL	ALL	Nitrate	Nitrate	Complete_media	Complete_media	Ammonia	Ammonia	N-starvation_4h	N-starvation_4h	N-starvation_72h	N-starvation_72h
Locus_ID	Gene_Name	Total_Exon_Length	Description	sense	antisense	sense	antisense	sense	antisense	sense	antisense	sense	antisense	sense	antisense		sense	antisense	sense	antisense	sense	antisense	sense	antisense	sense	antisense	sense	antisense
CADANIAG00000001	ANIA_07421	744	hypothetical protein	0	0	0	0	0	0	0	0	0	0	0	0		0	0	0	0	0	0	0	0	0	0	0	0
CADANIAG00000002	ANIA_07420	339	conserved hypothetical protein	0	0	0	0	0	0	0	0	0	0	0	0		0	0	0	0	0	0	0	0	0	0	0	0
CADANIAG00000003	ANIA_11561	213	hypothetical protein	0	0	0	0	0	0	0	0	0	0	0	0		0	0	0	0	0	0	0	0	0	0	0	0
CADANIAG00000004	ANIA_07419	696	conserved hypothetical protein	24	0	0	0	0	0	0	0	0	0	24	0		0.618807	0	0	0	0	0	0	0	0	0	1.96246	0
CADANIAG00000005	ANIA_07418	2085	phenol 2-monooxygenase, putative (AFU_orthologue; AFUA_1G13660)	118	0	2	0	0	0	4	0	3	0	109	0		1.01562	0	0.110074	0	0	0	0.283117	0	0.119001	0	2.97523	0
CADANIAG00000006	ANIA_11560	216	hypothetical protein	2	0	0	0	0	0	0	0	0	0	2	0		0.166161	0	0	0	0	0	0	0	0	0	0.526958	0
CADANIAG00000007	ANIA_07417	552	conserved hypothetical protein	4	0	0	0	1	0	0	0	0	0	3	0		0.130039	0	0	0	0.171364	0	0	0	0	0	0.309301	0
CADANIAG00000008	ANIA_11559	213	hypothetical protein	0	0	0	0	0	0	0	0	0	0	0	0		0	0	0	0	0	0	0	0	0	0	0	0
CADANIAG00000009	ANIA_07416	498	conserved hypothetical protein	16	0	3	0	6	0	2	0	5	0	0	0		0.576559	0	0.691275	0	1.13967	0	0.59267	0	0.830378	0	0	0
CADANIAG00000010	ANIA_07415	1575	conserved hypothetical protein	0	1	0	0	0	0	0	0	0	0	0	1		0	0.0113939	0	0	0	0	0	0	0	0	0	0.0361342
CADANIAG00000011	ANIA_07414	1158	conserved hypothetical protein	8	0	0	0	3	0	1	0	1	0	3	0		0.123975	0	0	0	0.245059	0	0.127439	0	0.0714211	0	0.147439	0
CADANIAG00000012	ANIA_07413	1068	endomannanase (Eurofung)	1	0	0	0	0	0	0	0	0	0	1	0		0.0168028	0	0	0	0	0	0	0	0	0	0.0532879	0
CADANIAG00000013	ANIA_07412	315	conserved hypothetical protein	0	0	0	0	0	0	0	0	0	0	0	0		0	0	0	0	0	0	0	0	0	0	0	0
CADANIAG00000014	ANIA_07411	897	conserved hypothetical protein	2	0	0	0	2	0	0	0	0	0	0	0		0.0400121	0	0	0	0.210909	0	0	0	0	0	0	0
CADANIAG00000015	ANIA_07410	684	conserved hypothetical protein	1	0	0	0	0	0	0	0	0	0	1	0		0.026236	0	0	0	0	0	0	0	0	0	0.0832038	0
CADANIAG00000016	ANIA_11558	120	hypothetical protein	0	0	0	0	0	0	0	0	0	0	0	0		0	0	0	0	0	0	0	0	0	0	0	0
CADANIAG00000017	ANIA_07409	501	conserved hypothetical protein	4	0	1	0	2	0	0	0	1	0	0	0		0.143277	0	0.229045	0	0.377616	0	0	0	0.165081	0	0	0
CADANIAG00000018	ANIA_07408	1188	conserved hypothetical protein	0	0	0	0	0	0	0	0	0	0	0	0		0	0	0	0	0	0	0	0	0	0	0	0
CADANIAG00000019	ANIA_07407	1737	carboxylesterase, putative (AFU_orthologue; AFUA_5G13710)	229	10	15	1	5	0	7	1	41	1	161	7		2.36586	0.103313	0.990947	0.0660631	0.272288	0	0.594717	0.0849596	1.95218	0.0476141	5.27504	0.229349
CADANIAG00000020	ANIA_07406	909	integral membrane protein PTH11-like, putative (AFU_orthologue; AFUA_5G13715)	829	0	19	0	10	0	23	0	40	0	737	0		16.3661	0	2.39855	0	1.04063	0	3.73401	0	3.63941	0	46.1427	0
CADANIAG00000021	ANIA_07405	591	hypothetical protein	0	1	0	0	0	0	0	1	0	0	0	0		0	0.0303645	0	0	0	0	0	0.249703	0	0	0	0
CADANIAG00000022	ANIA_07404	1086	alpha/beta hydrolase, putative (AFU_orthologue; AFUA_3G01280)	18	0	7	0	3	0	3	0	1	0	4	0		0.297438	0	0.739651	0	0.261306	0	0.407665	0	0.0761562	0	0.209619	0
CADANIAG00000023	ANIA_07403	957	conserved hypothetical protein	117	0	18	0	28	0	15	0	46	0	10	0		2.19395	0	2.15834	0	2.76761	0	2.31308	0	3.9754	0	0.594686	0
CADANIAG00000024	ANIA_07402	1986	glucoamylase (Eurofung)	66	0	20	0	18	0	23	0	5	0	0	0		0.596373	0	1.15561	0	0.857337	0	1.70907	0	0.208222	0	0	0
CADANIAG00000025	ANIA_07401	1068	beta-1,4-endoxylanase (Eurofung)	2	0	2	0	0	0	0	0	0	0	0	0		0.0336056	0	0.214891	0	0	0	0	0	0	0	0	0
CADANIAG00000026	ANIA_11557	219	hypothetical protein	0	0	0	0	0	0	0	0	0	0	0	0		0	0	0	0	0	0	0	0	0	0	0	0
CADANIAG00000027	ANIA_07400	1038	conserved hypothetical protein	1570	7	392	0	252	3	231	2	648	1	47	1		27.1429	0.121019	43.3359	0	22.9647	0.27339	32.8418	0.284344	51.6313	0.0796779	2.57691	0.054828
CADANIAG00000028	ANIA_07399	1632	cytochrome P450, putative (Eurofung)	2061	1	483	0	167	0	365	0	970	1	76	0		22.6627	0.010996	33.9614	0	9.67954	0	33.0054	0	49.1572	0.0506775	2.65029	0
CADANIAG00000029	ANIA_07398	489	hypothetical protein	0	0	0	0	0	0	0	0	0	0	0	0		0	0	0	0	0	0	0	0	0	0	0	0
CADANIAG00000030	ANIA_07397	2559	conserved hypothetical protein	14	0	0	0	2	0	0	0	1	0	11	0		0.0981773	0	0	0	0.0739296	0	0	0	0.0323195	0	0.244637	0
CADANIAG00000031	ANIA_07396	2319	beta-glucosidase (Eurofung)	18	0	1	0	0	0	0	0	1	0	16	0		0.139292	0	0.0494832	0	0	0	0	0	0.0356644	0	0.392662	0
CADANIAG00000032	ANIA_11556	270	hypothetical protein	0	0	0	0	0	0	0	0	0	0	0	0		0	0	0	0	0	0	0	0	0	0	0	0
CADANIAG00000033	ANIA_07395	1074	integral membrane protein (AFU_orthologue; AFUA_5G00840)	59	1	0	0	0	0	0	1	0	0	59	0		0.985828	0.0167089	0	0	0	0	0	0.137407	0	0	3.12642	0
CADANIAG00000034	ANIA_07394	990	conserved hypothetical protein	16	0	2	0	7	0	1	0	0	0	6	0		0.290027	0	0.231821	0	0.668839	0	0.149065	0	0	0	0.344918	0
CADANIAG00000035	ANIA_07393	558	conserved hypothetical protein	0	2	0	0	0	0	0	0	0	0	0	2		0	0.0643205	0	0	0	0	0	0	0	0	0	0.203984
CADANIAG00000036	ANIA_07392	1488	choline transporter, putative (Eurofung)	4246	0	92	0	107	0	84	0	854	0	3109	0		51.2071	0	7.09486	0	6.80204	0	8.33083	0	47.4668	0	118.91	0
CADANIAG00000037	ANIA_07391	1635	conserved hypothetical protein	711	0	14	0	24	0	15	0	168	0	490	0		7.80378	0	0.982583	0	1.38852	0	1.3539	0	8.49819	0	17.056	0
CADANIAG00000038	ANIA_07390	1659	conserved hypothetical protein	468	6	9	0	135	0	8	0	118	1	198	5		5.06236	0.064902	0.622522	0	7.69743	0	0.711632	0	5.88262	0.0498527	6.79232	0.171523
CADANIAG00000039	ANIA_07389	1743	conserved hypothetical protein	1145	0	6	0	2	0	5	0	162	0	970	0		11.7886	0	0.395014	0	0.10854	0	0.423335	0	7.68693	0	31.6719	0
CADANIAG00000040	ANIA_07388	2220	catalase-peroxidase cpeA (Eurofung)	2494	0	85	0	55	0	24	0	612	0	1718	0		20.1603	0	4.39364	0	2.34352	0	1.5954	0	22.7999	0	44.0423	0
CADANIAG00000041	ANIA_07387	1042	hypothetical pyrroline-5-carboxylate reductase (Eurofung)	3362	125	843	32	882	38	541	40	656	9	440	6		57.9006	2.15276	92.8365	3.52404	80.0681	3.44964	76.6199	5.66506	52.068	0.714348	24.0317	0.327705
CADANIAG00000042	ANIA_07386	943	conserved hypothetical protein	4375	23	963	6	1332	4	975	4	160	4	945	5		83.2568	0.437693	117.185	0.730127	133.614	0.401242	152.583	0.62598	14.0328	0.350819	57.0321	0.301757
CADANIAG00000043	ANIA_07385	1221	conserved hypothetical protein	13619	0	6	0	11	0	31	0	82	0	13489	0		200.163	0	0.56389	0	0.852188	0	3.74678	0	5.55435	0	628.729	0
CADANIAG00000044	ANIA_07384	645	conserved hypothetical protein	35	40	2	0	1	1	7	0	4	2	21	37		0.973782	1.11289	0.355819	0	0.146656	0.146656	1.60159	0	0.512903	0.256452	1.85293	3.26469
CADANIAG00000045	ANIA_07383	1518	conserved hypothetical protein	4	2	0	0	0	0	0	0	1	0	3	2		0.047287	0.0236435	0	0	0	0	0	0	0.0544833	0	0.112473	0.0749821
CADANIAG00000046	ANIA_07382	1269	salicylate hydroxylase, putative (AFU_orthologue; AFUA_3G01460)	214	0	45	0	28	0	23	0	60	0	58	0		3.02626	0	4.06921	0	2.08716	0	2.67472	0	3.91043	0	2.60115	0
CADANIAG00000047	ANIA_10933	898	conserved hypothetical protein	0	0	0	0	0	0	0	0	0	0	0	0		0	0	0	0	0	0	0	0	0	0	0	0
CADANIAG00000048	ANIA_10939	753	conserved hypothetical protein	0	0	0	0	0	0	0	0	0	0	0	0		0	0	0	0	0	0	0	0	0	0	0	0
CADANIAG00000049	ANIA_07380	1533	conserved hypothetical protein	2	0	0	0	1	0	0	0	1	0	0	0		0.0234121	0	0	0	0.0617044	0	0	0	0.0539502	0	0	0
CADANIAG00000050	ANIA_07379	2229	Putative Zn(II)2Cys6 transcription factor (Eurofung)	0	0	0	0	0	0	0	0	0	0	0	0		0	0	0	0	0	0	0	0	0	0	0	0
CADANIAG00000051	ANIA_07378	579	conserved hypothetical protein	543	0	7	0	510	0	12	0	5	0	9	0		16.8296	0	1.38733	0	83.3202	0	3.05854	0	0.714211	0	0.884634	0
CADANIAG00000052	ANIA_07377	1209	RTA1 domain protein, putative (AFU_orthologue; AFUA_3G00480)	23	0	4	0	2	0	6	0	1	0	10	0		0.341393	0	0.379658	0	0.156481	0	0.732381	0	0.0684083	0	0.470731	0
CADANIAG00000053	ANIA_07375	1831	conserved hypothetical protein	4184	4	879	1	1590	1	593	0	609	0	513	2		41.0069	0.0392035	55.0883	0.0626716	82.1424	0.0516619	47.7946	0	27.5083	0	15.9451	0.0621643
CADANIAG00000054	ANIA_07374	743	acetyltransferase, GNAT family family (AFU_orthologue; AFUA_8G05690)	1534	5	153	0	395	0	124	0	422	1	440	4		37.0501	0.120763	23.6299	0	50.2883	0	24.6289	0	46.9741	0.111313	33.7026	0.306387
CADANIAG00000055	ANIA_07373	2133	solute symporter family transporter (AFU_orthologue; AFUA_6G03200)	1140	136	2	16	3	32	13	14	419	42	703	32		9.59108	1.1442	0.107596	0.860772	0.133042	1.41912	0.899424	0.968611	16.2464	1.62852	18.757	0.853805
CADANIAG00000056	ANIA_10932	1352	hypothetical protein	770	25	0	4	0	5	1	6	275	1	494	9		10.2204	0.331831	0	0.339502	0	0.349826	0.109153	0.654918	16.8225	0.0611728	20.7946	0.378848
CADANIAG00000057	ANIA_10935	2442	hypothetical protein	1110	15	18	2	17	3	13	5	113	3	949	2		8.157	0.11023	0.845835	0.0939817	0.658509	0.116207	0.785615	0.30216	3.82708	0.101604	22.1167	0.0466105
CADANIAG00000058	ANIA_07371	1461	conserved hypothetical protein	749	58	0	3	6	3	4	4	267	5	472	43		9.19994	0.712412	0	0.23563	0.388472	0.194236	0.404038	0.404038	15.1146	0.283045	18.3862	1.67501
CADANIAG00000059	ANIA_07370	1779	conserved hypothetical protein	4254	1	26	0	9	0	33	0	1750	0	2436	1		42.9116	0.0100874	1.67709	0	0.478548	0	2.73747	0	81.3574	0	77.9293	0.0319907
CADANIAG00000060	ANIA_10938	789	DSBA-like thioredoxin domain protein (AFU_orthologue; AFUA_7G06250)	66	8	1	1	13	1	4	1	14	4	34	1		1.50114	0.181956	0.145439	0.145439	1.55856	0.11989	0.748161	0.18704	1.46753	0.419293	2.45246	0.0721311
CADANIAG00000061	ANIA_10937	1383	protein kinase, putative (AFU_orthologue; AFUA_7G00740)	1640	0	11	0	48	0	23	0	432	0	1126	0		21.2802	0	0.912703	0	3.28305	0	2.45424	0	25.8343	0	46.3357	0
CADANIAG00000062	ANIA_10931	1791	GMC oxidoreductase, putative (AFU_orthologue; AFUA_2G15020)	9	4	0	0	0	0	0	0	1	0	8	4		0.0901779	0.0400791	0	0	0	0	0	0	0.0461785	0	0.254211	0.127105
CADANIAG00000063	ANIA_07368	1614	conserved hypothetical protein	14	0	0	0	2	0	0	0	1	0	11	0		0.15566	0	0	0	0.117215	0	0	0	0.0512427	0	0.387872	0
CADANIAG00000064	ANIA_07367	1044	nitrilase (AFU_orthologue; AFUA_6G13450)	2168	0	558	0	441	0	316	0	383	0	470	0		37.2659	0	61.3328	0	39.9573	0	44.6682	0	30.3412	0	25.621	0
CADANIAG00000065	ANIA_07366	1245	conserved hypothetical protein	454	0	72	0	45	0	39	0	68	0	230	0		6.54395	0	6.63624	0	3.41902	0	4.62282	0	4.51726	0	10.5138	0
CADANIAG00000066	ANIA_07365	825	conserved hypothetical protein	493	1314	18	185	288	154	19	148	107	316	61	511		10.7237	28.5821	2.50367	25.7322	33.0215	17.6573	3.39869	26.474	10.7267	31.6788	4.208	35.2506
CADANIAG00000067	ANIA_07364	1341	beta-1,4-xylosidase (Eurofung)	1301	5	200	0	197	4	160	0	233	0	511	1		17.4101	0.0669106	17.1143	0	13.8962	0.282156	17.6077	0	14.3702	0	21.6866	0.0424395
CADANIAG00000068	ANIA_11555	258	hypothetical protein	86	40	0	5	0	2	0	0	0	9	86	24		5.9818	2.78223	0	2.22387	0	0.733278	0	0	0	2.88508	18.9705	5.29409
CADANIAG00000069	ANIA_07363	2733	Pfs domain protein (AFU_orthologue; AFUA_1G00560)	1624	29	103	12	144	4	68	11	339	0	970	2		10.6635	0.19042	4.3247	0.503849	4.98404	0.138446	3.67182	0.593971	10.2588	0	20.1991	0.0416476
CADANIAG00000070	ANIA_07362	2793	conserved hypothetical protein	2742	3	81	0	218	0	85	1	596	2	1762	0		17.6177	0.0192754	3.32792	0	7.38319	0	4.49118	0.0528374	17.6486	0.0592235	35.9033	0
CADANIAG00000071	ANIA_07361	1558	glutamyl-tRNA synthetase (AFU_orthologue; AFUA_2G16280)	1792	0	310	0	289	0	236	0	386	0	571	0		20.6407	0	22.8325	0	17.5464	0	22.3541	0	20.4906	0	20.8578	0
CADANIAG00000072	ANIA_07360	1501	DnaJ domain protein (Mas5), putative (AFU_orthologue; AFUA_2G16290)	1169	65	186	2	175	6	89	4	236	2	483	51		13.9761	0.777116	14.2197	0.1529	11.0285	0.378119	8.75027	0.39327	13.0037	0.110201	18.3133	1.9337
CADANIAG00000073	ANIA_07359	1545	cytochrome P450, putative (Eurofung)	65	312	0	9	0	35	2	7	2	11	61	250		0.754985	3.62393	0	0.668456	0	2.14288	0.191035	0.668623	0.107062	0.588843	2.24699	9.20897
CADANIAG00000074	ANIA_07358	1956	hypothetical dihydroxy-acid dehydratase (Eurofung)	1037	476	134	10	234	21	79	15	275	14	315	416		9.514	4.36708	7.86131	0.586665	11.3163	1.01557	5.96033	1.13171	11.6278	0.591963	9.16518	12.1039
CADANIAG00000075	ANIA_07357	601	conserved hypothetical protein	1630	0	168	0	161	0	131	0	423	0	747	0		48.6706	0	32.077	0	25.3402	0	32.1669	0	58.2105	0	70.7368	0
CADANIAG00000076	ANIA_07356	510	thioesterase family protein (AFU_orthologue; AFUA_2G16350)	216	8	28	0	29	2	19	2	39	1	101	3		7.60041	0.281497	6.30009	0	5.37881	0.370953	5.49788	0.578725	6.32455	0.162168	11.2707	0.334773
CADANIAG00000077	ANIA_10930	1506	FAD-dependent oxygenase, putative (AFU_orthologue; AFUA_3G00840)	97	65	3	6	3	2	0	10	6	11	85	36		1.15585	0.774536	0.228589	0.457178	0.188432	0.125621	0	0.979912	0.329505	0.604092	3.21213	1.36043
CADANIAG00000078	ANIA_10936	1719	DRAP deaminase (Rib2), putative (AFU_orthologue; AFUA_2G16360)	1201	10	221	0	186	1	178	4	267	0	349	5		12.5378	0.104394	14.7528	0	10.2352	0.0550279	15.2812	0.343397	12.8461	0	11.5544	0.165536
CADANIAG00000079	ANIA_07354	722	60S ribosomal protein L32 (AFU_orthologue; AFUA_2G16370)	39875	2	14062	0	7693	0	8115	1	4671	1	5334	0		991.099	0.0497103	2234.95	0	1007.9	0	1658.68	0.204397	535.067	0.114551	420.451	0
CADANIAG00000080	ANIA_07353	1035	oxidoreductase family, NAD-binding Rossmann foldprotein (AFU_orthologue; AFUA_2G16380)	1128	71	123	6	572	6	82	7	130	16	221	36		19.5579	1.23104	13.6372	0.665227	52.2774	0.548365	11.6919	0.99809	10.3881	1.27854	12.1521	1.97953
CADANIAG00000081	ANIA_07352	1123	hypothetical protein	837	70	119	9	215	6	90	2	212	17	201	36		13.3752	1.11859	12.1598	0.919648	18.1099	0.505394	11.827	0.262822	15.6132	1.252	10.1863	1.82441
CADANIAG00000082	ANIA_07351	1401	conserved hypothetical protein	2370	0	276	0	264	0	232	0	357	0	1241	0		30.3573	0	22.6063	0	17.8248	0	24.4378	0	21.0749	0	50.4119	0
CADANIAG00000083	ANIA_07350	1647	translation initiation factor 4B (AFU_orthologue; AFUA_2G16400)	4682	48	802	6	852	1	551	9	1020	5	1457	27		51.0142	0.522999	55.8778	0.418039	48.9333	0.0574334	49.3708	0.806419	51.2202	0.25108	50.3461	0.932974
CADANIAG00000084	ANIA_07349	1442	mutanase (Eurofung)	2	92	1	3	0	22	1	5	0	19	0	43		0.0248896	1.14492	0.0795781	0.238734	0	1.44316	0.10234	0.511702	0	1.08974	0	1.69708
CADANIAG00000085	ANIA_07348	9132	conserved hypothetical protein	12433	0	585	0	860	0	431	0	1976	0	8581	0		24.4322	0	7.35104	0	8.90822	0	6.96504	0	17.896	0	53.4775	0
CADANIAG00000086	ANIA_07347	918	conserved hypothetical protein	1039	9	271	1	198	1	167	1	146	3	257	3		20.3108	0.175935	33.8755	0.125002	20.4024	0.103042	26.8464	0.160757	13.1536	0.27028	15.9327	0.185985
CADANIAG00000087	ANIA_07346	1755	Putative Zn(II)2Cys6 transcription factor (Eurofung)	197	199	37	87	66	30	23	48	13	21	58	13		2.01439	2.03484	2.41927	5.68854	3.55734	1.61697	1.93403	4.03623	0.612634	0.98964	1.88083	0.421566
CADANIAG00000088	ANIA_07345	2685	alpha-1,4-glucosidase (Eurofung)	833	0	311	0	166	0	200	0	74	0	82	0		5.56742	0	13.2915	0	5.8482	0	10.9925	0	2.27941	0	1.73808	0
CADANIAG00000089	ANIA_07344	1704	conserved hypothetical protein	335	121	97	47	66	43	69	16	32	13	71	2		3.528	1.27429	6.53222	3.1651	3.66381	2.38703	5.97574	1.38568	1.55316	0.63097	2.37131	0.0667974
CADANIAG00000090	ANIA_07343	1839	Putative Zn(II)2Cys6 transcription factor (Eurofung)	44	220	10	36	13	38	15	32	3	12	3	102		0.429363	2.14681	0.623989	2.24636	0.668683	1.95461	1.20371	2.56791	0.134919	0.539678	0.0928408	3.15659
CADANIAG00000091	ANIA_07342	5739	TFIIIC transcription initiation factor complexsubunits Tfc3, putative (AFU_orthologue; AFUA_2G16462)	2188	4	190	0	369	1	161	2	396	0	1072	1		6.84171	0.0125077	3.79906	0	6.08203	0.0164825	4.14001	0.0514287	5.70682	0	10.6306	0.00991661
CADANIAG00000092	ANIA_07341	1656	conserved hypothetical protein	20572	82	411	21	2292	26	505	24	2190	5	15174	6		222.931	0.888601	28.48	1.45518	130.922	1.48515	45.0032	2.13876	109.375	0.249715	521.482	0.206201
CADANIAG00000093	ANIA_07340	1326	conserved hypothetical protein	584	0	52	0	46	0	44	0	116	0	326	0		7.90356	0	4.50006	0	3.2815	0	4.8969	0	7.23518	0	13.9918	0
CADANIAG00000094	ANIA_07339	1080	conserved hypothetical protein	280	0	33	0	30	0	30	0	47	0	140	0		4.65251	0	3.5063	0	2.62758	0	4.0993	0	3.59923	0	7.37741	0
CADANIAG00000095	ANIA_07338	1304	ubiquitin conjugating enzyme (UbcF), putative (AFU_orthologue; AFUA_2G16470)	661	6	108	0	67	0	74	0	159	0	253	6		9.09656	0.0825709	9.50397	0	4.86022	0	8.37464	0	10.0845	0	11.0419	0.261862
CADANIAG00000096	ANIA_10934	1590	DHHC zinc finger membrane protein (AFU_orthologue; AFUA_2G16480)	2485	0	288	0	358	0	198	0	501	0	1140	0		28.0468	0	20.7852	0	21.2983	0	18.3772	0	26.0601	0	40.8044	0
CADANIAG00000097	ANIA_10929	1779	rhomboid family membrane protein (AFU_orthologue; AFUA_2G16490)	8194	1	395	0	780	0	384	1	1164	0	5471	0		82.6558	0.0100874	25.4789	0	41.4741	0	31.8542	0.0829538	54.1143	0	175.021	0
CADANIAG00000098	ANIA_07336	450	conserved hypothetical protein	2564	1	287	0	527	0	242	0	741	0	767	1		102.249	0.0398787	73.186	0	110.779	0	79.3624	0	136.189	0	97.0024	0.12647
CADANIAG00000099	ANIA_07335	2094	conserved hypothetical protein	6466	0	644	0	1834	0	600	0	993	0	2395	0		55.4131	0	35.2913	0	82.8478	0	42.285	0	39.22	0	65.0921	0
CADANIAG00000100	ANIA_11554	96	hypothetical protein	4	0	1	0	1	0	1	0	0	0	1	0		0.747725	0	1.19533	0	0.985343	0	1.53724	0	0	0	0.592827	0
CADANIAG00000101	ANIA_07334	3719	phospholipase D (PLD), putative (AFU_orthologue; AFUA_2G16520)	17363	17	932	1	2911	1	798	1	2501	1	10221	13		83.7822	0.0820306	28.7573	0.0308555	74.0414	0.025435	31.6657	0.0396813	55.6189	0.0222387	156.411	0.198937
CADANIAG00000102	ANIA_07333	300	hypothetical protein	30	920	0	38	2	19	0	42	2	27	26	794		1.79454	55.0326	0	14.5352	0.630619	5.99088	0	20.6605	0.551371	7.44351	4.93232	150.626
CADANIAG00000103	ANIA_07332	2238	Putative Zn(II)2Cys6 transcription factor (Eurofung)	1314	18	180	5	210	3	162	10	124	0	638	0		10.5363	0.144333	9.22935	0.256371	8.87601	0.1268	10.6824	0.659405	4.58244	0	16.2241	0
CADANIAG00000104	ANIA_07331	442	cyanate hydratase, putative (AFU_orthologue; AFUA_2G16530)	1930	0	277	0	198	0	148	0	536	0	771	0		78.3589	0	71.9145	0	42.3742	0	49.4142	0	100.295	0	99.2731	0
CADANIAG00000105	ANIA_07330	1062	C2H2 finger domain protein, putative (AFU_orthologue; AFUA_2G16540)	4	3983	0	264	0	650	0	237	0	531	4	2301		0.067591	67.3037	0	28.5258	0	57.8958	0	32.9333	0	41.3528	0.214356	123.308
CADANIAG00000106	ANIA_07329	820	conserved hypothetical protein	21477	7	1882	5	5072	0	1507	2	3317	0	9699	0		470.017	0.153193	263.369	0.699705	585.092	0	271.214	0.359938	334.554	0	673.151	0
CADANIAG00000107	ANIA_07328	657	conserved hypothetical protein	510	3	111	1	128	0	65	0	63	1	143	1		13.9302	0.0819425	19.3873	0.17466	18.4291	0	14.6002	0	7.93068	0.125884	12.3871	0.0866232
CADANIAG00000108	ANIA_07327	778	hypothetical protein	432	30	1	0	1	1	1	1	13	1	416	27		9.96455	0.691982	0.147496	0	0.121585	0.121585	0.189685	0.189685	1.38197	0.106305	30.4308	1.97508
CADANIAG00000109	ANIA_07326	1501	conserved hypothetical protein	654	2	78	1	75	0	64	1	132	0	305	0		7.81899	0.0239113	5.96311	0.0764501	4.72649	0	6.29233	0.0983176	7.27325	0	11.5643	0
CADANIAG00000110	ANIA_07325	3135	catalytic subunit of DNA polymerase delta (Eurofung)	3018	2	474	2	408	0	338	0	890	0	908	0		17.2757	0.0114484	17.35	0.0732068	12.3107	0	15.9108	0	23.4794	0	16.4834	0
CADANIAG00000111	ANIA_07324	1217	N,N-dimethylglycine oxidase (AFU_orthologue; AFUA_2G16610)	6834	75	84	6	2791	11	79	0	2560	6	1320	52		100.772	1.10592	7.92041	0.565743	216.934	0.854989	9.57963	0	173.974	0.407752	61.7281	2.43171
CADANIAG00000112	ANIA_07323	630	hypothetical protein	5654	92	66	4	5521	13	43	1	13	18	11	56		161.053	2.6206	12.0216	0.728582	828.964	1.95192	10.0726	0.234246	1.70662	2.36302	0.993692	5.05879
CADANIAG00000113	ANIA_07322	870	GPI anchored protein, putative (AFU_orthologue; AFUA_6G02800)	1784	1	25	0	1717	0	14	1	5	0	23	0		36.7984	0.0206269	3.29746	0	186.685	0	2.37477	0.169626	0.47532	0	1.50455	0
CADANIAG00000114	ANIA_07321	2499	protein kinase, putative (AFU_orthologue; AFUA_2G16620)	2907	9	412	1	728	0	381	0	680	0	706	8		20.8753	0.0646293	18.9186	0.045919	27.5565	0	22.4994	0	22.5049	0	16.0782	0.182189
CADANIAG00000115	ANIA_07320	1431	conserved hypothetical protein	281	0	13	0	30	0	12	0	27	0	199	0		3.52387	0	1.04247	0	1.98308	0	1.23752	0	1.56048	0	7.91431	0
CADANIAG00000116	ANIA_07319	810	conserved hypothetical protein	3	0	0	0	0	0	0	0	1	0	2	0		0.0664645	0	0	0	0	0	0	0	0.102106	0	0.140522	0
CADANIAG00000117	ANIA_07318	600	conserved hypothetical protein	0	0	0	0	0	0	0	0	0	0	0	0		0	0	0	0	0	0	0	0	0	0	0	0
CADANIAG00000118	ANIA_07317	666	conserved hypothetical protein	5	0	1	0	0	0	0	0	0	0	4	0		0.134725	0	0.1723	0	0	0	0	0	0	0	0.34181	0
CADANIAG00000119	ANIA_07316	885	conserved hypothetical protein	479	0	61	0	82	0	28	0	118	0	190	0		9.71283	0	7.90943	0	8.76454	0	4.66903	0	11.0274	0	12.2183	0
CADANIAG00000120	ANIA_07315	1479	succinate-semialdehyde dehydrogenase (Eurofung)	1251	6	45	0	148	0	37	0	230	0	791	6		15.179	0.0728009	3.49143	0	9.46568	0	3.69186	0	12.8616	0	30.4374	0.230878
CADANIAG00000121	ANIA_07314	3306	polyphosphoinositide phosphatase Fig4 (AFU_orthologue; AFUA_2G16640)	2973	15	321	8	484	0	286	7	641	0	1241	0		16.1378	0.081422	11.1419	0.277681	13.8484	0	12.7666	0.312469	16.0358	0	21.3633	0
CADANIAG00000122	ANIA_07313	1428	glycosyl hydrolase family 43 protein (AFU_orthologue; AFUA_8G02510)	71	56	8	3	24	3	7	6	11	13	21	31		0.892244	0.703742	0.642866	0.241075	1.5898	0.198725	0.723406	0.620062	0.637088	0.752922	0.836933	1.23547
CADANIAG00000123	ANIA_10927	1680	conserved hypothetical protein	302	1	34	0	17	0	36	1	72	0	143	0		3.2259	0.0106818	2.32235	0	0.95719	0	3.16232	0.0878421	3.54453	0	4.84425	0
CADANIAG00000124	ANIA_10924	1818	tRNA nucleotidyltransferase (AFU_orthologue; AFUA_2G16660)	2569	1	348	0	271	0	242	0	438	1	1270	0		25.3585	0.00987096	21.9657	0	14.1005	0	19.6442	0	19.9258	0.0454927	39.7566	0
CADANIAG00000125	ANIA_07311	2544	PutativeTRAPP (transport protein particle) complexprotein TRS85 (Eurofung)	4253	69	391	3	359	3	310	1	702	16	2491	46		30.0007	0.486727	17.6367	0.13532	13.3486	0.111548	17.9828	0.0580089	22.8221	0.520161	55.7258	1.02906
CADANIAG00000126	ANIA_07310	1422	vacuolar sorting protein SNF7 family protein,putative (AFU_orthologue; AFUA_2G16692)	1263	999	160	123	171	78	113	100	312	250	507	448		15.9389	12.6072	12.9116	9.92577	11.3751	5.18864	11.7271	10.378	18.1464	14.5404	20.2912	17.9299
CADANIAG00000127	ANIA_07309	2321	postreplication repair protein uvsH/nuvA (Eurofung)	1880	1238	273	139	197	147	188	101	428	368	794	483		14.5357	9.57192	13.4973	6.87224	8.02878	5.99102	11.9535	6.42182	15.2512	13.1132	19.4691	11.8433
CADANIAG00000128	ANIA_07308	1317	conserved hypothetical protein	990	5	174	2	179	0	138	0	221	0	278	3		13.4897	0.0681299	15.1608	0.174262	12.8566	0	15.4634	0	13.8785	0	12.0132	0.129639
CADANIAG00000129	ANIA_07307	1572	DUF1237 domain protein (AFU_orthologue; AFUA_2G16720)	1062	2	60	0	77	0	51	2	226	0	648	0		12.1234	0.0228313	4.37983	0	4.63337	0	4.78773	0.187754	11.8903	0	23.4597	0
CADANIAG00000130	ANIA_10925	1501	microbody (peroxisome) biogenesis protein peroxin 12 (Eurofung)	1033	0	78	0	88	0	49	0	117	0	701	0		12.3502	0	5.96311	0	5.54575	0	4.81756	0	6.44674	0	26.5789	0
CADANIAG00000131	ANIA_10923	2084	conserved hypothetical protein	3489	10	592	3	857	1	455	4	707	1	878	1		30.0439	0.0861104	32.5974	0.165189	38.8993	0.0453901	32.22	0.283253	28.058	0.039686	23.9771	0.0273087
CADANIAG00000132	ANIA_07305	1268	hypothetical protein	1819	86	559	1	218	3	396	4	362	16	284	62		25.7435	1.21712	50.5885	0.0904981	16.2628	0.2238	46.088	0.465535	23.6115	1.0436	12.7467	2.78274
CADANIAG00000133	ANIA_07304	1458	mitochondrial carrier protein (Leu5), putative (AFU_orthologue; AFUA_2G16770)	1157	0	146	0	219	0	117	0	249	0	426	0		14.2406	0	11.4909	0	14.2084	0	11.8424	0	14.1246	0	16.6284	0
CADANIAG00000134	ANIA_07303	2853	DDT domain protein (AFU_orthologue; AFUA_2G16780)	1540	21	289	1	209	4	210	0	346	3	486	13		9.68662	0.13209	11.624	0.0402214	6.92952	0.132622	10.8625	0	10.0302	0.086967	9.69469	0.259323
CADANIAG00000135	ANIA_11553	288	hypothetical protein	6	0	0	0	0	0	1	0	0	0	5	0		0.373863	0	0	0	0	0	0.512412	0	0	0	0.988046	0
CADANIAG00000136	ANIA_07302	1414	lectin family integral membrane protein, putative (AFU_orthologue; AFUA_2G16800)	3069	1	585	1	640	0	360	0	596	0	888	0		38.9494	0.0126912	47.475	0.0811539	42.8143	0	37.5721	0	34.8604	0	35.7407	0
CADANIAG00000137	ANIA_07301	1530	glucosyltransferase (AFU_orthologue; AFUA_2G16790)	1020	3	195	1	172	0	133	0	206	0	314	2		11.9636	0.0351871	14.6252	0.0750011	10.634	0	12.8284	0	11.1355	0	11.6799	0.074394
CADANIAG00000138	ANIA_07300	2526	PHD finger domain protein, putative (AFU_orthologue; AFUA_2G16810)	1747	5	179	0	227	0	145	0	430	0	766	5		12.4112	0.0355214	8.13165	0	8.50063	0	8.47123	0	14.0789	0	17.2582	0.112651
CADANIAG00000139	ANIA_07299	1569	curved DNA-binding protein (42 kDa protein) (AFU_orthologue; AFUA_2G16820)	22101	5	5344	0	5613	1	3724	0	3389	1	4031	3		252.78	0.0571874	390.843	0	338.4	0.0602886	350.267	0	178.642	0.0527123	146.214	0.108817
CADANIAG00000140	ANIA_07298	914	endonuclease/exonuclease/phosphatase family protein (AFU_orthologue; AFUA_2G16830)	1475	16	152	2	266	1	121	3	314	3	622	7		28.96	0.314143	19.0834	0.251098	27.5292	0.103493	19.5367	0.484381	28.4131	0.271463	38.7297	0.435864
CADANIAG00000141	ANIA_07297	2843	SWI-SNF complex subunit (Snf5), putative (AFU_orthologue; AFUA_2G16840)	5242	4	684	0	856	0	517	2	1078	1	2107	1		33.0882	0.0252486	27.6082	0	28.481	0	26.8365	0.103816	31.3601	0.029091	42.1781	0.0200181
CADANIAG00000142	ANIA_07296	4872	hypothetical protein similar to bimD (Eurofung)	2795	16	337	5	396	2	281	3	793	2	988	4		10.295	0.058934	7.93746	0.117766	7.68858	0.0388312	8.5116	0.0908712	13.4617	0.0339514	11.5412	0.0467253
CADANIAG00000143	ANIA_07295	1743	MFS multidrug transporter, putative (AFU_orthologue; AFUA_2G16860)	8658	309	556	39	1761	43	518	37	347	75	5476	115		89.1402	3.18137	36.6047	2.56759	95.5698	2.33362	43.8576	3.13268	16.4652	3.55876	178.799	3.75491
CADANIAG00000144	ANIA_07294	1915	PHD and RING finger domain protein, putative (AFU_orthologue; AFUA_2G16870)	3567	145	485	0	478	2	284	1	854	2	1466	140		33.4263	1.35879	29.0624	0	23.6112	0.0987915	21.8858	0.0770625	36.8828	0.0863766	43.5677	4.16063
CADANIAG00000145	ANIA_07293	1369	conserved hypothetical protein	1944	29	151	10	344	4	106	8	262	5	1081	2		25.4827	0.380144	12.657	0.838215	23.7691	0.276385	11.4265	0.86238	15.8283	0.302066	44.9388	0.0831431
CADANIAG00000146	ANIA_07292	1146	epoxide hydrolase, putative (AFU_orthologue; AFUA_2G16900)	491	61	52	30	30	2	29	25	128	1	252	3		7.68865	0.955209	5.20688	3.00397	2.47625	0.165084	3.73444	3.21934	9.23763	0.072169	12.5146	0.148983
CADANIAG00000147	ANIA_07291	909	nuclear protein SDK3, putative (AFU_orthologue; AFUA_2G16910)	1146	4	246	0	246	0	182	0	221	1	251	3		22.6242	0.0789677	31.0549	0	25.5994	0	29.5474	0	20.1078	0.0909853	15.7148	0.187826
CADANIAG00000148	ANIA_07290	327	conserved hypothetical protein	983	2	208	0	254	0	187	0	163	1	171	1		53.946	0.109758	72.9919	0	73.4758	0	84.3929	0	41.2264	0.252922	29.761	0.174041
CADANIAG00000149	ANIA_07289	1189	actin monomer binding protein, putative (AFU_orthologue; AFUA_2G16920)	5567	915	1093	162	1600	264	849	145	1110	169	915	175		84.0219	13.81	105.487	15.6348	127.291	21.003	105.375	17.9969	77.2105	11.7555	43.7964	8.37637
CADANIAG00000150	ANIA_07288	2016	conserved hypothetical protein	150	133	11	14	4	8	8	12	33	2	94	97		1.33522	1.1839	0.626125	0.796886	0.187684	0.375369	0.585614	0.878421	1.35381	0.0820492	2.65361	2.7383
CADANIAG00000151	ANIA_07287	972	Mitochondrial succinate-fumarate antiporter (Eurofung)	629	0	26	0	96	0	23	0	49	0	435	0		11.6128	0	3.06949	0	9.34251	0	3.492	0	4.16932	0	25.4696	0
CADANIAG00000152	ANIA_07286	873	sodium-dependent transporter (Eurofung)	161	3	15	1	15	0	16	0	44	0	71	2		3.30952	0.0616681	1.97168	0.131445	1.62531	0	2.70469	0	4.16844	0	4.62854	0.130381
CADANIAG00000153	ANIA_07285	1429	microbody (peroxisome) proliferation protein peroxin26 (Eurofung)	1116	9	119	1	194	1	92	1	223	1	488	5		14.0147	0.113022	9.55594	0.0803021	12.8419	0.0661952	9.50096	0.103271	12.9065	0.0578766	19.4351	0.19913
CADANIAG00000154	ANIA_10928	1041	CAF1 family ribonuclease, putative (AFU_orthologue; AFUA_2G16960)	312	187	7	66	39	20	9	24	26	30	231	47		5.37845	3.22362	0.771625	7.27532	3.54383	1.81735	1.27586	3.4023	2.06565	2.38345	12.6288	2.56949
CADANIAG00000155	ANIA_10922	1236	50S ribosomal subunit L30 (AFU_orthologue; AFUA_2G16970)	5621	64	1583	1	1438	6	1108	5	774	15	718	37		81.611	0.929212	146.968	0.0928411	110.052	0.459189	132.292	0.596985	51.7914	1.00371	33.0602	1.70366
CADANIAG00000156	ANIA_07283	408	conserved hypothetical protein	639	0	75	0	84	0	49	0	146	0	285	0		28.1057	0	21.0941	0	19.475	0	17.7234	0	29.5956	0	39.7543	0
CADANIAG00000157	ANIA_07282	1590	conserved hypothetical protein	189	2	13	1	2	0	11	1	6	0	157	0		2.13313	0.0225728	0.938221	0.0721708	0.118985	0	1.02096	0.0928143	0.312097	0	5.61956	0
CADANIAG00000158	ANIA_07281	315	hypothetical protein	0	0	0	0	0	0	0	0	0	0	0	0		0	0	0	0	0	0	0	0	0	0	0	0
CADANIAG00000159	ANIA_07280	5649	conserved hypothetical protein	663	0	131	0	115	0	104	0	216	0	97	0		2.10618	0	2.66108	0	1.92568	0	2.7169	0	3.1624	0	0.977236	0
CADANIAG00000160	ANIA_11552	195	hypothetical protein	1	0	0	0	0	0	0	0	0	0	1	0		0.0920277	0	0	0	0	0	0	0	0	0	0.291853	0
CADANIAG00000161	ANIA_07279	1164	GPI anchored protein, putative (AFU_orthologue; AFUA_1G01300)	33	2	13	0	4	1	10	0	1	1	5	0		0.508762	0.030834	1.28159	0	0.325061	0.0812654	1.26782	0	0.071053	0.071053	0.244465	0
CADANIAG00000162	ANIA_07278	1566	glutamate decarboxylase (Eurofung)	2110	1	545	0	875	1	404	0	184	0	102	0		24.1793	0.0114594	39.9359	0	52.8536	0.0604041	38.0716	0	9.71765	0	3.70687	0
CADANIAG00000163	ANIA_10921	4809	NACHT and WD domain protein (AFU_orthologue; AFUA_3G07460)	2461	6	448	1	946	0	396	2	321	0	350	3		9.18354	0.0223898	10.6901	0.0238618	18.6078	0	12.1521	0.0613744	5.52059	0	4.14203	0.0355031
CADANIAG00000164	ANIA_10920	1716	conserved hypothetical protein	204	0	15	0	39	0	18	0	25	0	107	0		2.13337	0	1.00307	0	2.14984	0	1.54799	0	1.20492	0	3.54867	0
CADANIAG00000165	ANIA_07276	702	conserved hypothetical protein	104	0	12	0	9	0	13	0	21	0	49	0		2.65858	0	1.96157	0	1.21273	0	2.73287	0	2.4741	0	3.97245	0
CADANIAG00000166	ANIA_07275	1512	xylosidase/glycosyl hydrolase, putative (AFU_orthologue; AFUA_2G00930)	29	0	3	0	13	0	1	0	6	0	6	0		0.344191	0	0.227682	0	0.813299	0	0.0976023	0	0.328197	0	0.225839	0
CADANIAG00000167	ANIA_10919	1149	hypothetical protein	4	0	0	0	0	0	0	0	3	0	1	0		0.0624731	0	0	0	0	0	0	0	0.215942	0	0.0495313	0
CADANIAG00000168	ANIA_07274	1455	FAD binding domain protein (AFU_orthologue; AFUA_6G12070)	1951	2	19	0	61	1	13	0	48	0	1810	1		24.0629	0.0246672	1.49847	0	3.96575	0.0650123	1.31854	0	2.72843	0	70.797	0.0391144
CADANIAG00000169	ANIA_07273	780	conserved hypothetical protein	805	0	39	0	157	0	54	0	67	0	488	0		18.5206	0	5.73758	0	19.0399	0	10.2167	0	7.1042	0	35.6061	0
CADANIAG00000170	ANIA_07272	1701	ABC transporter, putative (Eurofung)	104	20	2	1	5	3	3	0	4	0	90	16		1.09719	0.210998	0.134923	0.0674613	0.278051	0.16683	0.260273	0	0.194487	0	3.01119	0.535322
CADANIAG00000171	ANIA_07271	1209	conserved hypothetical protein	185	10	19	0	23	0	12	1	15	1	116	8		2.74599	0.148432	1.80338	0	1.79953	0	1.46476	0.122063	1.02612	0.0684083	5.46048	0.376585
CADANIAG00000172	ANIA_07270	699	conserved hypothetical protein	847	1	11	1	0	0	11	0	41	0	784	0		21.745	0.025673	1.80582	0.164165	0	0	2.32235	0	4.85112	0	63.832	0
CADANIAG00000173	ANIA_07269	1519	conserved hypothetical protein	1459	818	61	2	10	1	60	9	318	26	1010	780		17.2366	9.66382	4.6082	0.151088	0.622731	0.0622731	5.82915	0.874373	17.3143	1.41563	37.841	29.2238
CADANIAG00000174	ANIA_07268	738	short chain dehydrogenase/reductase, putative (AFU_orthologue; AFUA_7G00840)	4775	17	40	0	12	0	29	1	119	1	4575	15		116.11	0.413377	6.2196	0	1.5381	0	5.79901	0.199966	13.336	0.112067	352.805	1.15674
CADANIAG00000175	ANIA_07267	1650	conserved hypothetical protein	6591	41	47	1	16	0	42	0	143	4	6343	36		71.6838	0.445916	3.26868	0.0695464	0.917264	0	3.75645	0	7.16782	0.200499	218.781	1.2417
CADANIAG00000176	ANIA_07266	435	hypothetical protein	901	192	12	2	2	1	6	5	59	6	822	178		37.1697	7.92073	3.16556	0.527594	0.43491	0.217455	2.03551	1.69626	11.2175	1.14077	107.543	23.2879
CADANIAG00000177	ANIA_07265	711	conserved hypothetical protein	1286	3	10	0	3	0	6	0	66	0	1201	3		32.4582	0.075719	1.61395	0	0.399126	0	1.24536	0	7.67732	0	96.1331	0.240133
CADANIAG00000178	ANIA_07264	1187	conserved hypothetical protein	2938	13	42	1	23	0	48	0	448	10	2377	2		44.4175	0.196538	4.06029	0.0966737	1.83289	0	5.96764	0	31.2149	0.696762	113.967	0.0958912
CADANIAG00000179	ANIA_07263	894	conserved hypothetical protein	1283	0	65	0	96	0	42	0	705	0	375	0		25.7539	0	8.34324	0	10.1576	0	6.93304	0	65.2209	0	23.8722	0
CADANIAG00000180	ANIA_07262	4779	hypothetical protein	7756	10	738	0	1390	1	458	0	2402	1	2768	8		29.1242	0.0375506	17.7206	0	27.5129	0.0197934	14.143	0	41.5691	0.0173061	32.9631	0.0952692
CADANIAG00000181	ANIA_07261	3018	conserved hypothetical protein	65	63	9	15	10	6	2	11	11	3	33	28		0.386498	0.374606	0.342202	0.570336	0.313429	0.188057	0.0977964	0.53788	0.301445	0.0822124	0.622292	0.528005
CADANIAG00000182	ANIA_07260	2061	nuclear export protein Noc3 (AFU_orthologue; AFUA_2G17050)	1626	2	353	0	149	0	214	0	393	0	517	2		14.1578	0.0174143	19.6542	0	6.83859	0	15.3231	0	15.7707	0	14.2762	0.055227
CADANIAG00000183	ANIA_07259	927	DUF298 domain protein (AFU_orthologue; AFUA_2G17070)	2577	4	353	1	477	1	210	1	514	0	1023	1		49.8871	0.0774343	43.6972	0.123788	48.674	0.102042	33.4312	0.159196	45.8584	0	62.8052	0.0613931
CADANIAG00000184	ANIA_07258	1263	hypothetical protein similar to 25D9-6 (Broad)	9086	1	944	0	1777	0	627	0	2688	0	3050	1		129.099	0.0142086	85.7684	0	133.089	0	73.2616	0	176.02	0	137.435	0.0450605
CADANIAG00000185	ANIA_07257	951	conserved hypothetical protein	1	661	1	66	0	62	0	86	0	102	0	345		0.01887	12.4731	0.120664	7.96384	0	6.16694	0	13.3454	0	8.87064	0	20.6461
CADANIAG00000186	ANIA_07256	1017	putative microbody (peroxisome) proliferationprotein peroxin 11C (Eurofung)	1403	5	104	1	159	0	96	0	163	1	881	3		24.7565	0.0882272	11.7347	0.112833	14.7889	0	13.9304	0	13.2557	0.0813231	49.3009	0.16788
CADANIAG00000187	ANIA_07255	705	conserved hypothetical protein	621	0	64	0	124	0	62	0	171	0	200	0		15.8072	0	10.4172	0	16.6376	0	12.9782	0	20.0605	0	16.1451	0
CADANIAG00000188	ANIA_07254	2796	hypothetical protein similar to Cdc48p (Eurofung)	36247	3	3840	0	5477	2	3049	0	10777	1	13104	0		232.642	0.0192547	157.599	0	185.295	0.067663	160.928	0	318.784	0.02958	266.727	0
CADANIAG00000189	ANIA_07253	633	conserved hypothetical protein	334	20	47	7	30	6	32	4	77	2	148	1		9.46883	0.566996	8.52026	1.26898	4.48308	0.896615	7.46033	0.932542	10.0606	0.261313	13.3063	0.0899075
CADANIAG00000190	ANIA_07252	1734	MAPKKK cascade protein kinase regulator Ste50 (AFU_orthologue; AFUA_2G17130)	2601	1	230	0	277	1	176	0	752	0	1166	0		26.9181	0.0103491	15.2208	0	15.1109	0.0545518	14.9788	0	35.8677	0	38.2692	0
CADANIAG00000191	ANIA_07251	1746	conserved hypothetical protein	1413	20	164	3	7	7	118	1	358	8	766	1		14.5228	0.20556	10.7785	0.197168	0.379238	0.379238	9.97355	0.0845216	16.958	0.378949	24.968	0.0325953
CADANIAG00000192	ANIA_07250	3304	sodium ion/proton exchanger (Eurofung)	5863	8	846	1	825	3	543	0	1729	1	1920	3		31.8444	0.0434514	29.3825	0.0347311	23.6196	0.0858894	24.2534	0	43.2803	0.025032	33.072	0.051675
CADANIAG00000193	ANIA_10918	2449	sorting nexin Mvp1 (AFU_orthologue; AFUA_2G17180)	5880	11	533	1	907	3	405	0	1439	2	2596	5		43.0866	0.0806041	24.9745	0.0468565	35.033	0.115875	24.405	0	48.5967	0.0675424	60.3275	0.116193
CADANIAG00000194	ANIA_10917	3443	conserved hypothetical protein	1524	9	216	0	172	0	146	0	402	3	588	6		7.94331	0.0469093	7.19906	0	4.72552	0	6.25789	0	9.6566	0.0720642	9.71941	0.0991776
CADANIAG00000195	ANIA_07248	2882	conserved hypothetical protein	2451	13	532	3	242	1	327	1	631	1	719	7		15.2617	0.0809474	21.1825	0.11945	7.94291	0.032822	16.7443	0.0512057	18.108	0.0286973	14.1982	0.13823
CADANIAG00000196	ANIA_09492	3453	AmdX, C2H2 finger domain transcription factor (Eurofung)	6799	1	544	0	820	0	441	0	1554	0	3440	1		35.3347	0.00519705	18.0785	0	22.4634	0	18.8475	0	37.2211	0	56.6972	0.0164817
CADANIAG00000197	ANIA_07247	879	conserved hypothetical protein	79	6	13	1	9	0	10	1	8	1	39	3		1.61284	0.122494	1.69712	0.130548	0.968528	0	1.67889	0.167889	0.752725	0.0940906	2.52508	0.194237
CADANIAG00000198	ANIA_07246	6933	conserved hypothetical protein	997	131	23	13	25	6	18	4	220	9	711	99		2.58064	0.339081	0.380685	0.21517	0.341097	0.0818632	0.383145	0.0851434	2.62444	0.107363	5.83644	0.812669
CADANIAG00000199	ANIA_07245	1416	conserved hypothetical protein	70	42	1	1	2	3	6	0	10	9	51	29		0.887132	0.532279	0.0810393	0.0810393	0.133606	0.200409	0.625317	0	0.584079	0.525671	2.04978	1.16556
CADANIAG00000200	ANIA_07244	327	conserved hypothetical protein	12	13	1	1	2	3	1	0	1	1	7	8		0.658547	0.713426	0.350922	0.350922	0.57855	0.867825	0.451299	0	0.252922	0.252922	1.21829	1.39233
CADANIAG00000201	ANIA_07243	1674	methionine transporter, putative (Eurofung)	141	55	55	8	29	4	22	8	22	10	13	25		1.51153	0.589604	3.77021	0.548395	1.63871	0.226028	1.93945	0.705256	1.08693	0.49406	0.441964	0.849932
CADANIAG00000202	ANIA_07242	1641	proline transporter, putative (Eurofung)	193	0	23	0	31	0	15	0	23	0	101	0		2.11058	0	1.60834	0	1.78695	0	1.34895	0	1.15919	0	3.50278	0
CADANIAG00000203	ANIA_07241	2175	conserved hypothetical protein	2	0	0	0	0	0	0	0	1	0	1	0		0.0165015	0	0	0	0	0	0	0	0.0380256	0	0.0261662	0
CADANIAG00000204	ANIA_07240	1236	MFS transporter, putative (AFU_orthologue; AFUA_2G17270)	105	0	20	0	24	0	17	0	27	0	17	0		1.52449	0	1.85682	0	1.83676	0	2.02975	0	1.80668	0	0.782762	0
CADANIAG00000205	ANIA_07239	699	conserved hypothetical protein	28	1	3	0	3	1	7	0	13	0	2	0		0.718843	0.025673	0.492496	0	0.405978	0.135326	1.47786	0	1.53816	0	0.162837	0
CADANIAG00000206	ANIA_07238	984	conserved hypothetical protein	1	1	0	0	0	0	0	0	0	0	1	1		0.0182372	0.0182372	0	0	0	0	0	0	0	0	0.0578368	0.0578368
CADANIAG00000207	ANIA_07237	1755	conserved hypothetical protein	2	0	0	0	0	0	0	0	0	0	2	0		0.0204506	0	0	0	0	0	0	0	0	0	0.0648563	0
CADANIAG00000208	ANIA_07236	639	hypothetical protein	2	0	0	0	0	0	0	0	0	0	2	0		0.0561672	0	0	0	0	0	0	0	0	0	0.178127	0
CADANIAG00000209	ANIA_07235	1143	conserved hypothetical protein	0	0	0	0	0	0	0	0	0	0	0	0		0	0	0	0	0	0	0	0	0	0	0	0
CADANIAG00000210	ANIA_07234	684	conserved hypothetical protein	3	0	0	0	0	0	0	0	0	0	3	0		0.0787079	0	0	0	0	0	0	0	0	0	0.249612	0
CADANIAG00000211	ANIA_07233	897	alpha/beta hydrolase, putative (AFU_orthologue; AFUA_7G06650)	776	4	253	0	396	4	108	0	16	0	3	0		15.5247	0.0800241	32.3658	0	41.7601	0.421819	17.7682	0	1.47524	0	0.190339	0
CADANIAG00000212	ANIA_07232	1161	conserved hypothetical protein	577	0	106	0	409	0	61	0	1	0	0	0		8.91861	0	10.4769	0	33.3234	0	7.75371	0	0.0712366	0	0	0
CADANIAG00000213	ANIA_07231	1560	hypothetical serine carboxypeptidase (Eurofung)	4636	0	292	0	458	0	230	0	2255	0	1401	0		53.3301	0	21.4792	0	27.7715	0	21.7578	0	119.552	0	51.1108	0
CADANIAG00000214	ANIA_07230	2343	cellobiose dehydrogenase (AFU_orthologue; AFUA_2G17620)	15	3	1	0	2	0	1	0	4	2	7	1		0.114887	0.0229775	0.0489764	0	0.0807451	0	0.0629854	0	0.141196	0.0705981	0.17003	0.02429
CADANIAG00000215	ANIA_07229	2797	sulfatase domain protein (AFU_orthologue; AFUA_2G17610)	3108	0	547	0	1596	0	334	0	287	0	344	0		19.9408	0	22.4416	0	53.9758	0	17.6224	0	8.48642	0	6.99947	0
CADANIAG00000216	ANIA_07228	1698	flavin-binding monooxygenase, putative (AFU_orthologue; AFUA_2G17490)	251	252	69	35	64	138	42	28	33	34	43	17		2.65271	2.66328	4.66305	2.36532	3.56534	7.68776	3.65026	2.43351	1.60735	1.65606	1.44122	0.569785
CADANIAG00000217	ANIA_07227	1296	conserved hypothetical protein	232	26	68	7	42	7	53	10	41	2	28	0		3.21245	0.360016	6.02092	0.6198	3.06551	0.510918	6.03508	1.13869	2.61646	0.127632	1.22957	0
CADANIAG00000218	ANIA_10916	705	conserved hypothetical protein	17	329	8	87	0	55	4	70	5	52	0	65		0.432726	8.37452	1.30215	14.1608	0	7.37959	0.837304	14.6528	0.586565	6.10027	0	5.24715
CADANIAG00000219	ANIA_10910	2742	Putative transcription factor with C2H2 and Zn(2)-Cys(6) DNA binding domain (Eurofung)	4241	0	1725	0	875	0	1442	0	112	0	87	0		27.7558	0	72.1906	0	30.1856	0	77.6086	0	3.3782	0	1.80572	0
CADANIAG00000220	ANIA_07225	1560	conserved hypothetical protein	2521	4	1024	0	525	0	816	1	85	1	71	2		29.0002	0.0460139	75.3241	0	31.8341	0	77.1929	0.0945992	4.5064	0.0530164	2.5902	0.0729634
CADANIAG00000221	ANIA_10915	1094	conserved hypothetical protein	617	5	110	1	70	2	79	1	74	0	284	1		10.1209	0.0820174	11.5381	0.104892	6.05256	0.17293	10.6567	0.134895	5.59435	0	14.7741	0.0520214
CADANIAG00000222	ANIA_10909	1002	conserved hypothetical protein	633	0	48	0	22	0	26	0	106	0	431	0		11.3368	0	5.49708	0	2.07689	0	3.82928	0	8.7493	0	24.4799	0
CADANIAG00000223	ANIA_07223	1272	Putative Zn(II)2Cys6 transcription factor (Eurofung)	2615	146	39	2	75	0	41	0	192	9	2268	135		36.8925	2.05977	3.51833	0.180427	5.57741	0	4.75673	0	12.4839	0.585181	101.474	6.04013
CADANIAG00000224	ANIA_07222	6128	NACHT domain protein (AFU_orthologue; AFUA_2G01760)	70828	37	277	0	121	1	427	1	4787	0	65216	35		207.415	0.108352	5.18704	0	1.86778	0.0154362	10.283	0.024082	64.607	0	605.668	0.325049
CADANIAG00000225	ANIA_07221	369	hypothetical protein	196	49	7	1	17	11	5	4	9	7	158	26		9.53198	2.38299	2.17686	0.31098	4.35794	2.81984	1.99966	1.59973	2.01721	1.56894	24.3686	4.01002
CADANIAG00000226	ANIA_11551	288	hypothetical protein	159	11	4	3	7	0	0	1	3	2	145	5		9.90736	0.685415	1.59377	1.19533	2.29913	0	0	0.512412	0.861517	0.574345	28.6533	0.988046
CADANIAG00000227	ANIA_07220	543	conserved hypothetical protein	44	42	4	0	0	0	6	0	4	3	30	39		1.45414	1.38804	0.845316	0	0	0	1.63066	0	0.60925	0.456937	3.14428	4.08756
CADANIAG00000228	ANIA_07219	960	conserved hypothetical protein	43	6	0	2	2	0	1	1	2	1	38	2		0.803805	0.112159	0	0.239066	0.197069	0	0.153724	0.153724	0.172303	0.0861517	2.25274	0.118565
CADANIAG00000229	ANIA_07218	1125	hypothetical protein	4	6	0	0	0	0	0	0	2	0	2	6		0.0638059	0.0957089	0	0	0	0	0	0	0.147032	0	0.101176	0.303528
CADANIAG00000230	ANIA_11550	246	hypothetical protein	0	0	0	0	0	0	0	0	0	0	0	0		0	0	0	0	0	0	0	0	0	0	0	0
CADANIAG00000231	ANIA_07217	878	conserved hypothetical protein	4080	243	882	40	1948	162	621	29	325	5	304	7		83.391	4.96667	115.274	5.22786	209.871	17.4534	104.378	4.87434	30.6143	0.470989	19.7051	0.453736
CADANIAG00000232	ANIA_10914	1404	conserved hypothetical protein	612	11	99	1	220	2	91	1	53	0	149	7		7.82236	0.140598	8.09146	0.0817319	14.8222	0.134748	9.56503	0.10511	3.12208	0	6.03975	0.283746
CADANIAG00000233	ANIA_10913	1350	Glutamate-1-semialdehyde 2,1-aminomutase, putative (Eurofung)	794	0	91	0	196	0	102	0	149	0	256	0		10.5546	0	7.73511	0	13.7335	0	11.1501	0	9.12825	0	10.7921	0
CADANIAG00000234	ANIA_10908	1494	conserved hypothetical protein	268	0	41	0	97	0	27	0	48	0	55	0		3.21912	0	3.14914	0	6.14157	0	2.66701	0	2.65721	0	2.09513	0
CADANIAG00000235	ANIA_07215	486	conserved hypothetical protein	58	0	16	0	20	0	11	0	0	0	11	0		2.14163	0	3.77783	0	3.89271	0	3.34017	0	0	0	1.28812	0
CADANIAG00000236	ANIA_07214	1432	NADPH-dependent FMN reductase Lot6, putative (AFU_orthologue; AFUA_7G06600)	2192	0	618	0	700	0	470	0	398	0	6	0		27.4695	0	49.5227	0	46.2395	0	48.4358	0	22.9866	0	0.238456	0
CADANIAG00000237	ANIA_07213	1680	conserved hypothetical protein	0	0	0	0	0	0	0	0	0	0	0	0		0	0	0	0	0	0	0	0	0	0	0	0
CADANIAG00000238	ANIA_07212	327	conserved hypothetical protein	3	0	0	0	1	0	0	0	0	0	2	0		0.164637	0	0	0	0.289275	0	0	0	0	0	0.348082	0
CADANIAG00000239	ANIA_07211	835	cholestenol delta-isomerase, putative (AFU_orthologue; AFUA_3G00810)	3309	1	634	0	2047	1	546	0	61	0	21	0		71.1154	0.0214915	87.1288	0	231.894	0.113285	96.498	0	6.04197	0	1.43131	0
CADANIAG00000240	ANIA_10907	471	DUF614 domain protein (AFU_orthologue; AFUA_5G00975)	110	1	19	0	79	0	8	0	2	0	2	1		4.19107	0.0381007	4.62905	0	15.8659	0	2.50658	0	0.351192	0	0.241662	0.120831
CADANIAG00000241	ANIA_10912	1347	Putative Zn(II)2Cys6 transcription factor (Eurofung)	281	21	28	2	43	7	20	10	44	1	146	1		3.74362	0.279773	2.38533	0.170381	3.01967	0.491574	2.19116	1.09558	2.70159	0.0613999	6.16857	0.0422505
CADANIAG00000242	ANIA_10906	2004	Putative Zn(II)2Cys6 transcription factor (Eurofung)	1612	1	327	0	293	0	312	0	218	0	462	1		14.4351	0.0089548	18.7244	0	13.8302	0	22.9757	0	8.99692	0	13.1203	0.0283989
CADANIAG00000243	ANIA_10911	1598	Putative Zn(II)2Cys6 transcription factor (Eurofung)	780	0	65	0	34	0	44	0	128	0	509	0		8.75934	0	4.66762	0	2.01261	0	4.06338	0	6.62473	0	18.1276	0
CADANIAG00000244	ANIA_07208	567	conserved hypothetical protein	813	60	305	2	204	1	160	0	48	6	96	51		25.7312	1.89899	61.7271	0.404768	34.0334	0.16683	41.6437	0	7.00154	0.875192	9.6358	5.11902
CADANIAG00000245	ANIA_09514	1032	D-isomer specific 2-hydroxyacid dehydrogenase familyprotein (AFU_orthologue; AFUA_6G10090)	415	39	72	6	73	1	58	1	69	10	143	21		7.21642	0.67817	8.00593	0.667161	6.69116	0.0916598	8.29393	0.142999	5.52974	0.801411	7.88598	1.15808
CADANIAG00000246	ANIA_11674	33	hypothetical protein	0	70	0	26	0	22	0	17	0	0	0	5		0	38.066	0	90.4104	0	63.0619	0	76.0234	0	0	0	8.62294
CADANIAG00000247	ANIA_07207	267	hypothetical protein	6	1620	4	126	0	274	1	101	0	495	1	624		0.403268	108.882	1.71913	54.1525	0	97.0729	0.552714	55.8242	0	153.331	0.213151	133.006
CADANIAG00000248	ANIA_07206	1434	GTP binding protein (SPG1), putative (AFU_orthologue; AFUA_6G10330)	6031	8	614	4	1112	1	386	2	1583	0	2336	1		75.4733	0.100114	49.1335	0.320088	73.3524	0.0659644	39.7237	0.205823	91.2992	0	92.7093	0.0396872
CADANIAG00000249	ANIA_07205	1533	ribosome biogenesis protein (Rrb1), putative (AFU_orthologue; AFUA_6G10320)	2523	2	476	0	289	2	305	0	549	0	904	0		29.5344	0.0234121	35.6306	0	17.8326	0.123409	29.3609	0	29.6187	0	33.5603	0
CADANIAG00000250	ANIA_07204	1185	bifunctional oelate/linoleic acid delta desaturase (Eurofung)	880	39	310	7	265	0	214	3	62	12	29	17		13.3265	0.590608	30.0194	0.677858	21.1537	0	26.6506	0.373607	4.32721	0.837525	1.39277	0.816451
CADANIAG00000251	ANIA_07203	1110	conserved hypothetical protein	93	10	10	2	48	3	5	0	15	4	15	1		1.50353	0.16167	1.0338	0.20676	4.0905	0.255656	0.664751	0	1.11764	0.298038	0.769073	0.0512716
CADANIAG00000252	ANIA_07202	633	isochorismatase family hydrolase, putative (AFU_orthologue; AFUA_3G03270)	1	0	0	0	1	0	0	0	0	0	0	0		0.0283498	0	0	0	0.149436	0	0	0	0	0	0	0
CADANIAG00000253	ANIA_07201	1836	alkaline serine protease AorO, putative (AFU_orthologue; AFUA_6G10250)	77	6	3	0	2	5	4	0	2	1	66	0		0.752612	0.0586451	0.187503	0	0.103042	0.257606	0.321514	0	0.0900933	0.0450466	2.04584	0
CADANIAG00000254	ANIA_07200	1626	conserved hypothetical protein	79	0	3	0	36	0	3	0	22	0	15	0		0.871886	0	0.211719	0	2.09431	0	0.272278	0	1.11902	0	0.525013	0
CADANIAG00000255	ANIA_07199	1116	conserved hypothetical protein	2277	0	642	0	982	0	487	0	126	0	40	0		36.6144	0	66.013	0	83.235	0	64.3987	0	9.33773	0	2.03984	0
CADANIAG00000256	ANIA_07198	315	hypothetical protein	0	0	0	0	0	0	0	0	0	0	0	0		0	0	0	0	0	0	0	0	0	0	0	0
CADANIAG00000257	ANIA_07197	807	conserved hypothetical protein	233	0	32	0	37	0	20	0	49	0	95	0		5.18126	0	4.55025	0	4.33697	0	3.65737	0	5.02178	0	6.69961	0
CADANIAG00000258	ANIA_07196	558	conserved hypothetical protein	0	0	0	0	0	0	0	0	0	0	0	0		0	0	0	0	0	0	0	0	0	0	0	0
CADANIAG00000259	ANIA_07195	1641	conserved hypothetical protein	1	0	1	0	0	0	0	0	0	0	0	0		0.0109357	0	0.0699279	0	0	0	0	0	0	0	0	0
CADANIAG00000260	ANIA_07194	1041	quinone oxidoreductase, putative (AFU_orthologue; AFUA_1G02090)	3206	1	377	0	992	0	364	0	480	1	993	0		55.267	0.0172386	41.5575	0	90.1404	0	51.6015	0	38.1352	0.0794483	54.2873	0
CADANIAG00000261	ANIA_07193	1125	D-xylose reductases (Eurofung)	4512	0	1116	0	1082	0	683	0	1092	0	539	0		71.9731	0	113.834	0	90.9773	0	89.5943	0	80.2796	0	27.2669	0
CADANIAG00000262	ANIA_07192	1026	conserved hypothetical protein	2571	0	364	0	399	0	235	0	581	0	992	0		44.9685	0	40.7111	0	36.7861	0	33.8012	0	46.8343	0	55.0255	0
CADANIAG00000263	ANIA_07191	1365	GPI-anchored cell wall protein Pst1, putative (AFU_orthologue; AFUA_6G10290)	41	62	0	5	3	6	0	2	3	7	35	42		0.53902	0.815103	0	0.420336	0.207896	0.415793	0	0.216227	0.181771	0.424131	1.45927	1.75112
CADANIAG00000264	ANIA_07190	1746	Putative Zn(II)2Cys6 transcription factor (Eurofung)	2006	3	131	0	158	0	135	0	301	0	1281	3		20.6177	0.030834	8.60966	0	8.55995	0	11.4104	0	14.258	0	41.7546	0.097786
CADANIAG00000265	ANIA_07189	2094	Putative Zn(II)2Cys6 transcription factor (Eurofung)	1480	44	248	15	265	9	178	10	266	2	523	8		12.6835	0.377076	13.5905	0.822003	11.9709	0.40656	12.5446	0.70475	10.5061	0.078993	14.2143	0.217427
CADANIAG00000266	ANIA_07188	2450	small oligopeptide transporter, OPT family (AFU_orthologue; AFUA_6G10220)	4066	0	621	0	228	0	403	0	1186	0	1628	0		29.7821	0	29.086	0	8.80293	0	24.2745	0	40.0363	0	37.8171	0
CADANIAG00000267	ANIA_07187	795	FAD dependent oxidoreductase superfamily (AFU_orthologue; AFUA_6G10230)	450	23	30	0	214	8	33	0	89	3	84	12		10.1578	0.519175	4.33025	0	25.4627	0.951878	6.12574	0	9.25887	0.312097	6.01328	0.85904
CADANIAG00000268	ANIA_07186	816	conserved hypothetical protein	27	176	1	13	15	65	1	5	1	27	9	66		0.593782	3.87058	0.140627	1.82815	1.73884	7.53497	0.180851	0.904257	0.101355	2.73658	0.6277	4.60313
CADANIAG00000269	ANIA_07185	2422	serine protein kinase Sky1, putative (AFU_orthologue; AFUA_4G03140)	9652	4	948	1	1377	1	656	0	2130	1	4541	1		71.5149	0.0296373	44.9152	0.0473789	53.7797	0.0390557	39.9707	0	72.7345	0.0341477	106.703	0.0234977
CADANIAG00000270	ANIA_07184	1038	cell cycle control protein (Cwf26), putative (AFU_orthologue; AFUA_4G03160)	507	284	105	1	98	6	78	6	109	26	117	245		8.76524	4.90992	11.6078	0.110551	8.93074	0.54678	11.0894	0.853033	8.68489	2.07162	6.41487	13.4329
CADANIAG00000271	ANIA_07183	1075	conserved hypothetical protein	12427	19	53	5	204	1	91	7	1746	1	10333	5		207.449	0.317175	5.65752	0.533729	17.9507	0.0879934	12.4924	0.960952	134.329	0.0769355	547.038	0.264704
CADANIAG00000272	ANIA_07182	1555	nuclear envelope protein Brr6, putative (AFU_orthologue; AFUA_4G03180)	1062	10	154	0	157	0	104	1	262	0	385	9		12.256	0.115405	11.3645	0	9.55054	0	9.86995	0.0949034	13.935	0	14.0906	0.329391
CADANIAG00000273	ANIA_07181	1359	conserved hypothetical protein	25293	24	33	8	33	3	84	12	8461	0	16682	1		333.991	0.316917	2.78646	0.675506	2.29696	0.208814	9.12162	1.30309	514.917	0	698.599	0.0418774
CADANIAG00000274	ANIA_07180	666	cutinase, putative (AFU_orthologue; AFUA_4G03210)	113	0	9	0	3	0	5	0	16	0	80	0		3.04479	0	1.5507	0	0.426094	0	1.10792	0	1.98692	0	6.83621	0
CADANIAG00000275	ANIA_11549	174	hypothetical protein	0	0	0	0	0	0	0	0	0	0	0	0		0	0	0	0	0	0	0	0	0	0	0	0
CADANIAG00000276	ANIA_07179	654	conserved hypothetical protein	0	0	0	0	0	0	0	0	0	0	0	0		0	0	0	0	0	0	0	0	0	0	0	0
CADANIAG00000277	ANIA_07178	936	conserved hypothetical protein	0	2	0	1	0	0	0	0	0	1	0	0		0	0.0383449	0	0.122598	0	0	0	0	0	0.0883607	0	0
CADANIAG00000278	ANIA_07177	958	WW domain protein (AFU_orthologue; AFUA_4G03322)	17693	0	2425	0	3277	0	1483	0	4184	0	6324	0		331.428	0	290.473	0	323.571	0	228.448	0	361.211	0	375.687	0
CADANIAG00000279	ANIA_07176	447	conserved hypothetical protein	0	15	0	0	0	1	0	0	0	1	0	13		0	0.602195	0	0	0	0.211617	0	0	0	0.185024	0	1.65514
CADANIAG00000280	ANIA_07175	944	ubiE/COQ5 methyltransferase, putative (AFU_orthologue; AFUA_4G03321)	367	2	59	0	62	0	54	0	31	0	161	2		6.97666	0.0380199	7.17198	0	6.21267	0	8.44178	0	2.71597	0	9.70629	0.120575
CADANIAG00000281	ANIA_07174	1195	putative Myb-like transcription factor (Eurofung)	719	6257	35	2189	15	235	40	1593	27	879	602	1361		10.7973	93.9619	3.36093	210.202	1.18736	18.6019	4.93974	196.725	1.86866	60.8354	28.67	64.8171
CADANIAG00000282	ANIA_07173	2515	Vacuolar Ca(2+)/H(+) exchanger, putative (Eurofung)	25717	1	837	1	3042	0	669	0	4687	0	16482	0		183.5	0.00713535	38.1897	0.0456269	114.414	0	39.2555	0	154.132	0	372.968	0
CADANIAG00000283	ANIA_07172	2952	conserved hypothetical protein	2328	1	69	1	149	0	56	0	324	0	1730	0		14.1521	0.00607907	2.6822	0.0388725	4.77451	0	2.79952	0	9.07745	0	33.3526	0
CADANIAG00000284	ANIA_07171	387	hypothetical protein	6	0	3	0	1	0	1	0	0	0	1	0		0.278223	0	0.889548	0	0.244426	0	0.38133	0	0	0	0.147058	0
CADANIAG00000285	ANIA_07170	1322	putative bHLH transcription factor (Eurofung)	101594	7	17828	1	35731	1	22603	2	23883	0	1549	3		1379.08	0.0950211	1547.5	0.0868015	2556.66	0.0715529	2523.17	0.22326	1494.14	0	66.6837	0.129148
CADANIAG00000286	ANIA_07169	1481	expressed flavohemoprotein (Eurofung)	14891	305	7690	31	1607	86	1208	90	1964	50	2422	48		180.436	3.69571	595.841	2.40196	102.641	5.4929	120.372	8.96808	109.679	2.79222	93.0719	1.84453
CADANIAG00000287	ANIA_10902	1026	MIP aquaporin (Eurofung)	981	36	47	0	58	2	44	1	215	8	617	25		17.1583	0.629663	5.25665	0	5.34736	0.184392	6.32874	0.143835	17.3311	0.644878	34.2245	1.38673
CADANIAG00000288	ANIA_10905	1866	GABA permease (Uga4), putative (AFU_orthologue; AFUA_4G03370)	5301	1	668	0	846	0	595	1	1355	0	1837	0		50.98	0.00961705	41.0794	0	42.8862	0	47.0563	0.0790861	60.0569	0	56.027	0
CADANIAG00000289	ANIA_07167	1566	conserved hypothetical protein	54	3	3	0	0	0	2	0	6	0	43	3		0.618807	0.0343782	0.219831	0	0	0	0.188473	0	0.31688	0	1.5627	0.109026
CADANIAG00000290	ANIA_07166	950	GPI anchored protein, putative (AFU_orthologue; AFUA_4G03360)	198327	1	11174	0	45882	0	10050	1	33044	0	98177	0		3746.38	0.0188899	1349.72	0	4568.54	0	1561.19	0.155342	2876.76	0	5881.47	0
CADANIAG00000291	ANIA_07165	2486	plasma membrane stress response protein (Ist2),putative (AFU_orthologue; AFUA_4G03330)	6239	244	1102	0	817	5	894	4	1794	13	1632	222		45.0368	1.76134	50.8674	0	31.087	0.190251	53.0699	0.237449	59.6838	0.432491	37.361	5.08219
CADANIAG00000292	ANIA_07164	1605	conserved hypothetical protein	86	1221	5	250	33	135	24	166	0	405	24	265		0.961561	13.6519	0.357482	17.8741	1.9449	7.95641	2.20673	15.2632	0	20.8696	0.851012	9.39659
CADANIAG00000293	ANIA_07163	2220	Putative Zn(II)2Cys6 transcription factor (Eurofung)	674	5	43	0	103	0	28	0	132	1	368	4		5.44829	0.0404176	2.22267	0	4.38877	0	1.8613	0	4.91763	0.0372548	9.43397	0.102543
CADANIAG00000294	ANIA_07162	726	conserved hypothetical protein	220	1	21	0	30	0	9	1	104	0	56	0		5.438	0.0247182	3.31926	0	3.9088	0	1.82944	0.203271	11.8476	0	4.38986	0
CADANIAG00000295	ANIA_11548	282	hypothetical protein	0	0	0	0	0	0	0	0	0	0	0	0		0	0	0	0	0	0	0	0	0	0	0	0
CADANIAG00000296	ANIA_07161	1134	extracellular dioxygenase, putative (AFU_orthologue; AFUA_6G03070)	1	0	1	0	0	0	0	0	0	0	0	0		0.0158249	0	0.101192	0	0	0	0	0	0	0	0	0
CADANIAG00000297	ANIA_07160	717	conserved hypothetical protein	1	0	0	0	0	0	0	0	1	0	0	0		0.0250285	0	0	0	0	0	0	0	0.11535	0	0	0
CADANIAG00000298	ANIA_07159	1977	hypothetical tripeptidyl-peptidase (Eurofung)	5694	138	216	14	3967	24	194	14	1276	16	41	70		51.685	1.25264	12.5374	0.812606	189.808	1.14832	14.4813	1.04504	53.3801	0.669343	1.18026	2.01507
CADANIAG00000299	ANIA_07158	1498	conserved hypothetical protein	8043	142	928	6	1386	79	787	8	2524	47	2418	2		96.3518	1.7011	71.0878	0.459619	87.5205	4.98854	77.5309	0.788116	139.352	2.5949	91.8637	0.0759832
CADANIAG00000300	ANIA_07157	612	conserved hypothetical protein	4	39	1	8	0	10	0	4	3	15	0	2		0.11729	1.14358	0.187503	1.50002	0	1.54564	0	0.964541	0.40542	2.0271	0	0.185985
CADANIAG00000301	ANIA_07156	1284	NAD binding Rossmann fold oxidoreductase, putative (AFU_orthologue; AFUA_4G00560)	111	0	11	0	19	0	9	0	65	0	7	0		1.55136	0	0.983075	0	1.39974	0	1.0344	0	4.18681	0	0.310265	0
CADANIAG00000302	ANIA_07155	543	conserved hypothetical protein	0	0	0	0	0	0	0	0	0	0	0	0		0	0	0	0	0	0	0	0	0	0	0	0
CADANIAG00000303	ANIA_07154	804	hypothetical protein	4	0	0	0	1	0	0	0	0	0	3	0		0.0892806	0	0	0	0.117653	0	0	0	0	0	0.212356	0
CADANIAG00000304	ANIA_07153	1731	conserved hypothetical protein	55	0	0	0	1	0	1	0	1	0	52	0		0.570189	0	0	0	0.0546464	0	0.085254	0	0.0477791	0	1.70964	0
CADANIAG00000305	ANIA_07152	1923	alpha-1,4-galactosidase (Eurofung)	4	0	0	0	0	0	0	0	1	0	3	0		0.0373279	0	0	0	0	0	0	0	0.0430087	0	0.0887854	0
CADANIAG00000306	ANIA_07151	2718	alpha-rhamnosidase (Eurofung)	10	0	0	0	1	0	0	0	2	0	7	0		0.0660243	0	0	0	0.0348024	0	0	0	0.0608577	0	0.146571	0
CADANIAG00000307	ANIA_07150	1820	GABA transporter, putative (Eurofung)	1382	0	172	0	453	0	136	0	135	0	486	0		13.6267	0	10.8447	0	23.5443	0	11.0276	0	6.13476	0	15.1972	0
CADANIAG00000308	ANIA_07149	1441	conserved hypothetical protein	5809	0	622	0	2452	0	640	0	856	0	1239	0		72.342	0	49.5319	0	160.959	0	65.5433	0	49.1298	0	48.9336	0
CADANIAG00000309	ANIA_07148	1085	hypothetical protein	13313	93	1997	9	5759	61	1870	3	1511	10	2176	10		220.191	1.53818	211.206	0.951857	502.083	5.31813	254.345	0.408041	115.178	0.762264	114.138	0.524529
CADANIAG00000310	ANIA_07147	1425	MFS tranporter, putative (AFU_orthologue; AFUA_7G06830)	60	104	9	8	12	23	7	12	16	7	16	54		0.755596	1.3097	0.724747	0.64422	0.796572	1.52676	0.724929	1.24273	0.928625	0.406273	0.639005	2.15664
CADANIAG00000311	ANIA_07146	1503	sterol 24-c-methyltransferase, putative (AFU_orthologue; AFUA_4G03630)	9777	0	2581	0	2068	0	1580	0	2203	0	1345	0		116.735	0	197.055	0	130.152	0	155.135	0	121.225	0	50.9287	0
CADANIAG00000312	ANIA_07145	1235	pre-RNA splicing factor Slt11, putative (AFU_orthologue; AFUA_4G03640)	1435	0	199	0	183	0	152	0	368	0	533	0		20.8515	0	18.4903	0	14.0166	0	18.163	0	24.6443	0	24.5618	0
CADANIAG00000313	ANIA_07144	396	mitochondrial complex I protein Fmp36, putative (AFU_orthologue; AFUA_4G03645)	875	0	223	0	110	0	151	0	152	0	239	0		39.6521	0	64.6202	0	26.2758	0	56.2722	0	31.7456	0	34.3481	0
CADANIAG00000314	ANIA_07143	1395	ribosome associated DnaJ chaperone Zuotin, putative (AFU_orthologue; AFUA_4G03650)	5986	2	1499	1	987	0	1004	0	1266	0	1230	1		77.0045	0.0257282	123.307	0.0822592	66.927	0	106.212	0	75.0576	0	50.18	0.0407967
CADANIAG00000315	ANIA_07142	1290	acid phosphatase, putative (AFU_orthologue; AFUA_4G03660)	524	4	79	1	123	2	76	0	78	0	168	1		7.28945	0.0556447	7.02743	0.0889548	9.01932	0.146656	8.69433	0	5.00081	0	7.41172	0.0441174
CADANIAG00000316	ANIA_07141	1413	aldehyde dehydrogenase (NAD) family protein (Eurofung)	5203	10	541	1	958	1	424	3	1406	1	1874	4		66.0792	0.127002	43.9353	0.0812113	64.133	0.0669447	44.2829	0.313322	82.2959	0.0585319	75.4791	0.161108
CADANIAG00000317	ANIA_07140	1245	conserved hypothetical protein	995	37	106	8	143	16	55	7	215	3	476	3		14.3419	0.533317	9.77002	0.73736	10.8649	1.21565	6.51937	0.829738	14.2825	0.199291	21.7589	0.137136
CADANIAG00000318	ANIA_07139	1692	dienelactone hydrolase (AFU_orthologue; AFUA_4G03730)	9195	18	760	0	4261	0	811	2	709	5	2654	11		97.5225	0.190909	51.5433	0	238.215	0	70.7347	0.174438	34.6562	0.244402	89.2689	0.369992
CADANIAG00000319	ANIA_07138	1746	hypothetical amino acid transporter (Eurofung)	8450	42	606	5	3160	1	597	8	2305	6	1782	22		86.8492	0.431677	39.8279	0.328613	171.199	0.0541769	50.4594	0.676173	109.185	0.284212	58.0849	0.717097
CADANIAG00000320	ANIA_07137	1218	conserved hypothetical protein	432	133	45	7	105	18	38	1	38	33	206	74		6.36487	1.95956	4.23959	0.659492	8.15456	1.39792	4.60414	0.121162	2.58031	2.24079	9.62541	3.45767
CADANIAG00000321	ANIA_10901	3365	hypothetical glycine cleavage system P protein (Eurofung)	10729	18	1592	1	2424	1	1180	0	2817	4	2716	12		57.2173	0.0959933	54.2896	0.0341015	68.1406	0.0281108	51.7498	0	69.2368	0.0983128	45.935	0.202953
CADANIAG00000322	ANIA_10903	1796	chlorohydrolase family protein (AFU_orthologue; AFUA_4G03770)	4765	1	63	0	385	1	69	0	3621	0	627	0		47.6113	0.00999188	4.02525	0	20.2774	0.0526686	5.66963	0	166.747	0	19.8683	0
CADANIAG00000323	ANIA_07135	1584	rhamnogalacturonan lyase (Eurofung)	380	0	11	0	8	0	7	0	51	0	303	0		4.30509	0	0.796886	0	0.477742	0	0.652161	0	2.66287	0	10.8865	0
CADANIAG00000324	ANIA_10900	1674	serine peptidase, family S28, putative (AFU_orthologue; AFUA_4G03790)	230	442	0	18	1	23	0	2	2	49	227	350		2.46562	4.73827	0	1.23389	0.0565071	1.29966	0	0.176314	0.098812	2.42089	7.71738	11.899
CADANIAG00000325	ANIA_10904	1785	conserved hypothetical protein	0	0	0	0	0	0	0	0	0	0	0	0		0	0	0	0	0	0	0	0	0	0	0	0
CADANIAG00000326	ANIA_07133	753	hypothetical protein	39	0	4	0	9	0	1	0	7	0	18	0		0.929444	0	0.60957	0	1.13059	0	0.195982	0	0.768844	0	1.36043	0
CADANIAG00000327	ANIA_07132	1251	conserved hypothetical protein	0	0	0	0	0	0	0	0	0	0	0	0		0	0	0	0	0	0	0	0	0	0	0	0
CADANIAG00000328	ANIA_07131	1425	cytochrome P450, putative (Eurofung)	207	0	22	0	24	0	24	0	47	0	90	0		2.60681	0	1.7716	0	1.59314	0	2.48547	0	2.72784	0	3.59441	0
CADANIAG00000329	ANIA_07130	738	conserved hypothetical protein	49	1	3	0	34	0	7	0	2	0	3	1		1.1915	0.0243163	0.46647	0	4.35794	0	1.39976	0	0.224135	0	0.231347	0.0771158
CADANIAG00000330	ANIA_07129	2994	conserved hypothetical protein	948	18	24	4	11	10	25	2	14	2	874	0		5.68211	0.107888	0.919853	0.153309	0.347536	0.315942	1.23225	0.0985803	0.386733	0.0552476	16.6134	0
CADANIAG00000331	ANIA_11547	60	hypothetical protein	0	1	0	0	0	0	0	1	0	0	0	0		0	0.29909	0	0	0	0	0	2.45958	0	0	0	0
CADANIAG00000332	ANIA_07128	828	conserved hypothetical protein	381	0	21	0	31	0	13	0	141	0	175	0		8.25749	0	2.91037	0	3.54152	0	2.31699	0	14.0839	0	12.0284	0
CADANIAG00000333	ANIA_10894	933	conserved hypothetical protein	0	0	0	0	0	0	0	0	0	0	0	0		0	0	0	0	0	0	0	0	0	0	0	0
CADANIAG00000334	ANIA_10899	750	conserved hypothetical protein	0	0	0	0	0	0	0	0	0	0	0	0		0	0	0	0	0	0	0	0	0	0	0	0
CADANIAG00000335	ANIA_07126	2631	HET domain protein (AFU_orthologue; AFUA_3G03140)	44	0	1	0	1	0	3	0	30	0	9	0		0.300113	0	0.0436152	0	0.0359532	0	0.168272	0	0.943052	0	0.19468	0
CADANIAG00000336	ANIA_07125	369	hypothetical protein	0	0	0	0	0	0	0	0	0	0	0	0		0	0	0	0	0	0	0	0	0	0	0	0
CADANIAG00000337	ANIA_11546	45	hypothetical protein	0	0	0	0	0	0	0	0	0	0	0	0		0	0	0	0	0	0	0	0	0	0	0	0
CADANIAG00000338	ANIA_11545	195	hypothetical protein	1	0	0	0	0	0	0	0	0	0	1	0		0.0920277	0	0	0	0	0	0	0	0	0	0.291853	0
CADANIAG00000339	ANIA_07124	516	conserved hypothetical protein	52	3	3	0	4	0	1	1	8	0	36	2		1.80845	0.104334	0.667161	0	0.733278	0	0.285998	0.285998	1.28226	0	3.97056	0.220587
CADANIAG00000340	ANIA_07123	2957	conserved hypothetical protein	3801	0	301	0	451	0	258	0	524	0	2267	0		23.0675	0	11.6808	0	14.4273	0	12.876	0	14.656	0	43.6315	0
CADANIAG00000341	ANIA_07122	843	conserved hypothetical protein	0	0	0	0	0	0	0	0	0	0	0	0		0	0	0	0	0	0	0	0	0	0	0	0
CADANIAG00000342	ANIA_07121	1626	conserved hypothetical protein	31	0	0	0	3	0	0	0	17	0	11	0		0.342133	0	0	0	0.174526	0	0	0	0.864696	0	0.38501	0
CADANIAG00000343	ANIA_11544	225	hypothetical protein	9	0	1	0	2	0	2	0	3	0	1	0		0.717816	0	0.510007	0	0.840826	0	1.31178	0	1.10274	0	0.25294	0
CADANIAG00000344	ANIA_07120	2100	conserved hypothetical protein	1	0	0	0	0	0	1	0	0	0	0	0		0.00854543	0	0	0	0	0	0.0702737	0	0	0	0	0
CADANIAG00000345	ANIA_07119	1860	conserved hypothetical protein	4	0	2	0	1	0	1	0	0	0	0	0		0.0385923	0	0.123389	0	0.0508564	0	0.0793413	0	0	0	0	0
CADANIAG00000346	ANIA_07118	2976	Putative transcription factor with C2H2 and Zn(2)-Cys(6) DNA binding domain (Eurofung)	10	0	0	0	0	0	1	0	7	0	2	0		0.0603004	0	0	0	0	0	0.0495883	0	0.194536	0	0.0382469	0
CADANIAG00000347	ANIA_07117	1377	conserved hypothetical protein	0	0	0	0	0	0	0	0	0	0	0	0		0	0	0	0	0	0	0	0	0	0	0	0
CADANIAG00000348	ANIA_07116	375	conserved hypothetical protein	78	0	3	0	0	0	2	0	51	0	22	0		3.73265	0	0.918013	0	0	0	0.787065	0	11.248	0	3.3388	0
CADANIAG00000349	ANIA_07115	1371	conserved hypothetical protein	54	178	5	21	2	9	1	6	41	87	5	55		0.706821	2.32989	0.418496	1.75768	0.137991	0.62096	0.10764	0.645841	2.47333	5.24828	0.207554	2.2831
CADANIAG00000350	ANIA_10895	1311	protein kinase, putative (AFU_orthologue; AFUA_6G02590)	68	0	6	0	12	0	13	0	20	0	17	0		0.930807	0	0.525179	0	0.865839	0	1.46337	0	1.26172	0	0.737982	0
CADANIAG00000351	ANIA_10893	2260	ferric-chelate reductase, putative (AFU_orthologue; AFUA_4G03940)	557	2	106	0	210	0	84	0	52	1	105	1		4.42283	0.0158809	5.38216	0	8.7896	0	5.48508	0	1.90296	0.0365954	2.64411	0.025182
CADANIAG00000352	ANIA_07113	1569	cysteine synthase B, putative (AFU_orthologue; AFUA_4G03930)	1	15	1	3	0	2	0	1	0	1	0	8		0.0114375	0.171562	0.0731368	0.21941	0	0.120577	0	0.0940566	0	0.0527123	0	0.290179
CADANIAG00000353	ANIA_07112	1740	MFS drug transporter, putative (AFU_orthologue; AFUA_4G03920)	1	0	1	0	0	0	0	0	0	0	0	0		0.0103135	0	0.0659492	0	0	0	0	0	0	0	0	0
CADANIAG00000354	ANIA_07111	2843	peroxisomal multifunctional beta-oxidation protein(MFP), putative (AFU_orthologue; AFUA_4G03900)	9223	3	454	2	530	1	341	0	1125	0	6773	0		58.2169	0.0189364	18.3247	0.0807257	17.6343	0.0332722	17.7007	0	32.7273	0	135.583	0
CADANIAG00000355	ANIA_07110	573	conserved hypothetical protein	63	62	14	2	2	3	15	3	5	5	27	49		1.97306	1.94174	2.8037	0.400529	0.330167	0.495251	3.86321	0.772643	0.72169	0.72169	2.68169	4.86677
CADANIAG00000356	ANIA_07109	639	conserved hypothetical protein	420	2	54	1	28	0	42	0	43	0	253	1		11.7951	0.0561672	9.69732	0.17958	4.14492	0	9.69975	0	5.56548	0	22.533	0.0890633
CADANIAG00000357	ANIA_07108	1093	conserved hypothetical protein	2261	0	1029	0	73	0	897	0	110	0	152	0		37.1222	0	108.032	0	6.31773	0	121.111	0	8.32353	0	7.91449	0
CADANIAG00000358	ANIA_07107	954	60S ribosomal protein L7 (AFU_orthologue; AFUA_4G03880)	44223	1	11906	0	8972	0	7862	0	7277	0	8206	1		831.866	0.0188107	1432.11	0	889.609	0	1216.18	0	630.869	0	489.534	0.0596556
CADANIAG00000359	ANIA_07106	795	ELL complex subunit Eap30, putative (AFU_orthologue; AFUA_4G03870)	519	0	46	0	67	0	55	0	103	0	248	0		11.7153	0	6.63972	0	7.97198	0	10.2096	0	10.7153	0	17.7535	0
CADANIAG00000360	ANIA_07105	3066	eukaryotic translation initiation factor 3 subunitEifCc, putative (AFU_orthologue; AFUA_4G03860)	18892	220	3094	20	2740	30	2230	15	4108	36	6720	119		110.576	1.28767	115.8	0.748543	84.5351	0.925566	107.336	0.72199	110.814	0.971103	124.737	2.20889
CADANIAG00000361	ANIA_07104	2896	protein kinase Yak1, putative (AFU_orthologue; AFUA_4G03850)	5774	0	472	0	694	0	341	0	1259	0	3008	0		35.7793	0	18.7026	0	22.6683	0	17.3767	0	35.9552	0	59.1124	0
CADANIAG00000362	ANIA_07103	3582	DNA repair protein Rhp26/Rad26, putative (AFU_orthologue; AFUA_4G03840)	2600	749	237	124	397	160	230	162	497	31	1239	272		13.0257	3.7524	7.59244	3.97242	10.4839	4.22525	9.47577	6.67423	11.4753	0.715766	19.6854	4.32158
CADANIAG00000363	ANIA_07102	871	hypothetical protein	1506	1	132	0	552	1	138	0	80	0	604	0		31.0285	0.0206032	17.3906	0	59.9487	0.108603	23.3815	0	7.59638	0	39.4656	0
CADANIAG00000364	ANIA_07101	1231	hypothetical protein	14587	0	1510	0	3129	0	1204	0	2357	0	6387	0		212.648	0	140.76	0	240.44	0	144.338	0	158.357	0	295.283	0
CADANIAG00000365	ANIA_10892	1189	conserved hypothetical protein	1185	0	146	0	228	0	118	0	215	0	478	0		17.885	0	14.0906	0	18.1389	0	14.6458	0	14.9552	0	22.8794	0
CADANIAG00000366	ANIA_10896	711	conserved hypothetical protein	44	13	0	0	2	1	0	1	4	2	38	9		1.11055	0.328116	0	0	0.266084	0.133042	0	0.207559	0.465292	0.232646	3.04168	0.720398
CADANIAG00000367	ANIA_07099	2676	conserved hypothetical protein	28	223	2	4	0	4	2	6	3	24	21	185		0.18777	1.49545	0.0857636	0.171527	0	0.141394	0.110295	0.330885	0.0927193	0.741755	0.446614	3.93446
CADANIAG00000368	ANIA_07098	1074	hypothetical protein	10	3	0	2	0	0	0	1	2	0	8	0		0.167089	0.0501268	0	0.21369	0	0	0	0.137407	0.154014	0	0.423921	0
CADANIAG00000369	ANIA_07097	1521	MFS alpha-glucoside transporter, putative (AFU_orthologue; AFUA_5G00500)	2	0	0	0	0	0	1	0	1	0	0	0		0.0235969	0	0	0	0	0	0.0970248	0	0.0543758	0	0	0
CADANIAG00000370	ANIA_10891	1608	putative sugar transporter (MstD) (Eurofung)	17	1	9	0	0	0	3	0	4	0	1	1		0.189721	0.0111601	0.642267	0	0	0	0.275326	0	0.205735	0	0.0353927	0.0353927
CADANIAG00000371	ANIA_10898	1401	conserved hypothetical protein	71	0	6	0	2	0	4	0	14	0	45	0		0.909439	0	0.491442	0	0.135036	0	0.421341	0	0.826466	0	1.82799	0
CADANIAG00000372	ANIA_07095	1935	conserved hypothetical protein	0	0	0	0	0	0	0	0	0	0	0	0		0	0	0	0	0	0	0	0	0	0	0	0
CADANIAG00000373	ANIA_07094	1005	conserved hypothetical protein	0	2	0	0	0	0	0	1	0	1	0	0		0	0.0357123	0	0	0	0	0	0.146841	0	0.0822942	0	0
CADANIAG00000374	ANIA_07093	1038	conserved hypothetical protein	780	1	122	0	164	0	98	0	187	1	209	0		13.485	0.0172884	13.4872	0	14.9453	0	13.9329	0	14.8998	0.0796779	11.459	0
CADANIAG00000375	ANIA_07092	1977	conserved hypothetical protein	1641	0	102	0	112	0	68	0	525	0	834	0		14.8955	0	5.92042	0	5.35883	0	5.07591	0	21.9628	0	24.0082	0
CADANIAG00000376	ANIA_07091	2790	hypothetical protein	941	1121	20	176	12	211	16	160	629	66	264	508		6.05256	7.21032	0.822592	7.23881	0.406851	7.1538	0.846307	8.46307	18.6458	1.95648	5.38517	10.3624
CADANIAG00000377	ANIA_07090	774	nonribosomal peptide synthase GliP-like, putative (AFU_orthologue; AFUA_3G12920)	205	37	26	0	17	1	23	0	41	27	98	9		4.75298	0.857855	3.85471	0	2.07762	0.122213	4.3853	0	4.38105	2.88508	7.20584	0.661761
CADANIAG00000378	ANIA_07089	2100	conserved hypothetical protein	0	1	0	0	0	0	0	0	0	1	0	0		0	0.00854543	0	0	0	0	0	0	0	0.0393836	0	0
CADANIAG00000379	ANIA_07088	1416	hexose transporter protein (AFU_orthologue; AFUA_8G04480)	1	0	0	0	0	0	0	0	1	0	0	0		0.0126733	0	0	0	0	0	0	0	0.0584079	0	0	0
CADANIAG00000380	ANIA_07087	822	conserved hypothetical protein	7	0	3	0	1	0	1	0	1	0	1	0		0.15282	0	0.418802	0	0.115077	0	0.179531	0	0.100615	0	0.0692353	0
CADANIAG00000381	ANIA_07086	1416	F-box domain protein (AFU_orthologue; AFUA_3G01810)	434	45	30	0	74	0	22	1	65	1	243	43		5.50022	0.570299	2.43118	0	4.94341	0	2.29283	0.104219	3.79652	0.0584079	9.76658	1.72824
CADANIAG00000382	ANIA_07085	2214	beta-lactamase (AFU_orthologue; AFUA_5G09790)	2349	28	127	8	166	8	96	6	581	4	1379	2		19.0396	0.226952	6.58241	0.41464	7.09233	0.341799	6.39891	0.399932	21.7037	0.149423	35.4475	0.0514105
CADANIAG00000383	ANIA_07084	7167	PKS-like enzyme, putative (JCVI)	308	526	14	18	5	10	7	19	12	38	270	441		0.771199	1.31705	0.224156	0.2882	0.065992	0.131984	0.144136	0.391226	0.138477	0.438512	2.14401	3.50188
CADANIAG00000384	ANIA_07083	810	DltD N-terminal domain protein (AFU_orthologue; AFUA_8G00380)	229	10	1	0	1	0	2	0	3	0	222	10		5.07346	0.221548	0.141669	0	0.116781	0	0.364382	0	0.306317	0	15.5979	0.70261
CADANIAG00000385	ANIA_10887	1554	cytochrome P450, putative (Eurofung)	542	0	8	0	0	0	9	0	11	0	514	0		6.25895	0	0.590742	0	0	0	0.85468	0	0.585432	0	18.824	0
CADANIAG00000386	ANIA_10886	1116	conserved hypothetical protein	2791	19	287	0	162	1	239	0	305	1	1798	17		44.8796	0.305522	29.5105	0	13.7312	0.0847607	31.6043	0	22.6032	0.074109	91.6906	0.86693
CADANIAG00000387	ANIA_07081	1725	conserved hypothetical protein	3373	11	439	0	208	0	345	0	353	0	2028	11		35.0898	0.114434	29.2035	0	11.406	0	29.5149	0	16.9247	0	66.908	0.362913
CADANIAG00000388	ANIA_07080	339	hypothetical protein	57	0	2	0	14	0	5	0	12	0	24	0		3.01737	0	0.677001	0	3.90649	0	2.17662	0	2.92763	0	4.02913	0
CADANIAG00000389	ANIA_10885	1551	conserved hypothetical protein	375	0	37	0	61	0	35	0	58	0	184	0		4.33883	0	2.73747	0	3.72029	0	3.33018	0	3.0928	0	6.75158	0
CADANIAG00000390	ANIA_10890	438	conserved hypothetical protein	82	5	30	0	17	0	11	0	5	1	19	4		3.35964	0.204856	7.8597	0	3.67141	0	3.70622	0	0.944128	0.188826	2.46876	0.519739
CADANIAG00000391	ANIA_07078	480	conserved hypothetical protein	60	0	13	0	7	0	7	0	11	0	22	0		2.24318	0	3.10786	0	1.37948	0	2.15213	0	1.89534	0	2.60844	0
CADANIAG00000392	ANIA_07077	960	hypothetical protein	553	1	75	1	65	0	32	0	96	0	285	0		10.3373	0.0186931	8.96497	0.119533	6.40473	0	4.91916	0	8.27056	0	16.8956	0
CADANIAG00000393	ANIA_07076	1495	conserved hypothetical protein	995	0	118	0	152	0	104	0	168	0	453	0		11.9436	0	9.05732	0	9.61747	0	10.2661	0	9.29401	0	17.2447	0
CADANIAG00000394	ANIA_07075	1461	conserved hypothetical protein	62	0	4	0	0	0	2	0	2	0	54	0		0.761544	0	0.314173	0	0	0	0.202019	0	0.113218	0	2.1035	0
CADANIAG00000395	ANIA_07074	1013	oxidoreductase, short chain dehydrogenase/reductasefamily, putative (AFU_orthologue; AFUA_4G00940)	1833	4	82	0	50	3	68	1	756	0	877	0		32.4718	0.0708605	9.28888	0	4.66895	0.280137	9.9063	0.145681	61.7231	0	49.2708	0
CADANIAG00000396	ANIA_07073	966	Putative Zn(II)2Cys6 transcription factor (Eurofung)	36	3	0	0	1	3	1	0	14	0	20	0		0.668773	0.0557311	0	0	0.0979222	0.293767	0.152769	0	1.19863	0	1.17829	0
CADANIAG00000397	ANIA_07072	1011	Miscellaneous Zn(II)2Cys6 transcription factor (Eurofung)	76	0	2	0	0	0	1	0	43	0	30	0		1.34901	0	0.227006	0	0	0	0.145969	0	3.51765	0	1.68877	0
CADANIAG00000398	ANIA_07071	5613	polyketide synthase, putative (JCVI)	133	2	2	0	1	0	2	0	2	0	126	2		0.425216	0.00639423	0.0408878	0	0.0168525	0	0.0525832	0	0.0294693	0	1.27754	0.0202784
CADANIAG00000399	ANIA_07070	1023	conserved hypothetical protein	11	1	1	0	0	0	0	0	0	0	10	1		0.192961	0.0175419	0.112172	0	0	0	0	0	0	0	0.556319	0.0556319
CADANIAG00000400	ANIA_10884	1944	conserved hypothetical protein	126	41	0	9	0	15	0	13	4	1	122	3		1.16313	0.378478	0	0.531258	0	0.729883	0	0.986868	0.170176	0.0425441	3.5716	0.0878263
CADANIAG00000401	ANIA_10889	1014	conserved hypothetical protein	88	1	4	0	1	0	3	0	4	0	76	1		1.55739	0.0176976	0.452669	0	0.0932869	0	0.436612	0	0.326255	0	4.26555	0.0561257
CADANIAG00000402	ANIA_07068	1767	aryl-alcohol oxidase; vanillyl-alcohol oxidase (AFU_orthologue; AFUA_3G09500)	10	0	4	0	2	0	3	0	1	0	0	0		0.101559	0	0.259766	0	0.107066	0	0.250551	0	0.0468057	0	0	0
CADANIAG00000403	ANIA_07067	1611	conserved hypothetical protein	7	0	2	0	2	0	0	0	3	0	0	0		0.0779751	0	0.14246	0	0.117434	0	0	0	0.154014	0	0	0
CADANIAG00000404	ANIA_07066	1632	cytochrome P450, putative (Eurofung)	1	0	0	0	0	0	1	0	0	0	0	0		0.010996	0	0	0	0	0	0.0904257	0	0	0	0	0
CADANIAG00000405	ANIA_10888	1680	monooxygenase, putative (AFU_orthologue; AFUA_7G06960)	1	0	0	0	0	0	0	0	1	0	0	0		0.0106818	0	0	0	0	0	0	0	0.0492295	0	0	0
CADANIAG00000406	ANIA_10883	1068	oxidoreductase, putative (AFU_orthologue; AFUA_7G06950)	0	0	0	0	0	0	0	0	0	0	0	0		0	0	0	0	0	0	0	0	0	0	0	0
CADANIAG00000407	ANIA_07064	942	fumarylacetoacetate hydrolase family protein (AFU_orthologue; AFUA_7G07000)	0	0	0	0	0	0	0	0	0	0	0	0		0	0	0	0	0	0	0	0	0	0	0	0
CADANIAG00000408	ANIA_07063	1656	conserved hypothetical protein	1	0	0	0	0	0	0	0	0	0	1	0		0.0108366	0	0	0	0	0	0	0	0	0	0.0343668	0
CADANIAG00000409	ANIA_07062	1668	conserved hypothetical protein	3	0	1	0	0	0	1	0	1	0	0	0		0.0322759	0	0.0687959	0	0	0	0.0884741	0	0.0495837	0	0	0
CADANIAG00000410	ANIA_07061	2262	Putative Zn(II)2Cys6 transcription factor (Eurofung)	19	3	7	2	1	0	3	0	3	0	5	1		0.150735	0.0238003	0.355111	0.10146	0.0418183	0	0.195722	0	0.109689	0	0.125799	0.0251598
CADANIAG00000411	ANIA_07060	2025	tyrosinase (AFU_orthologue; AFUA_1G17430)	6	1	4	1	0	0	0	0	0	0	2	0		0.0531716	0.00886193	0.22667	0.0566675	0	0	0	0	0	0	0.0562088	0
CADANIAG00000412	ANIA_07059	408	conserved hypothetical protein	145	0	1	0	2	0	3	0	2	0	137	0		6.37766	0	0.281254	0	0.463691	0	1.08511	0	0.40542	0	19.11	0
CADANIAG00000413	ANIA_07058	1110	conserved hypothetical protein	1431	0	5	0	5	0	14	0	769	0	638	0		23.135	0	0.516899	0	0.426094	0	1.8613	0	57.2979	0	32.7113	0
CADANIAG00000414	ANIA_07057	492	hypothetical protein	0	0	0	0	0	0	0	0	0	0	0	0		0	0	0	0	0	0	0	0	0	0	0	0
CADANIAG00000415	ANIA_07056	1515	conserved hypothetical protein	0	0	0	0	0	0	0	0	0	0	0	0		0	0	0	0	0	0	0	0	0	0	0	0
CADANIAG00000416	ANIA_07055	1164	conserved hypothetical protein	4	0	0	0	0	0	0	0	0	0	4	0		0.0616681	0	0	0	0	0	0	0	0	0	0.195572	0
CADANIAG00000417	ANIA_07054	618	hypothetical protein	37	0	0	0	0	0	0	0	1	0	36	0		1.0744	0	0	0	0	0	0	0	0.133828	0	3.31523	0
CADANIAG00000418	ANIA_07053	828	hypothetical protein	4805	0	1956	0	664	0	2002	0	151	0	32	0		104.14	0	271.08	0	75.8571	0	356.817	0	15.0828	0	2.19948	0
CADANIAG00000419	ANIA_07052	966	conserved hypothetical protein	961	113	145	36	41	7	90	67	220	2	465	1		17.8525	2.0992	17.2246	4.27646	4.01481	0.685456	13.7492	10.2355	18.8357	0.171233	27.3953	0.0589145
CADANIAG00000420	metG	1513	cystathionine beta-lyase (Eurofung)	1907	3	334	0	183	0	252	2	208	0	930	1		22.6186	0.0355824	25.3318	0	11.4412	0	24.5795	0.195076	11.37	0	34.9819	0.037615
CADANIAG00000421	ANIA_07050	2820	FarA, Zn(II)2Cys6 transcription factor involved inshort chain fatty acid catabolism (Eurofung)	4509	100	339	18	399	5	213	18	880	5	2678	54		28.6936	0.636362	13.7946	0.732457	13.3839	0.167718	11.1466	0.941966	25.8089	0.146641	54.0457	1.08979
CADANIAG00000422	ANIA_07049	2793	GPI-anchor biosynthetic protein (Mcd4), putative (AFU_orthologue; AFUA_4G03970)	3213	5	445	1	450	0	312	0	853	0	1153	4		20.644	0.0321257	18.283	0.0410854	15.2405	0	16.4853	0	25.2588	0	23.494	0.0815058
CADANIAG00000423	ANIA_07048	1569	chromosome segregation protein (Pcs1), putative (AFU_orthologue; AFUA_4G03980)	1454	4	267	0	260	0	189	0	382	3	356	1		16.6301	0.0457499	19.5275	0	15.675	0	17.7767	0	20.1361	0.158137	12.913	0.0362724
CADANIAG00000424	ANIA_07047	1395	membrane-spanning ATPase, putative (AFU_orthologue; AFUA_4G03990)	4108	0	454	0	645	0	329	0	847	0	1833	0		52.8457	0	37.3457	0	43.7365	0	34.8044	0	50.2163	0	74.7804	0
CADANIAG00000425	ANIA_07046	681	hypothetical protein similar to triacylglycerollipase (Eurofung)	29	1	2	0	6	0	1	0	4	1	16	0		0.764195	0.0263516	0.337009	0	0.833418	0	0.216703	0	0.485789	0.121447	1.33713	0
CADANIAG00000426	ANIA_07045	2304	LysM domain protein, putative (AFU_orthologue; AFUA_4G04000)	2471	30	270	5	532	6	220	3	720	6	729	10		19.2461	0.233664	13.4475	0.249027	21.8418	0.246336	14.0913	0.192155	25.8455	0.215379	18.0071	0.247011
CADANIAG00000427	ANIA_07044	1086	histidinol phosphatase (Eurofung)	3683	27	362	1	609	1	267	1	1171	3	1274	21		60.8591	0.446157	38.2505	0.105664	53.0452	0.0871021	36.2822	0.135888	89.1789	0.228469	66.7635	1.1005
CADANIAG00000428	ANIA_07043	582	phosphopantetheinyl transferase PptB (Eurofung)	213	152	45	4	38	8	48	5	43	66	39	69		6.56765	4.68677	8.87255	0.788671	6.17617	1.30025	12.1711	1.26782	6.11055	9.37899	3.81365	6.74723
CADANIAG00000429	ANIA_11543	494	conserved hypothetical protein	9647	7	2410	0	1762	0	1558	0	2001	0	1916	7		350.444	0.254287	559.821	0	337.394	0	465.428	0	335.008	0	220.733	0.806437
CADANIAG00000430	ANIA_07042	1086	conserved hypothetical protein	4624	13	229	0	1180	0	229	4	1124	0	1862	9		76.4084	0.214816	24.1972	0	102.78	0	31.1184	0.543553	85.5996	0	97.5774	0.471642
CADANIAG00000431	ANIA_07041	2466	mucin family signaling protein Msb2, putative (AFU_orthologue; AFUA_4G04070)	26089	1	3753	1	6105	0	2961	0	6926	0	6344	0		189.853	0.00727713	174.64	0.0465335	234.181	0	177.197	0	232.287	0	146.41	0
CADANIAG00000432	ANIA_07040	405	conserved hypothetical protein	731	11	81	0	77	0	37	2	371	3	165	6		32.3904	0.487406	22.9503	0	17.9843	0	13.4821	0.728764	75.7624	0.612634	23.1861	0.843132
CADANIAG00000433	ANIA_07039	1668	conserved hypothetical protein	20	211	1	10	2	69	0	16	10	39	7	77		0.215173	2.27007	0.0687959	0.687959	0.113421	3.91302	0	1.41559	0.495837	1.93376	0.238837	2.62721
CADANIAG00000434	ANIA_07038	2335	conserved serine-threonine rich protein (AFU_orthologue; AFUA_4G04090)	2801	2	306	0	789	0	176	0	505	1	1025	1		21.5268	0.0153708	15.0381	0	31.9631	0	11.1234	0	17.8871	0.03542	24.9825	0.0243732
CADANIAG00000435	ANIA_07037	1918	vacuolar protein sorting protein (Vps36), putative (AFU_orthologue; AFUA_4G04100)	3252	80	649	8	627	20	490	17	637	6	849	29		30.4267	0.748505	38.8289	0.47863	30.9227	0.98637	37.7016	1.30801	27.4679	0.258725	25.1918	0.860496
CADANIAG00000436	ANIA_10876	1110	CDF divalent metal cation transporter (Eurofung)	207	7	15	2	11	0	6	1	6	0	169	4		3.34658	0.113169	1.5507	0.20676	0.937407	0	0.797701	0.13295	0.447058	0	8.66489	0.205086
CADANIAG00000437	ANIA_10880	927	AN1 zinc finger protein (AFU_orthologue; AFUA_4G04280)	4956	171	860	15	1285	8	821	16	1212	0	778	132		95.9412	3.31032	106.458	1.85682	131.124	0.816336	130.7	2.54714	108.133	0	47.7639	8.10389
CADANIAG00000438	ANIA_07035	1173	aminopeptidase, putative (AFU_orthologue; AFUA_4G04210)	6791	2	616	0	1587	1	483	1	1357	0	2748	0		103.894	0.0305975	60.2617	0	127.979	0.0806419	60.7661	0.12581	95.6791	0	133.327	0
CADANIAG00000439	ANIA_07034	1059	myo-inositol-1(or 4)-monophosphatase (AFU_orthologue; AFUA_4G04200)	662	42	109	6	142	4	60	5	144	3	207	24		11.218	0.711716	11.8111	0.650151	12.6838	0.357291	8.36118	0.696765	11.2461	0.234294	11.1243	1.28978
CADANIAG00000440	ANIA_07033	1238	conserved hypothetical protein	9168	73	1883	10	4436	14	1441	11	554	24	854	14		132.895	1.05817	174.537	0.926911	338.945	1.06971	171.773	1.31125	37.0104	1.60334	39.2588	0.643586
CADANIAG00000441	ANIA_07032	3042	chitin synthase A (Eurofung)	3346	93	422	7	604	1	345	7	1221	10	754	68		19.7388	0.548627	15.9189	0.264057	18.7818	0.0310956	16.7368	0.339587	33.1964	0.271879	14.1063	1.27218
CADANIAG00000442	ANIA_07031	1943	SAC3/GANP domain protein (AFU_orthologue; AFUA_4G04110)	6256	70	419	9	674	17	307	2	1130	12	3726	30		57.78	0.646515	24.7457	0.531531	32.813	0.827627	23.3173	0.151904	48.0995	0.510791	109.136	0.878715
CADANIAG00000443	ANIA_07030	1987	protein kinase activator Bem1, putative (AFU_orthologue; AFUA_4G04120)	5871	16	646	1	994	1	465	2	1287	2	2479	10		53.0234	0.144503	37.3073	0.0577512	47.3202	0.0476059	34.5356	0.14854	53.5693	0.0832467	71.0032	0.286419
CADANIAG00000444	ANIA_07029	1962	mitochondrial ATPase (Afg1), putative (AFU_orthologue; AFUA_4G04130)	1714	1	353	0	257	0	225	0	389	0	490	1		15.6771	0.00914649	20.6459	0	12.3906	0	16.9237	0	16.3978	0	14.2134	0.0290068
CADANIAG00000445	ANIA_07028	2135	hypothetical protein similar to thymidylate synthase(Broad)	1566	4	374	0	256	0	204	0	355	0	377	4		13.1628	0.0336214	20.1017	0	11.3423	0	14.1008	0	13.752	0	10.0495	0.106626
CADANIAG00000446	ANIA_07027	1380	MFS transporter, putative (AFU_orthologue; AFUA_4G04250)	1416	0	245	0	169	0	180	0	301	0	521	0		18.4136	0	20.3726	0	11.5842	0	19.2489	0	18.0394	0	21.4861	0
CADANIAG00000447	ANIA_11542	198	hypothetical protein	27	5	11	0	0	0	2	0	0	0	14	5		2.4471	0.453167	6.37509	0	0	0	1.49065	0	0	0	4.02404	1.43716
CADANIAG00000448	ANIA_11541	288	hypothetical protein	325	1	81	0	92	1	41	0	14	0	97	0		20.2509	0.0623104	32.2739	0	30.2172	0.328448	21.0089	0	4.02041	0	19.1681	0
CADANIAG00000449	ANIA_07026	1713	hypothetical protein	1676	105	288	20	360	35	305	22	190	4	533	24		17.5578	1.09998	19.2927	1.33977	19.8794	1.93272	26.2757	1.8953	9.17342	0.193125	17.708	0.797358
CADANIAG00000450	ANIA_07025	1110	conserved hypothetical protein	2827	212	288	29	372	43	188	19	853	14	1126	107		45.7042	3.42741	29.7734	2.99802	31.7014	3.66441	24.9946	2.52605	63.5567	1.04313	57.7318	5.48606
CADANIAG00000451	ANIA_07024	444	hypothetical protein	2	8	0	0	0	0	0	0	1	1	1	7		0.0808352	0.323341	0	0	0	0	0	0	0.186274	0.186274	0.128179	0.897252
CADANIAG00000452	ANIA_07023	405	conserved hypothetical protein	0	0	0	0	0	0	0	0	0	0	0	0		0	0	0	0	0	0	0	0	0	0	0	0
CADANIAG00000453	ANIA_07022	2274	PKS-like enzyme, putative (JCVI)	46	0	3	0	2	0	6	0	1	0	34	0		0.363012	0	0.151387	0	0.0831952	0	0.389379	0	0.0363701	0	0.850918	0
CADANIAG00000454	ANIA_07021	876	conserved hypothetical protein	43	9	1	0	0	0	0	0	3	0	39	9		0.880882	0.184371	0.130995	0	0	0	0	0	0.283238	0	2.53373	0.584706
CADANIAG00000455	ANIA_07020	441	conserved hypothetical protein	1	47	0	0	0	1	0	0	0	5	1	41		0.0406925	1.91255	0	0	0	0.214496	0	0	0	0.937706	0.129051	5.29108
CADANIAG00000456	ANIA_11540	207	hypothetical protein	0	2	0	0	0	1	0	1	0	0	0	0		0	0.173386	0	0	0	0.45697	0	0.712921	0	0	0	0
CADANIAG00000457	ANIA_07019	3378	histone deacetylase HosB (AFU_orthologue; AFUA_4G04290)	2208	4	167	2	392	0	121	0	438	0	1090	2		11.7299	0.0212497	5.67304	0.0679406	10.977	0	5.28613	0	10.7238	0	18.364	0.0336953
CADANIAG00000458	ANIA_07018	1141	hypothetical protein	13022	28	414	5	3114	6	426	3	2499	1	6569	13		204.807	0.440378	41.6364	0.502856	258.161	0.497421	55.098	0.388014	181.141	0.0724852	327.652	0.648421
CADANIAG00000459	ANIA_07017	1181	alanine racemase family protein, putative (AFU_orthologue; AFUA_4G04300)	1261	59	213	10	253	14	121	4	189	15	485	16		19.161	0.896511	20.6961	0.971648	20.2642	1.12134	15.1199	0.49983	13.2357	1.05045	23.3718	0.771027
CADANIAG00000460	ANIA_07016	2808	AP-2 adaptor complex subunit alpha, putative (AFU_orthologue; AFUA_4G04310)	6338	10	939	2	1185	1	690	1	1113	1	2411	5		40.505	0.0639082	38.3731	0.0817319	39.919	0.0336869	36.263	0.0525551	32.7818	0.0294536	48.8652	0.101338
CADANIAG00000461	ANIA_07015	1449	TFIIH and nucleotide excision repair factor 3complexes subunit (Tfb2), putative (AFU_orthologue; AFUA_4G04360)	1150	2	197	0	172	0	159	0	232	0	390	2		14.2424	0.0247694	15.6012	0	11.2284	0	16.1935	0	13.242	0	15.3178	0.0785527
CADANIAG00000462	ANIA_07014	4361	DEAD helicases superfamily protein (Aquarius),putative (AFU_orthologue; AFUA_4G04350)	5213	5	804	0	782	1	601	0	1190	1	1836	3		21.4514	0.0205749	21.1558	0	16.9621	0.0216906	20.3376	0	22.5682	0.0189648	23.96	0.0391503
CADANIAG00000463	ANIA_07013	1914	THO complex subunit Tho1, putative (AFU_orthologue; AFUA_4G04330)	1666	8	236	1	225	2	162	1	371	0	672	4		15.6202	0.0750069	14.1491	0.0599538	11.1199	0.0988431	12.4907	0.0771028	16.0312	0	19.9814	0.118937
CADANIAG00000464	ANIA_07012	1578	homeobox transcription factor, putative (AFU_orthologue; AFUA_4G04320)	608	0	102	0	303	0	65	0	58	0	80	0		6.91433	0	7.41741	0	18.1633	0	6.07881	0	3.03988	0	2.88524	0
CADANIAG00000465	ANIA_07011	650	copper resistance protein Crd2, putative (AFU_orthologue; AFUA_4G04318)	2829	0	154	0	61	0	172	0	2036	0	406	0		78.1039	0	27.1873	0	8.87718	0	39.0505	0	259.06	0	35.5478	0
CADANIAG00000466	ANIA_07010	1164	phenazine biosynthesis-like protein, putative (AFU_orthologue; AFUA_4G04380)	683	0	41	0	155	0	46	0	194	0	247	0		10.5298	0	4.04194	0	12.5961	0	5.83199	0	13.7843	0	12.0766	0
CADANIAG00000467	ANIA_07009	1440	actin family protein (AFU_orthologue; AFUA_4G04420)	700	12	118	0	67	1	74	0	118	3	323	8		8.72346	0.149545	9.40326	0	4.4012	0.0656895	7.5837	0	6.77727	0.172303	12.7655	0.316175
CADANIAG00000468	ANIA_07008	1073	3-hydroxybutyryl-CoA dehydrogenase, putative (AFU_orthologue; AFUA_4G04410)	4469	22	325	3	1119	4	269	2	1256	2	1500	11		74.7419	0.367939	34.757	0.320834	98.6481	0.35263	36.9968	0.275069	96.8111	0.154158	79.5593	0.583435
CADANIAG00000469	ANIA_07007	3357	hypothetical protein similar to drug resistanceprotein MdrA (Eurofung)	2279	20	357	4	370	2	266	3	553	0	733	11		12.1828	0.106913	12.2033	0.136731	10.4258	0.0563556	11.6934	0.131881	13.6241	0	12.4266	0.186484
CADANIAG00000470	ANIA_07006	1175	conserved hypothetical protein	878	55	227	3	88	0	136	1	233	11	194	40		13.4094	0.839998	22.169	0.292983	7.0844	0	17.081	0.125596	16.4004	0.774266	9.39644	1.93741
CADANIAG00000471	ANIA_07005	2919	conserved leucine-rich repeat protein (AFU_orthologue; AFUA_4G04440)	2012	110	249	10	268	5	173	9	393	18	929	68		12.3694	0.676257	9.78868	0.39312	8.68479	0.16203	8.74629	0.45501	11.1351	0.510004	18.1126	1.32579
CADANIAG00000472	ANIA_07004	1506	conserved hypothetical protein	2592	107	285	32	369	23	184	25	761	8	993	19		30.8861	1.27501	21.7159	2.43828	23.1771	1.44465	18.0304	2.44978	41.7922	0.439339	37.5253	0.718006
CADANIAG00000473	ANIA_07003	992	60S ribosomal protein L13 (AFU_orthologue; AFUA_4G04460)	27044	4	7025	0	6484	0	4526	1	3605	2	5404	1		489.229	0.0723605	812.631	0	618.287	0	673.31	0.148765	300.558	0.166745	310.03	0.0573704
CADANIAG00000474	ANIA_07002	1662	conserved hypothetical protein	1340	1	172	0	125	0	127	0	371	1	545	0		14.4686	0.0107975	11.8756	0	7.11439	0	11.2768	0	18.462	0.0497627	18.6623	0
CADANIAG00000475	ANIA_07001	777	conserved hypothetical protein	1000	19	175	2	153	3	106	3	215	1	351	10		23.0958	0.43882	25.845	0.295371	18.6264	0.365224	20.1325	0.569787	22.8851	0.106442	25.709	0.732451
CADANIAG00000476	ANIA_07000	1865	succinyl-CoA synthetase beta subunit, putative (AFU_orthologue; AFUA_4G04520)	18123	2	3120	0	2426	1	2027	0	4404	0	6146	1		174.383	0.0192444	191.971	0	123.047	0.05072	160.394	0	195.301	0	187.548	0.0305155
CADANIAG00000477	ANIA_06999	1440	hypothetical protein (Eurofung)	654	16	61	8	55	3	57	5	83	0	398	0		8.15021	0.199393	4.86101	0.637509	3.61292	0.197069	5.8415	0.512412	4.76706	0	15.7297	0
CADANIAG00000478	ANIA_06998	1572	flocculation suppression protein (AFU_orthologue; AFUA_4G04502)	1961	2	215	0	236	0	134	0	497	0	879	2		22.3861	0.0228313	15.6944	0	14.201	0	12.5795	0	26.148	0	31.8226	0.0724064
CADANIAG00000479	ANIA_06997	666	conserved hypothetical protein	393	22	88	2	33	3	57	0	93	3	122	14		10.5894	0.592791	15.1624	0.344599	4.68704	0.426094	12.6303	0	11.549	0.372548	10.4252	1.19634
CADANIAG00000480	ANIA_06996	2292	ubiquinone biosynthesis protein, putative (AFU_orthologue; AFUA_4G04590)	9861	7	509	0	1004	0	385	0	1608	0	6355	7		77.2075	0.0548071	25.4837	0	41.436	0	24.789	0	58.0239	0	157.798	0.173813
CADANIAG00000481	ANIA_06995	360	conserved hypothetical protein	576	3	12	1	21	0	15	0	50	0	478	2		28.7127	0.149545	3.82505	0.318755	5.51792	0	6.14895	0	11.4869	0	75.5657	0.316175
CADANIAG00000482	ANIA_06994	429	hypothetical protein	0	322	0	8	0	44	0	18	0	52	0	200		0	13.4695	0	2.13989	0	9.70183	0	6.19195	0	10.0249	0	26.5321
CADANIAG00000483	ANIA_06993	1352	xanthine-guanine phosphoribosyl transferase Xpt1,putative (AFU_orthologue; AFUA_4G04550)	4210	1719	617	268	835	226	543	144	1514	417	701	664		55.8803	22.8167	52.3682	22.7466	58.4209	15.8121	59.27	15.718	92.6156	25.5091	29.5081	27.9506
CADANIAG00000484	ANIA_06992	751	conserved hypothetical protein	2440	863	348	129	359	134	205	83	575	362	953	155		58.3047	20.6217	53.1739	19.711	45.2182	16.8781	40.2834	16.3099	63.3232	39.8661	72.2192	11.746
CADANIAG00000485	ANIA_10882	1962	GTP binding protein, putative (AFU_orthologue; AFUA_4G04560)	3494	110	560	6	405	2	372	3	741	4	1416	95		31.9578	1.00611	32.7528	0.350922	19.5261	0.096425	27.9805	0.225649	31.2359	0.168615	41.0737	2.75565
CADANIAG00000486	ANIA_10875	894	short chain dehydrogenase/reductase (Ayr1), putative (AFU_orthologue; AFUA_4G04530)	1270	11	115	0	171	2	79	3	188	3	717	3		25.4929	0.220805	14.7611	0	18.0933	0.211617	13.0407	0.495217	17.3922	0.277536	45.6437	0.190978
CADANIAG00000487	ANIA_10879	951	cytochrome c heme lyase, putative (AFU_orthologue; AFUA_4G04600)	1536	0	235	0	224	0	151	0	371	0	555	0		28.9844	0	28.3561	0	22.2806	0	23.432	0	32.2648	0	33.2133	0
CADANIAG00000488	ANIA_10874	1258	ubiquitin-conjugating enzyme Ubc6, putative (AFU_orthologue; AFUA_4G04612)	3683	2	547	0	574	0	378	0	892	0	1292	2		52.5381	0.0285301	49.896	0	43.1608	0	44.3428	0	58.6434	0	58.4496	0.0904792
CADANIAG00000489	ANIA_10873	1620	mitochondrial outer membrane protein (Sam50),putative (AFU_orthologue; AFUA_4G04620)	10479	12	2734	0	2655	0	1886	0	1587	2	1617	10		116.08	0.132929	193.661	0	155.027	0	171.806	0	81.0209	0.102106	56.806	0.351305
CADANIAG00000490	ANIA_10878	1150	Golgi membrane protein, putative (AFU_orthologue; AFUA_4G04630)	2555	4	319	3	477	1	293	0	481	0	985	0		39.87	0.0624188	31.8311	0.299352	39.2355	0.0822547	37.5995	0	34.5925	0	48.7459	0
CADANIAG00000491	ANIA_06988	1404	hypothetical protein similar to proteasome p45/SUG(Broad)	9052	5	1797	0	2173	0	1189	2	1920	0	1973	3		115.699	0.0639082	146.872	0	146.403	0	124.976	0.21022	113.102	0	79.976	0.121606
CADANIAG00000492	ANIA_10872	2144	conserved hypothetical protein	8501	489	1028	123	879	117	928	116	617	60	5049	73		71.1539	4.09296	55.0208	6.58323	38.7813	5.16202	63.8756	7.98445	23.801	2.31452	134.023	1.93775
CADANIAG00000493	ANIA_10877	2271	ubiquitin fusion degradation protein (Ufd1),putative (AFU_orthologue; AFUA_4G04640)	7085	14	768	1	1462	3	696	0	2183	0	1976	10		55.9856	0.110628	38.8064	0.0505291	60.896	0.124958	45.2277	0	79.5008	0	49.5187	0.250601
CADANIAG00000494	ANIA_06986	3390	calcium/ hydrogen exchanger, putative (Eurofung)	7118	4	658	0	925	0	494	0	1371	3	3670	1		37.6801	0.0211745	22.2733	0	25.8107	0	21.505	0	33.4482	0.0731908	61.6121	0.016788
CADANIAG00000495	ANIA_06985	1989	FGGY-family carbohydrate kinase, putative (AFU_orthologue; AFUA_4G04680)	2495	40	108	5	92	13	91	2	566	5	1638	15		22.5107	0.360893	6.23086	0.288466	4.37534	0.618254	6.75179	0.148391	23.5351	0.207908	46.8682	0.429196
CADANIAG00000496	ANIA_06984	918	conserved hypothetical protein	2821	170	423	5	560	12	314	9	766	58	758	86		55.146	3.32322	52.8758	0.625009	57.7037	1.23651	50.4776	1.44681	69.0115	5.22541	46.9922	5.33157
CADANIAG00000497	ANIA_06983	1593	F-box domain protein (AFU_orthologue; AFUA_4G04700)	750	82	53	16	86	8	38	12	239	20	334	26		8.44887	0.923744	3.81785	1.15256	5.10671	0.475043	3.5203	1.11167	12.4084	1.03836	11.9325	0.928874
CADANIAG00000498	ptpA	2459	protein tyrosine phosphatase (Pyp1), putative (AFU_orthologue; AFUA_4G04710)	5525	0	430	0	746	0	321	0	1796	0	2232	0		40.3206	0	20.0664	0	28.6972	0	19.2645	0	60.4064	0	51.6577	0
CADANIAG00000499	ANIA_10881	360	conserved hypothetical protein	1327	85	228	12	167	11	167	22	341	14	424	26		66.1488	4.23711	72.676	3.82505	43.8806	2.89034	68.4583	9.01846	78.3406	3.21633	67.029	4.11027
CADANIAG00000500	ANIA_10871	471	conserved hypothetical protein	752	1	110	0	108	1	92	0	193	0	249	0		28.6517	0.0381007	26.7997	0	21.6901	0.200834	28.8256	0	33.89	0	30.0869	0
CADANIAG00000501	ANIA_06980	3315	Nuclear pore complex protein An-Nic96 (Eurofung)	8886	0	1183	0	1064	0	871	0	2251	0	3517	0		48.1034	0	40.9506	0	30.361	0	38.7745	0	56.16	0	60.3793	0
CADANIAG00000502	ANIA_06979	1984	riboflavin-specific deaminase (AFU_orthologue; AFUA_4G04730)	1298	2	179	0	186	1	125	0	280	0	528	1		11.7405	0.0180901	10.3531	0	8.86808	0.0476779	9.2978	0	11.6722	0	15.1458	0.0286852
CADANIAG00000503	ANIA_06978	1873	RCC1 Chromatin-associated guanine nucleotideexchange factor for Ran (Eurofung)	6182	13	1482	0	1354	2	1121	0	1189	7	1036	4		59.2304	0.124554	90.7965	0	68.3816	0.101007	88.3242	0	52.5024	0.309097	31.479	0.121541
CADANIAG00000504	ANIA_06977	968	replication fork protection component Swi3, putative (AFU_orthologue; AFUA_4G04745)	1749	10	277	2	235	0	212	2	432	3	593	3		32.4241	0.185386	32.837	0.23709	22.9642	0	32.3201	0.304907	36.91	0.256319	34.8641	0.176378
CADANIAG00000505	ANIA_06976	742	NADH-ubiquinone oxidoreductase 21 kDa subunit,putative (AFU_orthologue; AFUA_4G04750)	10417	219	2563	19	2252	11	1707	16	1967	38	1928	135		251.937	5.29656	396.373	2.93838	287.093	1.40232	339.501	3.1822	219.248	4.2356	147.878	10.3545
CADANIAG00000506	ANIA_06975	7562	hypothetical protein similar to UVSB (Eurofung)	7757	689	374	79	334	61	271	65	1453	209	5325	275		18.4082	1.63507	5.67537	1.19881	4.178	0.763048	5.28865	1.26849	15.8915	2.28583	40.0758	2.06964
CADANIAG00000507	ANIA_06974	621	Rab GTPase SrgA (Eurofung)	5277	0	590	0	575	0	409	0	1660	0	2043	0		152.493	0	109.023	0	87.586	0	97.195	0	221.081	0	187.23	0
CADANIAG00000508	ANIA_06973	1198	C-4 methyl sterol oxidase Erg25, putative (AFU_orthologue; AFUA_4G04820)	54352	5	11906	0	23909	1	10273	0	5715	0	2549	4		814.164	0.0748974	1140.43	0	1887.83	0.078959	1265.47	0	394.543	0	121.091	0.190021
CADANIAG00000509	ANIA_11539	54	hypothetical protein	4	3	0	0	0	0	2	0	0	2	2	1		1.32929	0.996967	0	0	0	0	5.46573	0	0	3.06317	2.10783	1.05392
CADANIAG00000510	ANIA_11562	156	hypothetical protein	0	0	0	0	0	0	0	0	0	0	0	0		0	0	0	0	0	0	0	0	0	0	0	0
CADANIAG00000511	ANIA_07422	2221	ubiquitin C-terminal hydrolase, putative (AFU_orthologue; AFUA_2G06330)	6365	11	764	3	642	0	536	2	1201	3	3222	3		51.4284	0.0888787	39.4733	0.155	27.3429	0	35.6146	0.13289	44.7229	0.111714	82.5613	0.0768727
CADANIAG00000512	ANIA_07423	2193	subunit of heterotrimeric Replication Factor (Eurofung)	11333	19	1944	0	1564	1	1231	1	2625	1	3969	16		92.7384	0.155478	101.722	0	67.4616	0.043134	82.8384	0.0672935	98.9979	0.0377135	103.001	0.415222
CADANIAG00000513	ANIA_07424	1718	ATP-dependent RNA helicase, putative (AFU_orthologue; AFUA_2G06310)	3992	447	828	5	530	13	504	9	826	72	1304	348		41.6985	4.66915	55.3052	0.333969	29.1817	0.715779	43.2932	0.773092	39.7642	3.46613	43.197	11.528
CADANIAG00000514	ANIA_07425	970	nuclear division Rft1 protein, putative (AFU_orthologue; AFUA_2G06300)	3227	5	198	0	366	0	174	0	819	1	1670	4		59.7009	0.0925021	23.4235	0	35.6918	0	26.4722	0	69.8308	0.0852635	97.9815	0.234686
CADANIAG00000515	ANIA_07426	384	oligosaccharyl transferase subunit (gamma), putative (AFU_orthologue; AFUA_2G06280)	1580	35	214	1	176	0	182	1	416	4	592	29		73.8379	1.63565	63.9501	0.298832	43.3551	0	69.9443	0.384309	89.5978	0.861517	87.7384	4.298
CADANIAG00000516	ANIA_10971	1425	conserved hypothetical protein	704	24	114	1	60	1	85	0	153	11	292	11		8.86566	0.302238	9.18013	0.0805275	3.98286	0.066381	8.8027	0	8.87997	0.638429	11.6619	0.439316
CADANIAG00000517	ANIA_10940	993	conserved hypothetical protein	2513	41	380	8	494	3	257	3	487	7	895	20		45.4147	0.740948	43.913	0.924484	47.0583	0.285779	38.1941	0.445845	40.5616	0.583021	51.2948	1.14625
CADANIAG00000518	ANIA_07428	2300	autophagy-related protein Atg7 (Eurofung)	3938	2068	608	249	803	310	437	180	766	430	1324	899		30.7257	16.1353	30.3343	12.4231	33.0253	12.7495	28.0392	11.5493	27.5446	15.4624	32.7612	22.2449
CADANIAG00000519	ANIA_07429	1237	deoxycytidylate deaminase, putative (AFU_orthologue; AFUA_2G06240)	1142	33	221	0	115	0	146	0	213	2	447	31		16.5672	0.478738	20.5013	0	8.794	0	17.4179	0	14.2411	0.13372	20.5654	1.42624
CADANIAG00000520	ANIA_07430	2029	imidazole glycerol phosphate synthase (Eurofung)	6390	16	1394	1	1088	1	816	1	1223	4	1869	9		56.5161	0.141511	78.8387	0.0565558	50.723	0.0466204	59.3499	0.0727327	49.8516	0.163047	52.4236	0.252441
CADANIAG00000521	ANIA_07431	1887	zinc knuckle domain protein (AFU_orthologue; AFUA_2G06220)	1269	8	145	0	138	0	102	1	158	0	726	7		12.0682	0.0760802	8.81769	0	6.91776	0	7.97701	0.078206	6.92501	0	21.896	0.211118
CADANIAG00000522	ANIA_07432	896	hypothetical protein similar to ornithinedecarboxylase antizyme (Eurofung)	12807	7	2227	0	1748	0	1854	1	2502	0	4476	6		256.503	0.140199	285.214	0	184.541	0	305.361	0.164704	230.948	0	284.303	0.381103
CADANIAG00000523	ANIA_10967	492	yippee family protein (AFU_orthologue; AFUA_2G06205)	1385	43	188	3	274	6	198	5	263	9	462	20		50.5171	1.5684	43.8482	0.699705	52.6798	1.15357	59.3898	1.49974	44.2105	1.51291	53.4412	2.31347
CADANIAG00000524	ANIA_07433	1932	conserved hypothetical protein	1094	170	236	24	137	17	151	32	284	11	286	86		10.1616	1.57905	14.0173	1.42549	6.70767	0.832339	11.5341	2.4443	12.1576	0.470891	8.42478	2.53332
CADANIAG00000525	ANIA_07434	1912	fungal specific transcription factor, putative (AFU_orthologue; AFUA_2G06130)	2123	2	261	0	253	1	199	1	364	0	1046	0		19.9258	0.0187713	15.6643	0	12.5167	0.0494733	15.3595	0.0771834	15.7452	0	31.1346	0
CADANIAG00000526	ANIA_07435	1269	uracil-DNA glycosylase (Eurofung)	2072	9	310	2	267	0	234	0	596	0	665	7		29.3009	0.127272	28.0323	0.180854	19.9025	0	27.2124	0	38.8436	0	29.8236	0.313932
CADANIAG00000527	ANIA_07436	1977	protein disulfide isomerase A (Eurofung)	32240	1	4630	0	5794	0	3738	0	5819	0	12259	1		292.645	0.00907709	268.741	0	277.224	0	279.026	0	243.432	0	352.897	0.0287868
CADANIAG00000528	ANIA_07437	1767	autophagy-related protein Atg22A1 (Eurofung)	6211	10	248	1	505	0	228	9	1781	0	3449	0		63.0781	0.101559	16.1055	0.0649415	27.0342	0	19.0419	0.751654	83.3609	0	111.085	0
CADANIAG00000529	ANIA_07438	3219	RNA polymerase II holoenzyme/mediator complexcomponent Rgr1, putative (AFU_orthologue; AFUA_2G06180)	5793	0	576	0	583	0	435	0	1223	0	2976	0		32.295	0	20.5334	0	17.1319	0	19.9425	0	31.4225	0	52.6152	0
CADANIAG00000530	ANIA_07439	2342	second largest subunit of DNA polymerase II (Eurofung)	1509	11	280	0	188	0	204	0	330	1	507	10		11.5626	0.0842867	13.7192	0	7.59328	0	12.8545	0	11.6537	0.0353141	12.3203	0.243004
CADANIAG00000531	ANIA_07440	1365	conserved hypothetical protein	2412	22	446	2	357	0	303	1	617	2	689	17		31.7101	0.28923	37.4939	0.168134	24.7397	0	32.7584	0.108113	37.3842	0.12118	28.7267	0.708787
CADANIAG00000532	ANIA_07441	1574	chromatin remodeling and histone acetyltransferasecomplexes subunit (Arp4) putative (AFU_orthologue; AFUA_2G06110)	4933	3	698	2	676	1	574	0	1163	0	1822	0		56.2419	0.0342034	50.8873	0.145809	40.6257	0.0600971	53.817	0	61.1097	0	65.8784	0
CADANIAG00000533	ANIA_07442	1118	conserved hypothetical protein	645	64	106	18	90	12	90	16	132	5	227	13		10.3531	1.02729	10.8799	1.84752	7.61481	1.01531	11.8799	2.11198	9.76489	0.369882	11.5554	0.661761
CADANIAG00000534	ANIA_07443	2949	DUF907 domain protein (AFU_orthologue; AFUA_2G06100)	15915	0	1964	0	2618	0	1480	0	4085	0	5768	0		96.8468	0	76.4233	0	83.9756	0	74.0626	0	114.565	0	111.314	0
CADANIAG00000535	ANIA_07444	1572	GTPase activating protein (Gyp1), putative (AFU_orthologue; AFUA_2G06080)	1848	33	231	3	316	0	153	0	382	1	766	29		21.0961	0.376717	16.8624	0.218992	19.0149	0	14.3632	0	20.0977	0.0526117	27.7316	1.04989
CADANIAG00000536	ANIA_10941	1871	heterogeneous nuclear ribonucleoprotein HRP1 (AFU_orthologue; AFUA_2G06090)	10594	8	1425	0	1811	0	1022	1	2238	3	4098	4		101.611	0.0767308	87.3977	0	91.5594	0	80.61	0.0788748	98.9285	0.132612	124.652	0.121671
CADANIAG00000537	ANIA_07447	2826	mRNA splicing factor (Prp1/Zer1), putative (AFU_orthologue; AFUA_2G06070)	2492	3	344	0	292	0	234	0	647	1	975	2		15.8245	0.0190503	13.9684	0	9.77393	0	12.2196	0	18.9351	0.029266	19.635	0.040277
CADANIAG00000538	ANIA_10953	1239	transcriptional co-activator (Hfi1/Ada1), putative (AFU_orthologue; AFUA_2G06060)	1888	11	287	5	240	1	158	2	507	1	696	2		27.3454	0.159322	26.5809	0.463082	18.3231	0.0763462	18.8191	0.238216	33.8432	0.0667519	31.9696	0.0918667
CADANIAG00000539	ANIA_10954	2742	conserved hypothetical protein	3167	20	461	1	317	1	293	0	806	8	1290	10		20.7269	0.130893	19.2927	0.0418496	10.9358	0.0344978	15.7693	0	24.311	0.2413	26.7745	0.207554
CADANIAG00000540	ANIA_10942	1892	conserved hypothetical protein similar to Aip1 (Eurofung)	5003	8	845	1	1113	2	532	0	1020	1	1493	4		47.4529	0.0758791	51.2501	0.060651	55.6458	0.0999925	41.4956	0	44.5876	0.0437133	44.9095	0.12032
CADANIAG00000541	ANIA_07449	730	37S ribosomal protein S18, putative (AFU_orthologue; AFUA_2G06030)	2581	18	564	0	492	0	418	0	561	5	546	13		63.4481	0.44249	88.6574	0	63.753	0	84.5017	0	63.5587	0.566477	42.5666	1.01349
CADANIAG00000542	ANIA_07450	2403	mitochondrial respiratory complex I chaperone(Cia84), putative (AFU_orthologue; AFUA_2G06020)	2500	5	501	0	405	4	310	0	508	0	776	1		18.6698	0.0373396	23.9245	0	15.9426	0.157458	19.0379	0	17.4842	0	18.3784	0.0236835
CADANIAG00000543	ANIA_07451	3464	NAD dependent glutamate dehydrogenase (Eurofung)	17596	2	304	0	2408	0	313	1	4034	0	10537	1		91.1569	0.0103611	10.0706	0	65.7563	0	13.3346	0.0426024	96.3148	0	173.117	0.0164294
CADANIAG00000544	ANIA_07452	549	hypothetical protein	141	19	5	3	8	3	4	5	7	1	117	7		4.60893	0.621062	1.0451	0.627058	1.3784	0.516901	1.07523	1.34403	1.05453	0.150648	12.1287	0.725647
CADANIAG00000545	ANIA_11563	240	hypothetical protein	230	1	20	0	25	0	22	1	69	0	94	0		17.1977	0.0747725	9.56264	0	9.85343	0	13.5277	0.614895	23.7779	0	22.2903	0
CADANIAG00000546	ANIA_07453	1154	conserved hypothetical protein	946	159	136	20	229	15	122	14	103	44	356	66		14.7109	2.47255	13.5236	1.98876	18.771	1.22954	15.6015	1.79033	7.38187	3.15342	17.5567	3.2549
CADANIAG00000547	ANIA_07454	1926	conserved hypothetical protein	9857	2	420	0	2319	0	478	0	908	2	5732	0		91.8421	0.0186349	25.0237	0	113.895	0	36.6255	0	38.991	0.0858833	169.375	0
CADANIAG00000548	ANIA_07455	4224	PHD finger and JmjC domain protein, putative (AFU_orthologue; AFUA_2G05970)	2089	0	138	0	183	0	118	0	534	0	1116	0		8.87499	0	3.74899	0	4.09813	0	4.12259	0	10.4557	0	15.0363	0
CADANIAG00000549	ANIA_07456	594	pre-mRNA branch site protein p14, putative (AFU_orthologue; AFUA_2G05960)	8183	0	1198	0	1051	0	733	0	1751	0	3450	0		247.218	0	231.435	0	167.369	0	182.108	0	243.801	0	330.546	0
CADANIAG00000550	ANIA_07457	1233	hypothetical protein	2229	1	118	0	224	0	87	0	456	0	1344	1		32.4415	0.0145543	10.9819	0	17.1848	0	10.4128	0	30.587	0	62.0348	0.0461569
CADANIAG00000551	ANIA_07458	1805	small nucleolar ribonucleoprotein complex subunit,putative (AFU_orthologue; AFUA_2G05930)	3558	8	956	3	498	1	613	0	849	1	642	3		35.3738	0.0795364	60.777	0.190723	26.0982	0.052406	50.1182	0	38.9014	0.0458203	20.2422	0.0945896
CADANIAG00000552	ANIA_07459	1498	hexokinase (Eurofung)	18431	1	2665	1	2989	0	1906	0	4905	0	5966	0		220.796	0.0119796	204.148	0.0766032	188.744	0	187.769	0	270.809	0	226.658	0
CADANIAG00000553	ANIA_07460	525	conserved hypothetical protein	1551	9	180	0	218	0	159	2	421	1	573	6		53.0159	0.307636	39.3434	0	39.2786	0	44.6941	0.56219	66.322	0.157535	62.1148	0.650416
CADANIAG00000554	ANIA_07461	1406	SIR2 family histone deacetylase, putative (AFU_orthologue; AFUA_2G05900)	1384	22	210	0	262	3	135	0	375	17	402	2		17.6646	0.280796	17.1393	0	17.6268	0.201834	14.1697	0	22.0588	0.999997	16.272	0.0809551
CADANIAG00000555	ANIA_07462	2502	Golgi complex component 4, putative (Eurofung)	2422	323	334	75	363	100	280	67	533	45	912	36		17.3716	2.31669	15.3186	3.4398	13.7239	3.78069	16.5152	3.95184	17.6187	1.48751	20.7447	0.818869
CADANIAG00000556	ANIA_07463	2127	ammonium transporter low affinity (Eurofung)	24622	0	1533	0	5278	0	1142	0	6123	0	10546	0		207.735	0	82.7053	0	234.726	0	79.2338	0	238.085	0	282.176	0
CADANIAG00000557	ANIA_07464	3189	High affinity Ca2+/Mn2+ P-type ATPase (Eurofung)	2734	1	534	0	404	0	330	0	561	0	905	1		15.385	0.00562728	19.2152	0	11.9835	0	15.2711	0	14.5493	0	16.1508	0.0178462
CADANIAG00000558	ANIA_07465	2013	double-strand-break repair protein rad21 (AFU_orthologue; AFUA_2G05850)	8857	10	1286	1	1667	0	858	1	2264	5	2782	3		78.958	0.0891476	73.3088	0.0570053	78.334	0	62.9007	0.0733109	93.0182	0.205429	78.6526	0.0848158
CADANIAG00000559	ANIA_07466	1524	MFS multidrug transporter, putative (AFU_orthologue; AFUA_2G05840)	2552	164	451	16	744	11	427	12	390	3	540	122		30.0503	1.93113	33.9587	1.20474	46.1792	0.682757	41.348	1.16201	21.1648	0.162806	20.1655	4.5559
CADANIAG00000560	ANIA_07467	441	hypothetical protein	28	419	10	93	7	68	7	99	3	72	1	87		1.13939	17.0502	2.60208	24.1993	1.50147	14.5858	2.34246	33.129	0.562623	13.503	0.129051	11.2274
CADANIAG00000561	ANIA_07468	2109	acuK,Identical to acuK, involved in transcriptioncontrol of gluconeogenesis (Eurofung)	6410	360	521	154	1205	44	424	158	1192	4	3068	0		54.5425	3.06323	28.3478	8.37921	54.0467	1.97349	29.6689	11.0559	46.745	0.156862	82.7901	0
CADANIAG00000562	ANIA_07469	633	Riboflavin kinase, putative (AFU_orthologue; AFUA_2G05820)	2739	185	641	27	547	43	600	55	448	14	503	46		77.65	5.24471	116.202	4.89462	81.7414	6.42574	139.881	12.8225	58.5342	1.82919	45.2235	4.13574
CADANIAG00000563	ANIA_07470	1391	dienelactone hydrolase (AFU_orthologue; AFUA_2G05810)	4605	196	474	39	1329	32	512	28	1111	39	1179	58		59.4095	2.52861	39.103	3.21734	90.3767	2.17611	54.3194	2.97059	66.0575	2.31885	48.2377	2.37301
CADANIAG00000564	ANIA_07471	2208	IdgA domain protein (AFU_orthologue; AFUA_2G05800)	2695	834	432	137	408	235	355	137	570	171	930	154		21.9035	6.77829	22.4514	7.12001	17.4791	10.0676	23.7269	9.15659	21.3506	6.40519	23.9708	3.96937
CADANIAG00000565	ANIA_07472	1509	oligosaccharyl transferase subunit (alpha), putative (AFU_orthologue; AFUA_2G05790)	2547	4	464	2	478	0	352	0	525	0	728	2		30.2896	0.047569	35.2848	0.15209	29.9638	0	34.4243	0	28.7743	0	27.4563	0.0754293
CADANIAG00000566	ANIA_07473	2427	mRNA capping enzyme alpha subunit, putative (AFU_orthologue; AFUA_2G05780)	3553	2	531	0	494	0	379	0	777	0	1372	2		26.2711	0.0147881	25.1064	0	19.2538	0	23.0453	0	26.4781	0	32.1724	0.0468986
CADANIAG00000567	ANIA_07474	3528	RNA binding protein Jsn1, putative (AFU_orthologue; AFUA_2G05610)	6796	16	730	3	735	2	534	4	1925	3	2872	4		34.5683	0.0813851	23.744	0.0975779	19.7069	0.0536241	22.337	0.167318	45.1271	0.0703279	46.3293	0.0645254
CADANIAG00000568	ANIA_07475	2382	signal transducer, putative (AFU_orthologue; AFUA_2G05620)	1442	290	199	46	162	52	130	54	300	24	651	114		10.8637	2.18479	9.58672	2.21603	6.43327	2.065	8.05404	3.34552	10.4163	0.833306	15.5539	2.72372
CADANIAG00000569	ANIA_07476	1940	hypothetical protein	27493	34	702	1	3407	8	708	3	7114	4	15562	18		254.316	0.314507	41.5235	0.0591503	166.123	0.390074	53.8572	0.228208	303.282	0.170527	456.524	0.528044
CADANIAG00000570	ANIA_07477	806	conserved hypothetical protein	1566	1	155	0	245	0	133	0	196	0	837	1		34.8666	0.0222648	22.0676	0	28.7534	0	24.3517	0	20.112	0	59.1003	0.0706097
CADANIAG00000571	ANIA_07478	453	Miscellaneous Zn(II)2Cys6 transcription factor (Eurofung)	609	3	53	0	66	0	37	0	169	0	284	3		24.1253	0.118844	13.4257	0	13.7817	0	12.0536	0	30.8549	0	35.6796	0.376897
CADANIAG00000572	ANIA_07479	1875	cytoplasmic asparaginyl-tRNA synthetase, putative (AFU_orthologue; AFUA_2G05650)	10604	0	1070	0	1337	0	712	0	2543	0	4942	0		101.49	0	65.4849	0	67.451	0	56.0391	0	112.171	0	150.003	0
CADANIAG00000573	ANIA_07480	2493	differentiation regulator (Nrd1), putative (AFU_orthologue; AFUA_2G05670)	6917	0	1089	0	1115	0	704	0	1347	0	2662	0		49.7908	0	50.1262	0	42.3069	0	41.6737	0	44.6869	0	60.7694	0
CADANIAG00000574	ANIA_07481	1599	conserved hypothetical protein	1082	128	152	0	152	7	113	6	247	1	418	114		12.1432	1.43653	10.9082	0	8.99194	0.414103	10.429	0.553751	12.7757	0.0517234	14.8774	4.05748
CADANIAG00000575	ANIA_07482	894	hypothetical protein	1707	292	326	100	539	59	231	97	370	19	241	17		34.2649	5.86136	41.8446	12.8358	57.0308	6.24271	38.1317	16.012	34.2294	1.75773	15.3419	1.08221
CADANIAG00000576	ANIA_11564	114	hypothetical protein	2	12	0	3	1	2	0	4	1	1	0	2		0.314832	1.88899	0	3.01978	0.829762	1.65952	0	5.17806	0.725488	0.725488	0	0.998446
CADANIAG00000577	ANIA_07483	1825	conserved hypothetical protein	2475	2	379	0	377	0	290	1	518	1	911	0		24.3369	0.0196662	23.8306	0	19.5406	0	23.4502	0.0808629	23.4748	0.0453182	28.4089	0
CADANIAG00000578	ANIA_07484	684	conserved hypothetical protein	10221	67	2465	8	3639	27	2168	1	686	6	1263	25		268.158	1.75781	413.542	1.34212	503.251	3.73393	467.752	0.215753	82.9475	0.725488	105.086	2.0801
CADANIAG00000579	ANIA_07485	2499	siderophore iron transporter mirC (Eurofung)	5702	0	663	0	1625	0	403	0	717	0	2294	0		40.9463	0	30.4443	0	61.51	0	23.7986	0	23.7295	0	52.2428	0
CADANIAG00000580	ANIA_07486	87	hypothetical protein	1	63	0	6	0	5	0	2	0	17	1	33		0.206269	12.995	0	7.91391	0	5.43637	0	3.39252	0	16.1609	0.654154	21.5871
CADANIAG00000581	ANIA_07487	1722	Cdc42 GTPase homologue MODA (Eurofung)	18773	6	1803	4	3054	1	1342	0	4532	1	8042	0		195.638	0.0625276	120.149	0.266554	167.762	0.054932	115.009	0	217.667	0.0480288	265.785	0
CADANIAG00000582	ANIA_07488	1350	putative agmatinase (Eurofung)	848	88	39	15	464	20	32	19	66	6	247	28		11.2724	1.16977	3.31505	1.27502	32.5119	1.40138	3.49807	2.07698	4.04339	0.367581	10.4127	1.18039
CADANIAG00000583	ANIA_07489	1293	mitochondrial 3-oxoacyl-[acyl-carrier-protein]-synthase, putative (JCVI)	662	0	96	0	96	0	44	0	99	0	327	0		9.18783	0	8.51984	0	7.02314	0	5.02188	0	6.33245	0	14.3929	0
CADANIAG00000584	ANIA_07490	1641	MT-A70 family (AFU_orthologue; AFUA_2G05600)	176	1	18	0	12	1	19	0	34	0	93	0		1.92468	0.0109357	1.2587	0	0.691721	0.0576434	1.70867	0	1.71358	0	3.22533	0
CADANIAG00000585	ANIA_07491	750	ubiquitin C-terminal hydrolase L3 (AFU_orthologue; AFUA_2G05590)	1769	1	280	0	426	0	239	0	438	0	386	1		42.3272	0.0239272	42.8406	0	53.7288	0	47.0272	0	48.3001	0	29.2904	0.0758819
CADANIAG00000586	ANIA_07492	981	mRNA decapping hydrolase, putative (AFU_orthologue; AFUA_2G05580)	1836	51	489	1	387	1	319	1	299	6	342	42		33.5859	0.932942	57.2004	0.116974	37.3165	0.096425	47.9881	0.150433	25.2079	0.505845	19.8407	2.43657
CADANIAG00000587	ANIA_07493	905	conserved hypothetical protein	706	5	114	0	73	1	77	1	198	0	244	3		13.9994	0.0991459	14.4549	0	7.63014	0.104523	12.5561	0.163066	18.0947	0	15.3441	0.188657
CADANIAG00000588	ANIA_10955	970	exonuclease, putative (AFU_orthologue; AFUA_2G05560)	1009	124	275	0	90	1	181	1	217	16	246	106		18.6669	2.29405	32.5327	0	8.77666	0.0975184	27.5371	0.152139	18.5022	1.36422	14.4332	6.21919
CADANIAG00000589	ANIA_10943	1397	conserved hypothetical protein	1247	4	275	1	142	0	152	0	329	1	349	2		16.0186	0.0513827	22.5889	0.0821415	9.61503	0	16.0568	0	19.4776	0.0592023	14.2177	0.0814766
CADANIAG00000590	ANIA_10944	2496	Pre-mRNA-splicing factor cef1 (Eurofung)	3421	4	570	0	514	0	409	0	814	1	1114	3		24.5959	0.0287587	26.2053	0	19.4795	0	24.1819	0	26.9721	0.0331353	25.4004	0.0684032
CADANIAG00000591	ANIA_10956	1631	histone acetyltransferase catalytic subunit (Eurofung)	2596	2	213	0	310	0	171	0	517	0	1385	2		28.563	0.0220054	14.986	0	17.979	0	15.4723	0	26.2163	0	48.3276	0.0697872
CADANIAG00000592	ANIA_07496	4468	conserved hypothetical protein	9025	4	928	0	1147	1	676	0	2237	3	4037	0		36.2483	0.0160657	23.8338	0	24.2834	0.0211712	22.3278	0	41.4084	0.055532	51.4215	0
CADANIAG00000593	ANIA_11565	428	mitochondrial F1F0 ATP synthase subunit F (Atp17),putative (AFU_orthologue; AFUA_2G05510)	18784	5	4525	3	4064	0	3281	1	3845	1	3069	0		787.585	0.209643	1213.2	0.804334	898.19	0	1131.29	0.344801	742.998	0.193237	408.087	0
CADANIAG00000594	ANIA_07497	676	NADH-ubiquinone oxidoreductase 18 kDa subunit,putative (AFU_orthologue; AFUA_2G05500)	11530	1	2422	0	2606	0	1563	0	2628	0	2311	1		306.081	0.0265465	411.137	0	364.658	0	341.212	0	321.524	0	194.56	0.0841885
CADANIAG00000595	ANIA_11566	57	hypothetical protein	0	2	0	1	0	0	0	0	0	1	0	0		0	0.629663	0	2.01319	0	0	0	0	0	1.45098	0	0
CADANIAG00000596	ANIA_07498	1085	HEAT repeat protein (AFU_orthologue; AFUA_2G05490)	1676	752	277	243	230	76	172	147	389	166	608	120		27.7203	12.4377	29.296	25.7001	20.0519	6.62586	23.3943	19.994	29.6521	12.6536	31.8914	6.29435
CADANIAG00000597	ANIA_10970	1020	DNA-directed RNA polymerase I 13.1 kDa polypeptide,putative (AFU_orthologue; AFUA_2G05480)	1546	1166	489	195	157	142	384	115	306	295	210	419		27.1996	20.5141	55.0133	21.9378	14.5599	13.1688	55.5576	16.6383	24.8117	23.9198	11.7171	23.3783
CADANIAG00000598	ANIA_07499	5307	sister chromatid cohesion protein Mis4, putative (AFU_orthologue; AFUA_2G05470)	3488	81	288	7	283	41	201	6	826	6	1890	21		11.7945	0.273898	6.22734	0.151359	5.04424	0.730791	5.58932	0.166845	12.8726	0.0935055	20.2681	0.225201
CADANIAG00000599	ANIA_07500	2224	64 kDa mitochondrial NADH dehydrogenase (Eurofung)	10418	3	919	1	5484	1	795	1	1365	0	1855	0		84.0626	0.0242069	47.4176	0.051597	233.25	0.0425328	52.7527	0.0663556	50.7613	0	47.4688	0
CADANIAG00000600	ANIA_07501	914	hypothetical protein	8372	0	834	0	1151	0	656	0	2517	0	3214	0		164.375	0	104.708	0	119.121	0	105.918	0	227.757	0	200.124	0
CADANIAG00000601	ANIA_07502	1260	uridine kinase, putative (AFU_orthologue; AFUA_2G05430)	928	6	201	0	133	0	127	0	234	2	233	4		13.2169	0.0854543	18.3056	0	9.98481	0	14.8746	0	15.3596	0.131279	10.5241	0.180671
CADANIAG00000602	ANIA_07503	2415	pre-rRNA processing protein Esf1, putative (AFU_orthologue; AFUA_2G05420)	1688	351	385	1	219	7	274	0	373	12	437	331		12.5432	2.60821	18.2937	0.0475162	8.57799	0.274182	16.7435	0	12.774	0.41096	10.2983	7.80028
CADANIAG00000603	ANIA_07504	3546	conserved hypothetical protein	7714	24	444	8	610	5	319	3	1052	3	5289	5		39.0386	0.121458	14.3682	0.258887	16.2723	0.13338	13.2759	0.124852	24.5365	0.0699709	84.8857	0.0802474
CADANIAG00000604	ANIA_07505	2343	alpha-1,4-xylosidase (Eurofung)	1005	77	203	22	396	14	161	16	84	9	161	16		7.69745	0.589755	9.9422	1.07748	15.9875	0.565216	10.1406	1.00777	2.96512	0.317691	3.91069	0.38864
CADANIAG00000605	ANIA_07506	5496	Dishevelled, Egl-10, and Pleckstrin domain protein (AFU_orthologue; AFUA_2G05390)	4146	3	441	0	431	2	283	0	857	0	2134	1		13.5374	0.00979553	9.20769	0	7.41804	0.0344224	7.59892	0	12.8964	0	22.0977	0.0103551
CADANIAG00000606	ANIA_07507	2247	Putative Zn(II)2Cys6 transcription factor (Eurofung)	1717	189	161	21	133	18	113	14	296	14	1014	122		13.7126	1.50943	8.22208	1.07245	5.59896	0.757753	7.42143	0.919469	10.8949	0.5153	25.6823	3.08998
CADANIAG00000607	ANIA_07508	2925	Putative Zn(II)2Cys6 transcription factor (Eurofung)	463	21	27	1	13	8	17	2	109	3	297	7		2.84059	0.128839	1.05925	0.0392313	0.420413	0.258716	0.857699	0.100906	3.08202	0.0848263	5.7787	0.136198
CADANIAG00000608	ANIA_07509	810	conserved hypothetical protein	0	38	0	3	0	0	0	3	0	10	0	22		0	0.841883	0	0.425006	0	0	0	0.546573	0	1.02106	0	1.54574
CADANIAG00000609	ANIA_10968	536	hypothetical protein	4	92	0	2	0	5	0	1	2	11	2	73		0.133921	3.08018	0	0.428178	0	0.882396	0	0.275326	0.308603	1.69732	0.212356	7.751
CADANIAG00000610	ANIA_07510	1739	Vacuolar Ca(2+)/H(+) exchanger, putative (Eurofung)	1541	0	135	0	217	0	91	0	262	0	836	0		15.9022	0	8.90826	0	11.8037	0	7.72243	0	12.4605	0	27.3594	0
CADANIAG00000611	ANIA_07511	1918	putative 1,3-beta-transglucosylase, GH72 family (Eurofung)	18969	3	2856	0	9171	2	2250	0	3028	1	1664	0		177.48	0.0280689	170.871	0	452.3	0.098637	173.119	0	130.57	0.0431208	49.3747	0
CADANIAG00000612	ANIA_10958	1509	MFS transporter, putative (AFU_orthologue; AFUA_2G05350)	316	5	58	2	52	1	33	0	76	0	97	2		3.75795	0.0594613	4.4106	0.15209	3.25966	0.0626858	3.22728	0	4.16543	0	3.65832	0.0754293
CADANIAG00000613	ANIA_10957	2283	Putative Zn(II)2Cys6 transcription factor (Eurofung)	408	3	63	1	78	1	57	0	72	1	138	0		3.20706	0.0235814	3.1666	0.0502635	3.23182	0.0414336	3.68452	0	2.60833	0.0362267	3.44011	0
CADANIAG00000614	ANIA_10945	921	conserved hypothetical protein	2594	1	510	0	787	0	484	0	425	1	388	0		50.5433	0.0194847	63.5432	0	80.8302	0	77.5529	0	38.1649	0.0897998	23.9757	0
CADANIAG00000615	ANIA_07513	2282	bZIP transcription factor AP-1/Yap1, putative (AFU_orthologue; AFUA_6G09930)	16676	3	1441	1	3219	0	1214	1	3547	0	7255	1		131.138	0.0235917	72.4615	0.0502856	133.433	0	78.5082	0.064669	128.553	0	180.934	0.0249393
CADANIAG00000616	ANIA_10946	2212	conserved hypothetical protein	6046	4	908	1	1181	0	643	0	1335	0	1979	3		49.0497	0.032451	47.1042	0.0518769	50.5037	0	42.8981	0	49.915	0	50.9167	0.0771855
CADANIAG00000617	ANIA_10959	2217	glutaminase, putative (AFU_orthologue; AFUA_6G09910)	372	44	18	7	6	5	9	7	75	4	264	21		3.01114	0.356156	0.931678	0.362319	0.256002	0.213335	0.599086	0.465955	2.79789	0.149221	6.777	0.53908
CADANIAG00000618	ANIA_07515	813	aspergillopepsin, putative (AFU_orthologue; AFUA_3G02970)	480	1	1	0	2	0	3	1	180	0	294	0		10.5951	0.0220731	0.141146	0	0.232701	0	0.544556	0.181519	18.3112	0	20.5805	0
CADANIAG00000619	ANIA_07516	1581	transposase Tan1-Aspergillus niger (ANG_orthologue; An07g09460)	6	0	0	0	0	0	0	0	2	0	4	0		0.068104	0	0	0	0	0	0	0	0.104624	0	0.143988	0
CADANIAG00000620	ANIA_07517	1388	HypA-like protein, putative (AFU_orthologue; AFUA_5G03330)	3542	0	285	0	735	0	191	0	82	0	2249	0		45.7944	0	23.5621	0	50.0906	0	20.3075	0	4.88607	0	92.2146	0
CADANIAG00000621	ANIA_07518	1704	conserved hypothetical protein	3	352	2	3	1	23	0	2	0	6	0	318		0.031594	3.70703	0.134685	0.202028	0.0555123	1.27678	0	0.17321	0	0.291217	0	10.6208
CADANIAG00000622	ANIA_07519	1687	conserved hypothetical protein	383	2	1	0	0	0	3	0	2	0	377	2		4.07415	0.0212749	0.0680211	0	0	0	0.262433	0	0.0980505	0	12.7182	0.0674706
CADANIAG00000623	ANIA_07520	714	conserved hypothetical protein	0	0	0	0	0	0	0	0	0	0	0	0		0	0	0	0	0	0	0	0	0	0	0	0
CADANIAG00000624	ANIA_07521	1683	carboxylesterase, putative (AFU_orthologue; AFUA_3G09230)	147	0	56	0	58	0	22	0	7	0	4	0		1.56742	0	3.81824	0	3.25989	0	1.92908	0	0.343993	0	0.135262	0
CADANIAG00000625	ANIA_07522	1506	cytochrome P450, putative (Eurofung)	8	0	0	0	1	0	0	0	0	0	7	0		0.0953275	0	0	0	0.0628107	0	0	0	0	0	0.264529	0
CADANIAG00000626	ANIA_07523	987	conserved hypothetical protein	94	49	38	22	21	8	30	18	5	1	0	0		1.70909	0.890907	4.418	2.55779	2.01261	0.76671	4.48555	2.69133	0.418975	0.083795	0	0
CADANIAG00000627	ANIA_07524	2685	lipase/esterase family protein (AFU_orthologue; AFUA_6G09520)	2379	1	83	0	704	0	65	0	325	0	1202	1		15.9002	0.00668358	3.54726	0	24.802	0	3.57257	0	10.0109	0	25.4777	0.0211961
CADANIAG00000628	ANIA_07525	996	nucleotide binding protein, putative (AFU_orthologue; AFUA_6G09810)	1210	2	238	0	227	1	165	0	228	0	352	1		21.8012	0.036035	27.4206	0	21.5588	0.0949728	24.4476	0	18.9326	0	20.1133	0.05714
CADANIAG00000629	ANIA_07526	1885	vesicle-mediated transport protein Bfr2/Che-1,putative (AFU_orthologue; AFUA_6G09820)	1526	1	336	0	154	0	204	0	473	1	359	0		14.5277	0.00952011	20.4544	0	7.72801	0	15.971	0	20.7532	0.0438757	10.8388	0
CADANIAG00000630	ANIA_10947	1074	zinc alcohol dehydrogenase, putative (AFU_orthologue; AFUA_6G09590)	1333	79	169	0	239	1	113	1	296	1	516	76		22.273	1.32001	18.0568	0	21.05	0.0880753	15.527	0.137407	22.7941	0.0770071	27.3429	4.02725
CADANIAG00000631	ANIA_10960	1312	conserved hypothetical protein	527	2	74	2	145	0	55	0	134	0	119	0		7.20826	0.0273558	6.47227	0.174926	10.4542	0	6.18644	0	8.44707	0	5.16194	0
CADANIAG00000632	ANIA_07528	762	hypothetical protein	101	0	18	0	22	0	11	0	15	0	35	0		2.37859	0	2.71067	0	2.73103	0	2.13034	0	1.62806	0	2.61404	0
CADANIAG00000633	ANIA_07529	1320	zinc metallopeptidase, putative (AFU_orthologue; AFUA_6G09600)	508	3	5	0	11	0	0	0	166	0	326	3		6.90626	0.040785	0.434665	0	0.788274	0	0	0	10.4009	0	14.0554	0.129344
CADANIAG00000634	ANIA_11567	237	hypothetical protein	7	2	0	0	2	0	0	0	1	0	4	2		0.530033	0.151438	0	0	0.798252	0	0	0	0.348969	0	0.96053	0.480265
CADANIAG00000635	ANIA_07530	839	conserved hypothetical protein	1547	0	45	0	517	0	55	0	454	0	476	0		33.0889	0	6.15474	0	58.2891	0	9.67415	0	44.7537	0	32.2882	0
CADANIAG00000636	ANIA_07531	717	conserved hypothetical protein	2	7	1	2	0	0	0	0	0	2	1	3		0.0500569	0.175199	0.160044	0.320088	0	0	0	0	0	0.230699	0.0793744	0.238123
CADANIAG00000637	ANIA_11568	214	conserved hypothetical protein	1132	0	261	0	149	0	154	0	261	0	307	0		94.9262	0	139.954	0	65.8614	0	106.199	0	100.87	0	81.644	0
CADANIAG00000638	ANIA_07532	510	hypothetical protein	12834	0	62	0	48	0	70	0	6757	0	5897	0		451.591	0	13.9502	0	8.90286	0	20.2554	0	1095.77	0	658.052	0
CADANIAG00000639	ANIA_07533	2652	beta-1,3-exoglucosidase (Eurofung)	2271	7	405	0	410	0	250	1	549	4	657	2		15.3673	0.0473672	17.5243	0	14.6241	0	13.9116	0.0556466	17.1212	0.124745	14.0991	0.0429196
CADANIAG00000640	ANIA_07534	1140	glycosyl transferase, putative (AFU_orthologue; AFUA_6G14040)	3047	0	359	0	669	0	305	0	772	0	942	0		47.9646	0	36.1367	0	55.5111	0	39.4827	0	56.0077	0	47.0268	0
CADANIAG00000641	ANIA_07535	1508	conserved hypothetical protein	2004	10	310	1	550	3	208	2	401	0	535	4		23.8479	0.119001	23.5895	0.0760952	34.5001	0.188182	20.3551	0.195722	21.9927	0	20.1907	0.150959
CADANIAG00000642	ANIA_07536	651	hypothetical protein	1261	8	98	0	184	0	60	0	340	1	579	7		34.7606	0.220527	17.2744	0	26.7359	0	13.6014	0	43.195	0.127044	50.6171	0.611951
CADANIAG00000643	ANIA_07537	1890	protein kinase, putative (AFU_orthologue; AFUA_6G09240)	3607	18	351	1	359	2	225	6	835	3	1837	6		34.2482	0.170909	21.311	0.0607151	17.9676	0.100098	17.5684	0.468491	36.5393	0.131279	55.3155	0.180671
CADANIAG00000644	ANIA_07538	3399	ATP-dependent DNA helicase (Eurofung)	2589	92	488	3	410	2	357	2	663	18	671	67		13.6689	0.485725	16.4751	0.101281	11.4101	0.0556592	15.4999	0.0868342	16.1323	0.437982	11.2349	1.12182
CADANIAG00000645	ANIA_07539	330	hydrophobin, putative (AFU_orthologue; AFUA_2G14661)	28407	0	34	0	29	0	137	0	23722	0	4485	0		1544.77	0	11.8229	0	8.31271	0	61.2659	0	5945.28	0	773.478	0
CADANIAG00000646	ANIA_07540	1843	eukaryotic translation initiation factor 3 subunitEifCd, putative (AFU_orthologue; AFUA_2G14670)	8847	1	1818	0	1306	0	1232	0	1833	0	2658	1		86.1438	0.00973706	113.195	0	67.0311	0	98.6501	0	82.2569	0	82.0784	0.0308798
CADANIAG00000647	ANIA_07541	958	cutinase, putative (AFU_orthologue; AFUA_4G14120)	417	2	66	0	81	0	35	2	71	0	164	0		7.81131	0.0374643	7.90564	0	7.99794	0	5.39156	0.308089	6.12954	0	9.74267	0
CADANIAG00000648	flbB	1626	flbB, b-zip transcription factor (Eurofung)	2655	37	301	3	515	4	227	6	543	10	1069	14		29.302	0.408352	21.2425	0.211719	29.9602	0.232701	20.6024	0.544556	27.6194	0.508645	37.4159	0.490012
CADANIAG00000649	ANIA_07543	1358	conserved hypothetical protein	1118	30	80	7	246	5	75	7	273	5	444	6		14.7739	0.396438	6.76004	0.591503	17.1354	0.34828	8.1503	0.760695	16.6264	0.304513	18.6073	0.25145
CADANIAG00000650	ANIA_07544	2247	arsenite resistance protein Ars2, putative (AFU_orthologue; AFUA_2G14710)	6502	11	793	1	902	6	558	1	1657	3	2592	0		51.9275	0.0878502	40.4976	0.0510688	37.9719	0.252584	36.6474	0.0656763	60.9894	0.110421	65.6495	0
CADANIAG00000651	ANIA_07545	3554	CCAAT-box-binding transcription factor HapB (Eurofung)	13266	74	1087	10	3073	5	780	13	3238	20	5088	26		66.9848	0.373652	35.0971	0.32288	81.7906	0.133079	32.3884	0.539806	75.352	0.465423	81.4759	0.416347
CADANIAG00000652	ANIA_07546	492	conserved hypothetical protein	110	195	3	26	27	68	8	22	10	44	62	35		4.01219	7.11251	0.699705	6.06411	5.19107	13.0738	2.39959	6.59887	1.68101	7.39644	7.17177	4.04858
CADANIAG00000653	uncA	4893	kinesin family protein (AFU_orthologue; AFUA_2G14730)	1524	143	164	33	144	41	119	14	353	18	744	37		5.58937	0.524462	3.84616	0.773923	2.78385	0.792624	3.58909	0.422245	5.96671	0.304251	8.65361	0.430354
CADANIAG00000654	ANIA_07548	1389	DUF821 domain protein (AFU_orthologue; AFUA_2G14740)	822	9	178	0	159	0	123	0	293	0	69	9		10.62	0.116277	14.7054	0	10.8281	0	13.0682	0	17.4462	0	2.82713	0.368757
CADANIAG00000655	ANIA_07549	1953	BCS1-like ATPase, putative (AFU_orthologue; AFUA_2G14760)	1491	1	27	0	323	0	55	1	209	0	877	0		13.7003	0.00918864	1.58643	0	15.6444	0	4.15597	0.0755631	8.85073	0	25.5562	0
CADANIAG00000656	ANIA_07550	2142	nucleotide pyrophosphatase/phosphodiesterase familymember (Eurofung)	2903	28	463	2	351	6	289	0	708	5	1092	15		24.321	0.234581	24.8039	0.107144	15.5005	0.264966	19.9109	0	27.3369	0.193057	29.0137	0.398539
CADANIAG00000657	ANIA_07551	939	hypothetical protein	252	0	36	0	46	0	14	0	57	0	99	0		4.81602	0	4.39942	0	4.63394	0	2.20026	0	5.02047	0	6.00025	0
CADANIAG00000658	ANIA_07552	3978	HLH transcription factor (Hpa3), putative (AFU_orthologue; AFUA_2G14800)	2100	114	31	23	46	31	35	17	785	12	1203	31		9.47344	0.514273	0.894243	0.663471	1.09383	0.737149	1.29842	0.630661	16.3207	0.249489	17.2108	0.443503
CADANIAG00000659	ANIA_07553	942	bHLH transcription factor DevR (Eurofung)	2302	25	133	0	179	3	72	0	394	4	1524	18		43.8539	0.476258	16.2017	0	17.9747	0.301251	11.2796	0	34.5924	0.351192	92.0733	1.08748
CADANIAG00000660	ANIA_07554	2162	oxidoreductase, putative (AFU_orthologue; AFUA_2G14810)	3561	75	902	1	1236	2	680	2	341	1	402	69		29.5576	0.622528	47.8751	0.0530766	54.0781	0.087505	46.4157	0.136517	13.0447	0.0382542	10.5821	1.81632
CADANIAG00000661	ANIA_07555	705	hypothetical protein	825	0	99	0	215	0	119	0	125	0	267	0		20.9999	0	16.1141	0	28.8475	0	24.9098	0	14.6641	0	21.5537	0
CADANIAG00000662	ANIA_07556	1104	conserved hypothetical protein	0	633	0	47	0	158	0	46	0	48	0	334		0	10.2894	0	4.88526	0	13.5378	0	6.14895	0	3.5959	0	17.2178
CADANIAG00000663	ANIA_07557	2079	conserved hypothetical protein	835	0	149	0	349	0	155	0	45	0	137	0		7.20751	0	8.22414	0	15.8792	0	11.0024	0	1.79017	0	3.7503	0
CADANIAG00000664	ANIA_07558	676	conserved hypothetical protein	723	59	53	5	116	7	39	7	117	12	398	28		19.1931	1.56624	8.9968	0.848755	16.2319	0.979512	8.51393	1.52814	14.3144	1.46815	33.507	2.35728
CADANIAG00000665	ANIA_07559	1488	transcription initiation factor TFIID subunit 7,putative (AFU_orthologue; AFUA_2G14880)	704	7	86	0	114	0	80	2	181	0	243	5		8.4903	0.0844206	6.63215	0	7.24704	0	7.93413	0.198353	10.0603	0	9.294	0.191235
CADANIAG00000666	ANIA_07560	1524	hypothetical protein similar to PalC (Eurofung)	1226	0	183	0	223	0	127	0	207	0	486	0		14.4364	0	13.7792	0	13.8413	0	12.2979	0	11.2336	0	18.1489	0
CADANIAG00000667	ANIA_07561	499	NADH-ubiquinone oxidoreductase 12 kda subunit,putative (AFU_orthologue; AFUA_2G14905)	4962	0	1047	0	779	0	800	0	982	0	1354	0		178.447	0	240.771	0	147.671	0	236.593	0	162.759	0	154.425	0
CADANIAG00000668	ANIA_07562	1386	alpha-1,6-mannosyltransferase subunit, putative (AFU_orthologue; AFUA_2G14910)	551	19	49	3	44	0	49	4	114	4	295	8		7.13414	0.246005	4.05688	0.24838	3.00295	0	5.21729	0.425901	6.80263	0.238689	12.1132	0.328493
CADANIAG00000669	ANIA_11569	54	hypothetical protein	0	127	0	12	0	9	0	15	0	45	0	46		0	42.2049	0	25.5004	0	15.7655	0	40.993	0	68.9214	0	48.4801
CADANIAG00000670	ANIA_07563	3206	protein kinase (Eurofung)	4666	0	522	0	366	0	408	0	1079	0	2291	0		26.1177	0	18.6838	0	10.7988	0	18.7806	0	27.8351	0	40.6688	0
CADANIAG00000671	ANIA_07564	1241	threonine aldolase or alanine racemase, putative (Eurofung)	2303	77	578	1	459	1	359	2	509	11	398	62		33.3024	1.11345	53.446	0.0924671	34.9864	0.0762231	42.6908	0.237832	33.922	0.733088	18.252	2.84328
CADANIAG00000672	ANIA_07565	1795	conserved hypothetical protein	1299	3	171	1	114	0	119	1	222	0	673	1		12.9867	0.0299923	10.9318	0.0639285	6.00757	0	9.78351	0.0822143	10.2288	0	21.3378	0.0317055
CADANIAG00000673	ANIA_07566	2172	exonuclease, putative (AFU_orthologue; AFUA_2G14950)	837	9	148	0	123	1	103	2	132	2	331	4		6.91543	0.0743594	7.81917	0	5.35678	0.0435511	6.99825	0.135888	5.02631	0.0761562	8.67297	0.104809
CADANIAG00000674	ANIA_07567	828	hydroperoxide and superoxide-radical responsiveglutathione-dependent oxidoreductase (Eurofung)	1826	6	374	1	616	1	229	0	166	0	441	4		39.5753	0.130039	51.8323	0.138589	70.3735	0.114243	40.8148	0	16.5811	0	30.3115	0.274934
CADANIAG00000675	ANIA_07568	1668	Gamma-butyrobetaine hydroxylase subfamily, putative (AFU_orthologue; AFUA_2G14970)	2573	15	423	5	586	2	331	2	436	1	797	5		27.682	0.16138	29.1007	0.34398	33.2323	0.113421	29.2849	0.176948	21.6185	0.0495837	27.1933	0.170598
CADANIAG00000676	ANIA_07569	987	mitochondrial deoxynucleotide carrier protein,putative (AFU_orthologue; AFUA_2G14980)	1064	3	292	1	206	1	192	0	164	0	210	1		19.3454	0.0545453	33.9488	0.116263	19.7428	0.0958388	28.7075	0	13.7424	0	12.1088	0.057661
CADANIAG00000677	ANIA_07570	1632	tubulin alpha chain (Eurofung)	23968	2	3886	1	5902	0	3197	1	4580	0	6403	0		263.551	0.0219919	273.238	0.0703135	342.088	0	289.091	0.0904257	232.103	0	223.287	0
CADANIAG00000678	ANIA_07571	2835	mechanosensitive ion channel, putative (Eurofung)	2209	2	282	0	236	0	239	0	485	0	967	2		13.9829	0.0126599	11.4144	0	7.8744	0	12.441	0	14.1489	0	19.4121	0.0401492
CADANIAG00000679	ANIA_07572	6315	glucose-repressible protein kinase (Eurofung)	9682	5	599	1	847	1	468	3	1682	0	6086	0		27.5135	0.0142086	10.8846	0.0181713	12.6873	0.0149791	10.9367	0.0701068	22.0286	0	54.8477	0
CADANIAG00000680	ANIA_10961	1671	Putative Zn(II)2Cys6 transcription factor (Eurofung)	493	0	45	0	44	0	35	0	51	0	318	0		5.29449	0	3.09026	0	2.49078	0	3.09103	0	2.52423	0	10.8305	0
CADANIAG00000681	ANIA_10948	1134	conserved hypothetical protein	673	299	0	29	1	26	1	18	2	51	669	175		10.6501	4.73164	0	2.93457	0.0834152	2.1688	0.130136	2.34246	0.145865	3.71957	33.5747	8.78263
CADANIAG00000682	ANIA_07574	357	conserved hypothetical protein	213	0	8	0	6	0	9	0	39	0	151	0		10.7069	0	2.57147	0	1.5898	0	3.72037	0	9.03507	0	24.0718	0
CADANIAG00000683	ANIA_07575	1427	C-3 sterol dehydrogenase/C-4 decarboxylase (AFU_orthologue; AFUA_2G15030)	3501	0	728	0	516	0	445	0	716	0	1096	0		44.0272	0	58.5418	0	34.2046	0	46.0202	0	41.4977	0	43.7105	0
CADANIAG00000684	ANIA_07576	3606	conserved hypothetical protein similar to Rho GTPaseactivating proteins (Eurofung)	5553	0	647	0	676	0	465	0	1571	0	2194	0		27.6347	0	20.5891	0	17.7329	0	19.03	0	36.0318	0	34.6266	0
CADANIAG00000685	ANIA_07577	1500	ubiquitin conjugating enzyme, putative (AFU_orthologue; AFUA_2G15040)	590	20	19	2	31	4	5	8	142	6	393	0		7.05853	0.239272	1.45352	0.153002	1.95492	0.252248	0.491916	0.787065	7.82947	0.330823	14.9108	0
CADANIAG00000686	ANIA_07578	1131	conserved hypothetical protein	1515	0	277	0	335	0	224	0	385	0	294	0		24.0383	0	28.1045	0	28.0182	0	29.2279	0	28.1536	0	14.794	0
CADANIAG00000687	ANIA_07579	717	26S proteasome regulatory subunit S5A (AFU_orthologue; AFUA_2G15070)	3532	5	610	2	623	1	460	0	814	2	1025	0		88.4005	0.125142	97.6269	0.320088	82.1916	0.131929	94.6784	0	93.8945	0.230699	81.3587	0
CADANIAG00000688	ANIA_07580	1396	C2H2 finger domain protein, putative (AFU_orthologue; AFUA_2G15110)	2313	6	42	0	24	0	24	1	760	1	1463	4		29.7333	0.0771293	3.45241	0	1.62624	0	2.5371	0.105713	45.026	0.0592447	59.6428	0.16307
CADANIAG00000689	ANIA_10972	1551	choline transport protein, putative (AFU_orthologue; AFUA_2G15150)	452	118	2	1	2	4	2	1	97	4	349	108		5.22974	1.36529	0.147971	0.0739856	0.121977	0.243953	0.190296	0.0951481	5.17244	0.213296	12.806	3.96288
CADANIAG00000690	ANIA_10949	4694	ABC multidrug transporter (Eurofung)	15116	17	174	5	89	0	110	1	2397	0	12346	11		57.7893	0.0649919	4.25368	0.122232	1.79352	0	3.45829	0.031439	42.2338	0	149.687	0.133367
CADANIAG00000691	ANIA_07582	420	conserved hypothetical protein	3	965	2	39	0	94	0	34	0	208	1	590		0.128181	41.2317	0.546436	10.6555	0	21.1708	0	11.9465	0	40.959	0.135503	79.947
CADANIAG00000692	ANIA_07583	2304	conserved hypothetical protein	7572	2	299	0	1040	0	210	1	2744	0	3279	1		58.9768	0.0155776	14.8918	0	42.6982	0	13.4508	0.0640515	98.5001	0	80.995	0.0247011
CADANIAG00000693	ANIA_07584	1629	conserved hypothetical protein	72	2	12	2	24	0	5	0	29	0	2	0		0.793167	0.0220324	0.845316	0.140886	1.39363	0	0.452961	0	1.47235	0	0.0698728	0
CADANIAG00000694	ANIA_07585	1125	conserved hypothetical protein	29	0	0	0	2	0	0	0	23	0	4	0		0.462593	0	0	0	0.168165	0	0	0	1.69087	0	0.202352	0
CADANIAG00000695	ANIA_07586	138	hypothetical protein	0	113	0	19	0	29	0	22	0	4	0	39		0	14.6944	0	15.7991	0	19.8782	0	23.5264	0	2.39726	0	16.0837
CADANIAG00000696	ANIA_07587	1126	conserved hypothetical protein	2208	30	292	2	870	3	247	5	254	2	545	18		35.1896	0.478119	29.758	0.203822	73.0869	0.252024	32.3721	0.655305	18.6565	0.146902	27.5459	0.909774
CADANIAG00000697	ANIA_07588	1114	ribulose-phosphate 3-epimerase (AFU_orthologue; AFUA_2G15190)	3221	27	645	8	537	5	594	5	384	5	1061	4		51.887	0.434943	66.4406	0.824069	45.5982	0.424564	78.6889	0.662364	28.5089	0.37121	54.2038	0.20435
CADANIAG00000698	ANIA_10964	3192	conserved hypothetical protein	50166	3	862	1	2506	2	725	0	9962	0	36111	0		282.033	0.016866	30.9887	0.0359498	74.2637	0.0592687	33.5187	0	258.118	0	643.837	0
CADANIAG00000699	ANIA_10963	516	small nuclear ribonucleoprotein (LSM2), putative (AFU_orthologue; AFUA_2G15210)	3429	10	1060	2	522	3	774	1	513	1	560	3		119.254	0.347779	235.73	0.444774	95.6928	0.549959	221.362	0.285998	82.2248	0.160282	61.7643	0.33088
CADANIAG00000700	ANIA_10962	2499	interstrand crosslink repair protein (Eurofung)	717	16	144	2	114	1	92	0	139	3	228	10		5.1488	0.114897	6.61234	0.091838	4.31516	0.0378523	5.43292	0	4.60027	0.0992865	5.1924	0.227737
CADANIAG00000701	ANIA_10950	1947	benzoate 4-monooxygenase (Eurofung)	1774	1	118	0	218	0	96	0	285	0	1057	1		16.3509	0.00921695	6.95464	0	10.5913	0	7.27641	0	12.1064	0	30.8964	0.0292303
CADANIAG00000702	ANIA_07590	801	hypothetical protein similar to NADP-dependentmannitol dehydrogenase (Broad)	6550	1	130	1	1390	0	94	0	1308	0	3628	0		146.745	0.0224038	18.6239	0.14326	164.15	0	17.3184	0	135.055	0	257.771	0
CADANIAG00000703	ANIA_07591	1782	autophagy-related protein Atg22A2 (Eurofung)	2392	425	252	1	624	3	186	2	382	40	948	379		24.0883	4.27991	16.2275	0.0643949	33.1234	0.159247	15.4034	0.165628	17.7293	1.85647	30.2761	12.1041
CADANIAG00000704	ANIA_10969	657	conserved hypothetical protein	295	0	1	0	2	0	2	0	15	0	275	0		8.05768	0	0.17466	0	0.287954	0	0.449238	0	1.88826	0	23.8214	0
CADANIAG00000705	ANIA_10951	1509	conserved hypothetical protein	133	303	1	0	0	1	3	1	6	4	123	297		1.58167	3.60335	0.0760448	0	0	0.0626858	0.293389	0.0977964	0.328849	0.219233	4.6389	11.2013
CADANIAG00000706	ANIA_10973	1278	citrate synthase, putative (AFU_orthologue; AFUA_2G15312)	2539	0	39	0	6	0	35	0	36	0	2423	0		35.6521	0	3.50181	0	0.444098	0	4.04156	0	2.32974	0	107.9	0
CADANIAG00000707	ANIA_07594	566	DUF636 domain protein (AFU_orthologue; AFUA_2G15290)	27203	1	1921	0	1479	1	1155	0	5679	0	16969	0		862.489	0.0317057	389.466	0	247.178	0.167125	301.146	0	829.833	0	1706.24	0
CADANIAG00000708	ANIA_07595	822	conserved hypothetical protein	81	209	8	18	6	23	6	13	9	41	52	114		1.76834	4.56276	1.1168	2.51281	0.690459	2.64676	1.07719	2.33391	0.905536	4.12522	3.60024	7.89283
CADANIAG00000709	ANIA_07596	2004	Putative Zn(II)2Cys6 transcription factor (Eurofung)	1196	35	68	0	77	1	46	1	260	23	745	10		10.7099	0.313418	3.89377	0	3.63456	0.047202	3.38744	0.0736401	10.7303	0.949216	21.1572	0.283989
CADANIAG00000710	ANIA_07597	2385	oligopeptide transporter family (Eurofung)	16629	5	23	4	38	0	72	0	10925	1	5571	0		125.121	0.0376214	1.10662	0.192456	1.50714	0	4.45509	0	378.851	0.0346774	132.937	0
CADANIAG00000711	ANIA_07598	771	conserved hypothetical protein	7	2	0	1	3	0	0	1	3	0	1	0		0.162928	0.046551	0	0.148835	0.368066	0	0	0.191407	0.321812	0	0.0738151	0
CADANIAG00000712	ANIA_07599	348	conserved hypothetical protein	2	0	1	0	0	0	1	0	0	0	0	0		0.103135	0	0.329746	0	0	0	0.424065	0	0	0	0	0
CADANIAG00000713	ANIA_07600	4587	SE, putative sulfite reductase beta subunit-hemoprotein,ferredoxin oxidoreductase (Eurofung)	7283	0	1480	0	754	0	1051	0	879	0	3119	0		28.4928	0	37.0247	0	15.549	0	33.8132	0	15.8488	0	38.6978	0
CADANIAG00000714	ANIA_07601	1032	conserved hypothetical protein	3050	0	268	0	447	0	215	0	828	0	1292	0		53.0363	0	29.7998	0	40.9719	0	30.7447	0	66.3568	0	71.2496	0
CADANIAG00000715	ANIA_07602	642	hypothetical protein similar to small GTP-bindingprotein (Eurofung)	2100	1	363	0	405	1	219	0	496	0	617	0		58.6999	0.0279524	64.8829	0	59.6731	0.147341	50.3409	0	63.8972	0	54.6952	0
CADANIAG00000716	ANIA_07603	770	V-ATPase proteolipid subunit Ppa1, putative (AFU_orthologue; AFUA_2G15560)	3596	0	589	0	590	0	400	0	945	0	1072	0		83.8074	0	87.7775	0	72.4803	0	76.6622	0	101.502	0	79.2325	0
CADANIAG00000717	ANIA_07604	3339	DDHD domain protein (AFU_orthologue; AFUA_2G15540)	4190	1	202	0	904	0	206	1	747	0	2131	0		22.5191	0.00537449	6.94215	0	25.6101	0	9.10464	0.0441973	18.5029	0	36.3217	0
CADANIAG00000718	ANIA_07605	1218	conserved hypothetical protein	2	478	0	58	1	159	1	40	0	68	0	153		0.029467	7.04262	0	5.46436	0.0776625	12.3483	0.121162	4.84646	0	4.61739	0	7.14897
CADANIAG00000719	ANIA_10952	1911	FAD monooxygenase, putative (AFU_orthologue; AFUA_2G15520)	1249	7	64	1	100	4	52	1	136	1	897	0		11.7288	0.0657341	3.84307	0.0600479	4.94992	0.197997	4.01564	0.0772238	5.88591	0.0432787	26.7135	0
CADANIAG00000720	ANIA_10965	524	DUF866 domain protein (AFU_orthologue; AFUA_2G15510)	3401	10	835	0	822	5	574	0	546	2	624	3		116.474	0.34247	182.858	0	148.388	0.902604	161.656	0	86.178	0.31567	67.7724	0.325829
CADANIAG00000721	ANIA_10966	809	small nuclear ribonucleoprotein SmF, putative (AFU_orthologue; AFUA_2G15500)	2388	0	535	0	383	0	314	0	588	0	568	0		52.9711	0	75.8864	0	44.7825	0	57.2787	0	60.1124	0	39.9576	0
CADANIAG00000722	ANIA_07607	1398	conserved hypothetical protein	366	0	27	0	52	0	27	0	115	0	145	0		4.69815	0	2.21623	0	3.51848	0	2.85016	0	6.8034	0	5.90283	0
CADANIAG00000723	ANIA_07608	1017	conserved hypothetical protein	436	22	108	0	60	1	81	1	92	4	95	16		7.69341	0.3882	12.186	0	5.5807	0.0930117	11.7537	0.145108	7.48173	0.325293	5.31621	0.895362
CADANIAG00000724	ANIA_07609	4176	mitochondrial DNA-directed RNA polymerase, putative (AFU_orthologue; AFUA_2G15610)	5237	0	824	0	582	0	496	0	1660	0	1675	0		22.5048	0	22.6426	0	13.1832	0	17.528	0	32.8763	0	22.8273	0
CADANIAG00000725	ANIA_07610	2872	XlnR, Zn(II)2Cys6 transcription factor, involved inxylan catabolism (Eurofung)	1252	0	126	0	177	0	108	0	296	0	545	0		7.823	0	5.03437	0	5.82972	0	5.54947	0	8.52398	0	10.7997	0
CADANIAG00000726	ANIA_07611	1132	pyruvate formate lyase activating enzyme, putative (AFU_orthologue; AFUA_2G15630)	561	1	84	0	83	0	56	0	102	0	236	1		8.89344	0.0158528	8.51514	0	6.9357	0	7.30052	0	7.45227	0	11.8649	0.0502751
CADANIAG00000727	ANIA_07612	393	hypothetical protein	0	2	0	0	0	0	0	0	0	0	0	2		0	0.0913252	0	0	0	0	0	0	0	0	0	0.289626
CADANIAG00000728	ANIA_07613	2472	conserved hypothetical protein	22	2	0	1	1	0	1	0	1	0	19	1		0.159708	0.0145189	0	0.0464206	0.0382657	0	0.0596985	0	0.033457	0	0.437426	0.0230224
CADANIAG00000729	ANIA_07614	1173	conserved hypothetical protein	37	0	8	0	5	0	3	0	5	0	16	0		0.566053	0	0.78262	0	0.403209	0	0.377429	0	0.352539	0	0.776285	0
CADANIAG00000730	ANIA_07615	1147	DUF92 domain protein (AFU_orthologue; AFUA_2G15640)	2509	0	379	0	414	0	262	0	432	0	1022	0		39.2546	0	37.9171	0	34.1425	0	33.7093	0	31.1498	0	50.7092	0
CADANIAG00000731	ANIA_07616	1929	conserved hypothetical protein	156	13	27	1	5	2	17	0	8	2	99	8		1.45126	0.120938	1.60617	0.0594876	0.245186	0.0980745	1.30056	0	0.342999	0.0857498	2.9208	0.236025
CADANIAG00000732	ANIA_07617	545	conserved hypothetical protein	5853	1	1332	0	883	0	814	0	1093	0	1731	1		192.724	0.0329274	280.457	0	153.258	0	220.414	0	165.867	0	180.759	0.104425
CADANIAG00000733	ANIA_07618	1839	MIP aquaporin (Eurofung)	66	0	1	0	13	0	3	0	5	0	44	0		0.644044	0	0.0623989	0	0.668683	0	0.240742	0	0.224866	0	1.36167	0
CADANIAG00000734	ANIA_07619	910	antigenic thaumatin domain protein, putative (AFU_orthologue; AFUA_8G01710)	7632	0	1005	0	1161	0	852	0	2160	0	2454	0		150.505	0	126.731	0	120.684	0	138.169	0	196.312	0	153.473	0
CADANIAG00000735	ANIA_10974	1070	conserved hypothetical protein	1021	2	129	0	355	0	95	2	134	0	308	0		17.1236	0.0335428	13.8345	0	31.3836	0	13.1024	0.275841	10.3575	0	16.382	0
CADANIAG00000736	ANIA_10996	1539	DUF323 domain protein (AFU_orthologue; AFUA_2G15650)	1506	8	192	0	451	1	153	1	298	1	412	5		17.5606	0.0932835	14.316	0	27.7202	0.0614639	14.6712	0.09589	16.0145	0.0537399	15.2355	0.184897
CADANIAG00000737	ANIA_07621	1380	L-galactose dehydrogenase (L-GalDH), putative (AFU_orthologue; AFUA_7G04140)	978	37	124	0	184	8	74	0	115	4	481	25		12.7178	0.481145	10.311	0	12.6124	0.548365	7.91343	0	6.89214	0.239726	19.8365	1.031
CADANIAG00000738	ANIA_07622	1485	conserved hypothetical protein	2026	252	238	7	763	16	192	7	110	14	723	208		24.4831	3.04528	18.3912	0.540917	48.6023	1.01918	19.0804	0.695639	6.12634	0.779716	27.7084	7.97143
CADANIAG00000739	ANIA_10975	870	conserved hypothetical protein	5003	2	382	2	583	0	315	0	704	0	3019	0		103.196	0.0412538	50.3852	0.263797	63.3881	0	53.4322	0	66.925	0	197.489	0
CADANIAG00000740	ANIA_10987	654	conserved hypothetical protein	1743	7	287	0	296	3	163	1	408	0	589	3		47.827	0.192076	50.3574	0	42.8127	0.433912	36.7809	0.225649	51.5962	0	51.2551	0.261062
CADANIAG00000741	ANIA_07624	1410	alpha-1,4-galactosidase (Eurofung)	437	33	85	7	130	14	53	4	49	1	120	7		5.5618	0.419999	6.91765	0.569689	8.72133	0.93922	5.54714	0.418652	2.87417	0.0586565	4.84353	0.282539
CADANIAG00000742	ANIA_07625	1978	myo-inositol-1-phosphate synthase (Eurofung)	120090	33	37711	13	30557	11	27017	7	13348	2	11457	0		1089.52	0.299393	2187.76	0.754182	1461.31	0.526047	2015.69	0.522256	558.117	0.0836255	329.643	0
CADANIAG00000743	ANIA_07626	2397	conserved hypothetical protein similar to paxillin (Eurofung)	568	10	104	4	119	3	54	1	186	0	105	2		4.2524	0.0748661	4.97879	0.191492	4.6961	0.118389	3.32459	0.0615664	6.41771	0	2.49299	0.0474855
CADANIAG00000744	ANIA_10976	2148	Putative Zn(II)2Cys6 transcription factor (Eurofung)	109	2	13	0	13	0	6	0	14	0	63	2		0.910638	0.0167089	0.694493	0	0.57249	0	0.41222	0	0.53905	0	1.66919	0.0529902
CADANIAG00000745	ANIA_10997	486	conserved hypothetical protein	3	0	0	0	0	0	0	0	0	0	3	0		0.110774	0	0	0	0	0	0	0	0	0	0.351305	0
CADANIAG00000746	ANIA_07628	1856	CCR4-NOT core complex subunit Caf1, putative (AFU_orthologue; AFUA_5G07370)	5636	0	712	0	847	0	524	0	1557	0	1996	0		54.4937	0	44.0211	0	43.1682	0	41.6644	0	69.3818	0	61.2043	0
CADANIAG00000747	ANIA_07629	491	NADH-ubiquinone oxidoreductase B12 subunit, putative (AFU_orthologue; AFUA_5G07380)	2534	0	668	0	574	0	375	0	481	0	436	0		92.6144	0	156.118	0	110.583	0	112.71	0	81.0212	0	50.5364	0
CADANIAG00000748	ANIA_07630	1678	60S ribosome biogenesis protein Sqt1, putative (AFU_orthologue; AFUA_5G07390)	2216	8	475	0	278	1	295	0	448	6	720	1		23.6991	0.0855562	32.4833	0	15.6715	0.0563724	25.9443	0	22.0811	0.295729	24.4197	0.0339162
CADANIAG00000749	ANIA_07631	1761	phenylacetyl-CoA ligase (AFU_orthologue; AFUA_5G07410)	792	36	137	0	105	2	76	3	319	1	155	30		8.07085	0.366857	8.9273	0	5.64012	0.107431	6.36893	0.251405	14.9819	0.0469652	5.00924	0.96953
CADANIAG00000750	ANIA_07632	1308	formaldehyde dehydrogenase (AFU_orthologue; AFUA_2G01040)	10483	81	1601	18	1768	41	1064	17	2730	1	3320	4		143.824	1.1113	140.457	1.57915	127.86	2.96507	120.046	1.91802	172.62	0.0632306	144.454	0.174041
CADANIAG00000751	ANIA_07633	1086	malate/L-lactate dehydrogenase, putative (AFU_orthologue; AFUA_2G13810)	188	173	11	44	24	43	5	34	77	9	71	43		3.10657	2.85871	1.16231	4.64924	2.09045	3.74539	0.679442	4.6202	5.86403	0.685406	3.72073	2.2534
CADANIAG00000752	ANIA_07634	1689	conserved hypothetical protein	37	2	12	0	10	0	6	0	4	2	5	0		0.39312	0.0212497	0.815287	0	0.560053	0	0.524244	0	0.195869	0.0979344	0.168477	0
CADANIAG00000753	ANIA_07635	757	Cupin domain protein (AFU_orthologue; AFUA_2G00967)	4262	82	86	14	22	18	79	15	153	22	3922	13		101.035	1.94389	13.0365	2.12222	2.74907	2.24924	15.4008	2.9242	16.7159	2.4036	294.857	0.977343
CADANIAG00000754	ANIA_07636	1103	oxidoreductase (Eurofung)	3264	86	656	1	935	1	480	1	875	4	318	79		53.1041	1.39919	68.2476	0.104036	80.1853	0.0857596	64.2211	0.133794	65.6096	0.29993	16.4078	4.07616
CADANIAG00000755	ANIA_07637	9444	conserved hypothetical protein	90	2	1	0	4	0	0	0	18	1	67	1		0.171017	0.00380038	0.0121507	0	0.0400648	0	0	0	0.157635	0.00875748	0.403755	0.0060262
CADANIAG00000756	ANIA_07638	564	hypothetical protein	0	0	0	0	0	0	0	0	0	0	0	0		0	0	0	0	0	0	0	0	0	0	0	0
CADANIAG00000757	ANIA_07639	1146	beta-1,4-endomannanase (Eurofung)	2	0	1	0	0	0	0	0	1	0	0	0		0.0313183	0	0.100132	0	0	0	0	0	0.072169	0	0	0
CADANIAG00000758	ANIA_07640	1603	stress response protein Rds1, putative (AFU_orthologue; AFUA_5G12490)	613	4	104	0	136	1	80	2	130	1	163	0		6.86247	0.0447796	7.4449	0	8.02535	0.0590099	7.36493	0.184123	6.70726	0.0515943	5.787	0
CADANIAG00000759	ANIA_07641	2052	peroxisomal copper amine oxidase (AFU_orthologue; AFUA_5G07360)	4623	7	14	1	74	4	15	1	703	1	3817	0		40.4296	0.0612173	0.782906	0.0559218	3.41124	0.184392	1.07876	0.0719175	28.3343	0.0403049	105.863	0
CADANIAG00000760	ANIA_07642	981	aconitate hydratase, hypothetical (Eurofung)	29	71	0	2	2	4	1	5	3	16	23	44		0.530496	1.2988	0	0.233948	0.19285	0.3857	0.150433	0.752165	0.252922	1.34892	1.33431	2.5526
CADANIAG00000761	ANIA_07643	261	hypothetical protein	0	5	0	0	0	0	0	0	0	0	0	5		0	0.343782	0	0	0	0	0	0	0	0	0	1.09026
CADANIAG00000762	ANIA_07644	1453	conserved hypothetical protein	19	263	1	4	4	8	2	3	7	28	5	220		0.234661	3.24821	0.0789757	0.315903	0.260407	0.520814	0.203131	0.304697	0.398444	1.59378	0.195841	8.61701
CADANIAG00000763	ANIA_07645	333	hypothetical protein	108	11	2	2	8	5	1	3	21	0	76	1		5.82013	0.592791	0.689199	0.689199	2.2725	1.42031	0.443167	1.3295	5.21567	0	12.9888	0.170905
CADANIAG00000764	ANIA_07646	984	pectate lyase (Eurofung)	665	0	50	0	66	0	28	0	145	0	376	0		12.1277	0	5.83088	0	6.34465	0	4.19928	0	12.1873	0	21.7466	0
CADANIAG00000765	ANIA_10988	1567	monooxygenase, putative (AFU_orthologue; AFUA_6G14510)	1184	4	178	0	522	1	118	3	163	0	203	0		13.5593	0.0458083	13.035	0	31.5108	0.0603656	11.1128	0.28253	8.60308	0	7.3727	0
CADANIAG00000766	ANIA_10977	467	conserved hypothetical protein	5147	37	418	1	3158	3	433	2	392	21	746	10		197.784	1.4218	102.711	0.245721	639.667	0.607663	136.831	0.632012	69.4231	3.7191	90.912	1.21866
CADANIAG00000767	ANIA_11570	159	hypothetical protein	84	1	17	0	32	0	27	0	3	0	5	1		9.48059	0.112864	12.269	0	19.0376	0	25.0599	0	1.56048	0	1.78967	0.357933
CADANIAG00000768	ANIA_07648	1542	MFS transporter, putative (AFU_orthologue; AFUA_2G00840)	1457	1	32	0	108	0	52	0	470	0	795	1		16.9562	0.0116377	2.38136	0	6.62518	0	4.97658	0	25.2086	0	29.3415	0.0369075
CADANIAG00000769	ANIA_07649	850	mitochondrial import inner membrane translocasesubunit TIM9 (Eurofung)	2949	4	719	0	534	1	486	0	540	1	670	2		62.26	0.084449	97.0664	0	59.4266	0.111286	84.378	0	52.5424	0.0973008	44.8596	0.133909
CADANIAG00000770	ANIA_07650	4138	conserved hypothetical protein similar to Rho GTPaseactivating proteins (Eurofung)	7530	49	487	6	1069	5	391	1	1539	4	4044	33		32.6556	0.2125	13.5051	0.166387	24.4369	0.114298	13.9444	0.0356633	30.7598	0.0799475	55.6186	0.453861
CADANIAG00000771	ANIA_07651	1680	conserved hypothetical protein	1512	3	179	1	213	0	116	1	274	0	730	1		16.1509	0.0320454	12.2265	0.0683045	11.993	0	10.1897	0.0878421	13.4889	0	24.7294	0.0338758
CADANIAG00000772	ANIA_07652	2061	DNA helicase, putative (AFU_orthologue; AFUA_2G01090)	729	56	148	2	116	4	98	8	109	3	258	39		6.3475	0.4876	8.24029	0.111355	5.32401	0.183586	7.01714	0.572828	4.37405	0.120387	7.12428	1.07693
CADANIAG00000773	ANIA_10989	1605	conserved hypothetical protein	298	12	10	6	18	3	15	3	38	0	217	0		3.33192	0.134171	0.714963	0.428978	1.06085	0.176809	1.3792	0.275841	1.95814	0	7.69457	0
CADANIAG00000774	ANIA_10978	1500	DNA repair protein Ntg1, putative (AFU_orthologue; AFUA_2G01120)	477	7	66	0	90	1	45	0	98	0	178	6		5.70664	0.0837452	5.04907	0	5.67557	0.0630619	4.42724	0	5.40344	0	6.75349	0.227646
CADANIAG00000775	ANIA_10994	613	ubiquitin conjugating enzyme (UbcJ), putative (AFU_orthologue; AFUA_2G01130)	1210	1	118	0	89	1	88	0	172	0	743	0		35.4224	0.0292747	22.0892	0	13.7337	0.154311	21.1853	0	23.2061	0	68.9807	0
CADANIAG00000776	ANIA_07654	984	GPI anchored cell wall protein (Dan4), putative (AFU_orthologue; AFUA_2G01140)	6679	1	850	0	2653	0	746	0	708	0	1722	1		121.806	0.0182372	99.1249	0	255.036	0	111.881	0	59.5077	0	99.595	0.0578368
CADANIAG00000777	ANIA_10998	636	conserved hypothetical protein	221	340	8	43	15	88	12	26	82	14	104	169		6.23575	9.59346	1.44342	7.75837	2.23096	13.0883	2.78443	6.03293	10.6633	1.82056	9.30627	15.1227
CADANIAG00000778	ANIA_10979	2022	Putative Zn(II)2Cys6 transcription factor (Eurofung)	692	1206	32	48	35	200	25	39	276	76	324	843		6.14155	10.7033	1.81605	2.72407	1.63736	9.35637	1.82461	2.8464	11.2892	3.10862	9.11934	23.7272
CADANIAG00000779	ANIA_07656	1359	conserved hypothetical protein	858	83	26	35	91	20	25	24	257	3	459	1		11.3298	1.096	2.1954	2.95534	6.33403	1.3921	2.71477	2.60618	15.6404	0.182573	19.2217	0.0418774
CADANIAG00000780	ANIA_07657	1808	1,3-beta-glucanosyltransferase Gel1 (AFU_orthologue; AFUA_2G01170)	73304	0	6496	0	18398	0	5713	0	16288	0	26409	0		727.583	0	412.293	0	962.566	0	466.313	0	745.083	0	831.291	0
CADANIAG00000781	ANIA_10999	1589	actin polymerization protein Bzz1, putative (AFU_orthologue; AFUA_2G01200)	1652	27	201	1	321	5	181	0	376	1	573	20		18.6569	0.304925	14.5155	0.0722163	19.1091	0.297649	16.81	0	19.5704	0.0520489	20.5225	0.716318
CADANIAG00000782	ANIA_10980	946	conserved hypothetical protein	750	8	142	0	190	1	79	0	121	0	218	7		14.2273	0.151758	17.2249	0	18.9986	0.0999925	12.3239	0	10.5786	0	13.1149	0.42112
CADANIAG00000783	ANIA_07659	1625	ATP dependent RNA helicase (Dbp5), putative (AFU_orthologue; AFUA_2G01210)	5102	2	696	0	924	1	565	1	1225	0	1692	0		56.3431	0.0220867	49.149	0	53.787	0.058211	51.3106	0.0908152	62.3473	0	59.2579	0
CADANIAG00000784	ANIA_10981	1486	GTP cyclohydrolase II, putative (AFU_orthologue; AFUA_2G01220)	12837	5	267	1	734	1	239	0	6956	0	4641	3		155.024	0.0603816	20.6182	0.0772218	46.7235	0.0636561	23.7351	0	387.147	0	177.743	0.114895
CADANIAG00000785	ANIA_10990	993	dihydrodipicolinate synthetase family protein (AFU_orthologue; AFUA_2G01230)	497	281	16	50	25	63	18	55	263	56	175	57		8.98174	5.07821	1.84897	5.77803	2.38149	6.00136	2.67507	8.17383	21.9049	4.66416	10.0297	3.26682
CADANIAG00000786	ANIA_07661	3250	putative bHLH transcription factor (Eurofung)	11537	0	1729	0	3144	0	1473	0	3285	0	1906	0		63.7034	0	61.0479	0	91.5077	0	66.8854	0	83.5963	0	33.3764	0
CADANIAG00000787	ANIA_07662	1800	hypothetical protein similar to metalloreductase (Eurofung)	2609	3	317	1	623	0	296	1	715	1	658	0		26.0109	0.029909	20.209	0.0637509	32.7397	0	24.2678	0.081986	32.8525	0.0459476	20.8043	0
CADANIAG00000788	ANIA_07663	1047	D-mandelate dehydrogenase, putative (AFU_orthologue; AFUA_2G01280)	3	10	0	2	0	1	0	1	0	0	3	6		0.0514195	0.171398	0	0.219201	0	0.0903466	0	0.14095	0	0	0.16307	0.32614
CADANIAG00000789	ANIA_10993	948	EF-hand calcium-binding domain protein, putative (AFU_orthologue; AFUA_2G01310)	183	3	4	0	12	0	13	0	29	0	125	3		3.46415	0.0567893	0.484184	0	1.19738	0	2.0237	0	2.53002	0	7.50414	0.180099
CADANIAG00000790	ANIA_10982	3222	sodium ion P-type ATPase (Eurofung)	3008	3	130	0	186	0	111	0	644	0	1937	3		16.7535	0.0167089	4.62995	0	5.46067	0	5.08405	0	16.5309	0	34.214	0.0529902
CADANIAG00000791	ANIA_07665	806	exosome complex subunit Rrp46, putative (AFU_orthologue; AFUA_2G01330)	884	0	183	0	83	0	122	0	239	0	257	0		19.6821	0	26.054	0	9.74096	0	22.3376	0	24.5244	0	18.1467	0
CADANIAG00000792	ANIA_07666	1935	NAD+ kinase Utr1, putative (AFU_orthologue; AFUA_2G01350)	3279	0	167	0	161	0	163	0	388	0	2400	0		30.4098	0	9.90363	0	7.87052	0	12.4314	0	16.5839	0	70.5878	0
CADANIAG00000793	ANIA_07667	1539	conserved hypothetical protein	158	15	34	9	22	3	30	2	8	1	64	0		1.84235	0.174907	2.53512	0.671062	1.35221	0.184392	2.8767	0.19178	0.429919	0.0537399	2.36669	0
CADANIAG00000794	ANIA_07668	590	GAF domain nucleotide-binding protein (AFU_orthologue; AFUA_2G01360)	268	0	66	0	50	0	46	0	33	0	73	0		8.15147	0	12.8366	0	8.01635	0	11.5058	0	4.62591	0	7.04158	0
CADANIAG00000795	ANIA_07669	1296	hypothetical arginase family protein (Eurofung)	607	9	12	1	56	6	22	1	101	1	416	0		8.40499	0.124621	1.06252	0.0885429	4.08735	0.43793	2.50513	0.113869	6.44542	0.0638161	18.2679	0
CADANIAG00000796	ANIA_10995	454	hypothetical protein	162	4	26	1	65	0	15	2	26	0	30	1		6.40343	0.158109	6.57168	0.252757	13.543	0	4.87582	0.650109	4.73645	0	3.76067	0.125356
CADANIAG00000797	ANIA_07670	1282	conserved hypothetical protein	1110	0	102	0	414	0	89	0	190	0	315	0		15.5378	0	9.13001	0	30.5472	0	10.245	0	12.2575	0	13.9837	0
CADANIAG00000798	ANIA_07671	1020	mitochondrial carrier protein, putative (AFU_orthologue; AFUA_2G01440)	1060	4	277	0	200	0	202	0	122	1	259	3		18.6492	0.0703742	31.1629	0	18.5476	0	29.2256	0	9.89224	0.081084	14.451	0.167387
CADANIAG00000799	ANIA_07672	1664	alpha-1,6 mannosyltransferase subunit (Mnn9),putative (AFU_orthologue; AFUA_2G01450)	2551	0	211	0	325	0	142	0	603	0	1270	0		27.5113	0	14.5508	0	18.4752	0	12.5935	0	29.9709	0	43.436	0
CADANIAG00000800	ANIA_07673	1301	ZIP Zinc transporter, putaitve (AFU_orthologue; AFUA_2G01460)	2084	0	338	0	265	0	264	0	466	0	751	0		28.7458	0	29.8125	0	19.2676	0	29.946	0	29.624	0	32.852	0
CADANIAG00000801	ANIA_07674	747	60S ribosomal subunit biogenesis protein Nop16,putative (AFU_orthologue; AFUA_2G01480)	921	0	203	0	54	0	166	0	275	0	223	0		22.1255	0	31.1842	0	6.83804	0	32.7944	0	30.4472	0	16.9896	0
CADANIAG00000802	ANIA_07675	483	conserved hypothetical protein	3	1	0	0	0	1	1	0	0	0	2	0		0.111462	0.0371541	0	0	0	0.195844	0.305538	0	0	0	0.235658	0
CADANIAG00000803	ANIA_07676	4392	ABC bile acid transporter, putative (Eurofung)	2961	2	269	1	268	0	192	1	617	0	1615	0		12.0984	0.00817186	7.02828	0.0261274	5.77206	0	6.45136	0.0336008	11.6187	0	20.9271	0
CADANIAG00000804	ANIA_07677	1768	microbody (peroxisome) proliferation protein peroxin24 (Eurofung)	3227	0	422	0	426	0	301	0	599	0	1479	0		32.7544	0	27.3898	0	22.7922	0	25.1244	0	28.0207	0	47.6086	0
CADANIAG00000805	ANIA_07678	4359	pom1 kinase homologue pomA (Eurofung)	3002	1	367	0	279	0	285	1	574	0	1497	0		12.3588	0.00411686	9.66136	0	6.05447	0	9.64873	0.0338552	10.8908	0	19.5449	0
CADANIAG00000806	ANIA_07679	1185	COPII-coated vesicle protein (Erv41), putative (AFU_orthologue; AFUA_2G01530)	1630	0	296	0	252	0	204	0	317	0	561	0		24.6844	0	28.6637	0	20.116	0	25.4053	0	22.1246	0	26.9429	0
CADANIAG00000807	ANIA_07680	2073	hypothetical protein	1994	6	397	1	391	0	286	0	390	1	530	4		17.2615	0.0519404	21.9761	0.0553553	17.8417	0	20.36	0	15.5597	0.0398966	14.5504	0.109815
CADANIAG00000808	ANIA_07681	945	mitogen-activated protein kinase MAF1 (AFU_orthologue; AFUA_2G01550)	3332	1	360	0	718	0	268	0	673	1	1313	0		63.2742	0.0189899	43.7149	0	71.8706	0	41.8519	0	58.9004	0.0875192	79.0738	0
CADANIAG00000809	ANIA_07682	567	AP-1 adaptor complex subunit sigma, putative (AFU_orthologue; AFUA_2G01570)	1840	9	413	1	263	1	304	0	364	1	496	6		58.2355	0.284848	83.5845	0.202384	43.8764	0.16683	79.123	0	53.095	0.145865	49.785	0.602237
CADANIAG00000810	ANIA_07683	945	non-classical export protein Nce102, putative (AFU_orthologue; AFUA_2G01590)	7579	0	1005	0	3584	0	899	0	341	0	1750	0		143.924	0	122.037	0	358.752	0	140.391	0	29.844	0	105.392	0
CADANIAG00000811	ANIA_07684	1521	monooxygenase, putative (AFU_orthologue; AFUA_2G01680)	338	95	33	12	19	3	28	9	82	19	176	52		3.98787	1.12085	2.48968	0.905338	1.18163	0.186574	2.71669	0.873223	4.45882	1.03314	6.58541	1.94569
CADANIAG00000812	ANIA_11003	2544	Putative Zn(II)2Cys6 transcription factor (Eurofung)	1225	2	149	0	125	0	96	0	235	0	620	2		8.64117	0.014108	6.72091	0	4.64784	0	5.56886	0	7.63987	0	13.8699	0.0447417
CADANIAG00000813	ANIA_11002	1068	dioxygenase, putative (AFU_orthologue; AFUA_8G07350)	89	28	9	4	23	2	18	4	3	5	36	13		1.49545	0.470479	0.967008	0.429781	2.03711	0.17714	2.48721	0.552714	0.232319	0.387199	1.91836	0.692742
CADANIAG00000814	ANIA_07686	2279	FHA domain protein (AFU_orthologue; AFUA_2G01670)	11947	6	763	0	1421	1	706	1	2820	1	6237	3		94.0736	0.0472455	38.4184	0	58.9805	0.0415063	45.7164	0.0647542	102.339	0.0362903	155.751	0.0749163
CADANIAG00000815	ANIA_07687	2325	mitochondrial outer membrane translocase receptor(TOM70), putative (AFU_orthologue; AFUA_2G01660)	9147	70	1963	1	1931	2	1733	3	1408	17	2112	47		70.6007	0.540292	96.8849	0.0493555	78.563	0.0813702	109.999	0.190419	50.0858	0.604729	51.6976	1.15047
CADANIAG00000816	ANIA_10991	887	conserved hypothetical protein	1365	1	305	0	197	0	199	0	381	0	283	1		27.6161	0.0202316	39.458	0	21.0088	0	33.1087	0	35.5252	0	18.1578	0.0641617
CADANIAG00000817	ANIA_10983	789	MSF1 domain protein (AFU_orthologue; AFUA_2G01630)	2971	0	773	0	636	0	635	0	400	0	527	0		67.5739	0	112.425	0	76.2498	0	118.771	0	41.9293	0	38.0131	0
CADANIAG00000818	ANIA_07689	1545	conserved hypothetical protein	777	68	166	1	129	11	87	2	162	24	233	30		9.02497	0.78983	12.3293	0.0742729	7.89805	0.673477	8.31003	0.191035	8.67205	1.28475	8.58276	1.10508
CADANIAG00000819	ANIA_07690	1146	conserved hypothetical protein	2645	0	253	0	495	0	164	0	841	0	892	0		41.4185	0	25.3335	0	40.8582	0	21.1189	0	60.6941	0	44.2975	0
CADANIAG00000820	ANIA_07691	1368	phosphoesterase superfamily protein (AFU_orthologue; AFUA_1G17590)	183	2	10	2	21	0	19	0	63	0	70	0		2.40059	0.026236	0.838828	0.167766	1.45208	0	2.04965	0	3.80881	0	2.91213	0
CADANIAG00000821	ANIA_07692	561	conserved hypothetical protein	0	5	0	1	0	1	0	1	0	0	0	2		0	0.159941	0	0.204548	0	0.168615	0	0.263057	0	0	0	0.202893
CADANIAG00000822	ANIA_11000	1152	conserved hypothetical protein	3	1	0	0	0	0	0	0	0	0	3	1		0.0467328	0.0155776	0	0	0	0	0	0	0	0	0.148207	0.0494023
CADANIAG00000823	ANIA_10984	1275	DMT family transporter (Eurofung)	3	0	0	0	0	0	0	0	0	0	3	0		0.0422245	0	0	0	0	0	0	0	0	0	0.133909	0
CADANIAG00000824	ANIA_10992	544	conserved hypothetical protein	309	2	32	0	20	0	16	0	95	0	146	2		10.1933	0.0659758	6.7501	0	3.47768	0	4.34043	0	14.4431	0	15.274	0.209233
CADANIAG00000825	ANIA_10985	743	conserved hypothetical protein	444	1	40	0	45	0	26	1	124	0	209	0		10.7238	0.0241526	6.17775	0	5.72904	0	5.16412	0.19862	13.8028	0	16.0087	0
CADANIAG00000826	ANIA_07695	1851	AMP-activated serine/threonine protein kinase (Eurofung)	3222	1	505	0	677	0	342	1	562	0	1136	0		31.2372	0.00969498	31.3072	0	34.5972	0	27.2666	0.079727	25.1111	0	34.9278	0
CADANIAG00000827	ANIA_07696	2637	conserved hypothetical protein	3888	12	589	7	601	1	445	3	877	1	1376	0		26.4588	0.0816628	25.6309	0.304612	21.5587	0.0358714	24.9036	0.167889	27.5058	0.0313635	29.6967	0
CADANIAG00000828	sskA	2517	cytoplasmic response regulator (Eurofung)	4733	5	656	1	818	3	514	1	1277	0	1468	0		33.7448	0.0356484	29.9075	0.0455906	30.7417	0.112745	30.1364	0.0586312	41.9607	0	33.1927	0
CADANIAG00000829	shoA	1587	transmembrane osmosensor (Eurofung)	18822	16	1523	4	2038	1	1045	9	4043	2	10173	0		212.835	0.180924	110.124	0.289229	121.475	0.0596048	97.1743	0.836908	210.699	0.104229	364.814	0
CADANIAG00000830	ANIA_07699	1367	conserved hypothetical protein	1898	7	386	0	316	0	271	0	483	1	442	6		24.9162	0.0918931	32.4024	0	21.8664	0	29.2559	0	29.2223	0.0605016	18.4015	0.249794
CADANIAG00000831	ANIA_07700	2277	RNA binding protein (AFU_orthologue; AFUA_5G08330)	5267	32	203	8	404	10	154	6	1211	0	3295	8		41.5101	0.252197	10.2304	0.403168	16.7833	0.415428	9.9809	0.388866	43.9862	0	82.3554	0.199952
CADANIAG00000832	ANIA_07701	318	37S ribosomal protein S16 (AFU_orthologue; AFUA_5G08350)	1479	8	405	4	292	1	264	1	255	0	263	2		83.4631	0.451457	146.146	1.44342	86.8589	0.297462	122.515	0.464072	66.3206	0	47.0683	0.357933
CADANIAG00000833	ANIA_07702	2088	oligopeptide transporter, putative (AFU_orthologue; AFUA_6G03140)	1007	0	3	0	0	0	1	0	6	0	997	0		8.65471	0	0.164873	0	0	0	0.0706776	0	0.23766	0	27.1747	0
CADANIAG00000834	ANIA_10986	1695	conserved hypothetical protein	758	27	1	3	13	3	1	0	65	5	678	16		8.02514	0.285856	0.0677001	0.2031	0.725491	0.167421	0.0870647	0	3.1716	0.243969	22.7646	0.537217
CADANIAG00000835	ANIA_11001	561	AI-BP family protein (AFU_orthologue; AFUA_5G08360)	1523	0	196	0	532	0	173	0	206	0	416	0		48.7181	0	40.0915	0	89.7031	0	45.5088	0	30.3696	0	42.2017	0
CADANIAG00000836	ANIA_07704	2436	polyubiquitin binding protein (Doa1/Ufd3), putative (AFU_orthologue; AFUA_5G08370)	7548	5	930	1	1618	3	657	1	1918	0	2425	0		55.6042	0.0368338	43.8091	0.0471066	62.8289	0.116494	39.8016	0.0605808	65.1188	0	56.6544	0
CADANIAG00000837	ANIA_07705	1404	WD repeat protein (AFU_orthologue; AFUA_5G08320)	2745	0	495	0	519	0	364	0	576	0	791	0		35.0856	0	40.4573	0	34.967	0	38.2601	0	33.9305	0	32.0633	0
CADANIAG00000838	ANIA_07706	987	RNA binding protein, putative (AFU_orthologue; AFUA_5G08310)	2994	0	530	0	516	0	356	0	696	0	896	0		54.4362	0	61.6194	0	49.4528	0	53.2286	0	58.3213	0	51.6643	0
CADANIAG00000839	ANIA_07707	2284	alpha-actinin, sarcomeric (f-actin cross linkingprotein) (AFU_orthologue; AFUA_5G08300)	4539	3	611	0	771	0	447	2	992	0	1718	1		35.663	0.023571	30.6976	0	31.9313	0	28.8817	0.129225	35.9212	0	42.8082	0.0249174
CADANIAG00000840	ANIA_07708	965	aldo-keto reductase, putative (AFU_orthologue; AFUA_5G08290)	7214	1032	1619	49	2503	49	1342	40	899	157	851	737		134.154	19.1914	192.521	5.82677	245.353	4.80316	205.228	6.11709	77.0491	13.4557	50.1882	43.465
CADANIAG00000841	ANIA_07709	1428	tRNA a64-2'-o-ribosylphosphate transferase (AFU_orthologue; AFUA_5G08280)	2210	148	200	28	158	29	135	27	429	19	1288	45		27.7727	1.85989	16.0717	2.25003	10.4662	1.921	13.9514	2.79028	24.8464	1.10043	51.3319	1.79343
CADANIAG00000842	ANIA_07710	1278	HAD-superfamily hydrolase (Eurofung)	37349	5	1212	1	1295	0	961	0	8016	0	25865	4		524.447	0.070209	108.825	0.08979	95.8512	0	110.97	0	518.755	0	1151.81	0.178127
CADANIAG00000843	ANIA_07711	984	MutT/nudix family protein (AFU_orthologue; AFUA_5G08240)	3455	2538	524	460	391	943	342	381	926	169	1272	585		63.0095	46.286	61.1076	53.6441	37.5872	90.6515	51.2912	57.1402	77.8307	14.2045	73.5684	33.8345
CADANIAG00000844	ANIA_07712	999	NUDIX family hydrolase, putative (AFU_orthologue; AFUA_5G08235)	4487	167	914	14	1648	21	796	8	284	7	845	117		80.6017	2.99988	104.988	1.60813	156.045	1.98844	117.587	1.18178	23.5119	0.579519	48.1383	6.6653
CADANIAG00000845	ANIA_07713	1493	C3HC4 finger protein (AFU_orthologue; AFUA_5G08230)	4436	14	229	0	704	4	264	2	630	1	2609	7		53.3194	0.168276	17.6009	0	44.6037	0.25343	26.0949	0.197689	34.8992	0.0553956	99.452	0.266832
CADANIAG00000846	ANIA_07714	2427	conserved hypothetical protein	3489	1	299	0	771	0	277	0	697	0	1445	1		25.7979	0.00739407	14.1371	0	30.0499	0	16.8431	0	23.7519	0	33.8842	0.0234493
CADANIAG00000847	ANIA_07715	1218	dolichyl-phosphate beta-glucosyltransferase,putative (AFU_orthologue; AFUA_5G08210)	1242	0	199	0	279	0	131	0	242	0	391	0		18.299	0	18.7484	0	21.6678	0	15.8722	0	16.4325	0	18.2696	0
CADANIAG00000848	ANIA_07716	738	cell wall protein, putative (AFU_orthologue; AFUA_5G08180)	192	0	11	0	25	0	4	0	21	0	131	0		4.66872	0	1.71039	0	3.20437	0	0.799863	0	2.35341	0	10.1022	0
CADANIAG00000849	ANIA_07717	1236	conserved hypothetical protein	4445	2	299	0	515	2	237	0	840	0	2554	0		64.5367	0.0290379	27.7595	0	39.4137	0.153063	28.2971	0	56.2077	0	117.599	0
CADANIAG00000850	ANIA_11006	944	hypothetical protein	6523	59	1169	5	3864	1	1300	3	160	5	30	45		124.002	1.12159	142.102	0.607795	387.19	0.100204	203.228	0.468988	14.0179	0.43806	1.80863	2.71294
CADANIAG00000851	ANIA_11004	1189	autophagy-related protein Atg3 (Eurofung)	3829	522	313	148	499	175	198	164	978	33	1841	2		57.7906	7.87847	30.208	14.2836	39.6988	13.9224	24.5751	20.3551	68.0287	2.29545	88.1194	0.0957299
CADANIAG00000852	ANIA_07719	1020	cyclin, putative (AFU_orthologue; AFUA_5G08160)	2297	70	425	13	466	15	388	12	411	5	607	25		40.4124	1.23155	47.8132	1.46252	43.216	1.39107	56.1363	1.73617	33.3255	0.40542	33.8679	1.39489
CADANIAG00000853	ANIA_07720	1332	conserved hypothetical protein	617	2	91	2	98	0	52	0	172	0	204	0		8.31255	0.0269451	7.83964	0.1723	6.95954	0	5.76118	0	10.6797	0	8.71616	0
CADANIAG00000854	ANIA_07721	1876	hypothetical protein similar to Sec61 (Broad)	14858	79	2658	23	2505	15	1957	11	3307	7	4431	23		142.128	0.755697	162.585	1.40687	126.309	0.75634	153.947	0.86531	145.793	0.308603	134.421	0.697741
CADANIAG00000855	ANIA_07722	1395	glutamate N-acetyltransferase (Eurofung)	2823	73	883	19	549	8	554	8	335	12	502	26		36.3153	0.939079	72.6349	1.56293	37.2269	0.542468	58.6067	0.846307	19.8612	0.711446	20.48	1.06071
CADANIAG00000856	ANIA_07723	1662	origin recognition complex subunit 2, putative (AFU_orthologue; AFUA_5G08110)	954	206	177	20	120	57	129	8	259	31	269	90		10.3008	2.22428	12.2208	1.38089	6.82981	3.24416	11.4544	0.710348	12.8885	1.54264	9.2113	3.08185
CADANIAG00000857	ANIA_07724	587	conserved hypothetical protein	1335	357	169	74	318	49	136	53	231	99	481	82		40.8128	10.914	33.0375	14.4661	51.2445	7.89617	34.1911	13.3245	32.5469	13.9487	46.6344	7.95015
CADANIAG00000858	pyroA	1197	pyridoxine biosynthesis protein (AFU_orthologue; AFUA_5G08090)	5470	0	1281	0	1218	0	864	0	1058	0	1049	0		82.0062	0	122.804	0	96.2524	0	106.52	0	73.1016	0	49.8748	0
CADANIAG00000859	ANIA_07726	3714	Nuclear pore complex protein An-Sac3 (Eurofung)	3037	2	312	0	352	0	222	0	605	0	1546	2		14.6743	0.00966366	9.63988	0	8.96519	0	8.82111	0	13.4725	0	23.6901	0.030647
CADANIAG00000860	ANIA_07727	2137	conserved hypothetical protein	13346	0	161	0	44	0	121	0	3210	0	9810	0		112.073	0	8.6453	0	1.94763	0	8.35589	0	124.233	0	261.255	0
CADANIAG00000861	ANIA_07728	726	conserved hypothetical protein	26	11	3	0	10	2	4	0	1	2	8	7		0.642673	0.2719	0.47418	0	1.30293	0.260586	0.813084	0	0.11392	0.227839	0.627123	0.548733
CADANIAG00000862	ANIA_07729	4608	ABC metal ion transporter (Eurofung)	13495	42	1518	3	2037	0	1150	1	2365	13	6425	25		52.555	0.163565	37.8023	0.0747081	41.8155	0	36.8296	0.0320258	42.4477	0.233328	79.3524	0.308764
CADANIAG00000863	ANIA_11007	3501	Exocyst complex component Sec8, putative (Eurofung)	3035	58	416	14	466	19	323	3	642	1	1188	21		15.5568	0.297296	13.6352	0.458875	12.5908	0.513358	13.6152	0.126457	15.1662	0.0236234	19.3118	0.341371
CADANIAG00000864	ANIA_11005	2051	aminopeptidase P, putative (AFU_orthologue; AFUA_5G08050)	8125	2	1168	1	1080	0	874	0	2244	0	2759	1		71.0904	0.0174992	65.3486	0.0559491	49.81	0	62.8866	0	90.4883	0	76.5571	0.0277481
CADANIAG00000865	ANIA_07731	3114	importin 13, putative (AFU_orthologue; AFUA_5G08060)	1074	54	86	13	82	18	60	13	275	2	571	8		6.18926	0.311192	3.16912	0.479053	2.49089	0.54678	2.84344	0.61608	7.30381	0.0531186	10.4356	0.146208
CADANIAG00000866	ANIA_07732	1238	conserved hypothetical protein	691	1	86	1	176	0	74	0	117	0	238	0		10.0164	0.0144955	7.97144	0.0926911	13.4478	0	8.82111	0	7.81628	0	10.941	0
CADANIAG00000867	ANIA_07733	1308	protein N-terminal asparagine amidohydrolase,putative (AFU_orthologue; AFUA_5G08010)	1177	0	99	0	117	0	64	0	247	0	650	0		16.1481	0	8.68533	0	8.46129	0	7.22078	0	15.618	0	28.2817	0
CADANIAG00000868	ANIA_11571	207	hypothetical protein	0	2	0	2	0	0	0	0	0	0	0	0		0	0.173386	0	1.10871	0	0	0	0	0	0	0	0
CADANIAG00000869	ANIA_07734	1680	bHLH transcription factor similar to AnBH1 protein (Eurofung)	3622	1	426	0	500	0	265	0	955	0	1476	1		38.6894	0.0106818	29.0977	0	28.1526	0	23.2782	0	47.0142	0	50.0008	0.0338758
CADANIAG00000870	ANIA_07735	1101	extracellular cellulase CelA/allergen Asp F7-like,putative (AFU_orthologue; AFUA_5G08030)	646	0	96	0	172	0	89	0	100	0	189	0		10.5293	0	10.0056	0	14.7775	0	11.9293	0	7.51187	0	9.76954	0
CADANIAG00000871	ANIA_07736	2061	C2H2 finger and ankyrin domain protein, putative (AFU_orthologue; AFUA_5G07960)	4898	2	979	0	1602	0	954	0	566	0	797	2		42.6476	0.0174143	54.5084	0	73.5264	0	68.3097	0	22.713	0	22.008	0.055227
CADANIAG00000872	ANIA_07737	1533	serine/threonine protein kinase, putative (AFU_orthologue; AFUA_5G07950)	48	7	8	0	12	1	2	0	3	0	23	6		0.561891	0.0819425	0.598834	0	0.740453	0.0617044	0.192531	0	0.161851	0	0.853857	0.222745
CADANIAG00000873	ANIA_07738	522	hypothetical protein	268	0	3	0	6	0	3	0	21	0	235	0		9.21335	0	0.659492	0	1.08727	0	0.848131	0	3.32724	0	25.621	0
CADANIAG00000874	ANIA_07739	867	conserved hypothetical protein	811	0	128	0	260	0	124	0	153	0	146	0		16.7863	0	16.9414	0	28.367	0	21.1064	0	14.5951	0	9.5837	0
CADANIAG00000875	ANIA_07741	1381	AP-2 adaptor complex subunit mu, putative (AFU_orthologue; AFUA_5G07930)	1875	0	244	0	364	0	212	0	420	0	635	0		24.3647	0	20.2747	0	24.9325	0	22.6545	0	25.1531	0	26.1685	0
CADANIAG00000876	ANIA_11019	749	hypothetical protein	1724	3	156	1	229	1	233	0	726	0	380	1		41.3056	0.0718775	23.9002	0.153206	28.9209	0.126292	45.9078	0	80.1659	0	28.8736	0.0759832
CADANIAG00000877	ANIA_11018	3273	hypothetical protein	5300	140	402	8	364	10	353	11	1451	43	2730	68		29.0592	0.767601	14.0942	0.280481	10.52	0.28901	15.9163	0.495974	36.6654	1.08657	47.4697	1.18239
CADANIAG00000878	ANIA_07742	788	ssDNA binding protein, putative (AFU_orthologue; AFUA_5G07890)	6681	3	1424	0	1967	0	1092	0	1267	0	931	3		152.149	0.0683201	207.368	0	236.122	0	204.507	0	132.98	0	67.2393	0.216668
CADANIAG00000879	preA	1281	hypothetical protein similar to TPA: pheromonereceptor PREA (Eurofung)	748	1	50	0	35	0	50	0	118	0	495	1		10.4787	0.0140089	4.47899	0	2.58451	0	5.76014	0	7.61847	0	21.9915	0.0444273
CADANIAG00000880	ANIA_07744	1278	conserved hypothetical protein	584	1	66	0	24	0	51	0	132	0	311	1		8.20041	0.0140418	5.92614	0	1.77639	0	5.88913	0	8.54237	0	13.8493	0.0445316
CADANIAG00000881	ANIA_07745	3511	phosphatase family protein (AFU_orthologue; AFUA_5G07860)	2549	1	260	0	278	0	190	1	429	0	1392	0		13.0284	0.0051112	8.4977	0	7.48984	0	7.9861	0.0420321	10.1056	0	22.5636	0
CADANIAG00000882	ANIA_07746	813	decapping enzyme Dcp1, putative (AFU_orthologue; AFUA_5G07850)	1040	0	210	0	134	0	171	0	190	0	335	0		22.956	0	29.6406	0	15.591	0	31.0397	0	19.3285	0	23.4506	0
CADANIAG00000883	ANIA_07747	1332	conserved hypothetical protein	2275	14	232	0	219	3	162	0	559	4	1103	7		30.65	0.188615	19.9868	0	15.5524	0.213047	17.9483	0	34.709	0.248365	47.1271	0.299084
CADANIAG00000884	ANIA_07748	3000	PAP/25A associated domain family (AFU_orthologue; AFUA_5G07790)	1901	3	236	0	252	0	166	0	399	1	848	2		11.3714	0.0179454	9.02713	0	7.9458	0	8.1658	0	10.9998	0.0275685	16.087	0.037941
CADANIAG00000885	ANIA_07749	1632	conserved hypothetical protein	9561	3	871	0	1610	1	659	0	1641	1	4780	1		105.132	0.0329879	61.2431	0	93.3177	0.0579613	59.5905	0	83.1617	0.0506775	166.689	0.0348722
CADANIAG00000886	ANIA_07750	2637	DUF625 domain protein, putative (AFU_orthologue; AFUA_5G07830)	6397	4	591	1	1172	2	448	0	1199	1	2987	0		43.5331	0.0272209	25.7179	0.043516	42.0413	0.0717428	25.0715	0	37.6049	0.0313635	64.4651	0
CADANIAG00000887	ANIA_11008	1452	squalene monooxygenase Erg1 (AFU_orthologue; AFUA_5G07780)	6545	0	1395	0	2635	0	1396	0	654	0	465	0		80.8903	0	110.247	0	171.661	0	141.883	0	37.2517	0	18.2258	0
CADANIAG00000888	ANIA_11022	2928	pentatricopeptide repeat protein (AFU_orthologue; AFUA_5G07770)	5077	143	953	21	1212	38	798	18	925	6	1189	60		31.1164	0.876432	37.3491	0.823014	39.1553	1.22764	40.2202	0.907222	26.128	0.169479	23.1105	1.16622
CADANIAG00000889	ANIA_07752	1409	mitochondrial ferrochelatase, putative (AFU_orthologue; AFUA_5G07750)	4360	417	1114	123	1139	154	972	105	582	24	553	11		55.5302	5.31103	90.7263	10.0174	76.4665	10.3388	101.805	10.9974	34.1623	1.40875	22.3364	0.444305
CADANIAG00000890	ANIA_07753	1973	DSB repair complex subunit Ku70, putative (AFU_orthologue; AFUA_5G07740)	1468	0	223	0	505	0	185	0	217	0	338	0		13.3522	0	12.9699	0	24.2116	0	13.8375	0	9.09636	0	9.74965	0
CADANIAG00000891	ANIA_07754	987	conserved hypothetical protein	165	0	16	0	40	0	11	0	57	0	41	0		2.99999	0	1.86021	0	3.83355	0	1.6447	0	4.77631	0	2.3641	0
CADANIAG00000892	ANIA_07755	999	CCCH and RING finger protein (Znf183), putative (AFU_orthologue; AFUA_5G07720)	1052	7	230	0	217	1	158	2	270	2	177	2		18.8975	0.125744	26.4193	0	20.5472	0.0946876	23.3402	0.295445	22.3529	0.165577	10.0834	0.113937
CADANIAG00000893	ANIA_07756	1116	conserved hypothetical protein	205	0	30	0	36	0	17	0	49	0	73	0		3.29642	0	3.08472	0	3.05138	0	2.248	0	3.63134	0	3.7227	0
CADANIAG00000894	apsA	5031	anucleate primary sterigmata protein A (Eurofung)	18096	45	2439	3	4424	8	1859	2	3314	5	6060	27		64.5478	0.160514	55.6309	0.0684267	83.1801	0.150416	54.5302	0.0586662	54.4795	0.082196	68.5516	0.305428
CADANIAG00000895	ANIA_07758	1091	conserved hypothetical protein	2115	14	280	6	448	0	213	5	553	1	621	2		34.7888	0.23028	29.4505	0.631081	38.8429	0	28.8116	0.676328	41.9214	0.0758072	32.3941	0.104329
CADANIAG00000896	ANIA_07759	1622	conserved hypothetical protein	1446	12	207	1	277	2	150	5	288	4	524	0		15.9982	0.132765	14.6446	0.070747	16.1543	0.116637	13.6475	0.454916	14.6851	0.20396	18.3857	0
CADANIAG00000897	ANIA_07760	1450	SH3 domain signalling protein (AFU_orthologue; AFUA_5G07670)	2608	43	379	1	614	0	260	4	418	0	937	38		32.277	0.532174	29.9937	0.0791391	40.0552	0	26.4617	0.407103	23.842	0	36.7766	1.49147
CADANIAG00000898	ANIA_07761	2709	conserved hypothetical protein	125	468	7	30	20	78	14	48	17	51	67	261		0.828046	3.1002	0.296516	1.27078	0.69836	2.7236	0.76266	2.61483	0.519009	1.55703	1.40755	5.48316
CADANIAG00000899	ANIA_07762	1377	RNA 3'-terminal phosphate cyclase, putative (AFU_orthologue; AFUA_5G07640)	199	454	15	51	53	97	22	51	64	83	45	172		2.59342	5.91664	1.25002	4.25006	3.64083	6.66341	2.35777	5.46573	3.84398	4.98516	1.85985	7.10876
CADANIAG00000900	ANIA_11023	1329	inositol 5-phosphatase, putative (AFU_orthologue; AFUA_5G07600)	645	137	58	2	152	3	34	6	66	1	335	125		8.7094	1.8499	5.00797	0.172689	10.8188	0.213528	3.77543	0.666252	4.10728	0.0622315	14.3456	5.35284
CADANIAG00000901	ANIA_11009	1967	pyruvate carboxylase, putative (AFU_orthologue; AFUA_5G07570)	39	562	7	14	18	41	3	8	0	68	11	431		0.355806	5.12726	0.408369	0.816738	0.865619	1.97169	0.225076	0.600202	0	2.85917	0.318264	12.4702
CADANIAG00000902	ANIA_07764	1071	methylmalonyl-CoA decarboxylase, alpha subunit,putative (AFU_orthologue; AFUA_5G07580)	263	0	11	0	31	0	10	0	29	0	182	0		4.40676	0	1.17859	0	2.73798	0	1.37792	0	2.23946	0	9.67122	0
CADANIAG00000903	ANIA_07765	857	conserved hypothetical protein	645	47	104	6	107	22	75	7	206	3	153	9		13.5062	0.984171	13.9255	0.803395	11.8103	2.42829	12.9149	1.20539	19.8802	0.289518	10.1604	0.59767
CADANIAG00000904	ANIA_07766	690	PQ loop repeat protein (AFU_orthologue; AFUA_5G08410)	77	0	14	0	8	0	9	0	24	0	22	0		2.0026	0	2.32829	0	1.09673	0	1.92489	0	2.87672	0	1.81457	0
CADANIAG00000905	ANIA_07767	1248	conserved hypothetical protein	21	1	8	0	6	0	3	0	2	0	2	1		0.301966	0.0143793	0.735587	0	0.454774	0	0.354747	0	0.132541	0	0.0912042	0.0456021
CADANIAG00000906	ANIA_07768	2306	conserved hypothetical protein	0	61	0	5	0	9	0	2	0	6	0	39		0	0.474705	0	0.248811	0	0.369183	0	0.127992	0	0.215192	0	0.962509
CADANIAG00000907	ANIA_07769	717	conserved hypothetical protein	1	0	0	0	0	0	0	0	0	0	1	0		0.0250285	0	0	0	0	0	0	0	0	0	0.0793744	0
CADANIAG00000908	ANIA_07770	948	oxidoreductase, short-chain dehydrogenase/reductasefamily (AFU_orthologue; AFUA_5G07470)	1660	1	97	0	120	0	85	1	334	0	1024	0		31.4234	0.0189298	11.7415	0	11.9738	0	13.2319	0.15567	29.1389	0	61.4739	0
CADANIAG00000909	ANIA_07771	567	conserved hypothetical protein	2527	20	653	8	655	4	315	8	417	0	487	0		79.9789	0.632995	132.157	1.61907	109.274	0.667322	81.986	2.08218	60.8258	0	48.8816	0
CADANIAG00000910	ANIA_07772	1554	cytochrome P450, putative (Eurofung)	311	0	23	0	105	0	16	0	23	0	144	0		3.59139	0	1.69838	0	6.39141	0	1.51943	0	1.22409	0	5.27365	0
CADANIAG00000911	ANIA_07773	1551	cytochrome P450, putative (Eurofung)	252	0	79	0	33	0	33	0	63	0	44	0		2.9157	0	5.84486	0	2.01261	0	3.13989	0	3.35942	0	1.61451	0
CADANIAG00000912	ANIA_07774	1047	integral membrane protein Pth11-like, putative (AFU_orthologue; AFUA_7G06620)	136	2	6	0	6	0	3	0	34	0	87	2		2.33102	0.0342797	0.657602	0	0.54208	0	0.42285	0	2.68576	0	4.72903	0.108713
CADANIAG00000913	ANIA_07775	1110	conserved hypothetical protein	105	1	3	0	7	1	9	0	18	0	68	0		1.69754	0.016167	0.31014	0	0.596532	0.0852188	1.19655	0	1.34117	0	3.48647	0
CADANIAG00000914	ANIA_07776	1395	Putative Zn(II)2Cys6 transcription factor (Eurofung)	909	18	36	4	70	1	51	2	260	4	492	7		11.6935	0.231554	2.96133	0.329037	4.7466	0.0678085	5.39521	0.211577	15.4147	0.237149	20.072	0.285577
CADANIAG00000915	ANIA_07777	1743	amino acid transporter (Eurofung)	2170	26	266	4	363	9	211	7	554	5	776	1		22.3417	0.267688	17.5123	0.263343	19.7001	0.488431	17.8648	0.59267	26.2874	0.237251	25.3375	0.0326514
CADANIAG00000916	ANIA_07778	963	conserved hypothetical protein	597	0	81	0	94	0	70	0	113	0	239	0		11.125	0	9.65201	0	9.23337	0	10.7271	0	9.70482	0	14.1244	0
CADANIAG00000917	ANIA_07779	1410	conserved hypothetical protein	2301	2	322	0	509	1	334	0	530	1	606	0		29.2854	0.0254545	26.2057	0	34.1474	0.0670872	34.9574	0	31.0879	0.0586565	24.4598	0
CADANIAG00000918	ANIA_07780	408	glyoxalase family protein, putative (AFU_orthologue; AFUA_3G15060)	236	0	46	0	30	0	42	0	29	0	89	0		10.3802	0	12.9377	0	6.95536	0	15.1915	0	5.87859	0	12.4145	0
CADANIAG00000919	ANIA_07781	1023	arabinosidase, putative (AFU_orthologue; AFUA_2G00650)	76	43	14	5	14	1	14	7	33	5	1	25		1.33319	0.754304	1.5704	0.560858	1.29453	0.0924662	2.0196	1.0098	2.66792	0.404231	0.0556319	1.3908
CADANIAG00000920	ANIA_07782	1008	DNA repair family protein (AFU_orthologue; AFUA_5G14250)	138	5	13	0	28	0	18	0	28	3	51	2		2.45681	0.0890149	1.47993	0	2.62758	0	2.63526	0	2.29738	0.246148	2.87945	0.112919
CADANIAG00000921	ANIA_07783	5367	Rho guanyl nucleotide exchange factor, putative (AFU_orthologue; AFUA_5G07430)	4809	1	333	0	436	1	246	0	1057	0	2737	0		16.0796	0.00334366	7.11986	0	7.68446	0.0176249	6.76419	0	16.2884	0	29.023	0
CADANIAG00000922	ANIA_11015	594	conserved hypothetical protein	63	2	8	0	8	0	5	0	13	0	29	2		1.9033	0.0604223	1.54548	0	1.27398	0	1.24221	0	1.81006	0	2.7785	0.191621
CADANIAG00000923	ANIA_11010	3363	GTPase activating protein (Gyp2), putative (AFU_orthologue; AFUA_5G07440)	5272	0	741	0	776	0	541	0	1118	0	2096	0		28.1321	0	25.2843	0	21.827	0	23.7401	0	27.4948	0	35.4702	0
CADANIAG00000924	ANIA_07785	1469	hypothetical protein	16143	0	1638	0	2482	0	1329	0	3290	0	7404	0		197.204	0	127.953	0	159.823	0	133.51	0	185.229	0	286.843	0
CADANIAG00000925	ANIA_07786	444	conserved hypothetical protein	648	1	14	0	64	0	19	1	345	0	206	0		26.1906	0.0404176	3.61829	0	13.635	0	6.31514	0.332376	64.2645	0	26.4049	0
CADANIAG00000926	ANIA_07787	1029	conserved hypothetical protein	6	15	0	0	0	4	0	1	1	5	5	5		0.104638	0.261595	0	0	0	0.367708	0	0.143416	0.0803748	0.401874	0.276538	0.276538
CADANIAG00000927	ANIA_07788	1602	Putative Zn(II)2Cys6 transcription factor (Eurofung)	8	1	0	0	0	0	0	0	4	0	4	1		0.089615	0.0112019	0	0	0	0	0	0	0.206506	0	0.142101	0.0355252
CADANIAG00000928	ANIA_07789	1767	conserved hypothetical protein	3	0	0	0	0	0	2	0	1	0	0	0		0.0304676	0	0	0	0	0	0.167034	0	0.0468057	0	0	0
CADANIAG00000929	ANIA_07790	1524	conserved hypothetical protein	2	0	0	0	0	0	0	0	1	0	1	0		0.0235504	0	0	0	0	0	0	0	0.0542688	0	0.0373435	0
CADANIAG00000930	ANIA_11016	1469	malic acid transport protein, putative (AFU_orthologue; AFUA_4G09410)	237	0	8	0	164	0	5	0	25	0	35	0		2.89521	0	0.624924	0	10.5604	0	0.502297	0	1.40752	0	1.35596	0
CADANIAG00000931	ANIA_11011	1677	conserved hypothetical protein	22	4	4	0	9	0	5	0	3	0	1	4		0.23542	0.0428036	0.273707	0	0.507654	0	0.439996	0	0.147953	0	0.0339364	0.135746
CADANIAG00000932	ANIA_07792	2045	hypothetical protein similar to lysophospholipase A (Eurofung)	2120	130	530	11	917	18	422	10	142	34	109	57		18.6036	1.14078	29.74	0.617246	42.4165	0.832602	30.4531	0.721637	5.74289	1.37506	3.03342	1.58628
CADANIAG00000933	ANIA_07793	2154	conserved hypothetical protein	2771	319	200	24	91	49	109	10	1781	144	590	92		23.0858	2.65765	10.6547	1.27857	3.99626	2.15183	7.4678	0.68512	68.3838	5.52907	15.5886	2.43076
CADANIAG00000934	ANIA_07794	873	conserved hypothetical protein	6002	53	574	0	499	1	314	0	4189	21	426	31		123.377	1.08947	75.4495	0	54.0686	0.108354	53.0796	0	396.854	1.98948	27.7712	2.02091
CADANIAG00000935	ANIA_07795	2030	conserved hypothetical protein	5136	2	693	0	1327	0	390	0	2393	1	333	1		45.4028	0.0176802	39.1738	0	61.8349	0	28.3518	0	97.4949	0.0407417	9.33572	0.0280352
CADANIAG00000936	ANIA_07796	1008	conserved hypothetical protein	66	14	17	1	1	1	26	2	12	9	10	1		1.175	0.249242	1.9353	0.113841	0.0938422	0.0938422	3.80649	0.292807	0.984591	0.738443	0.564597	0.0564597
CADANIAG00000937	ANIA_07797	1128	C4-dicarboxylate transporter/malic acid transportprotein, putative (AFU_orthologue; AFUA_2G17660)	58	1	4	0	1	0	4	0	28	1	21	0		0.922725	0.0159091	0.406921	0	0.0838589	0	0.523315	0	2.05298	0.0733206	1.05952	0
CADANIAG00000938	ANIA_07798	1392	conserved hypothetical protein	448	31	60	1	17	0	68	0	266	8	37	22		5.77553	0.399646	4.94619	0.0824365	1.15523	0	7.20911	0	15.8044	0.47532	1.51273	0.899462
CADANIAG00000939	ANIA_07799	768	conserved hypothetical protein	303	7	35	1	156	3	24	0	21	1	67	2		7.08002	0.163565	5.22957	0.149416	19.2142	0.369503	4.61171	0	2.26148	0.10769	4.96493	0.148207
CADANIAG00000940	ANIA_07800	1890	siderophore iron transporter mirA (Eurofung)	3197	28	167	5	2946	2	77	14	7	0	0	7		30.3553	0.265858	10.1394	0.303576	147.445	0.100098	6.0123	1.09315	0.306317	0	0	0.210783
CADANIAG00000941	ANIA_07801	912	putative siderophore-degrading esterase (Eurofung)	164	2	13	1	142	1	2	0	1	0	6	0		3.22703	0.039354	1.63571	0.125824	14.7283	0.10372	0.323629	0	0.090686	0	0.374417	0
CADANIAG00000942	ANIA_11014	351	hypothetical protein	0	0	0	0	0	0	0	0	0	0	0	0		0	0	0	0	0	0	0	0	0	0	0	0
CADANIAG00000943	ANIA_11572	96	hypothetical protein	0	0	0	0	0	0	0	0	0	0	0	0		0	0	0	0	0	0	0	0	0	0	0	0
CADANIAG00000944	ANIA_11012	1113	conserved hypothetical protein	2	0	0	0	1	0	0	0	1	0	0	0		0.0322469	0	0	0	0.0849891	0	0	0	0.0743088	0	0	0
CADANIAG00000945	ANIA_07804	2060	sterigmatocystin biosynthesis monooxygenase,putative (Eurofung)	66	0	7	0	14	0	6	0	3	0	36	0		0.57495	0	0.389933	0	0.642864	0	0.429829	0	0.120445	0	0.994569	0
CADANIAG00000946	ANIA_07805	1174	sterigmatocystin biosynthesis dehydrogenase,putative (Eurofung)	204	0	42	0	50	0	22	0	2	0	88	0		3.11828	0	4.10525	0	4.02866	0	2.76546	0	0.140895	0	4.26593	0
CADANIAG00000947	ANIA_07806	795	versicolorin reductase (Eurofung)	22	2	1	0	1	0	1	0	1	0	18	2		0.496603	0.0451457	0.144342	0	0.118985	0	0.185629	0	0.104032	0	1.28856	0.143173
CADANIAG00000948	ANIA_07807	648	conserved hypothetical protein	0	3	0	0	0	0	0	0	0	1	0	2		0	0.0830806	0	0	0	0	0	0	0	0.127632	0	0.175653
CADANIAG00000949	ANIA_07808	1507	conserved hypothetical protein	3	0	0	0	0	0	0	0	1	0	2	0		0.0357241	0	0	0	0	0	0	0	0.054881	0	0.0755294	0
CADANIAG00000950	ANIA_07809	1545	conserved hypothetical protein	23	0	0	0	1	0	0	0	1	0	21	0		0.267148	0	0	0	0.0612252	0	0	0	0.0535312	0	0.773553	0
CADANIAG00000951	ANIA_07810	1105	conserved hypothetical protein	11	1	0	0	0	0	0	0	1	1	10	0		0.178642	0.0162402	0	0	0	0	0	0	0.0748467	0.0748467	0.515036	0
CADANIAG00000952	ANIA_07811	899	conserved hypothetical protein	0	0	0	0	0	0	0	0	0	0	0	0		0	0	0	0	0	0	0	0	0	0	0	0
CADANIAG00000953	ANIA_07812	1925	conserved hypothetical protein	22	0	1	0	0	0	0	0	0	0	21	0		0.20509	0	0.0596112	0	0	0	0	0	0	0	0.620852	0
CADANIAG00000954	ANIA_11017	600	conserved hypothetical protein	1	1	0	0	0	0	0	0	0	0	1	1		0.029909	0.029909	0	0	0	0	0	0	0	0	0.0948524	0.0948524
CADANIAG00000955	ANIA_11013	1560	hypothetical protein similar to VerB (Eurofung)	15	5	1	0	0	1	2	0	3	1	9	3		0.172552	0.0575173	0.0735587	0	0	0.0606365	0.189198	0	0.159049	0.0530164	0.328335	0.109445
CADANIAG00000956	ANIA_07814	5811	conserved hypothetical protein	561	0	18	0	32	0	13	0	71	0	427	0		1.73247	0	0.355452	0	0.520904	0	0.330145	0	1.01051	0	4.18193	0
CADANIAG00000957	ANIA_07815	4680	conserved hypothetical protein	20	650	0	43	12	70	0	35	0	52	8	450		0.0766898	2.49242	0	1.05434	0.242546	1.41485	0	1.10366	0	0.918952	0.0972845	5.47225
CADANIAG00000958	ANIA_07816	1158	conserved hypothetical protein	16	200	1	16	0	24	0	23	0	22	15	115		0.24795	3.09938	0.0990947	1.58551	0	1.96047	0	2.9311	0	1.57126	0.737195	5.65183
CADANIAG00000959	ANIA_11021	518	hypothetical protein	91	27	9	0	12	0	9	0	10	5	51	22		3.15257	0.935378	1.99375	0	2.19134	0	2.56404	0	1.59663	0.798317	5.60325	2.41709
CADANIAG00000960	ANIA_07817	1032	conserved hypothetical protein	123	33	1	0	2	3	0	1	28	3	92	26		2.13884	0.573836	0.111193	0	0.18332	0.274979	0	0.142999	2.24395	0.240423	5.0735	1.43381
CADANIAG00000961	ANIA_07818	1564	conserved hypothetical protein	56	157	0	15	0	25	0	12	9	62	47	43		0.642547	1.80143	0	1.10056	0	1.51203	0	1.13229	0.475928	3.27861	1.71025	1.5647
CADANIAG00000962	ANIA_07819	1170	conserved hypothetical protein	115	68	0	4	0	4	0	3	60	17	55	40		1.76387	1.04298	0	0.392313	0	0.323394	0	0.378397	4.24131	1.20171	2.67532	1.94569
CADANIAG00000963	ANIA_07820	1302	AflR, Zn(II)2Cys6 transcription factor involved inaflatoxin biosynthesis (Eurofung)	340	2	4	0	4	0	0	0	167	0	165	2		4.68621	0.0275659	0.35254	0	0.290608	0	0	0	10.6082	0	7.21228	0.0874215
CADANIAG00000964	ANIA_07821	943	toxin biosynthesis ketoreductase, putative (AFU_orthologue; AFUA_5G14120)	171	57	8	2	3	2	2	1	17	25	141	27		3.25415	1.08472	0.973503	0.243376	0.300932	0.200621	0.31299	0.156495	1.49098	2.19262	8.50956	1.62949
CADANIAG00000965	ANIA_07822	390	integral membrane protein, putative (AFU_orthologue; AFUA_5G00770)	1452	1	31	0	24	0	25	0	238	0	1134	1		66.8121	0.0460139	9.12128	0	5.8211	0	9.45992	0	50.4716	0	165.481	0.145927
CADANIAG00000966	ANIA_07823	918	peroxidase, putative (AFU_orthologue; AFUA_5G02300)	230	0	6	0	6	0	4	0	15	0	199	0		4.49613	0	0.750011	0	0.618254	0	0.643027	0	1.3514	0	12.337	0
CADANIAG00000967	ANIA_07825	6912	sterigmatocystin polyketide synthase (Eurofung)	107	52	16	21	8	4	25	27	3	0	55	0		0.277801	0.135006	0.265629	0.348638	0.109483	0.0547413	0.533763	0.576464	0.0358965	0	0.452854	0
CADANIAG00000968	ANIA_07824	1913	sterigmatocystin biosynthesis P450 monooxygenaseStcB (Eurofung)	28	63	7	6	4	10	6	4	1	7	10	36		0.262662	0.590988	0.419896	0.359911	0.19779	0.494474	0.462859	0.308572	0.0432335	0.302634	0.297498	1.07099
CADANIAG00000969	ANIA_07826	1191	mitochondrial CorA family metal ion transporter (Eurofung)	120	0	5	0	60	0	5	0	27	0	23	0		1.8081	0	0.481745	0	4.76538	0	0.619541	0	1.87494	0	1.09905	0
CADANIAG00000970	ANIA_11573	135	hypothetical protein	0	0	0	0	0	0	0	0	0	0	0	0		0	0	0	0	0	0	0	0	0	0	0	0
CADANIAG00000971	ANIA_07827	696	hypothetical protein	76	0	1	0	6	0	4	0	28	0	37	0		1.95956	0	0.164873	0	0.815456	0	0.848131	0	3.32724	0	3.02546	0
CADANIAG00000972	ANIA_07828	1152	unsaturated rhamnogalacturonan hydrolase (Eurofung)	2	0	0	0	0	0	0	0	1	0	1	0		0.0311552	0	0	0	0	0	0	0	0.0717931	0	0.0494023	0
CADANIAG00000973	ANIA_07829	567	hypothetical protein	1	0	0	0	0	0	0	0	0	0	1	0		0.0316498	0	0	0	0	0	0	0	0	0	0.100373	0
CADANIAG00000974	ANIA_07830	1251	conserved hypothetical protein	0	0	0	0	0	0	0	0	0	0	0	0		0	0	0	0	0	0	0	0	0	0	0	0
CADANIAG00000975	ANIA_07831	543	conserved hypothetical protein	0	0	0	0	0	0	0	0	0	0	0	0		0	0	0	0	0	0	0	0	0	0	0	0
CADANIAG00000976	ANIA_07832	1947	choline dehydrogenase, putative (AFU_orthologue; AFUA_5G00630)	473	0	158	0	172	0	83	0	56	0	4	0		4.35962	0	9.31215	0	8.35643	0	6.29107	0	2.3788	0	0.116921	0
CADANIAG00000977	ANIA_07833	417	conserved hypothetical protein	0	7	0	1	0	1	0	2	0	1	0	2		0	0.301242	0	0.275184	0	0.226841	0	0.707793	0	0.198335	0	0.272956
CADANIAG00000978	ANIA_07834	2403	conserved hypothetical protein	743	0	26	0	96	0	31	0	325	0	265	0		5.54866	0	1.24159	0	3.77899	0	1.90379	0	11.1857	0	6.27612	0
CADANIAG00000979	ANIA_11026	126	hypothetical protein	0	0	0	0	0	0	0	0	0	0	0	0		0	0	0	0	0	0	0	0	0	0	0	0
CADANIAG00000980	ANIA_11024	309	hypothetical protein	0	1	0	1	0	0	0	0	0	0	0	0		0	0.0580758	0	0.371365	0	0	0	0	0	0	0	0
CADANIAG00000981	ANIA_07836	1273	cysteine-rich secreted protein (AFU_orthologue; AFUA_7G01060)	75	970	8	237	6	475	15	232	10	21	36	5		1.05727	13.674	0.721141	21.3638	0.445842	35.2959	1.7389	26.895	0.649691	1.36435	1.60944	0.223533
CADANIAG00000982	ANIA_07837	888	PKS-like enzyme, putative (JCVI)	42	83	6	40	10	4	12	35	3	2	11	2		0.848769	1.67733	0.775349	5.16899	1.06524	0.426094	1.99425	5.81657	0.279411	0.186274	0.704984	0.128179
CADANIAG00000983	ANIA_07838	6666	PKS-like enzyme, putative (JCVI)	375	456	142	149	72	28	124	166	18	13	19	100		1.00953	1.22759	2.44445	2.56496	1.02171	0.39733	2.74516	3.67498	0.223328	0.161292	0.162214	0.853757
CADANIAG00000984	ANIA_07839	4536	ABC transporter (Eurofung)	20848	20	65	9	262	1	84	10	1384	0	19053	0		82.4793	0.0791244	1.64437	0.227682	5.4637	0.0208538	2.73287	0.325341	25.2347	0	239.051	0
CADANIAG00000985	ANIA_11574	108	hypothetical protein	108	0	33	0	42	0	26	0	5	0	2	0		17.9454	0	35.063	0	36.7861	0	35.5273	0	3.82896	0	1.05392	0
CADANIAG00000986	ANIA_11575	216	DUF1212 domain membrane protein (AFU_orthologue; AFUA_5G07620)	0	6	0	1	0	2	0	1	0	0	0	2		0	0.498484	0	0.531258	0	0.87586	0	0.683216	0	0	0	0.526958
CADANIAG00000987	ANIA_07840	204	conserved hypothetical protein	0	0	0	0	0	0	0	0	0	0	0	0		0	0	0	0	0	0	0	0	0	0	0	0
CADANIAG00000988	ANIA_07841	486	conserved hypothetical protein	1	0	0	0	0	0	0	0	0	0	1	0		0.0369247	0	0	0	0	0	0	0	0	0	0.117102	0
CADANIAG00000989	ANIA_07842	1959	conserved hypothetical protein	31	5	7	2	8	0	2	1	4	1	10	1		0.283975	0.0458025	0.410036	0.117153	0.386291	0	0.150663	0.0753317	0.168873	0.0422183	0.290513	0.0290513
CADANIAG00000990	ANIA_07843	417	hypothetical protein	1	11	0	1	0	4	1	1	0	0	0	5		0.0430346	0.47338	0	0.275184	0	0.907366	0.353896	0.353896	0	0	0	0.682391
CADANIAG00000991	ANIA_11027	1004	acyl-CoA thioesterase (AFU_orthologue; AFUA_1G12060)	28	0	2	0	8	0	1	0	8	0	9	0		0.50047	0	0.228589	0	0.753728	0	0.146987	0	0.659009	0	0.510162	0
CADANIAG00000992	ANIA_11025	966	conserved hypothetical protein	0	0	0	0	0	0	0	0	0	0	0	0		0	0	0	0	0	0	0	0	0	0	0	0
CADANIAG00000993	ANIA_07845	1602	conserved hypothetical protein	0	0	0	0	0	0	0	0	0	0	0	0		0	0	0	0	0	0	0	0	0	0	0	0
CADANIAG00000994	ANIA_07846	597	conserved hypothetical protein	0	0	0	0	0	0	0	0	0	0	0	0		0	0	0	0	0	0	0	0	0	0	0	0
CADANIAG00000995	ANIA_07847	1941	LysM domain protein, putative (AFU_orthologue; AFUA_5G03980)	369	4	17	0	57	0	12	3	200	1	83	0		3.41157	0.0369818	1.00504	0	2.77784	0	0.912363	0.228091	8.52196	0.0426098	2.43362	0
CADANIAG00000996	ANIA_11576	78	hypothetical protein	0	0	0	0	0	0	0	0	0	0	0	0		0	0	0	0	0	0	0	0	0	0	0	0
CADANIAG00000997	ANIA_11577	135	hypothetical protein	0	0	0	0	0	0	0	0	0	0	0	0		0	0	0	0	0	0	0	0	0	0	0	0
CADANIAG00000998	ANIA_11578	174	hypothetical protein	0	0	0	0	0	0	0	0	0	0	0	0		0	0	0	0	0	0	0	0	0	0	0	0
CADANIAG00000999	ANIA_07848	513	serine-leucine-rich repeat protein (AFU_orthologue; AFUA_8G02230)	1	0	0	0	1	0	0	0	0	0	0	0		0.0349813	0	0	0	0.184392	0	0	0	0	0	0	0
CADANIAG00001000	ANIA_11579	171	hypothetical protein	0	0	0	0	0	0	0	0	0	0	0	0		0	0	0	0	0	0	0	0	0	0	0	0
CADANIAG00001001	ANIA_09237	258	conserved hypothetical protein	0	0	0	0	0	0	0	0	0	0	0	0		0	0	0	0	0	0	0	0	0	0	0	0
CADANIAG00001002	ANIA_11204	240	conserved hypothetical protein	0	0	0	0	0	0	0	0	0	0	0	0		0	0	0	0	0	0	0	0	0	0	0	0
CADANIAG00001003	ANIA_11203	1257	conserved hypothetical protein	0	0	0	0	0	0	0	0	0	0	0	0		0	0	0	0	0	0	0	0	0	0	0	0
CADANIAG00001004	ANIA_09239	1002	conserved hypothetical protein	0	0	0	0	0	0	0	0	0	0	0	0		0	0	0	0	0	0	0	0	0	0	0	0
CADANIAG00001005	ANIA_09240	594	Putative C2H2 finger domain transcription factor (Eurofung)	0	0	0	0	0	0	0	0	0	0	0	0		0	0	0	0	0	0	0	0	0	0	0	0
CADANIAG00001006	ANIA_09241	1194	conserved hypothetical protein	68	4	19	2	28	0	15	2	1	0	5	0		1.02202	0.0601186	1.82603	0.192214	2.21826	0	1.85395	0.247194	0.0692677	0	0.238323	0
CADANIAG00001007	ANIA_09242	1833	conserved hypothetical protein	67	8	9	0	44	5	8	1	4	2	2	0		0.655942	0.0783215	0.563429	0	2.27064	0.258028	0.64408	0.08051	0.180481	0.0902407	0.0620965	0
CADANIAG00001008	ANIA_11646	240	hypothetical protein	3	0	0	0	1	0	1	0	0	0	1	0		0.224318	0	0	0	0.394137	0	0.614895	0	0	0	0.237131	0
CADANIAG00001009	ANIA_09243	2847	NRPS-like enzyme, putative (JCVI)	50	3	7	1	8	0	17	2	6	0	12	0		0.315163	0.0189098	0.282143	0.0403062	0.265804	0	0.881198	0.10367	0.174301	0	0.23988	0
CADANIAG00001010	ANIA_09244	6729	nonribosomal peptide synthase, putative (JCVI)	117	4	35	0	35	1	29	2	8	0	10	1		0.312025	0.0106675	0.596865	0	0.492012	0.0140575	0.636004	0.0438623	0.0983274	0	0.0845764	0.00845764
CADANIAG00001011	ANIA_09245	1617	fatty acid synthase, putative (JCVI)	2	1	0	0	0	0	0	0	0	0	2	1		0.0221959	0.011098	0	0	0	0	0	0	0	0	0.0703914	0.0351957
CADANIAG00001012	ANIA_09246	897	toxin biosynthesis proten (Fum3), putative (AFU_orthologue; AFUA_3G14710)	35	3	0	0	0	0	0	1	1	0	34	2		0.700211	0.0600181	0	0	0	0	0	0.16452	0.0922025	0	2.15718	0.126893
CADANIAG00001013	ANIA_09247	534	conserved hypothetical protein	6	0	0	0	0	0	0	0	0	0	6	0		0.201634	0	0	0	0	0	0	0	0	0	0.639454	0
CADANIAG00001014	ANIA_09248	1590	cytochrome P450, putative (Eurofung)	35	0	0	0	0	0	0	0	0	0	35	0		0.395025	0	0	0	0	0	0	0	0	0	1.25277	0
CADANIAG00001015	ANIA_09249	525	conserved hypothetical protein	30	2	2	0	1	0	0	0	2	0	25	2		1.02545	0.0683635	0.437149	0	0.180177	0	0	0	0.315069	0	2.71007	0.216805
CADANIAG00001016	ANIA_09250	1551	O-acetyltransferase, putative (AFU_orthologue; AFUA_2G18020)	1	30	0	4	0	1	0	0	0	6	1	19		0.0115702	0.347107	0	0.295942	0	0.0609883	0	0	0	0.319944	0.0366934	0.697174
CADANIAG00001017	ANIA_09251	1608	cytochrome P450, putative (Eurofung)	8	0	0	0	1	0	1	0	1	0	5	0		0.0892806	0	0	0	0.0588264	0	0.0917753	0	0.0514339	0	0.176963	0
CADANIAG00001018	ANIA_09252	504	conserved hypothetical protein	10	1	0	0	1	0	0	1	4	0	5	0		0.35606	0.035606	0	0	0.187684	0	0	0.292807	0.656394	0	0.564597	0
CADANIAG00001019	ANIA_09253	1812	conserved hypothetical protein	15	0	0	0	0	0	0	0	0	0	15	0		0.148555	0	0	0	0	0	0	0	0	0	0.471121	0
CADANIAG00001020	ANIA_09254	447	conserved hypothetical protein	0	0	0	0	0	0	0	0	0	0	0	0		0	0	0	0	0	0	0	0	0	0	0	0
CADANIAG00001021	ANIA_11214	489	conserved hypothetical protein	12	0	0	0	0	0	0	0	0	0	12	0		0.440378	0	0	0	0	0	0	0	0	0	1.3966	0
CADANIAG00001022	ANIA_11205	1318	conserved hypothetical protein	2	0	0	0	0	0	0	0	0	0	2	0		0.0272313	0	0	0	0	0	0	0	0	0	0.0863603	0
CADANIAG00001023	ANIA_09256	464	hypothetical protein	0	4	0	1	0	0	0	3	0	0	0	0		0	0.154702	0	0.24731	0	0	0	0.954147	0	0	0	0
CADANIAG00001024	ANIA_11647	512	hypothetical protein	0	32	0	12	0	6	0	13	0	0	0	1		0	1.12159	0	2.68949	0	1.10851	0	3.74702	0	0	0	0.111155
CADANIAG00001025	ANIA_09257	615	integral membrane protein (AFU_orthologue; AFUA_6G13950)	1	0	0	0	0	0	1	0	0	0	0	0		0.0291795	0	0	0	0	0	0.239959	0	0	0	0	0
CADANIAG00001026	ANIA_11217	1863	MFS toxin efflux pump (AflT), putative (AFU_orthologue; AFUA_1G12620)	34	0	2	0	3	0	1	0	15	0	13	0		0.327506	0	0.12319	0	0.152323	0	0.0792135	0	0.665907	0	0.397128	0
CADANIAG00001027	ANIA_11206	1440	FAD-dependent monooxygenase, putative (AFU_orthologue; AFUA_8G02380)	26	0	9	0	3	0	9	0	0	0	5	0		0.324014	0	0.717198	0	0.197069	0	0.922342	0	0	0	0.197609	0
CADANIAG00001028	ANIA_09259	993	4-hydroxybenzoate polyprenyl transferase, putative (AFU_orthologue; AFUA_6G07240)	17	0	3	0	0	0	2	0	0	0	12	0		0.307223	0	0.346682	0	0	0	0.29723	0	0	0	0.687751	0
CADANIAG00001029	ANIA_11648	48	hypothetical protein	0	0	0	0	0	0	0	0	0	0	0	0		0	0	0	0	0	0	0	0	0	0	0	0
CADANIAG00001030	ANIA_09260	2610	conserved hypothetical protein	0	0	0	0	0	0	0	0	0	0	0	0		0	0	0	0	0	0	0	0	0	0	0	0
CADANIAG00001031	ANIA_09261	666	conserved hypothetical protein	2	1	0	0	0	0	0	0	0	0	2	1		0.0538901	0.0269451	0	0	0	0	0	0	0	0	0.170905	0.0854526
CADANIAG00001032	ANIA_09262	2379	conserved hypothetical protein	522	1	59	0	135	0	29	0	226	0	73	1		3.93758	0.00754326	2.84588	0	5.36782	0	1.79894	0	7.85686	0	1.74634	0.0239224
CADANIAG00001033	ANIA_09263	891	hypothetical protein	1798	0	527	0	677	0	529	0	53	0	12	0		36.2131	0	67.8722	0	71.8736	0	87.6173	0	4.91964	0	0.766484	0
CADANIAG00001034	ANIA_11649	39	hypothetical protein	0	0	0	0	0	0	0	0	0	0	0	0		0	0	0	0	0	0	0	0	0	0	0	0
CADANIAG00001035	ANIA_11650	288	hypothetical protein	52	0	15	0	20	0	16	0	0	0	1	0		3.24014	0	5.97665	0	6.56895	0	8.1986	0	0	0	0.197609	0
CADANIAG00001036	ANIA_11651	129	hypothetical protein	7	0	2	0	4	0	1	0	0	0	0	0		0.973782	0	1.7791	0	2.93311	0	1.14399	0	0	0	0	0
CADANIAG00001037	ANIA_09264	609	conserved hypothetical protein	35	0	3	0	22	0	1	0	8	0	1	0		1.03135	0	0.565279	0	3.41715	0	0.242323	0	1.08645	0	0.0934506	0
CADANIAG00001038	ANIA_09265	1545	conserved hypothetical protein	339	6	11	1	324	0	2	1	0	2	2	2		3.93754	0.0696909	0.817002	0.0742729	19.837	0	0.191035	0.0955176	0	0.107062	0.0736717	0.0736717
CADANIAG00001039	ANIA_09266	711	integral membrane protein Pth11-like, putative (AFU_orthologue; AFUA_6G13800)	25	0	0	0	25	0	0	0	0	0	0	0		0.630992	0	0	0	3.32605	0	0	0	0	0	0	0
CADANIAG00001040	ANIA_11652	264	hypothetical protein	0	0	0	0	0	0	0	0	0	0	0	0		0	0	0	0	0	0	0	0	0	0	0	0
CADANIAG00001041	ANIA_09267	1116	conserved hypothetical protein	3	0	0	0	2	0	0	0	0	0	1	0		0.0482403	0	0	0	0.169521	0	0	0	0	0	0.0509959	0
CADANIAG00001042	ANIA_09268	843	conserved hypothetical protein	0	0	0	0	0	0	0	0	0	0	0	0		0	0	0	0	0	0	0	0	0	0	0	0
CADANIAG00001043	ANIA_11218	627	conserved hypothetical protein	18	8	0	0	0	2	2	0	2	2	14	4		0.515179	0.228969	0	0	0	0.301732	0.470733	0	0.263814	0.263814	1.27075	0.363071
CADANIAG00001044	ANIA_11207	822	conserved hypothetical protein	18	0	4	0	1	0	12	0	1	0	0	0		0.392965	0	0.558402	0	0.115077	0	2.15438	0	0.100615	0	0	0
CADANIAG00001045	ANIA_11222	1539	Putative Zn(II)2Cys6 transcription factor (Eurofung)	146	0	20	0	69	0	27	0	16	0	14	0		1.70242	0	1.49125	0	4.24101	0	2.58903	0	0.859838	0	0.517713	0
CADANIAG00001046	ANIA_11208	957	RTA1 domain protein, putative (AFU_orthologue; AFUA_2G17890)	3	19	0	3	2	9	0	1	1	3	0	3		0.0562552	0.356283	0	0.359723	0.197686	0.889588	0	0.154206	0.0864218	0.259265	0	0.178406
CADANIAG00001047	ANIA_11209	1323	hypothetical protein	3529	0	410	0	1771	0	449	0	843	0	56	0		47.868	0	35.5617	0	126.624	0	50.0839	0	52.6991	0	2.40895	0
CADANIAG00001048	ANIA_11223	1197	hypothetical protein	0	0	0	0	0	0	0	0	0	0	0	0		0	0	0	0	0	0	0	0	0	0	0	0
CADANIAG00001049	ANIA_09272	1908	conserved hypothetical protein	10	0	0	0	0	0	0	0	0	0	10	0		0.0940535	0	0	0	0	0	0	0	0	0	0.298278	0
CADANIAG00001050	ANIA_09273	426	NlpC/P60-like cell-wall peptidase, putative (AFU_orthologue; AFUA_5G13730)	14	0	1	0	0	0	0	0	12	0	1	0		0.589755	0	0.26937	0	0	0	0	0	2.32974	0	0.133595	0
CADANIAG00001051	ANIA_09274	717	pathogenesis associated protein Pep2, putative (AFU_orthologue; AFUA_3G14810)	56	0	10	0	13	0	8	0	11	0	14	0		1.40159	0	1.60044	0	1.71507	0	1.64658	0	1.26885	0	1.11124	0
CADANIAG00001052	ANIA_09275	780	C-4 methylsterol oxidase, putative (AFU_orthologue; AFUA_2G01160)	1	0	0	0	0	0	0	0	1	0	0	0		0.0230069	0	0	0	0	0	0	0	0.106033	0	0	0
CADANIAG00001053	ANIA_11653	294	hypothetical protein	1	0	0	0	0	0	0	0	0	0	1	0		0.0610388	0	0	0	0	0	0	0	0	0	0.193576	0
CADANIAG00001054	ANIA_09276	1146	beta-1,4-endomannanase (Eurofung)	8	0	1	0	1	0	2	0	0	0	4	0		0.125273	0	0.100132	0	0.0825418	0	0.257548	0	0	0	0.198644	0
CADANIAG00001055	ANIA_11654	288	hypothetical protein	0	0	0	0	0	0	0	0	0	0	0	0		0	0	0	0	0	0	0	0	0	0	0	0
CADANIAG00001056	ANIA_09277	1470	conserved hypothetical protein	4	3	0	0	0	0	0	0	2	0	2	3		0.048831	0.0366233	0	0	0	0	0	0	0.112525	0	0.0774305	0.116146
CADANIAG00001057	ANIA_09278	1668	conserved hypothetical protein	26	0	0	0	0	0	0	0	1	0	25	0		0.279725	0	0	0	0	0	0	0	0.0495837	0	0.852989	0
CADANIAG00001058	ANIA_09279	870	hypothetical pyrroline-5-carboxylate reductase (Eurofung)	4	0	0	0	0	0	0	0	1	0	3	0		0.0825076	0	0	0	0	0	0	0	0.095064	0	0.196246	0
CADANIAG00001059	ANIA_09280	1854	amino acid transporter (Eurofung)	17	1	0	0	0	0	0	0	16	0	1	1		0.164548	0.00967929	0	0	0	0	0	0	0.713749	0	0.0306966	0.0306966
CADANIAG00001060	ANIA_09281	552	conserved hypothetical protein	0	0	0	0	0	0	0	0	0	0	0	0		0	0	0	0	0	0	0	0	0	0	0	0
CADANIAG00001061	ANIA_09282	1929	flavin-binding monooxygenase, putative (AFU_orthologue; AFUA_6G03020)	1	12	1	0	0	5	0	0	0	0	0	7		0.00930296	0.111636	0.0594876	0	0	0.245186	0	0	0	0	0	0.206522
CADANIAG00001062	ANIA_11818	1320	Putative Zn(II)2Cys6 transcription factor (Eurofung)	81	0	1	0	0	0	0	0	23	0	57	0		1.1012	0	0.0869331	0	0	0	0	0	1.44108	0	2.45754	0
CADANIAG00001063	ANIA_09284	765	conserved hypothetical protein	4	30	0	0	0	12	0	0	1	1	3	17		0.0938322	0.703742	0	0	0	1.48381	0	0	0.108112	0.108112	0.223182	1.2647
CADANIAG00001064	ANIA_09285	438	glucose repressible protein Grg1, putative (AFU_orthologue; AFUA_5G14210)	11229	1	150	0	6595	1	270	0	602	0	3612	0		460.066	0.0409713	39.2985	0	1424.29	0.215966	90.9707	0	113.673	0	469.324	0
CADANIAG00001065	ANIA_09286	2544	alpha-glucuronidase (Eurofung)	136	5	14	1	9	2	13	1	27	0	73	1		0.959346	0.0352701	0.631495	0.0451068	0.334645	0.0743655	0.754116	0.0580089	0.877772	0	1.63307	0.0223708
CADANIAG00001066	ANIA_09287	1278	extracellular GDSL-like lipase/acylhydrolase,putative (AFU_orthologue; AFUA_2G00820)	42	45	14	3	11	0	15	2	2	7	0	33		0.589755	0.631881	1.25706	0.26937	0.81418	0	1.7321	0.230946	0.12943	0.453004	0	1.46954
CADANIAG00001067	ANIA_09288	1213	conserved hypothetical protein	110	46	1	0	6	0	3	0	55	6	45	40		1.62737	0.680535	0.0946015	0	0.467896	0	0.364983	0	3.75005	0.409096	2.11131	1.87672
CADANIAG00001068	ANIA_09289	1600	conserved hypothetical protein	898	2	12	2	13	0	8	0	198	0	667	0		10.0719	0.0224318	0.860637	0.14344	0.768567	0	0.737874	0	10.2348	0	23.725	0
CADANIAG00001069	ANIA_09290	567	conserved hypothetical protein	1	0	0	0	0	0	0	0	0	0	1	0		0.0316498	0	0	0	0	0	0	0	0	0	0.100373	0
CADANIAG00001070	ANIA_09291	4290	MFS transporter/NRPS-like enzyme, putative (JCVI)	44	50	3	2	1	3	9	5	0	0	31	40		0.184055	0.209154	0.0802459	0.0534973	0.0220496	0.0661489	0.309597	0.171999	0	0	0.411248	0.530643
CADANIAG00001071	ANIA_09292	1176	Putative Zn(II)2Cys6 transcription factor (Eurofung)	372	2	20	0	56	0	13	0	84	0	199	2		5.67661	0.0305194	1.95156	0	4.50442	0	1.63135	0	5.90755	0	9.63042	0.0967881
CADANIAG00001072	ANIA_09293	1712	Putative Zn(II)2Cys6 transcription factor (Eurofung)	1301	6	172	1	167	1	142	0	215	2	605	2		13.6373	0.0628928	11.5288	0.0670278	9.22723	0.0552529	12.2404	0	10.3865	0.0966187	20.1118	0.0664853
CADANIAG00001073	ANIA_09294	1350	hypothetical protein	1463	18	244	0	172	2	181	0	215	2	651	14		19.4475	0.239272	20.7403	0	12.0518	0.140138	19.7859	0	13.1716	0.122527	27.444	0.590193
CADANIAG00001074	ANIA_09295	1649	conserved hypothetical protein	366	0	44	0	34	0	18	0	174	0	96	0		3.98303	0	3.0619	0	1.95037	0	1.61088	0	8.72697	0	3.31322	0
CADANIAG00001075	ANIA_09296	1647	cytochrome P450, putative (Eurofung)	1235	0	112	0	382	0	74	0	132	0	535	0		13.4563	0	7.80339	0	21.9396	0	6.63056	0	6.6285	0	18.4867	0
CADANIAG00001076	ANIA_09297	1999	67 kDa myosin-cross-reactive antigen family protein (AFU_orthologue; AFUA_3G03570)	17462	2	6492	0	4852	2	5162	0	864	0	92	0		156.76	0.0179544	372.67	0	229.597	0.0946402	381.081	0	35.7467	0	2.61924	0
CADANIAG00001077	ANIA_09298	813	GDP-mannose transporter (Eurofung)	322	17	17	1	9	1	2	0	40	0	254	15		7.10753	0.375242	2.39948	0.141146	1.04715	0.11635	0.363038	0	4.06916	0	17.7804	1.05003
CADANIAG00001078	ANIA_09299	714	glutathione transferase (Eurofung)	148	7	0	2	1	0	0	4	2	0	145	1		3.71978	0.175935	0	0.321433	0.132483	0	0	0.826749	0.231668	0	11.5576	0.0797079
CADANIAG00001079	ANIA_09300	1845	amino acid transporter (Eurofung)	1602	39	5	24	24	3	9	12	300	0	1264	0		15.5819	0.379334	0.31098	1.4927	1.23048	0.15381	0.719877	0.959836	13.4481	0	38.9897	0
CADANIAG00001080	ANIA_11210	702	conserved hypothetical protein	470	8	2	0	3	0	3	0	67	1	395	7		12.0147	0.204506	0.326928	0	0.404243	0	0.630661	0	7.89356	0.117814	32.0228	0.567493
CADANIAG00001081	ANIA_11215	503	conserved hypothetical protein	862	1696	0	4	3	0	4	7	128	316	727	1369		30.7534	60.5078	0	0.912538	0.564172	0	1.17356	2.05372	21.0464	51.9582	82.2557	154.894
CADANIAG00001082	ANIA_09302	2052	conserved hypothetical protein	3519	109	4	0	1	0	11	1	661	12	2842	96		30.7748	0.953241	0.223687	0	0.0460979	0	0.791093	0.0719175	26.6415	0.483659	78.8218	2.66252
CADANIAG00001083	ANIA_09303	1023	methyltransferase, putative (AFU_orthologue; AFUA_3G13140)	4203	3	747	0	278	0	721	0	297	0	2160	3		73.7288	0.0526258	83.7922	0	25.7056	0	104.009	0	24.0113	0	120.165	0.166896
CADANIAG00001084	ANIA_09304	704	translation elongation factor eEF-1B gamma subunit,putative (AFU_orthologue; AFUA_1G17120)	7606	104	2550	6	1452	12	2016	4	755	32	833	50		193.882	2.65103	415.649	0.977997	195.098	1.61238	422.6	0.838493	88.6971	3.75935	67.3398	4.042
CADANIAG00001085	ANIA_09305	1493	LysR family regulatory protein, putative (AFU_orthologue; AFUA_3G14730)	2372	48	254	14	303	4	140	10	1206	2	469	18		28.5107	0.576946	19.5224	1.07604	19.1974	0.25343	13.8382	0.988444	66.8071	0.110791	17.8777	0.686139
CADANIAG00001086	ANIA_09306	1119	hypothetical protein	1911	0	52	0	45	0	47	0	1208	0	559	0		30.6467	0	5.33252	0	3.804	0	6.1984	0	89.2837	0	28.4303	0
CADANIAG00001087	ANIA_09307	774	conserved hypothetical protein	74	5	3	3	2	1	1	0	25	0	43	1		1.71571	0.115926	0.444774	0.444774	0.244426	0.122213	0.190665	0	2.67137	0	3.16175	0.073529
CADANIAG00001088	ANIA_09308	1480	FAD binding domain protein (AFU_orthologue; AFUA_2G00730)	2708	19	414	0	382	0	256	0	575	1	1081	18		32.8352	0.23038	32.0994	0	24.4152	0	25.5264	0	32.1323	0.0558822	41.5684	0.692166
CADANIAG00001089	ANIA_09309	1227	conserved hypothetical protein	416	2	1	0	1	0	0	0	42	0	372	2		6.08418	0.0292509	0.0935221	0	0.0770928	0	0	0	2.831	0	17.2543	0.0927652
CADANIAG00001090	ANIA_09310	567	hypothetical protein	1	0	0	0	0	0	0	0	0	0	1	0		0.0316498	0	0	0	0	0	0	0	0	0	0.100373	0
CADANIAG00001091	ANIA_09311	777	conserved hypothetical protein	0	39	0	0	0	0	0	0	0	12	0	27		0	0.900735	0	0	0	0	0	0	0	1.27731	0	1.97762
CADANIAG00001092	ANIA_09312	243	hypothetical protein	0	0	0	0	0	0	0	0	0	0	0	0		0	0	0	0	0	0	0	0	0	0	0	0
CADANIAG00001093	ANIA_09313	1560	cytochrome P450, putative (Eurofung)	44	0	0	0	0	0	0	0	1	0	43	0		0.506153	0	0	0	0	0	0	0	0.0530164	0	1.56871	0
CADANIAG00001094	ANIA_09314	2787	terpene synthase family protein (AFU_orthologue; AFUA_5G15060)	155	6	0	0	0	0	1	0	5	0	149	6		0.99804	0.0386338	0	0	0	0	0.0529511	0	0.148378	0	3.04263	0.122522
CADANIAG00001095	ANIA_09315	1274	AMID-like mitochondrial oxidoreductase, putative (AFU_orthologue; AFUA_3G01290)	9503	1	10	0	14	0	58	0	37	0	9384	1		133.858	0.0140859	0.900719	0	1.03948	0	6.71847	0	2.40197	0	419.197	0.0446714
CADANIAG00001096	ANIA_09316	2013	MFS multidrug transporter, putative (AFU_orthologue; AFUA_1G05010)	68	4	5	0	1	0	4	0	19	0	39	4		0.606204	0.035659	0.285026	0	0.046991	0	0.293243	0	0.780629	0	1.10261	0.113088
CADANIAG00001097	ANIA_09317	1848	conserved hypothetical protein	0	2	0	2	0	0	0	0	0	0	0	0		0	0.0194214	0	0.12419	0	0	0	0	0	0	0	0
CADANIAG00001098	ANIA_09318	2157	conserved hypothetical protein	41	0	3	0	1	0	0	0	3	0	34	0		0.341104	0	0.159599	0	0.0438539	0	0	0	0.115029	0	0.897074	0
CADANIAG00001099	ANIA_09319	333	hypothetical protein	0	0	0	0	0	0	0	0	0	0	0	0		0	0	0	0	0	0	0	0	0	0	0	0
CADANIAG00001100	ANIA_09320	3209	conserved hypothetical protein	1536	0	6	0	73	0	9	0	590	0	858	0		8.58964	0	0.214556	0	2.15185	0	0.41389	0	15.2061	0	15.2166	0
CADANIAG00001101	ANIA_09321	507	hypothetical protein	5	2	0	0	0	0	0	0	1	0	4	2		0.176976	0.0707906	0	0	0	0	0	0	0.163127	0	0.449005	0.224503
CADANIAG00001102	ANIA_09322	951	NmrA-like family protein (AFU_orthologue; AFUA_4G03450)	1679	0	169	0	178	0	109	0	171	0	1052	0		31.6828	0	20.3922	0	17.7051	0	16.9145	0	14.8714	0	62.9556	0
CADANIAG00001103	ANIA_09323	3183	conserved hypothetical protein	290	1	18	0	24	0	4	0	89	0	155	1		1.63499	0.00563789	0.648925	0	0.713236	0	0.185454	0	2.31254	0	2.77137	0.0178798
CADANIAG00001104	ANIA_09324	1692	conserved hypothetical protein	51	20	7	0	28	0	9	0	5	6	2	14		0.540908	0.212121	0.474741	0	1.56537	0	0.784972	0	0.244402	0.293282	0.0672712	0.470898
CADANIAG00001105	ANIA_11655	48	hypothetical protein	0	0	0	0	0	0	0	0	0	0	0	0		0	0	0	0	0	0	0	0	0	0	0	0
CADANIAG00001106	ANIA_09325	483	conserved hypothetical protein	371	0	33	0	28	0	26	0	103	0	181	0		13.7842	0	7.84017	0	5.48365	0	7.94398	0	17.637	0	21.3271	0
CADANIAG00001107	ANIA_11219	1329	amidase family protein (AFU_orthologue; AFUA_6G14410)	141	0	3	0	17	0	3	0	26	0	92	0		1.90391	0	0.259033	0	1.20999	0	0.333126	0	1.61802	0	3.93969	0
CADANIAG00001108	ANIA_11211	1692	conserved hypothetical protein	3169	72	4	0	17	5	19	2	1605	5	1524	60		33.6105	0.763634	0.27128	0	0.950401	0.27953	1.65716	0.174438	78.453	0.244402	51.2606	2.01814
CADANIAG00001109	ANIA_09327	1014	conserved hypothetical protein	890	9	2	0	4	0	4	0	360	3	520	6		15.7509	0.159279	0.226335	0	0.373147	0	0.582149	0	29.3629	0.244691	29.1853	0.336754
CADANIAG00001110	ANIA_09328	2013	Miscellaneous Zn(II)2Cys6 transcription factor (Eurofung)	337	80	21	0	16	0	28	0	40	5	232	75		3.00427	0.713181	1.19711	0	0.751856	0	2.0527	0	1.64343	0.205429	6.55909	2.1204
CADANIAG00001111	ANIA_09329	2601	conserved hypothetical protein	2	0	2	0	0	0	0	0	0	0	0	0		0.0137989	0	0.0882365	0	0	0	0	0	0	0	0	0
CADANIAG00001112	ANIA_09330	1005	conserved hypothetical protein	18	0	2	0	4	0	0	0	3	0	9	0		0.32141	0	0.228361	0	0.376489	0	0	0	0.246883	0	0.509655	0
CADANIAG00001113	ANIA_09331	681	conserved hypothetical protein	89	0	3	0	4	0	0	0	8	0	74	0		2.34529	0	0.505514	0	0.555612	0	0	0	0.971579	0	6.18421	0
CADANIAG00001114	ANIA_09332	975	conserved hypothetical protein	5848	0	3	0	11	0	10	0	89	0	5735	0		107.636	0	0.353082	0	1.0672	0	1.51359	0	7.54954	0	334.756	0
CADANIAG00001115	ANIA_09333	3219	Monocarboxylate transporter (Eurofung)	5510	3	823	1	1465	0	577	1	772	0	1873	1		30.7174	0.0167245	29.3385	0.0356482	43.0502	0	26.4525	0.0458449	19.835	0	33.1144	0.0176798
CADANIAG00001116	ANIA_09334	213	hypothetical protein	1	0	0	0	0	0	0	0	0	0	1	0		0.0842507	0	0	0	0	0	0	0	0	0	0.26719	0
CADANIAG00001117	ANIA_11220	1248	cytochrome P450, putative (Eurofung)	1	2	1	0	0	0	0	0	0	0	0	2		0.0143793	0.0287587	0.0919484	0	0	0	0	0	0	0	0	0.0912042
CADANIAG00001118	ANIA_11212	2064	C2H2 type zinc finger domain protein (AFU_orthologue; AFUA_1G02360)	10	7	6	1	1	0	3	0	0	2	0	4		0.0869448	0.0608614	0.33358	0.0555967	0.0458299	0	0.214498	0	0	0.0801411	0	0.110293
CADANIAG00001119	ANIA_09336	1512	conserved hypothetical protein	0	0	0	0	0	0	0	0	0	0	0	0		0	0	0	0	0	0	0	0	0	0	0	0
CADANIAG00001120	ANIA_09337	174	conserved hypothetical protein	0	0	0	0	0	0	0	0	0	0	0	0		0	0	0	0	0	0	0	0	0	0	0	0
CADANIAG00001121	ANIA_11656	186	hypothetical protein	2	0	0	0	0	0	0	0	0	0	2	0		0.192961	0	0	0	0	0	0	0	0	0	0.611951	0
CADANIAG00001122	ANIA_09338	579	L-PSP endoribonuclease family protein, putative (AFU_orthologue; AFUA_4G03420)	50	2	11	0	15	0	3	0	7	0	14	2		1.54969	0.0619876	2.18008	0	2.45059	0	0.764636	0	0.999895	0	1.3761	0.196585
CADANIAG00001123	catB	2258	catalase B precursor (Eurofung)	21892	177	5175	48	3876	12	6092	45	3819	6	2930	66		173.986	1.4067	262.994	2.43936	162.375	0.502708	398.151	2.94104	139.882	0.219767	73.8488	1.66349
CADANIAG00001124	ANIA_09340	3009	acid trehalase TreA (Eurofung)	3264	19	344	1	480	14	242	2	695	0	1503	2		19.4662	0.113314	13.1188	0.0381361	15.0896	0.440113	11.8688	0.0980889	19.1028	0	28.4273	0.0378275
CADANIAG00001125	ANIA_11221	1374	proline oxidase Put1, putative (AFU_orthologue; AFUA_3G02300)	196	358	2	60	14	88	2	54	76	44	102	112		2.5599	4.67573	0.167033	5.01099	0.963829	6.05835	0.21481	5.79988	4.57469	2.64851	4.22487	4.63907
CADANIAG00001126	ANIA_09341	3480	hypothetical protein	80	1	7	0	14	0	20	1	13	0	26	0		0.412538	0.00515673	0.230822	0	0.380546	0	0.848131	0.0424065	0.308958	0	0.4252	0
CADANIAG00001127	ANIA_09342	4136	ABC multidrug transporter (Eurofung)	2642	1	111	0	228	0	131	0	952	1	1220	0		11.4632	0.00433883	3.07965	0	5.2145	0	4.67415	0	19.0367	0.0199965	16.7872	0
CADANIAG00001128	ANIA_09343	786	conserved hypothetical protein	134	0	9	0	0	0	6	0	105	0	14	0		3.0594	0	1.31395	0	0	0	1.12652	0	11.0485	0	1.01369	0
CADANIAG00001129	ANIA_09344	4461	ABC multidrug transporter (Eurofung)	41	0	1	0	0	0	0	0	2	0	38	0		0.164932	0	0.0257233	0	0	0	0	0	0.0370794	0	0.484787	0
CADANIAG00001130	ANIA_09345	1233	conserved hypothetical protein	9	0	2	0	4	0	2	0	0	0	1	0		0.130988	0	0.186134	0	0.306871	0	0.239375	0	0	0	0.0461569	0
CADANIAG00001131	ANIA_09346	1428	conserved hypothetical protein	104	2	18	0	12	0	13	0	15	0	46	2		1.30695	0.0251336	1.44645	0	0.794898	0	1.34347	0	0.868757	0	1.83328	0.0797079
CADANIAG00001132	ANIA_09347	891	conserved hypothetical protein	189	0	19	0	19	0	10	0	7	0	134	0		3.8066	0	2.447	0	2.01713	0	1.65628	0	0.649764	0	8.55907	0
CADANIAG00001133	ANIA_11657	213	hypothetical protein	1	0	0	0	0	0	0	0	0	0	1	0		0.0842507	0	0	0	0	0	0	0	0	0	0.26719	0
CADANIAG00001134	ANIA_09348	2067	conserved hypothetical protein	79	3	28	1	5	0	37	2	1	0	8	0		0.685867	0.0260456	1.55445	0.055516	0.228817	0	2.64164	0.142791	0.0400124	0	0.220267	0
CADANIAG00001135	ANIA_11658	246	hypothetical protein	0	0	0	0	0	0	0	0	0	0	0	0		0	0	0	0	0	0	0	0	0	0	0	0
CADANIAG00001136	ANIA_09349	468	hypothetical protein	0	0	0	0	0	0	0	0	0	0	0	0		0	0	0	0	0	0	0	0	0	0	0	0
CADANIAG00001137	ANIA_09350	879	conserved hypothetical protein	418	0	2	0	3	0	3	0	7	0	403	0		8.53377	0	0.261096	0	0.322843	0	0.503668	0	0.658634	0	26.0925	0
CADANIAG00001138	ANIA_09351	450	conserved hypothetical protein	473	5	2	0	7	0	1	0	16	0	447	5		18.8626	0.199393	0.510007	0	1.47144	0	0.327944	0	2.94064	0	56.532	0.632349
CADANIAG00001139	ANIA_09352	1308	conserved hypothetical protein	19	0	0	0	0	0	2	0	2	0	15	0		0.260675	0	0	0	0	0	0.225649	0	0.126461	0	0.652654	0
CADANIAG00001140	ANIA_09353	312	conserved hypothetical protein	5	0	0	0	0	0	1	0	2	0	2	0		0.287587	0	0	0	0	0	0.472996	0	0.530164	0	0.364817	0
CADANIAG00001141	ANIA_09354	936	conserved hypothetical protein	32	0	4	0	5	0	1	0	0	0	22	0		0.613518	0	0.490392	0	0.505304	0	0.157665	0	0	0	1.33766	0
CADANIAG00001142	ANIA_09355	837	conserved hypothetical protein	192	0	23	0	61	0	26	0	9	0	73	0		4.11651	0	3.15327	0	6.89387	0	4.58416	0	0.889308	0	4.9636	0
CADANIAG00001143	ANIA_09356	1311	FAD dependent oxidoreductase superfamily (AFU_orthologue; AFUA_3G02360)	809	4	154	0	147	1	97	0	119	0	292	3		11.0739	0.0547533	13.4796	0	10.6065	0.0721532	10.919	0	7.50722	0	12.6759	0.130232
CADANIAG00001144	ANIA_09357	823	short-chain dehydrogenase/reductase, putative (AFU_orthologue; AFUA_3G02370)	3222	253	881	51	644	22	484	42	587	49	626	89		70.2553	5.51663	122.839	7.11098	74.0192	2.52861	86.7876	7.53115	58.9893	4.92415	43.2886	6.15446
CADANIAG00001145	ANIA_09358	674	putative CCAAT-box-binding transcription factor (Eurofung)	2063	1	267	0	144	0	181	0	473	0	998	1		54.9279	0.0266252	45.458	0	20.2098	0	39.6306	0	58.0412	0	84.2694	0.0844383
CADANIAG00001146	ANIA_09359	2210	chromatin remodeling complex subunit (Arp9),putative (AFU_orthologue; AFUA_3G02330)	4180	10	844	0	639	0	466	0	891	3	1340	7		33.942	0.0812009	43.8237	0	27.3506	0	31.1176	0	33.3442	0.11227	34.5074	0.180262
CADANIAG00001147	ANIA_09360	1008	C2H2 finger domain protein (Kin17), putative (AFU_orthologue; AFUA_3G02320)	1067	27	120	0	163	0	88	0	232	8	464	19		18.9958	0.480681	13.6609	0	15.2963	0	12.8835	0	19.0354	0.656394	26.1973	1.07274
CADANIAG00001148	ANIA_09361	1806	conserved hypothetical protein	1466	1	99	0	79	0	92	0	453	0	743	1		14.567	0.00993655	6.29037	0	4.13778	0	7.51765	0	20.7451	0	23.4137	0.0315124
CADANIAG00001149	ANIA_09362	868	U2 auxiliary factor small subunit, putative (AFU_orthologue; AFUA_3G02380)	3095	5	622	1	546	0	429	0	742	2	756	2		63.9874	0.103372	82.2299	0.132202	59.502	0	72.9373	0	70.7	0.190566	49.568	0.131132
CADANIAG00001150	ANIA_09363	1267	conserved hypothetical protein	28	242	0	25	0	33	0	24	0	51	28	109		0.396584	3.42762	0	2.26424	0	2.46375	0	2.79542	0	3.32911	1.25771	4.89609
CADANIAG00001151	ANIA_09364	858	conserved hypothetical protein	491	7	2	2	4	0	7	0	2	0	476	5		10.2695	0.146408	0.267486	0.267486	0.440992	0	1.20399	0	0.192787	0	31.5732	0.331652
CADANIAG00001152	ANIA_09365	666	endo-1,4-beta-xylanase B precursor (Eurofung)	236	0	65	0	62	0	46	0	10	0	53	0		6.35903	0	11.1995	0	8.80594	0	10.1929	0	1.24183	0	4.52899	0
CADANIAG00001153	ANIA_09366	943	conserved hypothetical protein	6	13	1	2	4	1	0	4	1	0	0	6		0.114181	0.247392	0.121688	0.243376	0.401242	0.100311	0	0.62598	0.0877048	0	0	0.362109
CADANIAG00001154	ANIA_09367	945	conserved hypothetical protein	4	1	0	0	0	0	0	0	0	0	4	1		0.0759594	0.0189899	0	0	0	0	0	0	0	0	0.240895	0.0602237
CADANIAG00001155	ANIA_09368	558	conserved hypothetical protein	3	1	0	0	0	0	0	0	0	0	3	1		0.0964807	0.0321602	0	0	0	0	0	0	0	0	0.305975	0.101992
CADANIAG00001156	ANIA_09369	1392	conserved hypothetical protein	645	85	31	0	118	11	21	0	71	12	404	62		8.31522	1.0958	2.55553	0	8.01865	0.747501	2.22634	0	4.21846	0.71298	16.5174	2.53485
CADANIAG00001157	ANIA_09370	1827	MFS transporter of unkown specificity (AFU_orthologue; AFUA_5G09940)	540	1	32	0	70	1	27	0	56	0	355	0		5.30406	0.00982234	2.00988	0	3.62425	0.051775	2.18091	0	2.53504	0	11.0583	0
CADANIAG00001158	ANIA_09371	4893	conserved hypothetical protein	381	2	20	0	114	0	26	0	128	0	93	2		1.39734	0.00733514	0.469044	0	2.20388	0	0.78417	0	2.16356	0	1.0817	0.0232624
CADANIAG00001159	ANIA_09372	1878	conserved hypothetical protein	79	0	0	0	0	0	1	0	3	0	75	0		0.754892	0	0	0	0	0	0.0785808	0	0.132118	0	2.27282	0
CADANIAG00001160	ANIA_09373	1347	Putative Zn(II)2Cys6 transcription factor (Eurofung)	464	1	9	1	56	0	9	0	226	0	164	0		6.18164	0.0133225	0.766715	0.0851905	3.93259	0	0.986023	0	13.8764	0	6.92908	0
CADANIAG00001161	ANIA_09374	843	RTA1 domain protein, putative (AFU_orthologue; AFUA_3G00920)	31	1	13	0	8	0	7	0	1	1	2	0		0.659914	0.0212876	1.7696	0	0.897679	0	1.22541	0	0.0981087	0.0981087	0.135021	0
CADANIAG00001162	ANIA_09375	1200	conserved hypothetical protein	1495	123	499	9	264	17	404	9	114	28	214	60		22.357	1.8394	47.7176	0.860637	20.8104	1.34007	49.6835	1.10681	7.85704	1.9298	10.1492	2.84557
CADANIAG00001163	ANIA_11216	1644	Putative Zn(II)2Cys6 transcription factor (Eurofung)	168	14	19	4	29	1	17	7	41	0	62	2		1.83384	0.15282	1.3262	0.279201	1.66861	0.0575383	1.52602	0.62836	2.06261	0	2.14629	0.0692353
CADANIAG00001164	ANIA_09377	859	allergen, putative (AFU_orthologue; AFUA_3G02940)	358	12	6	0	60	3	14	0	11	0	267	9		7.47899	0.250693	0.801525	0	6.60719	0.330359	2.40518	0	1.05909	0	17.6896	0.596278
CADANIAG00001165	ANIA_09378	1145	conserved hypothetical protein	372	0	15	0	53	0	12	0	39	0	253	0		5.8303	0	1.5033	0	4.37854	0	1.54663	0	2.81705	0	12.5752	0
CADANIAG00001166	ANIA_09379	555	amino acid transporter, partial (Eurofung)	0	0	0	0	0	0	0	0	0	0	0	0		0	0	0	0	0	0	0	0	0	0	0	0
CADANIAG00001167	ANIA_09380	929	polysaccharide deacetylase family protein (AFU_orthologue; AFUA_4G09940)	12321	0	258	0	65	0	194	0	8293	0	3511	0		238.004	0	31.8686	0	6.61845	0	30.8175	0	738.297	0	215.087	0
CADANIAG00001168	ANIA_09381	1182	conserved hypothetical protein	0	0	0	0	0	0	0	0	0	0	0	0		0	0	0	0	0	0	0	0	0	0	0	0
CADANIAG00001169	ANIA_09382	1128	conserved hypothetical protein	19	0	0	0	0	0	0	0	4	0	15	0		0.302272	0	0	0	0	0	0	0	0.293282	0	0.756801	0
CADANIAG00001170	ANIA_09383	1137	unsaturated rhamnogalacturonan hydrolase (Eurofung)	618	0	41	0	36	0	37	0	83	0	421	0		9.75397	0	4.13792	0	2.99503	0	4.80234	0	6.03744	0	21.0727	0
CADANIAG00001171	ANIA_09384	1539	cytochrome P450, putative (Eurofung)	977	4	24	1	46	0	20	2	102	0	785	1		11.3922	0.0466417	1.7895	0.0745625	2.82734	0	1.9178	0.19178	5.48147	0	29.0289	0.0369795
CADANIAG00001172	ANIA_09385	432	hypothetical protein	12	0	3	0	4	0	3	0	0	0	2	0		0.498484	0	0.796886	0	0.87586	0	1.02482	0	0	0	0.263479	0
CADANIAG00001173	ANIA_09386	1074	conserved hypothetical protein	862	0	162	0	197	0	115	0	142	0	246	0		14.4031	0	17.3089	0	17.3508	0	15.8018	0	10.935	0	13.0356	0
CADANIAG00001174	ANIA_09387	939	conserved hypothetical protein	78	121	9	10	6	15	6	9	3	5	54	82		1.49067	2.31245	1.09986	1.22206	0.604427	1.51107	0.94297	1.41445	0.264235	0.440392	3.27286	4.9699
CADANIAG00001175	ANIA_09388	1023	conserved hypothetical protein	3105	0	729	0	1572	0	665	0	33	0	106	0		54.4677	0	81.7732	0	145.357	0	95.9308	0	2.66792	0	5.89698	0
CADANIAG00001176	ANIA_09389	1770	conserved hypothetical protein	66	0	7	0	13	0	5	0	21	0	20	0		0.669151	0	0.45382	0	0.69475	0	0.416878	0	0.981253	0	0.643067	0
CADANIAG00001177	ANIA_09390	3399	hypothetical protein similar to chitinase (Eurofung)	90	416	3	55	0	69	1	25	35	81	51	186		0.475165	2.19632	0.101281	1.85682	0	1.92024	0.0434171	1.08543	0.851632	1.97092	0.853923	3.11431
CADANIAG00001178	ANIA_09391	1316	conserved hypothetical protein	777	4	70	0	75	0	45	0	186	1	401	3		10.5954	0.0545453	6.10381	0	5.39093	0	5.04625	0	11.6894	0.0628462	17.3416	0.129737
CADANIAG00001179	ANIA_09392	1707	MFS transporter, putative (AFU_orthologue; AFUA_3G04010)	2056	6	36	0	14	0	22	0	342	0	1642	6		21.6144	0.063077	2.42007	0	0.775806	0	1.90196	0	16.5702	0	54.7443	0.20004
CADANIAG00001180	ANIA_09393	1605	MFS transporter, putative (AFU_orthologue; AFUA_3G04000)	1479	3	111	1	34	0	92	1	136	0	1106	1		16.5366	0.0335428	7.93609	0.0714963	2.00384	0	8.45911	0.0919469	7.00808	0	39.2175	0.0354588
CADANIAG00001181	ANIA_09394	1320	coenzyme A transferase, putative (AFU_orthologue; AFUA_3G04030)	836	1	57	0	92	0	53	0	176	0	458	1		11.3654	0.013595	4.95518	0	6.59284	0	5.92535	0	11.0274	0	19.7465	0.0431147
CADANIAG00001182	ANIA_09395	2217	Putative Zn(II)2Cys6 transcription factor (Eurofung)	581	15	51	3	63	4	55	1	70	1	342	6		4.70288	0.121417	2.63975	0.15528	2.68803	0.170668	3.66108	0.0665651	2.61136	0.0373052	8.7793	0.154023
CADANIAG00001183	ANIA_09396	839	SNF7 family protein Fti1/Did2, putative (AFU_orthologue; AFUA_3G04060)	4577	205	637	46	982	47	470	38	927	34	1561	40		97.8977	4.38475	87.1237	6.29151	110.715	5.29901	82.67	6.68396	91.3804	3.3516	105.886	2.7133
CADANIAG00001184	ANIA_09397	1616	bZIP transcription factor HacA (Eurofung)	19804	13	1688	3	3785	1	1495	3	3351	1	9485	5		219.92	0.144363	119.864	0.213029	221.556	0.0585352	136.525	0.273963	171.502	0.0511792	334.038	0.176087
CADANIAG00001185	ANIA_09398	1641	rRNA processing protein Bystin, putative (AFU_orthologue; AFUA_3G04110)	3202	14	645	1	268	3	405	1	760	3	1124	6		35.016	0.153099	45.1035	0.0699279	15.4484	0.17293	36.4216	0.0899298	38.3036	0.151199	38.9814	0.208086
CADANIAG00001186	ANIA_09399	1824	histone-lysine N-methyltransferase (Bre2), putative (AFU_orthologue; AFUA_3G04120)	1520	16	160	2	142	1	107	0	390	6	721	7		14.9545	0.157416	10.0659	0.125824	7.36414	0.0518601	8.65707	0	17.6838	0.272058	22.4962	0.21841
CADANIAG00001187	ANIA_09400	1858	amidase, possible glutamyl-tRNA amidotransferase (Eurofung)	3660	36	717	6	915	0	612	6	725	6	691	18		35.3499	0.347704	44.2825	0.370565	46.5837	0	48.6091	0.47656	32.2721	0.26708	21.1657	0.551349
CADANIAG00001188	ANIA_09401	1309	mitochondrial enoyl reductase, putative (AFU_orthologue; AFUA_3G04150)	3278	476	463	8	1109	14	433	15	476	124	797	315		44.9389	6.5256	40.5882	0.701309	80.1402	1.01169	48.8158	1.69108	30.0748	7.83461	34.6512	13.6953
CADANIAG00001189	ANIA_09402	1743	Ser/Thr protein phosphatase family (AFU_orthologue; AFUA_3G04160)	5086	9	217	1	212	3	160	3	2016	0	2481	2		52.3639	0.0926613	14.2863	0.0658357	11.5053	0.16281	13.5467	0.254001	95.6595	0	81.0082	0.0653028
CADANIAG00001190	ANIA_09403	1439	pyruvate dehydrogenase E1 component, beta subunit (Eurofung)	35836	3	5759	0	4752	0	4797	0	10949	2	9579	1		446.902	0.0374123	459.246	0	312.373	0	491.95	0	629.287	0.114949	378.843	0.0395493
CADANIAG00001191	ANIA_09404	591	C2H2 finger domain protein, putative (AFU_orthologue; AFUA_3G04180)	812	13	110	3	90	6	83	1	300	0	229	3		24.656	0.394738	21.3582	0.582496	14.405	0.960334	20.7254	0.249703	41.9826	0	22.052	0.28889
CADANIAG00001192	ANIA_09405	1103	conserved hypothetical protein	1176	99	216	10	114	3	124	5	424	8	298	73		19.1331	1.61069	22.4718	1.04036	9.7766	0.257279	16.5905	0.66897	31.7926	0.59986	15.3759	3.76658
CADANIAG00001193	ANIA_09406	2103	An-Trm1 protein related to S. cerevisiae Trm1 (Eurofung)	1459	27	370	0	120	1	249	0	304	11	416	15		12.45	0.230398	20.1893	0	5.3976	0.04498	17.4732	0	11.9555	0.432602	11.2578	0.40593
CADANIAG00001194	ANIA_09407	5708	fatty acid synthase subunit alpha reductase (Eurofung)	88329	4	6988	0	7541	0	5632	1	52335	1	15833	2		277.698	0.0125756	140.484	0	124.969	0	145.61	0.025854	758.304	0.0144894	157.862	0.0199409
CADANIAG00001195	ANIA_09408	6532	hypothetical protein similar to fatty acid synthase (Eurofung)	101415	5	7231	1	9363	1	5375	1	57405	1	22041	1		278.618	0.0137365	127.031	0.0175676	135.59	0.0144815	121.435	0.0225926	726.84	0.0126616	192.037	0.00871271
CADANIAG00001196	ANIA_09409	924	DNA-binding protein HGH1, putative (AFU_orthologue; AFUA_3G04260)	2714	3	584	1	325	0	467	0	439	0	899	2		52.7098	0.0582643	72.527	0.12419	33.2713	0	74.5859	0	39.2941	0	55.3716	0.123185
CADANIAG00001197	ANIA_09410	2817	lipase/serine esterase, putative (AFU_orthologue; AFUA_3G04240)	1623	63	214	7	174	8	152	5	328	15	755	28		10.3392	0.401335	8.71738	0.285148	5.8428	0.268634	7.96285	0.261936	9.62991	0.440392	15.2532	0.56568
CADANIAG00001198	ANIA_11659	87	hypothetical protein	0	15	0	2	0	2	0	2	0	2	0	7		0	3.09404	0	2.63797	0	2.17455	0	3.39252	0	1.90128	0	4.57908
CADANIAG00001199	ANIA_11660	51	hypothetical protein	0	0	0	0	0	0	0	0	0	0	0	0		0	0	0	0	0	0	0	0	0	0	0	0
CADANIAG00001200	ANIA_11661	51	hypothetical protein	0	0	0	0	0	0	0	0	0	0	0	0		0	0	0	0	0	0	0	0	0	0	0	0
CADANIAG00001201	ANIA_01404	1372	conserved hypothetical protein	2968	105	231	13	230	7	159	13	759	22	1589	50		38.8207	1.37337	19.3204	1.0873	15.8574	0.482617	17.1023	1.3983	45.7533	1.32618	65.9127	2.07403
CADANIAG00001202	ANIA_01403	1122	porphobilinogen synthase, putative (AFU_orthologue; AFUA_1G08760)	5890	1	820	0	606	0	581	0	1310	0	2573	1		94.2054	0.0159941	83.8648	0	51.0903	0	76.4179	0	96.5636	0	130.511	0.0507232
CADANIAG00001203	ANIA_01402	2079	Putative Zn(II)2Cys6 transcription factor (Eurofung)	6831	3	626	0	613	0	427	2	2622	0	2543	1		58.9635	0.0258953	34.5524	0	27.891	0	30.31	0.141967	104.307	0	69.6132	0.0273744
CADANIAG00001204	ANIA_01401	3928	hypothetical protein similar to nuclear exportfactor CRM1 (Eurofung)	26230	32	2913	1	3985	3	2305	0	6590	0	10437	28		119.834	0.146195	85.0997	0.0292138	95.9655	0.0722451	86.5987	0	138.755	0	151.218	0.405682
CADANIAG00001205	ANIA_01400	793	hypothetical protein	1072	3	162	0	156	0	130	1	242	2	382	0		24.2591	0.0678893	23.4423	0	18.6084	0	24.1926	0.186097	25.2393	0.208589	27.4151	0
CADANIAG00001206	ANIA_01399	1440	shugoshin family protein (AFU_orthologue; AFUA_1G08795)	1303	48	249	2	190	5	175	1	278	7	411	33		16.2381	0.59818	19.8425	0.159377	12.481	0.328448	17.9344	0.102482	15.9668	0.402041	16.2435	1.30422
CADANIAG00001207	ANIA_01398	414	hypothetical protein	2316	177	358	0	376	0	252	0	567	17	763	160		100.39	7.67231	99.2297	0	85.9105	0	89.8281	0	113.271	3.39613	104.887	21.9948
CADANIAG00001208	ANIA_01397	1554	conserved hypothetical protein: cytochrome P450, 3-hydroxyphenylacetate-6-hydroxylase (Eurofung)	1035	177	128	2	214	2	98	2	176	28	419	143		11.9521	2.04398	9.45187	0.147685	13.0263	0.121741	9.30652	0.189929	9.36692	1.49019	15.3448	5.23702
CADANIAG00001209	ANIA_01396	2370	glycerol-3-phosphate dehydrogenase, mitochondrial (AFU_orthologue; AFUA_1G08810)	9783	84	1061	16	3154	8	942	8	1868	8	2758	44		74.0759	0.63604	51.3719	0.774695	125.884	0.319301	58.6563	0.498143	65.1874	0.279175	66.2286	1.05658
CADANIAG00001210	ANIA_10186	1615	Golgi matrix protein, putative (AFU_orthologue; AFUA_1G08830)	3523	15	592	3	555	1	397	3	763	1	1216	7		39.1465	0.166676	42.0638	0.213161	32.5072	0.0585714	36.2769	0.274133	39.0739	0.0512109	42.851	0.246675
CADANIAG00001211	ANIA_10188	1370	hypothetical protein similar to guanylate kinase(Broad)	4216	3815	753	597	675	680	600	420	820	976	1368	1142		55.2247	49.9721	63.0715	50.0049	46.606	46.9512	64.6313	45.2419	49.5026	58.9202	56.8283	47.44
CADANIAG00001212	ANIA_01394	1546	septin CDC10, putative (Eurofung)	13306	19	2118	4	2680	2	1517	0	3046	6	3945	7		154.451	0.220545	157.208	0.296899	163.977	0.122371	144.807	0	162.95	0.320979	145.224	0.257684
CADANIAG00001213	ANIA_01393	510	conserved hypothetical protein	2617	0	622	0	486	0	427	0	607	0	475	0		92.0846	0	139.952	0	90.1415	0	123.558	0	98.4359	0	53.0057	0
CADANIAG00001214	ANIA_01392	888	conserved hypothetical protein	1025	21	186	1	144	1	158	3	274	6	263	10		20.714	0.424385	24.0358	0.129225	15.3394	0.106524	26.2577	0.498563	25.5195	0.558822	16.8555	0.640894
CADANIAG00001215	ANIA_01391	2826	hypothetical protein	2814	44	389	0	317	2	279	0	590	10	1239	32		17.8692	0.279405	15.7956	0	10.6107	0.0669447	14.5695	0	17.2669	0.29266	24.9516	0.644432
CADANIAG00001216	ANIA_01390	561	iron/copper transporter Atx1, putative (AFU_orthologue; AFUA_1G08880)	3659	17	533	2	460	4	401	0	668	2	1597	9		117.045	0.5438	109.024	0.409097	77.5628	0.674459	105.486	0	98.4802	0.294851	162.01	0.913018
CADANIAG00001217	ANIA_01389	3029	conserved hypothetical protein	4678	61	463	10	863	7	347	11	1049	3	1956	30		27.715	0.361396	17.5404	0.378843	26.9507	0.218604	16.9061	0.535927	28.6425	0.0819138	36.751	0.563665
CADANIAG00001218	ANIA_10187	411	conserved hypothetical protein	165	765	13	139	29	127	11	107	37	193	75	199		7.20436	33.402	3.62961	38.8089	6.67444	29.2294	3.94969	38.4197	7.44552	38.8374	10.3853	27.5557
CADANIAG00001219	ANIA_10185	1570	CHY and RING finger domain protein, putative (AFU_orthologue; AFUA_1G08900)	2993	148	365	14	558	39	341	24	752	18	977	53		34.2106	1.69167	26.6779	1.02326	33.6196	2.34976	32.0529	2.25592	39.6144	0.948218	35.4156	1.92121
CADANIAG00001220	ANIA_01387	921	meiotic recombination protein Ski8/Rec14, putative (AFU_orthologue; AFUA_1G08860)	4824	6	787	1	900	0	637	4	957	1	1543	0		93.9942	0.116908	98.056	0.124595	92.436	0	102.069	0.640933	85.9384	0.0897998	95.3467	0
CADANIAG00001221	ANIA_01386	3004	IQ calmodulin-binding motif domain protein (AFU_orthologue; AFUA_1G08920)	6374	8	665	2	916	1	534	1	1317	2	2942	2		38.0772	0.0477907	25.4027	0.0763992	28.8439	0.031489	26.2333	0.0491261	36.2594	0.0550637	55.7368	0.0378904
CADANIAG00001222	ANIA_01385	1400	WD repeat protein (AFU_orthologue; AFUA_1G08930)	1142	13	188	1	192	2	122	1	253	0	387	9		14.6383	0.166636	15.4095	0.0819655	12.9727	0.135133	12.8601	0.105411	14.9461	0	15.7319	0.365859
CADANIAG00001223	ANIA_10184	2130	hypothetical protein similar to TPA:carboxypeptidase (Eurofung)	3995	13	393	3	324	2	275	3	825	0	2178	5		33.6582	0.109526	21.1725	0.161622	14.3888	0.0888196	19.0531	0.207852	32.0339	0	58.1939	0.133595
CADANIAG00001224	ANIA_10189	609	DUF431 domain protein (AFU_orthologue; AFUA_1G08950)	1201	3	234	1	189	0	128	1	240	1	410	0		35.3899	0.088401	44.0918	0.188426	29.3564	0	31.0174	0.242323	32.5934	0.135806	38.3148	0
CADANIAG00001225	ANIA_01383	1166	cAMP-regulated phosphoprotein family protein Igo1,putative (AFU_orthologue; AFUA_1G08960)	4985	8	503	0	904	1	310	1	1179	0	2089	6		76.722	0.123125	49.5026	0	73.3379	0.081126	39.2351	0.126565	83.6277	0	101.962	0.292855
CADANIAG00001226	ANIA_01382	1329	conserved hypothetical protein	2770	0	348	0	405	0	267	0	549	0	1201	0		37.4031	0	30.0478	0	28.8263	0	29.6482	0	34.1651	0	51.4301	0
CADANIAG00001227	ANIA_01381	576	conserved hypothetical protein	414	68	66	4	61	9	56	6	97	17	134	32		12.8983	2.11856	13.1486	0.796886	10.0176	1.47801	14.3475	1.53724	13.9279	2.44097	13.2398	3.16175
CADANIAG00001228	ANIA_01380	2112	methionyl-tRNA synthetase (AFU_orthologue; AFUA_1G09010)	5241	3	773	2	938	1	464	0	1117	0	1949	0		44.5321	0.0254906	41.9995	0.108666	42.0114	0.0447883	32.4217	0	43.7416	0	52.5191	0
CADANIAG00001229	ANIA_01379	1220	nuclear pore complex protein SONA (Eurofung)	4134	0	694	0	638	0	478	0	1083	0	1241	0		60.8085	0	65.2767	0	49.4674	0	57.8203	0	73.4182	0	57.891	0
CADANIAG00001230	ANIA_01378	1029	hypothetical protein	47255	17	9985	1	22227	0	7667	2	3007	3	4369	11		824.111	0.296474	1113.5	0.111518	2043.26	0	1099.57	0.286831	241.687	0.241124	241.639	0.608383
CADANIAG00001231	rgsC	3675	intermediate filament, regulator of G-proteinsignaling (Eurofung)	4308	4	552	3	721	1	444	0	684	0	1907	0		21.0364	0.0195324	17.2362	0.0936748	18.5582	0.0257396	17.8294	0	15.3934	0	29.532	0
CADANIAG00001232	ANIA_01376	852	hypothetical protein: phosphatidylethanolamine N-methyltransferase (Eurofung)	7065	0	1529	0	938	0	1198	0	1418	0	1982	0		148.808	0	205.933	0	104.141	0	207.505	0	137.649	0	132.393	0
CADANIAG00001233	ANIA_01375	1569	conserved hypothetical protein	1608	6	207	0	260	0	174	1	285	2	682	3		18.3915	0.0686249	15.1393	0	15.675	0	16.3658	0.0940566	15.023	0.105425	24.7378	0.108817
CADANIAG00001234	ANIA_01374	3777	conserved hypothetical protein	3612	3	416	0	342	0	257	0	911	1	1686	2		17.1615	0.0142537	12.6388	0	8.5652	0	10.0415	0	19.9483	0.0218972	25.4045	0.0301358
CADANIAG00001235	ANIA_09464	889	Glutaredoxin domain protein (AFU_orthologue; AFUA_1G09090)	1820	83	313	11	294	6	277	7	424	20	512	39		36.7386	1.67544	40.4019	1.41987	31.2827	0.638422	45.9822	1.16201	39.4457	1.86064	32.7769	2.49668
CADANIAG00001236	ANIA_09465	733	60S ribosomal protein L9, putative (AFU_orthologue; AFUA_1G09100)	29585	0	8480	0	6026	0	5756	0	3957	0	5366	0		724.304	0	1327.55	0	777.649	0	1158.85	0	446.475	0	416.626	0
CADANIAG00001237	ANIA_09466	1689	conserved hypothetical protein	7735	2	558	0	709	0	546	0	2010	0	3912	2		82.1834	0.0212497	37.9108	0	39.7077	0	47.7062	0	98.4241	0	131.816	0.0673907
CADANIAG00001238	ANIA_01373	1758	conserved hypothetical protein	7	425	2	18	0	21	1	17	1	23	3	346		0.071455	4.33834	0.130548	1.17493	0	1.12995	0.0839447	1.42706	0.0470453	1.08204	0.0971185	11.201
CADANIAG00001239	ANIA_01372	1739	rhomboid family protein, putative (AFU_orthologue; AFUA_1G09150)	2359	6	421	0	464	2	285	3	398	1	791	0		24.3434	0.0619163	27.7806	0	25.2393	0.10879	24.1856	0.254586	18.9286	0.0475593	25.8867	0
CADANIAG00001240	ANIA_01371	480	conserved hypothetical protein	878	1	105	0	98	0	88	0	206	0	381	1		32.8251	0.0373863	25.1019	0	19.3127	0	27.0554	0	35.4945	0	45.1734	0.118565
CADANIAG00001241	ANIA_01370	1206	protein kinase activator (Mob2), putative (AFU_orthologue; AFUA_1G09170)	4298	11	534	3	459	0	301	0	1197	2	1807	6		63.9547	0.163681	50.8104	0.285452	36.0018	0	36.8325	0	82.0884	0.137157	85.2728	0.283141
CADANIAG00001242	ANIA_01369	1515	conserved hypothetical protein	2038	0	408	0	328	0	236	0	354	0	712	0		24.1404	0	30.9034	0	20.4795	0	22.9885	0	19.3253	0	26.7465	0
CADANIAG00001243	ANIA_01368	1471	Putative Zn(II)2Cys6 transcription factor (Eurofung)	4774	2	380	0	554	0	350	1	1185	1	2305	0		58.2402	0.0243989	29.6435	0	35.6251	0	35.113	0.100323	66.6255	0.0562241	89.178	0
CADANIAG00001244	ANIA_01367	2496	ribosome biogenesis protein Erb1, putative (AFU_orthologue; AFUA_1G09200)	2661	33	651	0	280	3	371	0	719	3	640	27		19.1317	0.237259	29.9292	0	10.6114	0.113693	21.9352	0	23.8243	0.0994058	14.5927	0.615628
CADANIAG00001245	ANIA_01366	2206	AAA family ATPase/60S ribosome export protein Rix7,putative (AFU_orthologue; AFUA_1G09210)	1923	53	360	0	186	0	203	0	424	8	750	45		15.6433	0.431145	18.7265	0	7.97565	0	13.5801	0	15.8963	0.29993	19.3489	1.16093
CADANIAG00001246	ANIA_01365	631	SNF7 family protein (AFU_orthologue; AFUA_1G09220)	3131	1	394	0	466	0	210	0	981	0	1080	1		89.0445	0.0284396	71.6516	0	69.8578	0	49.1136	0	128.58	0	97.4078	0.0901924
CADANIAG00001247	ANIA_01364	684	DUF1000 domain protein (AFU_orthologue; AFUA_1G09230)	1355	390	198	58	230	35	134	33	318	74	475	190		35.5498	10.232	33.2176	9.7304	31.8076	4.84028	28.9108	7.11983	38.4509	8.94769	39.5218	15.8087
CADANIAG00001248	ANIA_01363	2582	ATP dependent RNA helicase, putative (AFU_orthologue; AFUA_1G09240)	1922	1337	318	199	244	204	218	130	291	338	851	466		13.3583	9.29241	14.1329	8.84414	8.93906	7.47364	12.4598	7.43018	9.3212	10.8267	18.7574	10.2714
CADANIAG00001249	ANIA_01362	1543	CUE domain protein, putative (AFU_orthologue; AFUA_1G09250)	4213	191	485	12	768	17	322	7	931	32	1707	123		48.9981	2.22137	36.069	0.89243	47.0819	1.04218	30.7965	0.66949	49.9021	1.71522	62.9603	4.53669
CADANIAG00001250	ANIA_01361	659	conserved hypothetical protein	729	1209	100	140	144	182	74	91	142	358	269	438		19.8516	32.9226	17.413	24.3782	20.6698	26.1243	16.5714	20.3783	17.8212	44.9296	23.2309	37.8258
CADANIAG00001251	ANIA_01360	486	acetyltransferase, GNAT family family (AFU_orthologue; AFUA_1G09260)	506	9	66	0	47	1	40	0	94	0	259	8		18.6839	0.332322	15.5836	0	9.14787	0.194636	12.1461	0	15.9966	0	30.3293	0.936814
CADANIAG00001252	ANIA_01359	2880	transmembrane glycoprotein, putative (AFU_orthologue; AFUA_1G09270)	1801	114	191	17	162	15	156	11	416	10	876	61		11.2221	0.710339	7.61026	0.677353	5.32085	0.492671	7.99363	0.563654	11.9464	0.287172	17.3106	1.20542
CADANIAG00001253	ANIA_01358	2094	type 2C protein phosphatase (Eurofung)	17827	12	2286	8	2954	0	1635	2	4172	2	6780	0		152.776	0.102839	125.273	0.438402	133.442	0	115.227	0.14095	164.779	0.078993	184.269	0
CADANIAG00001254	ANIA_01357	2093	cholinephosphate cytidylyltransferase (AFU_orthologue; AFUA_1G09290)	9694	1	1720	1	2126	0	1268	0	2393	0	2187	0		83.1165	0.00857401	94.3014	0.0548264	96.0843	0	89.4051	0	94.5602	0	59.4674	0
CADANIAG00001255	ANIA_01356	1594	hypothetical protein	24760	6	1273	0	3310	0	998	3	8987	3	10192	0		278.751	0.0675486	91.6429	0	196.426	0	92.3962	0.277744	466.296	0.155657	363.89	0
CADANIAG00001256	ANIA_01355	1119	DMT family transporter (Eurofung)	578	49	87	3	26	6	56	2	119	5	290	33		9.26939	0.785813	8.92171	0.307645	2.19787	0.5072	7.38533	0.263762	8.79533	0.369552	14.7492	1.67835
CADANIAG00001257	ANIA_01354	2112	nucleolus protein required for cell viability,putative (AFU_orthologue; AFUA_1G09320)	1600	37	356	1	169	0	230	0	411	11	434	25		13.595	0.314385	19.3426	0.0543332	7.56922	0	16.0711	0	16.0947	0.430759	11.6949	0.673667
CADANIAG00001258	ANIA_10182	1498	eukaryotic translation initiation factor 3 subunitEifCf, putative (AFU_orthologue; AFUA_1G09330)	10360	3	2625	1	1851	1	1791	1	1938	0	2155	0		124.108	0.0359387	201.083	0.0766032	116.883	0.0631461	176.44	0.0985145	106.998	0	81.8719	0
CADANIAG00001259	ANIA_01353	656	transcription initiation factor TFIID subunit 13,putative (AFU_orthologue; AFUA_1G09350)	990	4	152	0	158	1	85	0	231	1	364	2		27.0822	0.109423	26.5888	0	22.783	0.144196	19.1217	0	29.1235	0.126076	31.5789	0.17351
CADANIAG00001260	ANIA_01352	458	S-adenosylmethionine-dependent methyltransferase,putative (AFU_orthologue; AFUA_1G09360)	1482	2	293	0	198	0	210	0	338	2	443	0		58.0679	0.0783642	73.411	0	40.8939	0	67.6653	0	61.036	0.36116	55.0475	0
CADANIAG00001261	ANIA_01351	2343	pentatricopeptide repeat protein (AFU_orthologue; AFUA_1G09370)	2034	0	299	0	242	0	202	0	479	0	812	0		15.5787	0	14.6439	0	9.77016	0	12.723	0	16.9082	0	19.7235	0
CADANIAG00001262	ANIA_01350	564	conserved hypothetical protein	1350	0	271	0	248	0	191	0	337	0	303	0		42.9544	0	55.1378	0	41.594	0	49.9766	0	49.4181	0	30.5748	0
CADANIAG00001263	ANIA_01349	3087	R3H domain protein, putative (AFU_orthologue; AFUA_1G09400)	9142	1	1247	1	1031	0	860	0	2086	0	3918	0		53.1445	0.00581322	46.3542	0.0371725	31.5922	0	41.1125	0	55.8873	0	72.2316	0
CADANIAG00001264	ANIA_01348	753	50S ribosomal protein L17 (AFU_orthologue; AFUA_1G09410)	2045	8	580	1	434	0	320	2	353	0	358	5		48.7362	0.190655	88.3877	0.152393	54.5197	0	62.7144	0.391965	38.7717	0	27.0575	0.377898
CADANIAG00001265	ANIA_01347	327	conserved hypothetical protein	413	0	92	0	42	0	58	0	78	0	143	0		22.665	0	32.2849	0	12.1495	0	26.1753	0	19.728	0	24.8879	0
CADANIAG00001266	ANIA_01346	821	conserved hypothetical protein	624	0	95	0	76	0	65	0	130	0	258	0		13.6394	0	13.2782	0	8.75647	0	11.6837	0	13.0959	0	17.8845	0
CADANIAG00001267	ANIA_01345	765	40S ribosomal protein S23 (Broad)	66691	3	19979	0	11941	2	13429	1	10150	0	11192	0		1564.44	0.0703742	2996.89	0	1476.51	0.247302	2590.56	0.192908	1097.34	0	832.618	0
CADANIAG00001268	ANIA_01344	1418	translation regulator GCD7 (AFU_orthologue; AFUA_1G09450)	2464	2	443	0	336	0	278	1	690	1	717	0		31.183	0.0253109	35.8498	0	22.4141	0	28.9321	0.104072	40.2446	0.0583256	28.7768	0
CADANIAG00001269	ANIA_01343	1548	NIF domain protein (AFU_orthologue; AFUA_1G09460)	2751	7	280	1	325	3	203	3	831	0	1112	0		31.8914	0.0811485	20.7561	0.074129	19.8596	0.18332	19.3525	0.285998	44.3982	0	40.8821	0
CADANIAG00001270	ANIA_01342	1350	hypothetical alanine--glyoxylate aminotransferase (Eurofung)	7463	15	968	5	1047	0	661	3	3448	1	1339	6		99.2049	0.199393	82.2812	0.425006	73.362	0	72.257	0.327944	211.236	0.0612634	56.4477	0.25294
CADANIAG00001271	ANIA_01341	926	vacuolar protein sorting 29, putative (AFU_orthologue; AFUA_1G09480)	5282	25	848	0	871	4	594	1	1530	0	1439	20		102.362	0.484487	105.086	0	88.9745	0.408609	94.6646	0.159368	136.652	0	88.4401	1.22919
CADANIAG00001272	ANIA_01340	766	RNP domain protein (AFU_orthologue; AFUA_1G09490)	3403	14	629	0	616	2	403	0	644	0	1111	12		79.7235	0.327984	94.2282	0	76.0695	0.246979	77.6405	0	69.5332	0	82.5439	0.891563
CADANIAG00001273	ANIA_01339	2913	ubiquitin-protein ligase (Rsp5), putative (AFU_orthologue; AFUA_1G09500)	17569	19	1547	0	2816	0	1413	1	3338	3	8455	15		108.233	0.117049	60.9409	0	91.443	0	71.5836	0.0506607	94.7722	0.0851757	165.186	0.293056
CADANIAG00001274	ANIA_01338	516	GPI anchored serine-threonine rich protein (AFU_orthologue; AFUA_1G09510)	7894	219	279	24	16	72	190	24	4000	17	3409	82		274.537	7.61637	62.0459	5.33729	2.93311	13.199	54.3395	6.86394	641.129	2.7248	375.99	9.04406
CADANIAG00001275	ANIA_10181	2263	conserved hypothetical protein	13213	21	812	10	1962	0	660	10	3651	0	6128	1		104.778	0.166528	41.1747	0.507077	82.0112	0	43.0399	0.65212	133.433	0	154.111	0.0251487
CADANIAG00001276	ANIA_10183	939	conserved hypothetical protein	363	4	40	0	47	0	50	1	83	1	143	2		6.93736	0.0764448	4.88825	0	4.73468	0	7.85808	0.157162	7.31051	0.0880784	8.66702	0.121217
CADANIAG00001277	ANIA_01336	1491	conserved hypothetical protein	2544	2	488	0	267	1	353	1	788	0	648	0		30.6191	0.0240716	37.5579	0	16.9392	0.0634426	34.9389	0.098977	43.7103	0	24.7341	0
CADANIAG00001278	ANIA_01335	1224	protein transport protein (LST8), putative (AFU_orthologue; AFUA_1G09560)	3096	58	440	18	433	6	378	16	482	4	1363	14		45.3913	0.850354	41.2506	1.68752	33.463	0.463691	45.5746	1.92908	32.5687	0.27028	63.3744	0.650948
CADANIAG00001279	ANIA_01334	494	vacuolar transporter chaperon Vtc1, putative (AFU_orthologue; AFUA_1G09540)	1349	1	220	1	272	0	145	0	218	0	494	0		49.0048	0.0363267	51.104	0.232291	52.0835	0	43.3165	0	36.4976	0	56.9114	0
CADANIAG00001280	ANIA_01333	743	dynein light chain (Eurofung)	2909	4	631	0	665	1	363	1	618	0	632	2		70.26	0.0966105	97.4539	0	84.6625	0.127312	72.0991	0.19862	68.7915	0	48.4092	0.153194
CADANIAG00001281	ANIA_01332	1227	beta-1,3-exoglucosidase (Eurofung)	39	10	0	1	5	0	4	2	3	0	27	7		0.570392	0.146254	0	0.0935221	0.385464	0	0.481091	0.240546	0.202214	0	1.25233	0.324678
CADANIAG00001282	ANIA_01331	1708	conserved hypothetical protein	6377	22	496	5	1582	6	473	1	1129	5	2697	5		67.0011	0.231147	33.3237	0.335924	87.6147	0.332294	40.8682	0.0864021	54.669	0.242113	89.8654	0.166603
CADANIAG00001283	ANIA_01330	1578	conserved hypothetical protein	10769	5	960	0	3123	1	974	1	1725	0	3987	3		122.468	0.0568612	69.8109	0	187.208	0.0599448	91.0886	0.0935201	90.4102	0	143.793	0.108197
CADANIAG00001284	ANIA_01329	1470	conserved hypothetical protein	95	34	13	2	21	24	11	4	9	0	41	4		1.15974	0.415064	1.01481	0.156125	1.35133	1.54437	1.1043	0.401564	0.506361	0	1.58733	0.154861
CADANIAG00001285	ANIA_01328	729	N-acetyltransferase complex ARD1 subunit, putative (AFU_orthologue; AFUA_1G09600)	3160	2	911	0	728	0	589	1	392	0	540	1		77.7881	0.0492329	143.4	0	94.4631	0	119.234	0.202434	44.4727	0	42.1566	0.0780678
CADANIAG00001286	ANIA_01327	2142	hypothetical protein	3500	12	349	0	493	0	241	0	827	1	1590	11		29.3226	0.100535	18.6967	0	21.7714	0	16.6039	0	31.9316	0.0386114	42.2452	0.292262
CADANIAG00001287	ANIA_01326	2633	protein kinase family protein (AFU_orthologue; AFUA_1G09620)	2929	1	415	1	337	0	291	0	631	0	1255	0		19.9628	0.00681558	18.0866	0.0435821	12.107	0	16.31	0	19.8205	0	27.1264	0
CADANIAG00001288	ANIA_01325	3084	PAB1 binding protein (Pbp1), putative (AFU_orthologue; AFUA_1G09630)	5831	10	524	0	869	10	338	0	1273	0	2827	0		33.9299	0.0581887	19.4974	0	26.6541	0.306721	16.1739	0	34.1389	0	52.1688	0
CADANIAG00001289	ANIA_01324	2946	polarisome component BudA (Eurofung)	3483	1	371	0	380	0	253	0	759	0	1720	1		21.2165	0.00609145	14.4511	0	12.2014	0	12.6736	0	21.3081	0	33.2273	0.0193182
CADANIAG00001290	ANIA_01323	624	conserved hypothetical protein	406	11	77	1	63	0	54	3	124	0	88	7		11.676	0.316345	14.1601	0.183897	9.55024	0	12.7709	0.709494	16.4351	0	8.02597	0.638429
CADANIAG00001291	ANIA_01322	2232	dynamin family GTPase, putative (AFU_orthologue; AFUA_4G14300)	5144	8	55	0	107	0	65	0	527	3	4390	5		41.3581	0.0643205	2.82766	0	4.5347	0	4.29765	0	19.5277	0.111163	111.936	0.12749
CADANIAG00001292	ANIA_11300	282	hypothetical protein	0	15	0	1	0	4	0	1	0	2	0	7		0	0.954543	0	0.406921	0	1.34174	0	0.523315	0	0.586565	0	1.41269
CADANIAG00001293	ANIA_01321	1116	conserved hypothetical protein	514	0	1	0	0	0	0	0	3	0	510	0		8.26518	0	0.102824	0	0	0	0	0	0.222327	0	26.0079	0
CADANIAG00001294	ANIA_01320	781	conserved hypothetical protein	25	0	0	0	0	0	0	0	2	0	23	0		0.574437	0	0	0	0	0	0	0	0.211794	0	1.67601	0
CADANIAG00001295	ANIA_01319	631	snRNP and snoRNP protein (Snu13), putative (AFU_orthologue; AFUA_2G05950)	6310	0	1702	0	866	0	1179	0	1278	0	1285	0		179.454	0	309.52	0	129.822	0	275.738	0	167.508	0	115.897	0
CADANIAG00001296	ANIA_01318	1137	conserved hypothetical protein	24	2	2	0	4	0	6	0	5	1	7	1		0.378795	0.0315662	0.20185	0	0.332781	0	0.778759	0	0.363701	0.0727402	0.350378	0.050054
CADANIAG00001297	ANIA_01317	978	conserved hypothetical protein	1	0	0	0	0	0	0	0	0	0	1	0		0.0183491	0	0	0	0	0	0	0	0	0	0.0581916	0
CADANIAG00001298	ANIA_01316	531	conserved hypothetical protein	9	0	0	0	0	0	0	0	2	0	7	0		0.304159	0	0	0	0	0	0	0	0.311509	0	0.750245	0
CADANIAG00001299	ANIA_01315	537	conserved hypothetical protein	32	0	9	0	8	0	7	0	0	0	8	0		1.06937	0	1.92321	0	1.40921	0	1.92369	0	0	0	0.847842	0
CADANIAG00001300	ANIA_01314	1785	conserved hypothetical protein	232	0	8	0	11	0	13	0	14	0	186	0		2.3324	0	0.514293	0	0.582925	0	1.07477	0	0.648672	0	5.93027	0
CADANIAG00001301	ANIA_01313	861	conserved hypothetical protein	6	0	0	0	0	0	1	0	0	0	5	0		0.125055	0	0	0	0	0	0.171399	0	0	0	0.330496	0
CADANIAG00001302	ANIA_01312	1044	conserved hypothetical protein	534	0	29	0	31	0	24	0	256	0	194	0		9.17897	0	3.18755	0	2.80879	0	3.39252	0	20.2803	0	10.5755	0
CADANIAG00001303	ANIA_01311	1209	conserved hypothetical protein	349	2	74	1	68	0	60	1	27	0	120	0		5.18027	0.0296864	7.02367	0.0949145	5.32036	0	7.32381	0.122063	1.84702	0	5.64878	0
CADANIAG00001304	ANIA_01310	1224	conserved hypothetical protein	375	2	65	0	41	0	76	2	16	0	177	0		5.49798	0.0293226	6.09384	0	3.16855	0	9.16314	0.241135	1.08112	0	8.22984	0
CADANIAG00001305	ANIA_01309	2154	dynamin GTPase, putative (AFU_orthologue; AFUA_7G08580)	5	6	0	0	1	0	2	0	0	0	2	6		0.041656	0.0499872	0	0	0.043915	0	0.137024	0	0	0	0.0528425	0.158528
CADANIAG00001306	ANIA_01308	534	conserved hypothetical protein	0	1	0	0	0	0	0	0	0	0	0	1		0	0.0336056	0	0	0	0	0	0	0	0	0	0.106576
CADANIAG00001307	ANIA_01307	426	conserved hypothetical protein	47	0	13	0	10	0	19	0	5	0	0	0		1.97989	0	3.50181	0	2.22049	0	6.58197	0	0.970723	0	0	0
CADANIAG00001308	ANIA_01306	1203	conserved hypothetical protein similar to gelsolin (Eurofung)	550	0	118	0	197	0	106	0	70	0	59	0		8.20447	0	11.2558	0	15.4903	0	13.0033	0	4.81246	0	2.79117	0
CADANIAG00001309	ANIA_01305	810	conserved hypothetical protein	665	3	22	1	38	1	21	0	107	0	477	1		14.733	0.0664645	3.11671	0.141669	4.43769	0.116781	3.82601	0	10.9253	0	33.5145	0.070261
CADANIAG00001310	ANIA_01304	471	conserved hypothetical protein	414	13	52	4	189	2	49	6	56	0	68	1		15.7737	0.495309	12.669	0.974536	37.9577	0.401668	15.3528	1.87993	9.83337	0	8.21651	0.120831
CADANIAG00001311	ANIA_01302	1299	conserved hypothetical protein	120	0	9	0	16	0	3	0	18	0	74	0		1.65777	0	0.795046	0	1.16512	0	0.340819	0	1.14604	0	3.24207	0
CADANIAG00001312	ANIA_09516	1716	Putative Zn(II)2Cys6 transcription factor (Eurofung)	503	0	43	0	32	0	31	0	48	0	349	0		5.26022	0	2.87548	0	1.76397	0	2.66598	0	2.31344	0	11.5746	0
CADANIAG00001313	ANIA_01301	1152	conserved hypothetical protein	107	6	7	2	3	2	9	1	6	0	82	1		1.6668	0.0934657	0.697276	0.199222	0.246336	0.164224	1.15293	0.128103	0.430759	0	4.05099	0.0494023
CADANIAG00001314	ANIA_11299	66	hypothetical protein	0	0	0	0	0	0	0	0	0	0	0	0		0	0	0	0	0	0	0	0	0	0	0	0
CADANIAG00001315	ANIA_01300	783	short chain dehydrogenase/reductase familyoxidoreductase (JCVI)	52	0	5	0	17	0	3	0	14	0	13	0		1.19178	0	0.732769	0	2.05374	0	0.56542	0	1.47877	0	0.94489	0
CADANIAG00001316	ANIA_10180	1347	conserved hypothetical protein	3	276	0	40	0	44	0	32	0	38	3	122		0.0399675	3.67701	0	3.40762	0	3.08989	0	3.50586	0	2.3332	0.126752	5.15456
CADANIAG00001317	ANIA_10179	1215	GPI anchored protein, putative (AFU_orthologue; AFUA_1G09650)	800	0	204	0	189	0	134	0	175	0	98	0		11.8159	0	19.2669	0	14.7144	0	16.2757	0	11.9123	0	4.59039	0
CADANIAG00001318	ANIA_10172	1248	mitochondrial 2-oxodicarboxylate carrier protein,putative (AFU_orthologue; AFUA_1G09660)	11237	6	2373	0	2502	0	1619	3	2286	0	2457	3		161.581	0.086276	218.194	0	189.641	0	191.445	0.354747	151.494	0	112.044	0.136806
CADANIAG00001319	ANIA_01298	2047	putative bHLH transcription factor similar to GlcDgamma (Eurofung)	9430	3	456	0	450	1	321	0	1078	1	7125	1		82.6699	0.0263001	25.5626	0	20.7947	0.0462105	23.1419	0	43.5548	0.0404033	198.092	0.0278024
CADANIAG00001320	ANIA_01297	826	Golgi traffic protein SFT2, putative (AFU_orthologue; AFUA_1G09680)	1475	0	132	0	206	0	110	0	315	0	712	0		32.0454	0	18.338	0	23.591	0	19.6528	0	31.5403	0	49.0568	0
CADANIAG00001321	ANIA_01296	2433	tRNA ligase (Eurofung)	1429	175	204	1	244	0	123	1	337	7	521	166		10.5401	1.29077	9.62159	0.0471647	9.4865	0	7.46062	0.0606555	11.4557	0.237953	12.187	3.88298
CADANIAG00001322	ANIA_01295	856	ankyrin repeat protein (AFU_orthologue; AFUA_1G09700)	1316	10	309	0	165	0	175	0	265	1	402	9		27.589	0.209643	41.4232	0	18.2334	0	30.1701	0	25.604	0.0966187	26.7271	0.598368
CADANIAG00001323	ANIA_01294	672	conserved hypothetical protein	65	0	4	0	2	0	1	0	12	0	46	0		1.73579	0	0.683045	0	0.281526	0	0.219605	0	1.47689	0	3.89572	0
CADANIAG00001324	ANIA_01293	741	conserved hypothetical protein	1148	2	184	1	183	1	135	0	230	0	416	0		27.8021	0.0484357	28.4943	0.154861	23.361	0.127656	26.8861	0	25.6711	0	31.9503	0
CADANIAG00001325	ANIA_01292	1338	PAP2 domain protein (AFU_orthologue; AFUA_1G09730)	1339	554	28	85	61	73	19	62	146	146	1085	188		17.9588	7.43031	2.40138	7.2899	4.31253	5.1609	2.09561	6.83829	9.02468	9.02468	46.1501	7.99652
CADANIAG00001326	ANIA_01291	495	DUF636 domain protein (AFU_orthologue; AFUA_1G09754)	616	24	63	4	77	2	44	3	102	4	330	11		22.3321	0.87008	14.6048	0.927286	14.7144	0.382193	13.1178	0.894392	17.0424	0.668328	37.941	1.2647
CADANIAG00001327	ANIA_10178	574	cytochrome c oxidase assembly protein Cox19,putative (AFU_orthologue; AFUA_1G09757)	3128	1	959	1	751	0	747	0	269	0	402	0		97.7931	0.0312638	191.719	0.199916	123.762	0	192.053	0	38.7593	0	39.8578	0
CADANIAG00001328	ANIA_01290	2652	potassium ion/proton antiporter (Eurofung)	1070	1	103	0	151	0	89	0	206	1	521	0		7.24042	0.00676675	4.45679	0	5.38595	0	4.95255	0	6.42434	0.0311861	11.1806	0
CADANIAG00001329	ANIA_10171	2451	UPF0171 domain protein (AFU_orthologue; AFUA_1G09760)	2326	246	304	89	323	52	236	86	489	19	974	0		17.0302	1.80113	14.2328	4.16683	12.4657	2.00687	14.2096	5.17806	16.5006	0.641129	22.616	0
CADANIAG00001330	ANIA_10176	406	hypothetical protein	233	18	40	2	48	0	28	5	40	2	77	9		10.2987	0.795609	11.3056	0.565279	11.1834	0	10.1776	1.81742	8.14834	0.407417	10.7935	1.26158
CADANIAG00001331	ANIA_11298	192	hypothetical protein	0	464	0	78	0	61	0	81	0	73	0	171		0	43.3681	0	46.6179	0	30.0529	0	62.2581	0	31.4454	0	50.6867
CADANIAG00001332	ANIA_01288	3225	La domain family (AFU_orthologue; AFUA_1G09770)	5426	1	972	0	822	0	720	0	1115	0	1797	1		30.1928	0.00556447	34.5856	0	24.1102	0	32.9469	0	28.5944	0	31.7116	0.017647
CADANIAG00001333	ANIA_01287	1284	stomatin family protein (AFU_orthologue; AFUA_1G09780)	5670	5	1364	0	1445	2	900	2	736	0	1225	1		79.2449	0.0698809	121.901	0	106.454	0.147341	103.44	0.229867	47.4076	0	54.2963	0.0443235
CADANIAG00001334	ANIA_01286	3015	histone transcription corepressor Hir1, putative (Eurofung)	3124	111	465	34	384	38	300	34	793	5	1182	0		18.5942	0.660677	17.698	1.29405	12.0477	1.19222	14.6841	1.66419	21.7531	0.137157	22.3115	0
CADANIAG00001335	ANIA_01285	981	beta-1,4-endoglucanase (Eurofung)	22	318	9	71	6	43	5	89	1	31	1	84		0.402445	5.81717	1.05277	8.30516	0.57855	4.14627	0.752165	13.3885	0.0843075	2.61353	0.0580137	4.87315
CADANIAG00001336	ANIA_10170	1275	GTP-binding protein YchF (AFU_orthologue; AFUA_1G09800)	20491	3	4139	1	3370	0	3037	1	4587	1	5358	0		288.407	0.0422245	372.515	0.0900013	250.022	0	351.517	0.115745	297.546	0.0648672	239.162	0
CADANIAG00001337	ANIA_10175	585	PUA RNA binding domain protein, putative (AFU_orthologue; AFUA_1G09810)	2369	1	484	1	568	0	277	0	507	0	533	0		72.6712	0.0306759	94.9398	0.196157	91.844	0	69.8773	0	71.6782	0	51.8526	0
CADANIAG00001338	ANIA_01283	3147	DUF1339 domain protein (AFU_orthologue; AFUA_1G09820)	4492	17	681	1	876	10	509	1	841	1	1585	4		25.6151	0.0969406	24.8319	0.0364638	26.3309	0.300581	23.8689	0.0468938	22.1021	0.0262808	28.6637	0.0723374
CADANIAG00001339	ANIA_01282	2305	glutamine-rich cytoplasmic protein (Eurofung)	8421	1954	1299	329	1282	284	840	245	1938	532	3062	564		65.5611	15.2127	64.6691	16.3789	52.6109	11.6548	53.78	15.6858	69.5373	19.0887	75.6021	13.9254
CADANIAG00001340	ANIA_01281	2094	mitochondrial inner membrane translocase subunitTIM44, putative (AFU_orthologue; AFUA_1G09840)	3190	150	564	19	487	14	428	10	786	41	925	66		27.338	1.28549	30.9073	1.0412	21.9994	0.632426	30.1633	0.70475	31.0442	1.61936	25.14	1.79377
CADANIAG00001341	ANIA_01280	4290	VPS9 domain protein, putative (AFU_orthologue; AFUA_1G09870)	5069	7	715	4	697	1	502	0	1141	0	2014	2		21.204	0.0292816	19.1253	0.106995	15.3686	0.0220496	17.2687	0	21.997	0	26.7179	0.0265321
CADANIAG00001342	ANIA_01279	1011	conserved hypothetical protein	437	1	12	0	92	0	6	0	81	0	246	1		7.75682	0.0177502	1.36204	0	8.60786	0	0.875815	0	6.62627	0	13.8479	0.0562922
CADANIAG00001343	ANIA_01278	345	conserved hypothetical protein	3780	0	152	0	410	0	137	0	957	0	2124	0		196.619	0	50.5572	0	112.415	0	58.6021	0	229.418	0	350.376	0
CADANIAG00001344	ANIA_01277	1677	alpha-arabinofuranosidase (Eurofung)	1141	37	70	0	85	5	70	1	317	4	599	27		12.2097	0.395933	4.78987	0	4.79451	0.28203	6.15995	0.0879993	15.6337	0.19727	20.3279	0.916284
CADANIAG00001345	ANIA_01276	1607	MFS sugar transporter, putative (AFU_orthologue; AFUA_1G09910)	731	37	62	8	70	1	55	1	100	7	444	20		8.1631	0.41318	4.42726	0.571259	4.12041	0.058863	5.05078	0.0918325	5.14659	0.360261	15.7241	0.708294
CADANIAG00001346	ANIA_01275	702	conserved hypothetical protein	555	29	108	17	48	2	77	6	105	2	217	2		14.1876	0.741335	17.6541	2.77889	6.46789	0.269495	16.187	1.26132	12.3705	0.235629	17.5923	0.162141
CADANIAG00001347	ANIA_01274	1018	conserved aldo-keto oxidoreductase, NADPH-dependent (Eurofung)	13536	2	1634	0	5700	0	1208	1	1367	0	3627	1		238.614	0.0352562	184.189	0	529.646	0	175.118	0.144965	111.06	0	202.768	0.0559051
CADANIAG00001348	ANIA_01273	1182	cellobiohydrolase (nonreducing end) (Eurofung)	4	449	0	42	0	41	1	36	1	62	2	268		0.060729	6.81683	0	4.07747	0	3.28114	0.124852	4.49466	0.0699709	4.3382	0.0962968	12.9038
CADANIAG00001349	ANIA_01272	1050	beta' regulatory subunit of casein kinase 2 (Eurofung)	5698	10	727	1	773	0	523	1	1340	4	2335	4		97.3838	0.170909	79.4518	0.109287	69.6384	0	73.5063	0.140547	105.548	0.315069	126.56	0.216805
CADANIAG00001350	ANIA_01271	924	conserved hypothetical protein	1434	0	204	0	241	0	119	0	309	0	561	0		27.8503	0	25.3348	0	24.672	0	19.0058	0	27.6581	0	34.5534	0
CADANIAG00001351	ANIA_01270	1286	eukaryotic translation initiation factor 3 subunitEifCh, putative (AFU_orthologue; AFUA_1G09970)	7905	0	1583	0	1493	0	1103	0	1606	0	2120	0		110.31	0	141.253	0	109.819	0	126.575	0	103.286	0	93.8198	0
CADANIAG00001352	ANIA_11297	216	hypothetical protein	2	1	0	0	0	1	0	0	0	0	2	0		0.166161	0.0830806	0	0	0	0.43793	0	0	0	0	0.526958	0
CADANIAG00001353	ANIA_01269	1083	mitochondrial carrier protein, putative (AFU_orthologue; AFUA_1G09980)	221	15	13	4	114	0	15	2	16	3	63	6		3.66199	0.248551	1.37744	0.423829	9.95715	0	2.04397	0.27253	1.22187	0.229101	3.31064	0.315299
CADANIAG00001354	ANIA_01268	5535	hypothetical protein	2283	72	253	2	461	4	190	2	486	14	893	50		7.40187	0.233436	5.2452	0.041464	7.87847	0.0683598	5.0658	0.0533242	7.26196	0.209192	9.18192	0.514105
CADANIAG00001355	ANIA_01267	1400	HMG box protein, putative (AFU_orthologue; AFUA_1G10040)	5035	26	812	2	959	4	570	5	1200	2	1494	13		64.5394	0.333272	66.5559	0.163931	64.7961	0.270265	60.084	0.527053	70.8905	0.118151	60.7326	0.528463
CADANIAG00001356	ANIA_01266	3522	DEAD/DEAH box RNA helicase (AFU_orthologue; AFUA_1G10050)	3507	12	425	2	452	1	301	3	837	4	1492	2		17.869	0.0611428	13.8471	0.0651628	12.1397	0.0268577	12.6122	0.125703	19.6549	0.0939303	24.109	0.0323177
CADANIAG00001357	ANIA_01265	1884	C2H2 transcription factor, putative (AFU_orthologue; AFUA_1G10080)	839	2	74	0	54	2	64	0	174	0	473	0		7.99161	0.0190503	4.50723	0	2.71126	0.100417	5.01315	0	7.63842	0	14.2883	0
CADANIAG00001358	ANIA_10174	701	conserved hypothetical protein	4641	0	1098	0	2143	0	911	0	219	0	270	0		118.808	0	179.739	0	289.176	0	191.784	0	25.8381	0	21.9202	0
CADANIAG00001359	ANIA_10169	891	3-oxoacyl-(acyl-carrier-protein) reductase (AFU_orthologue; AFUA_1G10100)	244	94	43	5	33	14	40	4	64	21	64	50		4.91434	1.89323	5.53796	0.643949	3.50344	1.48631	6.62513	0.662513	5.9407	1.94929	4.08791	3.19368
CADANIAG00001360	ANIA_01263	1642	S-adenosyl-L-homocysteine hydrolase (Eurofung)	36334	0	6863	0	5448	0	5350	0	7700	0	10973	0		397.094	0	479.623	0	313.85	0	480.831	0	387.84	0	380.322	0
CADANIAG00001361	ANIA_01262	1168	conserved hypothetical protein	9104	81	4186	20	1270	1	3113	18	383	6	152	36		139.876	1.2445	411.259	1.96493	102.854	0.0809871	393.322	2.27427	27.1201	0.424858	7.40628	1.75412
CADANIAG00001362	ANIA_01261	747	conserved hypothetical protein	25	33	8	2	0	0	6	0	0	2	11	29		0.600583	0.792769	1.22893	0.307233	0	0	1.18534	0	0	0.221434	0.838053	2.20941
CADANIAG00001363	ANIA_01260	1606	pre-mRNA splicing factor (Prp31), putative (AFU_orthologue; AFUA_1G10190)	2036	2	346	0	260	0	246	1	474	0	710	1		22.7502	0.022348	24.7223	0	15.3139	0	22.6048	0.0918896	24.41	0	25.1601	0.0354368
CADANIAG00001364	ANIA_01259	2037	cell cycle control protein (Cwf4), putative (AFU_orthologue; AFUA_1G10200)	3611	9	800	2	710	0	543	1	781	2	777	4		31.8119	0.0792875	45.0669	0.112667	32.9705	0	39.3388	0.0724471	31.7099	0.0812034	21.7085	0.111755
CADANIAG00001365	ANIA_01258	2463	conserved hypothetical protein	3660	60	594	2	1267	1	450	1	777	20	572	36		26.6667	0.43716	27.6746	0.0931804	48.6598	0.0384056	26.9625	0.0599167	26.0911	0.671585	13.2169	0.831836
CADANIAG00001366	ANIA_01257	999	glycosyl transferase family protein (AFU_orthologue; AFUA_8G01730)	12	17	2	0	2	0	1	1	0	8	7	8		0.21556	0.305377	0.229733	0	0.189375	0	0.147722	0.147722	0	0.662307	0.398779	0.455747
CADANIAG00001367	ANIA_01256	2149	RNase L inhibitor of the ABC superfamily, putative (AFU_orthologue; AFUA_1G10310)	8682	4	1407	0	661	0	925	0	2005	0	3684	4		72.4998	0.0334023	75.1305	0	29.0953	0	63.521	0	77.1637	0	97.5624	0.105931
CADANIAG00001368	ANIA_01255	4554	chromodomain helicase (Chd1), putative (AFU_orthologue; AFUA_1G10290)	8745	7	1091	4	1010	3	748	0	1992	0	3904	0		34.4604	0.0275841	27.491	0.100792	20.9791	0.0623142	24.2393	0	36.1769	0	48.7884	0
CADANIAG00001369	ANIA_01254	1134	C2H2 finger domain protein (Gli3), putative (AFU_orthologue; AFUA_1G10280)	1129	4	184	1	238	0	131	0	281	1	295	2		17.8663	0.0632995	18.6193	0.101192	19.8528	0	17.0479	0	20.4941	0.0729327	14.805	0.100373
CADANIAG00001370	ANIA_01253	483	conserved hypothetical protein	393	1	45	1	111	0	30	0	75	0	132	0		14.6015	0.0371541	10.6911	0.237581	21.7387	0	9.16613	0	12.8425	0	15.5534	0
CADANIAG00001371	ANIA_01252	568	conserved hypothetical protein	493	79	73	11	214	11	41	5	90	21	75	31		15.5759	2.49593	14.748	2.2223	35.6389	1.8319	10.6524	1.29907	13.1048	3.05778	7.51471	3.10608
CADANIAG00001372	ANIA_01251	1337	C2H2 transcription factor (Egr2), putative (AFU_orthologue; AFUA_1G10230)	5298	224	420	58	1058	40	234	59	670	9	2916	58		71.1105	3.00656	36.0476	4.97801	74.8536	2.83	25.8283	6.51227	41.4456	0.556732	124.124	2.46886
CADANIAG00001373	ANIA_01250	2313	hypothetical protein	27731	16	1068	5	5084	1	1015	9	4647	1	15917	0		215.151	0.124136	52.9852	0.248058	207.916	0.0408962	64.7593	0.574221	166.162	0.0357569	391.638	0
CADANIAG00001374	ANIA_01249	2397	formin binding protein (FNB3), putative (AFU_orthologue; AFUA_1G10320)	1557	38	353	14	230	4	220	8	381	4	373	8		11.6567	0.284491	16.8992	0.670222	9.0765	0.157852	13.5446	0.492531	13.146	0.138015	8.85605	0.189942
CADANIAG00001375	ANIA_01248	1590	conserved hypothetical protein	1396	14	249	2	196	2	166	6	273	2	512	2		15.7558	0.15801	17.9705	0.144342	11.6605	0.118985	15.4072	0.556886	14.2004	0.104032	18.3262	0.0715867
CADANIAG00001376	ANIA_01247	1414	integral membrane protein, Mpv17/PMP22 family,putative (AFU_orthologue; AFUA_1G10340)	14486	132	958	31	2404	26	818	32	4095	15	6211	28		183.845	1.67524	77.7454	2.51577	160.821	1.73933	85.3721	3.33974	239.519	0.877358	249.984	1.12696
CADANIAG00001377	ANIA_01246	1464	phosphoglycerate kinase (Eurofung)	61583	3	15590	0	18287	1	13949	0	8164	1	5593	1		754.872	0.0367734	1221.98	0	1181.57	0.0646126	1406.09	0	461.208	0.0564929	217.422	0.0388739
CADANIAG00001378	ANIA_01245	449	26 proteasome complex subunit Sem1, putative (AFU_orthologue; AFUA_1G10355)	11798	9	1505	3	1538	1	1447	3	3754	1	3554	1		471.537	0.359708	384.635	0.766715	324.018	0.210675	475.592	0.986023	691.485	0.1842	450.475	0.126752
CADANIAG00001379	ANIA_01244	1934	conserved hypothetical protein	3666	63	246	5	543	42	241	9	719	5	1917	2		34.0165	0.584571	14.5961	0.296669	26.5584	2.05424	18.3896	0.686749	30.7473	0.21382	56.4112	0.0588536
CADANIAG00001380	ANIA_01243	1656	MFS multidrug transporter, putative (AFU_orthologue; AFUA_1G10370)	789	1	96	0	132	0	92	0	164	0	305	1		8.55008	0.0108366	6.65227	0	7.54001	0	8.1986	0	8.19066	0	10.4819	0.0343668
CADANIAG00001381	ANIA_01242	18234	nonribosomal peptide synthase, putative (Eurofung)	2882	4	100	2	131	1	73	0	96	0	2482	1		2.83639	0.00393669	0.629328	0.0125866	0.679591	0.00518772	0.590817	0	0.435436	0	7.74675	0.00312117
CADANIAG00001382	ANIA_01241	699	conserved hypothetical protein	129	1	6	0	3	0	5	0	6	0	109	1		3.31181	0.025673	0.984993	0	0.405978	0	1.05561	0	0.70992	0	8.8746	0.0814183
CADANIAG00001383	ANIA_01240	3348	ABC multidrug transporter (Eurofung)	1427	1	53	0	25	1	47	0	107	0	1195	0		7.64878	0.00536004	1.81656	0	0.706339	0.0282536	2.07169	0	2.64322	0	20.3134	0
CADANIAG00001384	ANIA_01239	813	DUF218 domain protein (AFU_orthologue; AFUA_7G01750)	201	12	14	1	20	1	11	1	45	0	111	9		4.43669	0.264877	1.97604	0.141146	2.32701	0.11635	1.99671	0.181519	4.5778	0	7.77019	0.630016
CADANIAG00001385	ANIA_01238	4075	Nuclear pore complex protein An-Nup120 (Eurofung)	5326	4	804	3	682	0	557	0	1273	0	2010	1		23.4545	0.0176151	22.6406	0.0844797	15.8313	0	20.1716	0	25.8366	0	28.0716	0.013966
CADANIAG00001386	ANIA_01237	1260	hypothetical protein similar to uvsC (Eurofung)	3569	1	658	0	788	0	543	0	928	1	652	0		50.8311	0.0142424	59.9259	0	59.1581	0	63.5977	0	60.9134	0.0656394	29.4494	0
CADANIAG00001387	ANIA_01236	1161	conserved hypothetical protein	3204	373	1355	51	148	30	1057	34	509	55	135	203		49.5238	5.76541	133.926	5.04077	12.0584	2.44426	134.355	4.32174	36.2594	3.91801	6.61761	9.95092
CADANIAG00001388	ANIA_10168	968	conserved hypothetical protein	2764	29	413	1	796	2	328	0	388	2	839	24		51.2408	0.537621	48.9591	0.118545	77.7851	0.19544	50.0047	0	33.1506	0.170879	49.3272	1.41103
CADANIAG00001389	ANIA_10173	2219	conserved hypothetical protein	2402	25	615	0	345	0	331	1	616	8	495	16		19.4254	0.202179	31.8036	0	14.7069	0	22.0132	0.0665051	22.9593	0.298173	12.6954	0.410357
CADANIAG00001390	ANIA_01234	526	hypothetical protein	455	0	21	0	39	0	20	0	122	0	253	0		15.5231	0	4.58134	0	7.01354	0	5.61121	0	19.1827	0	27.3737	0
CADANIAG00001391	ANIA_01233	2468	conserved hypothetical protein	1670	18	248	5	186	0	176	2	426	7	634	4		12.143	0.130882	11.531	0.232479	7.12896	0	10.524	0.119591	14.2758	0.234578	14.6199	0.0922389
CADANIAG00001392	ANIA_01232	2175	Putative Zn(II)2Cys6 transcription factor (Eurofung)	3234	1	464	0	361	0	337	0	792	1	1280	0		26.683	0.00825076	24.4803	0	15.7002	0	22.8656	0	30.1163	0.0380256	33.4927	0
CADANIAG00001393	ANIA_01231	1973	DNA polymerase POL4, putative (AFU_orthologue; AFUA_1G10480)	910	26	120	0	130	0	141	1	200	1	319	24		8.2769	0.236483	6.97932	0	6.23268	0	10.5464	0.0747971	8.38374	0.0419187	9.20159	0.692283
CADANIAG00001394	ANIA_01230	1158	F1F0 ATP synthase assembly protein Atp10, putative (AFU_orthologue; AFUA_1G10490)	1292	157	283	27	269	17	194	21	231	33	315	59		20.022	2.43301	28.0438	2.67556	21.9737	1.38867	24.7232	2.67623	16.4983	2.3569	15.4811	2.89963
CADANIAG00001395	ANIA_01229	628	Putative protein transport protein GOS1 (Golgi SNAREprotein 1) (Eurofung)	1881	3	295	1	275	0	221	1	446	0	644	1		53.7505	0.0857265	53.904	0.182726	41.422	0	51.9332	0.234992	58.7368	0	58.3614	0.0906233
CADANIAG00001396	ANIA_01228	577	60S ribosomal protein L35 (AFU_orthologue; AFUA_1G10510)	39646	9	13701	4	7790	1	7349	3	4621	0	6185	1		1233.04	0.279911	2724.8	0.795505	1277.09	0.163939	1879.6	0.767286	662.362	0	610.047	0.0986333
CADANIAG00001397	ANIA_01227	2802	RNA polymerase II Mediator complex subunit Sin4,putative (AFU_orthologue; AFUA_1G10525)	2378	6	336	1	314	1	231	1	492	0	1005	3		15.2299	0.038427	13.7604	0.0409535	10.6003	0.0337591	12.1662	0.0526676	14.5222	0	20.4126	0.060933
CADANIAG00001398	ANIA_01226	1788	SIR2 family histone deacetylase (Hst4), putative (AFU_orthologue; AFUA_1G10540)	2687	0	414	0	590	0	283	0	722	0	678	0		26.9683	0	26.57	0	31.2135	0	23.3577	0	33.3968	0	21.5805	0
CADANIAG00001399	ANIA_01225	1180	CBF/NF-Y family transcription factor, putative (AFU_orthologue; AFUA_1G10550)	540	65	98	4	141	9	70	10	98	24	133	18		8.21231	0.988518	9.53022	0.388989	11.303	0.721471	8.75443	1.25063	6.86877	1.68215	6.41459	0.86814
CADANIAG00001400	ANIA_01224	531	conserved hypothetical protein	827	0	104	0	123	0	77	0	199	0	324	0		27.9489	0	22.4749	0	21.9113	0	21.3997	0	30.9951	0	34.7256	0
CADANIAG00001401	ANIA_01223	1014	ATP binding protein, putative (AFU_orthologue; AFUA_1G10640)	1018	74	158	8	98	4	133	7	220	25	409	30		18.0162	1.30963	17.8804	0.905338	9.14211	0.373147	19.3565	1.01876	17.944	2.03909	22.9554	1.68377
CADANIAG00001402	ANIA_01222	1718	hypothetical protein similar to S-adenosylmethioninesynthetase (Eurofung)	43298	0	9986	0	6363	0	7915	0	8726	0	10308	0		452.27	0	667.002	0	350.346	0	679.892	0	420.075	0	341.469	0
CADANIAG00001403	ANIA_01221	2784	conserved hypothetical protein	884	4	135	1	115	1	95	0	208	0	331	2		5.69818	0.0257836	5.56446	0.0412183	3.90739	0.0339773	5.03578	0	6.17916	0	6.76641	0.0408846
CADANIAG00001404	ANIA_01220	821	hypothetical protein	783	3	99	0	190	1	95	2	128	0	271	0		17.1148	0.065574	13.8373	0	21.8912	0.115217	17.0762	0.3595	12.8944	0	18.7856	0
CADANIAG00001405	ANIA_01219	2412	nuclear localization protein, putative (AFU_orthologue; AFUA_1G10600)	6835	0	370	0	667	0	315	0	851	0	4632	0		50.8528	0	17.6029	0	26.1582	0	19.2728	0	29.1801	0	109.293	0
CADANIAG00001406	ANIA_01218	1221	GPI anchored protein, putative (AFU_orthologue; AFUA_1G10590)	611	25	83	5	51	1	63	2	253	7	161	10		8.98005	0.367433	7.80048	0.469908	3.95105	0.0774717	7.61442	0.241728	17.1372	0.474152	7.50429	0.466105
CADANIAG00001407	ANIA_01217	1701	homeobox transcription factor, putative (AFU_orthologue; AFUA_1G10580)	13957	6	805	0	1331	5	686	1	3609	0	7526	0		147.245	0.0632995	54.3063	0	74.0171	0.278051	59.5157	0.0867576	175.476	0	251.802	0
CADANIAG00001408	ANIA_10177	684	hypothetical protein	33	599	0	91	0	108	1	151	7	141	25	108		0.865787	15.7154	0	15.2667	0	14.9357	0.215753	32.5786	0.846403	17.049	2.0801	8.98601
CADANIAG00001409	ANIA_01216	792	hypothetical protein similar to glycerol-3-phosphatephosphatase (Eurofung)	1653	351	250	20	270	24	143	24	373	47	617	236		37.4542	7.95308	36.2221	2.89777	32.2476	2.86645	26.6454	4.47196	38.951	4.90804	44.3363	16.9585
CADANIAG00001410	ANIA_01215	1831	GTP binding protein, putative (AFU_orthologue; AFUA_1G10560)	3287	66	831	2	430	4	540	0	837	0	649	60		32.2155	0.646858	52.0801	0.125343	22.2146	0.206647	43.5229	0	37.807	0	20.1723	1.86493
CADANIAG00001411	ANIA_01214	351	hypothetical protein	1	29	0	0	0	0	0	2	0	0	1	27		0.0511265	1.48267	0	0	0	0	0	0.840882	0	0	0.162141	4.3778
CADANIAG00001412	ANIA_01213	3029	conserved hypothetical protein	3288	10	389	1	401	3	259	0	799	2	1440	4		19.4799	0.0592453	14.737	0.0378843	12.5229	0.0936872	12.6186	0	21.8164	0.0546092	27.0559	0.0751554
CADANIAG00001413	ANIA_01211	1607	Vacuolar ATP synthase subunit H, putative (AFU_orthologue; AFUA_1G10670)	3840	0	606	0	867	0	383	0	832	0	1152	0		42.8814	0	43.2729	0	51.0342	0	35.1718	0	42.8196	0	40.7977	0
CADANIAG00001414	ANIA_01210	2793	M protein repeat protein (AFU_orthologue; AFUA_1G10690)	2400	1	495	0	446	0	320	1	380	0	759	0		15.4203	0.00642514	20.3373	0	15.1051	0	16.908	0.0528374	11.2525	0	15.4657	0
CADANIAG00001415	ANIA_01209	714	proteasome regulatory particle subunit (Nas6),putative (AFU_orthologue; AFUA_1G10700)	969	5	196	2	209	0	156	0	182	0	226	3		24.3545	0.125668	31.5004	0.321433	27.689	0	32.2432	0	21.0818	0	18.014	0.239124
CADANIAG00001416	ANIA_01208	1726	mRNA splicing protein (Prp5), putative (AFU_orthologue; AFUA_1G10710)	1919	33	294	6	246	5	191	6	616	6	572	10		19.9521	0.343105	19.5463	0.398905	13.482	0.274023	16.3307	0.513006	29.5172	0.287505	18.8606	0.32973
CADANIAG00001417	ANIA_01207	2458	origin recognition complex subunit Orc1, putative (AFU_orthologue; AFUA_1G10720)	1552	36	367	7	286	5	249	12	278	3	372	9		11.3309	0.262829	17.1334	0.326795	11.0063	0.192418	14.9496	0.720463	9.35401	0.100943	8.61312	0.208382
CADANIAG00001418	ANIA_01206	1038	conserved hypothetical protein	28	89	5	11	1	11	6	7	4	7	12	53		0.484077	1.53867	0.552754	1.21606	0.09113	1.00243	0.853033	0.995205	0.318712	0.557745	0.657936	2.90588
CADANIAG00001419	ANIA_01205	522	prefoldin subunit 5, putative (AFU_orthologue; AFUA_1G10740)	648	1	179	0	96	0	143	0	125	0	105	1		22.2771	0.0343782	39.3497	0	17.3964	0	40.4276	0	19.805	0	11.4477	0.109026
CADANIAG00001420	ANIA_01204	453	conserved hypothetical protein	2090	1	217	0	478	0	179	0	566	0	650	1		82.7945	0.0396146	54.9693	0	99.8132	0	58.3132	0	103.336	0	81.661	0.125632
CADANIAG00001421	ANIA_01203	699	conserved hypothetical protein	51	2	4	0	1	0	4	0	6	0	36	2		1.30932	0.051346	0.656662	0	0.135326	0	0.844491	0	0.70992	0	2.93106	0.162837
CADANIAG00001422	ANIA_11296	147	hypothetical protein	15	0	2	0	5	0	2	0	3	0	3	0		1.83116	0	1.56125	0	3.21745	0	2.00782	0	1.68787	0	1.16146	0
CADANIAG00001423	ANIA_01202	492	NUDIX domain, putative (AFU_orthologue; AFUA_5G13840)	246	0	24	0	14	0	23	0	62	0	123	0		8.9727	0	5.59764	0	2.69167	0	6.89882	0	10.4223	0	14.2279	0
CADANIAG00001424	ANIA_01201	1500	prolyl-tRNA synthetase (AFU_orthologue; AFUA_1G10750)	1924	3	323	0	291	1	199	0	367	0	744	2		23.018	0.0358908	24.7099	0	18.351	0.0630619	19.5783	0	20.2353	0	28.2281	0.0758819
CADANIAG00001425	ANIA_01200	3330	putative CCAAT-box-binding transcription factor (Eurofung)	3706	2809	893	873	436	554	504	775	950	170	923	437		19.9717	15.1377	30.7727	30.0835	12.3851	15.7371	22.3356	34.3455	23.5947	4.22221	15.7745	7.46856
CADANIAG00001426	ANIA_01199	1932	amino acid transporter (Eurofung)	7291	11	463	1	710	0	444	2	1749	3	3925	5		67.7226	0.102174	27.5	0.0593953	34.7624	0	33.9147	0.152769	74.8717	0.128425	115.62	0.147286
CADANIAG00001427	ANIA_01198	1621	hypothetical glycine cleavage system T protein (Eurofung)	4545	0	657	0	1741	0	426	0	1016	0	705	0		50.3158	0	46.5095	0	101.595	0	38.7828	0	51.8377	0	24.7517	0
CADANIAG00001428	ANIA_01197	2409	alpha-1,2-mannosidase family protein, putative (AFU_orthologue; AFUA_1G10790)	1536	1	31	0	18	0	29	0	121	0	1337	1		11.4422	0.00744932	1.47667	0	0.706796	0	1.77653	0	4.15416	0	31.586	0.0236245
CADANIAG00001429	ANIA_01196	957	thioesterase family protein (AFU_orthologue; AFUA_1G10800)	3735	11	407	0	480	1	301	1	837	1	1710	8		70.0377	0.206269	48.8024	0	47.4447	0.0988431	46.4159	0.154206	72.335	0.0864218	101.691	0.475749
CADANIAG00001430	ANIA_01195	1283	vacuolar ATP synthase subunit c (AFU_orthologue; AFUA_1G10810)	4407	3	781	0	807	1	533	1	938	0	1348	1		61.641	0.0419612	69.8527	0	59.4984	0.0737279	61.3074	0.115023	60.466	0	59.7947	0.0443581
CADANIAG00001431	ANIA_01194	621	adenylyl-sulfate kinase (Eurofung)	7292	0	1686	0	1076	0	1109	0	1700	0	1721	0		210.721	0	311.548	0	163.9	0	263.543	0	226.408	0	157.721	0
CADANIAG00001432	ANIA_01193	2112	succinyl-CoA synthetase subunit alpha, putative (AFU_orthologue; AFUA_1G10830)	291	6	76	0	32	0	51	3	47	0	85	3		2.47259	0.0509813	4.12932	0	1.43323	0	3.56359	0.209623	1.84051	0	2.29047	0.0808401
CADANIAG00001433	ANIA_01192	957	hypothetical protein	1300	368	213	62	279	58	150	35	337	70	321	143		24.3773	6.90064	25.5403	7.43428	27.5772	5.7329	23.1308	5.3972	29.1241	6.04952	19.0894	8.50401
CADANIAG00001434	sumO	1285	ubiquitin-like modifier SUMO, putative (AFU_orthologue; AFUA_1G10850)	13185	760	2569	123	2573	159	1621	82	2594	204	3828	192		184.132	10.6136	229.414	10.984	189.407	11.7045	186.162	9.41722	166.956	13.1299	169.538	8.5035
CADANIAG00001435	ANIA_01190	3138	Nuclear pore complex protein An-Nup84 (Eurofung)	5685	27	973	1	903	19	684	1	1327	1	1798	5		32.511	0.154406	35.5811	0.0365684	27.2203	0.572742	32.1673	0.0470283	34.9746	0.0263562	32.6089	0.090681
CADANIAG00001436	ANIA_01189	4299	calcium ion P-type ATPase (Eurofung)	5939	18	559	0	915	3	365	1	1369	1	2731	13		24.7913	0.0751378	14.9212	0	20.1332	0.0660104	12.5296	0.0343277	26.3373	0.0192383	36.1538	0.172098
CADANIAG00001437	ANIA_01188	1311	nuclear mRNA splicing factor-associated protein,putative (AFU_orthologue; AFUA_1G10920)	2161	12	409	0	421	0	256	0	497	1	578	11		29.5805	0.16426	35.7997	0	30.3765	0	28.817	0	31.3537	0.0630859	25.0914	0.477518
CADANIAG00001438	ANIA_01187	1335	conserved hypothetical protein	1306	1	217	0	233	0	157	0	326	1	373	0		17.5556	0.0134423	18.6525	0	16.5095	0	17.3552	0	20.1963	0.0619518	15.9011	0
CADANIAG00001439	ANIA_01186	1518	purine-cytosine transporter (Eurofung)	39	166	1	24	0	31	3	35	5	23	30	53		0.461048	1.96241	0.075594	1.81426	0	1.93174	0.29165	3.40258	0.272416	1.25312	1.12473	1.98703
CADANIAG00001440	ANIA_01185	1503	conserved hypothetical protein	201	0	1	0	1	0	0	0	61	0	138	0		2.39989	0	0.0763484	0	0.0629361	0	0	0	3.35665	0	5.2254	0
CADANIAG00001441	ANIA_01184	1338	conserved hypothetical protein	396	1	1	0	13	0	2	0	87	0	293	1		5.3112	0.0134121	0.0857636	0	0.919064	0	0.22059	0	5.37772	0	12.4627	0.0425347
CADANIAG00001442	ANIA_01183	2097	Putative Zn(II)2Cys6 transcription factor (Eurofung)	9	44	0	1	3	1	0	0	6	9	0	33		0.0770189	0.376537	0	0.0547218	0.135326	0.0451087	0	0	0.23664	0.35496	0	0.895602
CADANIAG00001443	ANIA_01182	1706	tubulin beta-1 chain (Eurofung)	34836	5	6415	0	7682	0	4140	0	9596	0	7003	5		366.44	0.052595	431.496	0	425.945	0	358.124	0	465.207	0	233.617	0.166798
CADANIAG00001444	ANIA_01181	2157	ammonium transporter (Eurofung)	56459	0	254	0	3053	0	289	0	25387	0	27476	0		469.717	0	13.5127	0	133.886	0	19.7724	0	973.411	0	724.941	0
CADANIAG00001445	ANIA_10152	1440	MFS multidrug transporter, putative (AFU_orthologue; AFUA_7G04900)	174	1	9	0	2	1	5	0	14	0	144	0		2.1684	0.0124621	0.717198	0	0.131379	0.0656895	0.512412	0	0.804083	0	5.69114	0
CADANIAG00001446	sskB	3942	MAP kinase kinase kinase (Eurofung)	4860	36	461	0	569	0	295	0	911	0	2624	36		22.1245	0.163885	13.4197	0	13.6538	0	11.0438	0	19.1134	0	37.8832	0.519739
CADANIAG00001447	ANIA_01179	867	vesicle-mediated transport protein Vid24, putative (AFU_orthologue; AFUA_1G10950)	3842	1	445	0	440	0	346	0	818	0	1793	1		79.5228	0.0206983	58.8979	0	48.0056	0	58.8937	0	78.0314	0	117.696	0.0656418
CADANIAG00001448	ANIA_01178	483	Mago nashi domain protein (AFU_orthologue; AFUA_1G10960)	2208	5	499	1	355	0	331	0	405	1	618	3		82.0362	0.18577	118.553	0.237581	69.5248	0	101.133	0	69.3494	0.171233	72.8183	0.353487
CADANIAG00001449	ANIA_01177	2937	Coatomer subunit beta, putative (Eurofung)	13130	3	2044	0	2482	0	1657	0	2291	0	4656	3		80.2258	0.0183303	79.8612	0	79.9386	0	83.2589	0	64.5143	0	90.2212	0.0581322
CADANIAG00001450	ANIA_01176	1698	conserved hypothetical protein similar to long chainbase (LCB) kinase (Eurofung)	2455	2	193	1	274	0	149	0	417	0	1422	1		25.9458	0.0211371	13.043	0.0675805	15.2641	0	12.9497	0	20.3111	0	47.6608	0.0335167
CADANIAG00001451	ANIA_01175	1079	ribosomal RNA processing protein, putative (AFU_orthologue; AFUA_1G10990)	1344	15	329	0	225	3	206	1	223	2	361	9		22.3528	0.249473	34.9891	0	19.7251	0.263002	28.1746	0.13677	17.093	0.153301	19.0408	0.474701
CADANIAG00001452	ANIA_01174	4639	ABC multidrug transporter (Eurofung)	9415	21	25	2	24	0	36	7	110	2	9220	10		36.4208	0.081236	0.618407	0.0494726	0.489379	0	1.14522	0.222682	1.96112	0.0356567	113.111	0.12268
CADANIAG00001453	ANIA_01173	1062	ubiquitin domain protein, putative (AFU_orthologue; AFUA_1G11060)	966	0	130	0	173	0	105	0	172	0	386	0		16.3232	0	14.0468	0	15.4092	0	14.5907	0	13.3949	0	20.6853	0
CADANIAG00001454	ANIA_01172	2205	G-patch domain protein, putative (AFU_orthologue; AFUA_1G11070)	1697	6	300	3	310	0	243	2	244	0	600	1		13.811	0.048831	15.6125	0.156125	13.2988	0	16.2633	0.133855	9.15201	0	15.4861	0.0258102
CADANIAG00001455	ANIA_01171	2784	serine/threonine protein kinase Kin1, putative (AFU_orthologue; AFUA_1G11080)	2975	8	259	1	303	1	190	0	663	1	1560	5		19.1766	0.0515673	10.6755	0.0412183	10.2951	0.0339773	10.0716	0	19.6961	0.0297075	31.89	0.102212
CADANIAG00001456	ANIA_01170	1656	histone-lysine N-methyltransferase Clr4 (AFU_orthologue; AFUA_1G11090)	202	5	15	0	28	0	18	0	53	0	88	5		2.18899	0.054183	1.03942	0	1.5994	0	1.60407	0	2.64698	0	3.02428	0.171834
CADANIAG00001457	ANIA_01169	699	hypothetical protein	331	0	16	0	12	0	9	0	87	0	207	0		8.49775	0	2.62665	0	1.62391	0	1.9001	0	10.2938	0	16.8536	0
CADANIAG00001458	ANIA_01168	6333	VIC calcium ion channel (Eurofung)	9181	1	795	1	933	0	581	0	1901	0	4971	0		26.0156	0.00283363	14.4051	0.0181196	13.9358	0	13.5388	0	24.8261	0	44.6718	0
CADANIAG00001459	ANIA_01167	1424	conserved hypothetical protein	5146	30	895	3	984	8	598	1	1137	1	1532	17		64.8505	0.378063	72.1227	0.241752	65.3648	0.531421	61.9731	0.103634	66.0367	0.0580798	61.2277	0.67942
CADANIAG00001460	ANIA_01166	1188	60S ribosomal protein L6 (AFU_orthologue; AFUA_1G11130)	33771	3	8867	0	6945	0	5656	0	5220	1	7083	2		510.13	0.0453167	856.484	0	552.986	0	702.595	0	363.404	0.0696175	339.313	0.0958105
CADANIAG00001461	ANIA_01165	1236	conserved hypothetical protein similar to 3-ketosphinganine reductase (Eurofung)	2601	0	382	0	241	0	204	0	736	0	1038	0		37.7638	0	35.4653	0	18.4441	0	24.357	0	49.2487	0	47.7945	0
CADANIAG00001462	ANIA_01164	1967	Sas10/Utp3 family protein (AFU_orthologue; AFUA_1G11160)	1712	4	318	0	127	2	175	0	521	1	571	1		15.619	0.036493	18.5516	0	6.10742	0.0961799	13.1294	0	21.9063	0.0420466	16.5208	0.0289331
CADANIAG00001463	ANIA_01163	2676	oligomeric mitochondrial matrix chaperone (Eurofung)	13913	11	2766	2	3886	1	2429	6	4045	1	787	1		93.3014	0.0737666	118.611	0.0857636	137.365	0.0353486	133.953	0.330885	125.017	0.0309064	16.7374	0.0212673
CADANIAG00001464	ANIA_01162	913	eukaryotic translation elongation factor 1 subunitEef1-beta, putative (AFU_orthologue; AFUA_1G11190)	32427	0	7380	0	6298	0	5359	0	7455	0	5935	0		637.367	0	927.565	0	652.515	0	866.214	0	675.324	0	369.955	0
CADANIAG00001465	ANIA_01161	449	conserved hypothetical protein	827	13	185	3	141	1	112	6	177	1	212	2		33.0531	0.519578	47.2807	0.766715	29.7051	0.210675	36.8115	1.97205	32.6033	0.1842	26.8713	0.253503
CADANIAG00001466	ANIA_01160	820	GPI anchored protein, putative (AFU_orthologue; AFUA_1G11220)	31678	3	4116	0	11561	0	5518	0	5222	2	5261	1		693.262	0.0656539	575.997	0	1333.64	0	993.07	0	526.694	0.201721	365.135	0.0694042
CADANIAG00001467	ANIA_01159	1413	ubiquitin conjugating enzyme E2, putative (AFU_orthologue; AFUA_1G11410)	770	0	81	0	119	0	87	0	293	0	190	0		9.77917	0	6.57812	0	7.96642	0	9.08634	0	17.1499	0	7.65263	0
CADANIAG00001468	ANIA_01158	4480	cell wall biogenesis protein phosphatase Ssd1,putative (AFU_orthologue; AFUA_1G11420)	19582	9	1576	0	2316	7	1175	2	5296	0	9219	0		78.4391	0.036051	40.368	0	48.9011	0.147801	38.7054	0.0658816	97.7699	0	117.113	0
CADANIAG00001469	ANIA_01157	1446	Nuclear pore complex protein An-Gle1 (Eurofung)	985	48	183	12	188	4	119	10	222	6	273	16		12.2242	0.595698	14.5225	0.952296	12.2984	0.261668	12.1448	1.02057	12.6975	0.343177	10.7447	0.629725
CADANIAG00001470	ANIA_01156	6955	myosin class II heavy chain (MHC), putative (AFU_orthologue; AFUA_1G11450)	5978	8	708	0	1161	3	467	0	1314	1	2328	4		15.4245	0.0206417	11.6814	0	15.7904	0.0408021	9.90904	0	15.6255	0.0118915	19.0496	0.0327312
CADANIAG00001471	ANIA_10150	1526	Putative beta-transglucosylase. Family GH17. Afumigatus Bgt1-like (Eurofung)	12950	24	2186	9	3384	7	1419	5	3285	1	2676	2		152.289	0.282234	164.382	0.676779	209.766	0.433912	137.227	0.483535	178.039	0.0541977	99.8001	0.074589
CADANIAG00001472	ANIA_10154	549	conserved hypothetical protein	0	177	0	17	0	17	0	6	0	28	0	109		0	5.78568	0	3.55333	0	2.92911	0	1.61284	0	4.21814	0	11.2994
CADANIAG00001473	ANIA_01154	609	endosomal cargo receptor (P24), putative (AFU_orthologue; AFUA_1G11470)	4301	0	866	0	772	0	531	0	1041	0	1091	0		126.738	0	163.177	0	119.911	0	128.674	0	141.374	0	101.955	0
CADANIAG00001474	ANIA_01153	1260	spherulin, putative (AFU_orthologue; AFUA_3G03880)	22	1	3	0	5	0	0	1	2	0	12	0		0.313333	0.0142424	0.273218	0	0.375369	0	0	0.117123	0.131279	0	0.542014	0
CADANIAG00001475	ANIA_01152	590	conserved hypothetical protein	7783	4	1703	2	1579	0	1042	2	1734	0	1725	0		236.727	0.121664	331.224	0.388989	253.156	0	260.632	0.500253	243.07	0	166.394	0
CADANIAG00001476	ANIA_01151	1179	carboxy-cis,cis-muconate cyclase, putative (AFU_orthologue; AFUA_6G11580)	863	0	129	0	71	0	65	0	159	0	439	0		13.1356	0	12.5555	0	5.69643	0	8.13601	0	11.1537	0	21.1909	0
CADANIAG00001477	ANIA_01150	1542	acetylornithine aminotransferase, ornithinetransaminase (Eurofung)	2640	24	697	3	770	4	487	6	309	2	377	9		30.7237	0.279306	51.8689	0.223252	47.2351	0.245377	46.6076	0.574221	16.5733	0.107271	13.9141	0.332168
CADANIAG00001478	ANIA_01149	473	conserved hypothetical protein	519	2	123	0	141	0	77	1	72	0	106	1		19.6906	0.0758791	29.8403	0	28.1979	0	24.0238	0.311997	12.5894	0	12.7539	0.12032
CADANIAG00001479	ANIA_01148	2171	vacuolar endopolyphosphatase, putative (AFU_orthologue; AFUA_1G11490)	4837	25	885	3	1489	6	874	4	837	1	752	11		39.9825	0.206649	46.7781	0.15857	64.8774	0.261427	59.4106	0.271902	31.8861	0.0380956	19.7132	0.288358
CADANIAG00001480	ANIA_01147	1089	conserved hypothetical protein	550	9	91	0	150	1	54	0	104	0	151	8		9.06334	0.148309	9.58898	0	13.0293	0.0868622	7.31776	0	7.89843	0	7.8913	0.418082
CADANIAG00001481	ANIA_10149	1730	conserved hypothetical protein	8404	1	332	0	690	1	261	0	3096	0	4025	0		87.1753	0.0103731	22.0217	0	37.7278	0.054678	22.2642	0	148.01	0	132.41	0
CADANIAG00001482	ANIA_10155	1206	cation diffusion facilitator 1 (AFU_orthologue; AFUA_1G14440)	911	40	170	4	193	6	129	7	185	2	234	21		13.5558	0.595204	16.1756	0.380602	15.138	0.470611	15.7854	0.85657	12.687	0.137157	11.0425	0.990995
CADANIAG00001483	ANIA_01145	1602	conserved hypothetical protein	221	102	59	18	29	8	24	12	27	8	82	56		2.47562	1.14259	4.22618	1.28934	1.71236	0.472374	2.21086	1.10543	1.39392	0.413012	2.91307	1.98941
CADANIAG00001484	ANIA_01144	1465	conserved hypothetical protein	2102	0	309	0	272	0	271	0	66	0	1184	0		25.7483	0	24.2036	0	17.5626	0	27.2988	0	3.72599	0	45.9953	0
CADANIAG00001485	ANIA_01143	2223	RING finger protein (Zin), putative (AFU_orthologue; AFUA_4G03910)	4621	3	692	1	903	1	612	0	651	0	1763	1		37.3035	0.0242178	35.7212	0.0516202	38.4244	0.0425519	40.6279	0	24.2201	0	45.1349	0.0256012
CADANIAG00001486	ANIA_01142	1818	isoamyl alcohol oxidase, putative (AFU_orthologue; AFUA_7G00940)	770	1157	18	110	10	221	42	71	98	510	602	245		7.60064	11.4207	1.13615	6.94317	0.520313	11.4989	3.40932	5.76337	4.45828	23.2013	18.8453	7.66958
CADANIAG00001487	ANIA_10148	1020	hypothetical protein similar to ChpA (Eurofung)	4561	41	884	13	1286	6	760	14	1119	3	512	5		80.2441	0.721335	99.4514	1.46252	119.261	0.556429	109.958	2.02554	90.733	0.243252	28.5673	0.278978
CADANIAG00001488	ANIA_10156	1347	ethanolamine kinase, putative (AFU_orthologue; AFUA_1G11550)	5262	34	1339	0	618	0	753	0	1255	3	1297	31		70.103	0.452965	114.07	0	43.399	0	82.4972	0	77.0568	0.1842	54.7989	1.30977
CADANIAG00001489	ANIA_01140	1104	hypothetical protein similar to dehydroshikimatedehydratase (Eurofung)	1009	40	0	10	2	1	5	1	43	1	959	27		16.4012	0.650196	0	1.03942	0.171364	0.085682	0.668364	0.133673	3.22132	0.0749145	49.4366	1.39186
CADANIAG00001490	ANIA_01139	1272	hypothetical protein similar to qutH (Eurofung)	196	29	30	1	21	0	27	0	35	7	83	21		2.76517	0.409133	2.70641	0.0902135	1.56168	0	3.13248	0	2.27571	0.455141	3.71356	0.939575
CADANIAG00001491	ANIA_01138	1602	quinate permease (Eurofung)	93	1	18	0	14	0	17	0	19	0	25	1		1.04177	0.0112019	1.28934	0	0.826654	0	1.56602	0	0.980903	0	0.888131	0.0355252
CADANIAG00001492	ANIA_01137	990	quinate 5-dehydrogenase (Eurofung)	235	4	79	1	79	0	48	0	22	3	7	0		4.25977	0.0725067	9.15695	0.115911	7.54832	0	7.15514	0	1.8379	0.250623	0.402404	0
CADANIAG00001493	ANIA_01136	996	protein qutG (Eurofung)	137	0	6	0	32	0	1	0	35	0	63	0		2.46839	0	0.691275	0	3.03913	0	0.148167	0	2.90632	0	3.59982	0
CADANIAG00001494	ANIA_01135	462	catabolic 3-dehydroquinase (Eurofung)	0	96	0	11	0	9	0	14	0	21	0	41		0	3.72892	0	2.73218	0	1.84272	0	4.47196	0	3.75935	0	5.05058
CADANIAG00001495	ANIA_01134	2478	qutA, Zn(II)2Cys6 transcription factor involved inquinic acid utilization (Eurofung)	507	1	66	0	67	1	51	0	77	0	246	0		3.67164	0.00724189	3.05634	0	2.5576	0.0381731	3.03725	0	2.56995	0	5.6498	0
CADANIAG00001496	ANIA_01133	1048	conserved hypothetical protein: quinate catabolismcluster repressor (Eurofung)	16793	0	1563	0	2881	0	1386	0	3683	0	7280	0		287.555	0	171.142	0	260.04	0	195.17	0	290.654	0	395.339	0
CADANIAG00001497	ANIA_01132	2706	hypothetical protein similar to repressor protein (Eurofung)	1185	0	162	0	179	0	114	0	183	0	547	0		7.85858	0	6.86983	0	6.25725	0	6.21712	0	5.59318	0	11.5043	0
CADANIAG00001498	ANIA_01131	624	cytosolic Cu/Zn superoxide dismutase, putative (AFU_orthologue; AFUA_1G11640)	423	149	8	16	9	26	9	11	142	33	255	63		12.1649	4.28504	1.47117	2.94235	1.36432	3.94137	2.12848	2.60148	18.8208	4.37386	23.2571	5.74587
CADANIAG00001499	ANIA_01130	3093	conserved hypothetical protein	2148	6	160	1	268	1	167	1	417	0	1136	3		12.4626	0.0348117	5.93607	0.0371004	8.19622	0.0305829	7.96799	0.0477125	11.1504	0	20.9025	0.0552002
CADANIAG00001500	ANIA_01129	1671	conserved hypothetical protein	212	0	16	0	24	0	13	0	52	0	107	0		2.27674	0	1.09876	0	1.35861	0	1.1481	0	2.57372	0	3.64424	0
CADANIAG00001501	ANIA_01128	2689	conserved hypothetical protein	2973	11	472	7	569	0	277	3	970	0	685	1		19.8407	0.07341	20.1423	0.298721	20.0161	0	15.202	0.164643	29.8343	0	14.4977	0.0211645
CADANIAG00001502	ANIA_01127	1541	conserved hypothetical protein	1135	3	104	1	192	0	86	1	235	0	518	1		13.2174	0.0349359	7.74443	0.0744657	11.7857	0	8.23584	0.0957656	12.6125	0	19.1305	0.0369315
CADANIAG00001503	ANIA_01126	1101	ADP-ribosylation factor (Broad)	41618	5	6759	1	7608	1	4655	1	9843	1	12753	1		678.34	0.081496	704.456	0.104225	653.645	0.0859154	623.942	0.134037	739.393	0.0751187	659.211	0.0516907
CADANIAG00001504	ANIA_01125	129	conserved hypothetical protein	9	59	0	4	1	4	0	7	1	16	7	28		1.25201	8.20759	0	3.55819	0.733278	2.93311	0	8.00793	0.641129	10.2581	3.08822	12.3529
CADANIAG00001505	ANIA_01124	1539	conserved hypothetical protein	3384	234	317	76	326	36	217	68	1069	6	1455	48		39.4589	2.72854	23.6363	5.66675	20.0372	2.2127	20.8081	6.52052	57.4479	0.322439	53.8051	1.77502
CADANIAG00001506	ANIA_01122	858	60S ribosomal protein L1 (AFU_orthologue; AFUA_1G11710)	38016	1	10720	0	8348	0	6451	0	5137	1	7360	0		795.12	0.0209154	1433.73	0	920.351	0	1109.56	0	495.174	0.0963935	488.191	0
CADANIAG00001507	ANIA_01121	1336	conserved hypothetical protein	1705	24	330	5	494	4	242	2	267	4	372	9		22.9019	0.322373	28.3443	0.42946	34.9767	0.283212	26.7314	0.22092	16.5287	0.247622	15.8466	0.383385
CADANIAG00001508	ANIA_01120	1368	proline-rich, actin-associated protein Vrp1,putative (AFU_orthologue; AFUA_1G11690)	1152	3	110	1	202	0	88	1	232	0	520	1		15.1119	0.039354	9.2271	0.0838828	13.9677	0	9.49311	0.107876	14.0261	0	21.633	0.0416019
CADANIAG00001509	ANIA_01119	210	small nuclear ribonucleoprotein Lsm8, putative (AFU_orthologue; AFUA_1G11670)	316	41	60	4	52	2	47	0	80	14	77	21		27.0036	3.50363	32.7862	2.18575	23.423	0.900885	33.0286	0	31.5069	5.51371	20.8675	5.69114
CADANIAG00001510	ANIA_01118	2135	conserved hypothetical protein	7797	1	852	0	1470	0	635	0	1929	0	2911	1		65.5365	0.00840534	45.7932	0	65.1295	0	43.8923	0	74.7256	0	77.5968	0.0266564
CADANIAG00001511	ANIA_01117	1436	COPII-coated vesicle protein SurF4/Erv29, putative (AFU_orthologue; AFUA_1G11770)	7385	0	859	0	1195	0	630	0	1768	0	2933	0		92.2889	0	68.6432	0	78.7176	0	64.7438	0	101.827	0	116.24	0
CADANIAG00001512	ANIA_01116	2086	hypothetical protein	4197	9	711	1	897	2	497	1	883	0	1209	5		36.1059	0.0774251	39.1124	0.0550104	40.6758	0.0906931	35.1604	0.0707453	35.0091	0	32.9846	0.136413
CADANIAG00001513	ANIA_01115	1266	nucleoside hydrolase, putative (AFU_orthologue; AFUA_1G11790)	2824	1	196	0	343	1	154	0	1111	0	1020	0		40.0299	0.0141749	17.7657	0	25.6282	0.0747179	17.9514	0	72.5798	0	45.8528	0
CADANIAG00001514	ANIA_01114	1497	putative bHLH transcription factor (Eurofung)	767	55	119	22	155	11	144	9	121	3	228	10		9.19448	0.659317	9.12187	1.6864	9.79419	0.695071	14.1956	0.887223	6.68496	0.165743	8.66787	0.38017
CADANIAG00001515	ANIA_01113	402	conserved hypothetical protein	5	121	1	23	1	40	1	28	0	13	2	17		0.223202	5.40148	0.285452	6.56539	0.235306	9.41223	0.367101	10.2788	0	2.67456	0.283141	2.4067
CADANIAG00001516	ANIA_01112	748	conserved hypothetical protein	1723	12	189	0	519	0	185	0	419	0	411	12		41.3368	0.287894	28.9947	0	65.6333	0	36.4991	0	46.3284	0	31.2709	0.913018
CADANIAG00001517	ANIA_10147	1164	conserved hypothetical protein	98	0	6	0	26	0	2	0	5	0	59	0		1.51087	0	0.591503	0	2.1129	0	0.253565	0	0.355265	0	2.88469	0
CADANIAG00001518	ANIA_10167	2301	conserved hypothetical protein	713	0	96	0	187	0	72	0	142	0	216	0		5.56066	0	4.78755	0	7.68747	0	4.61772	0	5.10396	0	5.3424	0
CADANIAG00001519	ANIA_01110	1482	MFS transporter, putative (AFU_orthologue; AFUA_1G11820)	460	0	42	0	107	0	47	0	135	0	129	0		5.5701	0	3.25207	0	6.82958	0	4.68017	0	7.53391	0	4.95383	0
CADANIAG00001520	ANIA_01109	1488	MFS sugar transporter, putative (AFU_orthologue; AFUA_1G11830)	218	0	7	0	12	0	2	0	26	0	171	0		2.6291	0	0.539826	0	0.762846	0	0.198353	0	1.44513	0	6.54022	0
CADANIAG00001521	ANIA_01108	751	hypothetical protein	126	22	3	6	9	4	2	5	6	0	106	7		3.01081	0.525698	0.458395	0.916791	1.1336	0.503824	0.393009	0.982522	0.660764	0	8.03277	0.530466
CADANIAG00001522	ANIA_01107	837	cell-associated beta-galactosidase, putative (AFU_orthologue; AFUA_5G14090)	185	16	12	3	20	0	13	2	11	4	129	7		3.96643	0.343042	1.64518	0.411296	2.26028	0	2.29208	0.352628	1.08693	0.395248	8.7713	0.475962
CADANIAG00001523	ANIA_01106	1947	conserved hypothetical protein	642	6	85	1	76	1	43	0	157	0	281	4		5.91728	0.0553017	5.0097	0.0589377	3.69238	0.0485839	3.25923	0	6.66912	0	8.21372	0.116921
CADANIAG00001524	ANIA_01105	1027	mitochondrial import receptor subunit tom22 (AFU_orthologue; AFUA_1G11860)	9915	0	2209	0	1973	0	1516	0	2026	0	2191	0		173.251	0	246.822	0	181.725	0	217.842	0	163.156	0	121.415	0
CADANIAG00001525	ANIA_01104	1713	mitochondrial processing peptidase alpha subunit,putative (AFU_orthologue; AFUA_1G11870)	2790	9	445	0	594	0	406	2	567	3	778	4		29.2281	0.0942841	29.81	0	32.801	0	34.9769	0.1723	27.3754	0.144844	25.8477	0.132893
CADANIAG00001526	ANIA_01103	2073	acetoacetyl-CoA synthase (AFU_orthologue; AFUA_1G11880)	693	118	184	3	170	4	146	2	72	7	121	102		5.99912	1.02149	10.1854	0.166066	7.75726	0.182524	10.3936	0.142378	2.87255	0.279276	3.32189	2.80027
CADANIAG00001527	ANIA_11295	93	hypothetical protein	8	25	1	7	0	1	1	10	0	2	6	5		1.54369	4.82403	1.23389	8.63722	0	1.01713	1.58683	15.8683	0	1.77862	3.6717	3.05975
CADANIAG00001528	ANIA_01102	2311	hypothetical protein similar to serine palmitoyltransferase subunit (Eurofung)	17948	2	2979	0	3279	1	2638	1	2937	0	6115	0		139.37	0.0155304	147.921	0	134.215	0.0409316	168.456	0.0638575	105.109	0	150.59	0
CADANIAG00001529	ANIA_01101	1383	amino acid transporter (Eurofung)	2473	0	10	0	13	0	8	0	496	0	1946	0		32.0889	0	0.82973	0	0.889159	0	0.85365	0	29.6616	0	80.0793	0
CADANIAG00001530	ANIA_01100	4068	hypothetical 5-oxoprolinase (Eurofung)	1567	533	8	13	5	12	6	13	353	155	1195	340		6.9126	2.35125	0.225667	0.366709	0.116265	0.279035	0.217662	0.471601	7.17677	3.15127	16.7181	4.75661
CADANIAG00001531	ANIA_10165	783	conserved histidine-rich protein (AFU_orthologue; AFUA_1G11910)	62	145	1	9	2	6	0	5	19	30	40	95		1.42096	3.32322	0.146554	1.31898	0.241617	0.72485	0	0.942367	2.00691	3.1688	2.90735	6.90496
CADANIAG00001532	ANIA_10166	1459	PQ loop repeat protein (AFU_orthologue; AFUA_1G11900)	7279	16	50	4	150	1	50	10	1643	0	5386	1		89.5303	0.196797	3.93254	0.314604	9.72511	0.0648341	5.05739	1.01148	93.136	0	210.092	0.0390071
CADANIAG00001533	ANIA_01099	2166	conserved hypothetical protein, tea4 homologue TeaC (Eurofung)	2675	23	349	6	326	0	214	9	645	0	1141	8		22.1625	0.190556	18.4895	0.317872	14.237	0	14.5803	0.613191	24.6284	0	29.9797	0.210199
CADANIAG00001534	ANIA_11294	93	hypothetical protein	3	951	0	5	0	9	3	5	0	28	0	904		0.578884	183.506	0	6.16944	0	9.15415	4.76048	7.93413	0	24.9006	0	553.204
CADANIAG00001535	ANIA_01098	240	hypothetical protein	69	136	10	3	2	6	8	3	8	6	41	118		5.15931	10.1691	4.78132	1.4344	0.788274	2.36482	4.91916	1.84468	2.75685	2.06764	9.72237	27.9815
CADANIAG00001536	ANIA_01097	2210	protein kinase, putative (AFU_orthologue; AFUA_1G11930)	30993	24	765	2	1890	0	799	0	3401	10	24138	12		251.666	0.194882	39.7217	0.103848	80.8962	0	53.3539	0	127.277	0.374234	621.596	0.309021
CADANIAG00001537	ANIA_01096	1869	cyclin, hypothetical (Eurofung)	8606	4	505	0	715	1	477	0	2444	0	4465	3		82.6315	0.0384064	31.0057	0	36.1872	0.0506115	37.6635	0	108.15	0	135.96	0.0913506
CADANIAG00001538	ANIA_01095	1059	50S ribosomal subunit protein L15 (AFU_orthologue; AFUA_1G11940)	2100	17	436	0	390	0	278	0	389	0	607	17		35.5858	0.288076	47.2443	0	34.8359	0	38.7401	0	30.3801	0	32.6206	0.913592
CADANIAG00001539	ANIA_01094	2376	NADH dehydrogenase (Eurofung)	29109	555	2918	13	2347	14	2259	15	8383	3	13202	510		219.854	4.19179	140.928	0.62785	93.4383	0.557366	140.308	0.931659	291.802	0.104426	316.222	12.2158
CADANIAG00001540	ANIA_01093	2730	mitochondrial dynamin GTPase (Msp1), putative (AFU_orthologue; AFUA_1G11970)	5759	593	877	1	1176	0	586	1	1139	2	1981	589		37.8563	3.89803	36.8634	0.0420336	40.7477	0	31.6772	0.0540567	34.5061	0.0605902	41.2973	12.2787
CADANIAG00001541	ANIA_01092	1372	glutamine amidotransferase, putative (AFU_orthologue; AFUA_1G11980)	1256	18	159	2	190	1	112	3	235	4	560	8		16.4282	0.235435	13.2985	0.167276	13.0996	0.0689453	12.0469	0.322685	14.1661	0.241124	23.2292	0.331845
CADANIAG00001542	ANIA_10157	1270	conserved hypothetical protein	1491	8	313	2	251	0	215	0	333	3	379	3		21.0682	0.113042	28.2813	0.180711	18.6951	0	24.9831	0	21.6858	0.195368	16.9838	0.134436
CADANIAG00001543	ANIA_10164	2110	nuclear and cytoplasmic polyadenylated RNA-bindingprotein pub1 (AFU_orthologue; AFUA_1G12000)	8792	2	826	0	897	0	501	1	2958	1	3610	0		74.7754	0.0170099	44.9217	0	40.2132	0	35.0403	0.0699406	115.945	0.039197	97.3698	0
CADANIAG00001544	ANIA_01090	1198	conserved hypothetical protein	900	643	115	6	130	88	93	11	251	12	311	526		13.4815	9.6318	11.0154	0.574716	10.2647	6.94839	11.4561	1.35503	17.3281	0.828437	14.7742	24.9878
CADANIAG00001545	ANIA_01089	2442	arrestin domain protein (AFU_orthologue; AFUA_1G12020)	12124	9	286	2	1802	3	257	3	1916	0	7863	1		89.0951	0.0661379	13.4394	0.0939817	69.802	0.116207	15.531	0.181296	64.8911	0	183.249	0.0233053
CADANIAG00001546	ANIA_01088	1024	conserved hypothetical protein	1146	4773	10	126	0	601	4	111	226	1044	906	2891		20.0834	83.6459	1.12062	14.1198	0	55.5179	0.576464	15.9969	18.2534	84.321	50.3533	160.675
CADANIAG00001547	ANIA_01087	1506	cytochrome P450 monooxygenase, putative (AFU_orthologue; AFUA_3G03930)	2211	216	16	7	6	12	24	5	386	71	1779	121		26.3461	2.57384	1.21914	0.533374	0.376864	0.753728	2.35179	0.489956	21.1981	3.89914	67.228	4.57256
CADANIAG00001548	ANIA_10158	1032	conserved hypothetical protein	1085	10	136	0	119	0	117	0	279	1	434	9		18.867	0.17389	15.1223	0	10.9075	0	16.7309	0	22.3594	0.0801411	23.9337	0.496321
CADANIAG00001549	ANIA_10146	1031	conserved hypothetical protein	369	14	41	1	33	0	26	5	106	3	163	5		6.42275	0.243682	4.56335	0.111301	3.02771	0	3.72157	0.715687	8.5032	0.240657	8.99764	0.276001
CADANIAG00001550	ANIA_01085	2942	GTP-binding protein Sey1, putative (AFU_orthologue; AFUA_1G12180)	8741	1	1311	0	1766	1	1059	0	1665	0	2940	0		53.3178	0.00609973	51.1351	0	56.7815	0.0321526	53.1209	0	46.8066	0	56.8727	0
CADANIAG00001551	ANIA_01084	1610	hypothetical protein similar to elongation factorEF-Tu (Broad)	16356	2	3485	0	3289	1	2572	1	3082	0	3928	0		182.308	0.0222924	248.391	0	193.24	0.0587533	235.753	0.0916613	158.322	0	138.85	0
CADANIAG00001552	ANIA_01083	687	translation initiation factor IF3, putative (AFU_orthologue; AFUA_1G12160)	608	2	159	2	81	0	101	0	149	0	118	0		15.8818	0.0522428	26.5582	0.334066	11.1529	0	21.6959	0	17.9376	0	9.77518	0
CADANIAG00001553	ANIA_01082	1849	nucleoside diphosphatase Gda1 (AFU_orthologue; AFUA_1G12150)	10329	2	1590	1	1257	0	1029	0	2638	1	3815	0		100.248	0.0194109	98.6777	0.0620615	64.3068	0	82.1279	0	117.998	0.0447299	117.424	0
CADANIAG00001554	ANIA_01081	690	hypothetical protein	482	3	118	0	59	0	80	0	104	1	121	2		12.5358	0.0780235	19.6242	0	8.08838	0	17.1101	0	12.4658	0.119863	9.98012	0.164961
CADANIAG00001555	ANIA_01080	816	translation initiation factor eIF4E, putative (AFU_orthologue; AFUA_1G12130)	370	3	42	1	54	0	36	1	130	1	108	0		8.13701	0.0659758	5.90633	0.140627	6.25982	0	6.51065	0.180851	13.1761	0.101355	7.53239	0
CADANIAG00001556	ANIA_10162	351	hypothetical protein	0	289	0	56	0	39	0	37	0	57	0	100		0	14.7756	0	18.308	0	10.5103	0	15.5563	0	13.4308	0	16.2141
CADANIAG00001557	ANIA_01079	2300	arginine rich protein (AFU_orthologue; AFUA_1G12120)	1638	0	356	0	233	0	240	0	349	0	460	0		12.7803	0	17.7616	0	9.58267	0	15.3991	0	12.5497	0	11.3823	0
CADANIAG00001558	ANIA_10163	548	NADH-ubiquinone oxidoreductase 14 kDa subunit,putative (AFU_orthologue; AFUA_1G12110)	5980	1	1650	0	1073	1	1116	0	1102	0	1039	0		195.828	0.0327471	345.511	0	185.216	0.172615	300.535	0	166.317	0	107.903	0
CADANIAG00001559	ANIA_01078	804	conserved hypothetical protein	15	1	2	0	4	0	2	1	1	0	6	0		0.334802	0.0223202	0.285452	0	0.470611	0	0.367101	0.183551	0.102868	0	0.424712	0
CADANIAG00001560	ANIA_01077	2160	Putative Zn(II)2Cys6 transcription factor (Eurofung)	121	8	42	0	13	0	17	0	14	0	35	8		1.00528	0.0664645	2.23128	0	0.569309	0	1.16147	0	0.536055	0	0.922176	0.210783
CADANIAG00001561	ANIA_01076	1374	cation efflux family protein family (AFU_orthologue; AFUA_1G12090)	1404	0	230	0	250	0	159	0	284	0	481	0		18.3372	0	19.2088	0	17.2112	0	17.0774	0	17.0949	0	19.9231	0
CADANIAG00001562	ANIA_01075	2674	RING finger ubiquitin ligase (Tul1), putative (AFU_orthologue; AFUA_1G12080)	3396	2	384	0	545	0	312	0	757	0	1398	2		22.7908	0.0134221	16.4789	0	19.2794	0	17.2189	0	23.4137	0	29.754	0.0425665
CADANIAG00001563	ANIA_01074	660	hypothetical glycine cleavage H-protein (Eurofung)	4948	0	878	0	1368	0	603	0	1188	0	911	0		134.536	0	152.654	0	196.065	0	134.83	0	148.87	0	78.555	0
CADANIAG00001564	ANIA_10161	530	37S ribosomal protein Mrp17 (AFU_orthologue; AFUA_1G12065)	1598	2	352	0	339	0	249	0	340	0	318	2		54.1071	0.0677185	76.2124	0	60.5038	0	69.3323	0	53.0564	0	34.1469	0.21476
CADANIAG00001565	ANIA_01073	1806	MFS peptide transporter, putaitve (AFU_orthologue; AFUA_1G12240)	319	1	2	0	4	0	4	0	4	0	305	1		3.16976	0.00993655	0.127078	0	0.209508	0	0.326854	0	0.18318	0	9.61129	0.0315124
CADANIAG00001566	ANIA_01072	786	hypothetical protein	267	0	22	0	48	0	30	0	74	0	93	0		6.09596	0	3.21188	0	5.77667	0	5.63262	0	7.78654	0	6.73379	0
CADANIAG00001567	ANIA_01071	3558	conserved hypothetical protein	149	9	3	1	33	2	11	3	56	1	46	2		0.751508	0.0453931	0.0967552	0.0322517	0.877337	0.0531719	0.456246	0.124431	1.30172	0.023245	0.735786	0.0319907
CADANIAG00001568	ANIA_11293	78	hypothetical protein	0	1	0	0	0	0	0	1	0	0	0	0		0	0.230069	0	0	0	0	0	1.89198	0	0	0	0
CADANIAG00001569	ANIA_11292	240	hypothetical protein	10	3	2	1	1	0	4	2	0	0	3	0		0.747725	0.224318	0.956264	0.478132	0.394137	0	2.45958	1.22979	0	0	0.711393	0
CADANIAG00001570	ANIA_01069	996	chitin biosynthesis protein (Chs7), putative (AFU_orthologue; AFUA_1G12040)	3992	0	483	0	683	0	422	0	823	0	1581	0		71.9258	0	55.6476	0	64.8664	0	62.5267	0	68.3401	0	90.3383	0
CADANIAG00001571	ANIA_01068	1383	conserved hypothetical protein	647	361	47	20	126	19	41	12	173	23	260	287		8.39529	4.68423	3.89973	1.65946	8.61801	1.29954	4.37496	1.28048	10.3457	1.37544	10.6992	11.8103
CADANIAG00001572	ANIA_01067	330	antibiotic biosynthesis monooxygenase, putative (AFU_orthologue; AFUA_1G12025)	239	3	14	0	7	0	9	2	45	0	164	1		12.9968	0.16314	4.86825	0	2.00652	0	4.02477	0.894392	11.278	0	28.2833	0.172459
CADANIAG00001573	ANIA_01066	1228	mitochondrial hypoxia responsive domain protein (AFU_orthologue; AFUA_1G12250)	18600	48	1889	1	8731	3	1980	4	2102	12	3898	28		271.812	0.701449	176.519	0.093446	672.549	0.23109	237.946	0.4807	141.569	0.808198	180.652	1.29765
CADANIAG00001574	ANIA_01065	1687	transcriptional elongation factor Iws1, putative (AFU_orthologue; AFUA_1G12260)	2955	411	436	97	489	136	302	116	705	22	1023	40		31.4337	4.372	29.6572	6.59805	27.419	7.62575	26.4182	10.1474	34.5628	1.07856	34.5112	1.34941
CADANIAG00001575	ANIA_10159	395	conserved hypothetical protein	3250	194	1114	36	544	17	956	29	322	44	314	68		147.652	8.81369	323.629	10.4584	130.275	4.07109	357.168	10.8346	67.4208	9.21278	45.241	9.79741
CADANIAG00001576	ANIA_01064	1579	Nuclear pore complex protein An-Nup57 (Eurofung)	3141	0	647	0	457	0	484	0	737	0	816	0		35.6976	0	47.0198	0	27.3774	0	45.2351	0	38.6029	0	29.4108	0
CADANIAG00001577	ANIA_01063	1296	hypothetical protein similar to possible NADH-ubiquinone oxidoreductase (Eurofung)	5518	940	1401	111	951	111	1056	86	1091	219	1019	413		76.4065	13.016	124.049	9.82826	69.4119	8.10171	120.246	9.79277	69.6233	13.9757	44.7475	18.1361
CADANIAG00001578	ANIA_01062	1523	Acyl CoA binding protein, putative (AFU_orthologue; AFUA_1G12300)	1876	544	265	126	235	61	202	112	413	128	761	117		22.1048	6.40992	19.9666	9.49357	14.5958	3.78868	19.5733	10.8525	22.4277	6.95097	28.437	4.37205
CADANIAG00001579	ANIA_01061	1593	GABA transporter (Eurofung)	2530	104	195	16	512	3	106	9	637	12	1080	64		28.5009	1.17158	14.0468	1.15256	30.4027	0.178141	9.81979	0.833756	33.0719	0.623018	38.584	2.28646
CADANIAG00001580	ANIA_01060	4218	histone demethylase (Eurofung)	5216	55	656	10	1265	10	546	8	1001	7	1748	20		22.1914	0.233997	17.8466	0.272052	28.3689	0.22426	19.1028	0.279895	19.6274	0.137254	23.5849	0.26985
CADANIAG00001581	ANIA_01059	2475	cytosolic carnitine acetyl transferase FacC (Eurofung)	5183	18	552	3	635	1	312	5	920	1	2764	8		37.5802	0.130512	25.5931	0.139093	24.2693	0.0382193	18.6034	0.298131	30.7431	0.0334164	63.5568	0.183956
CADANIAG00001582	ANIA_01058	1473	SCP-like extracellular protein, putative (AFU_orthologue; AFUA_1G12350)	9324	18	1477	3	2490	5	1148	6	3310	1	899	3		113.593	0.219292	115.063	0.23371	159.902	0.321089	115.014	0.601119	185.849	0.0561478	34.7341	0.115909
CADANIAG00001583	ANIA_01057	2331	DUF255 domain protein (AFU_orthologue; AFUA_1G12370)	4278	1	497	1	1002	0	446	0	722	0	1611	0		32.9346	0.00769859	24.4666	0.0492285	40.6616	0	28.2361	0	25.6171	0	39.3326	0
CADANIAG00001584	ANIA_01056	1185	WD repeat protein (AFU_orthologue; AFUA_1G12380)	1053	46	248	5	224	10	173	3	201	2	207	26		15.9464	0.696615	24.0155	0.484184	17.8809	0.798252	21.5447	0.373607	14.0286	0.139588	9.94149	1.24869
CADANIAG00001585	ANIA_01055	1774	G2/M phase checkpoint control protein Sum2, putative (AFU_orthologue; AFUA_1G12390)	5917	2	814	1	1106	0	670	1	1588	0	1739	0		59.8551	0.0202316	52.6538	0.0646852	58.9739	0	55.7357	0.0831876	74.0341	0	55.7886	0
CADANIAG00001586	ANIA_01054	1149	conserved hypothetical protein	421	7	44	2	36	1	41	1	122	0	178	3		6.5753	0.109328	4.39432	0.199742	2.96375	0.0823263	5.26594	0.128438	8.78163	0	8.81657	0.148594
CADANIAG00001587	ANIA_01053	2379	nuclear RNA binding protein, putative (AFU_orthologue; AFUA_1G12480)	565	31	96	4	84	0	59	1	175	0	151	26		4.26194	0.233841	4.63058	0.192941	3.33998	0	3.6599	0.0620323	6.08385	0	3.61228	0.621983
CADANIAG00001588	veA	2499	hypothetical protein similar to velvet A (Eurofung)	14203	4	534	0	579	2	358	1	3077	1	9655	0		101.992	0.0287241	24.5208	0	21.9165	0.0757046	21.1412	0.0590535	101.835	0.0330955	219.88	0
CADANIAG00001589	ANIA_11291	183	hypothetical protein	27	8	2	2	0	1	1	1	0	0	24	4		2.64768	0.784499	1.25412	1.25412	0	0.516901	0.806419	0.806419	0	0	7.46379	1.24397
CADANIAG00001590	ANIA_10160	951	conserved hypothetical protein	540	4	56	0	67	2	34	0	69	1	314	1		10.1898	0.0754802	6.75719	0	6.66427	0.198934	5.27607	0	6.00072	0.086967	18.7909	0.0598438
CADANIAG00001591	ANIA_10145	1665	DNA repair protein (Rad57), putative (AFU_orthologue; AFUA_1G12520)	863	11	113	1	113	1	62	2	187	1	388	6		9.30143	0.118558	7.78795	0.0689199	6.41982	0.0568125	5.49528	0.177267	9.28886	0.0496731	13.2622	0.205086
CADANIAG00001592	ANIA_01050	1324	3-ketoacyl-CoA ketothiolase (Kat1), putative (AFU_orthologue; AFUA_1G12650)	1402	75	90	20	149	13	61	10	227	20	875	12		19.0026	1.01655	7.80034	1.73341	10.6453	0.928782	6.79914	1.11461	14.1799	1.24933	37.6114	0.515814
CADANIAG00001593	ANIA_01049	1074	zinc metalloproteinase, putative (AFU_orthologue; AFUA_1G12640)	3519	25	466	9	866	8	452	5	856	2	879	1		58.7988	0.417724	49.7898	0.961606	76.2732	0.704603	62.1078	0.687033	65.9181	0.154014	46.5783	0.0529902
CADANIAG00001594	ANIA_01048	1142	mannosylphosphate transferase (Mnn4), putative (AFU_orthologue; AFUA_1G12630)	3111	71	228	21	357	12	197	25	726	1	1603	12		48.8863	1.1157	22.9101	2.11014	29.5706	0.993971	25.4573	3.23062	52.5782	0.0724218	79.8853	0.598018
CADANIAG00001595	ANIA_01047	2718	heat shock protein (Eurofung)	21468	5	3291	1	5123	1	2399	2	5919	0	4736	1		141.741	0.0330122	138.943	0.0422191	178.293	0.0348024	130.255	0.108591	180.108	0	99.1658	0.0209387
CADANIAG00001596	ANIA_01046	2220	hypothetical protein similar to chitin synthaseclass VII (Eurofung)	292	6	19	1	18	1	15	4	41	0	199	0		2.36039	0.0485011	0.982109	0.0516899	0.766969	0.0426094	0.997127	0.2659	1.52745	0	5.10152	0
CADANIAG00001597	ANIA_01045	1365	RNA-binding La domain protein (AFU_orthologue; AFUA_1G12590)	1887	52	327	2	279	5	182	3	468	5	631	37		24.808	0.683635	27.49	0.168134	19.3344	0.346494	19.6766	0.32434	28.3562	0.302951	26.3085	1.54265
CADANIAG00001598	ANIA_11290	159	conserved hypothetical protein	89	0	8	0	12	0	8	0	17	0	44	0		10.0449	0	5.77367	0	7.13909	0	7.42514	0	8.84274	0	15.7491	0
CADANIAG00001599	ANIA_10139	1071	RNA binding protein Ligatin/Tma64, putative (AFU_orthologue; AFUA_1G12570)	539	0	90	0	87	0	66	0	80	0	216	0		9.03135	0	9.64299	0	7.68402	0	9.09424	0	6.17783	0	11.4779	0
CADANIAG00001600	ANIA_10144	582	conserved hypothetical protein	5	29	1	2	0	0	1	0	0	11	3	16		0.15417	0.894187	0.197168	0.394336	0	0	0.253565	0	0	1.56316	0.293358	1.56458
CADANIAG00001601	ANIA_01043	1032	conserved hypothetical protein	0	3	0	0	0	0	0	0	0	1	0	2		0	0.0521669	0	0	0	0	0	0	0	0.0801411	0	0.110293
CADANIAG00001602	ANIA_01042	588	conserved hypothetical protein	3	2	0	0	0	0	0	1	1	0	2	1		0.0915582	0.0610388	0	0	0	0	0	0.250977	0.140656	0	0.193576	0.0967881
CADANIAG00001603	ANIA_01041	1305	endoglucanase, putative (AFU_orthologue; AFUA_1G12560)	3876	0	572	0	1455	0	536	0	676	0	637	0		53.2999	0	50.2973	0	105.466	0	60.6131	0	42.8422	0	27.7798	0
CADANIAG00001604	ANIA_11289	105	hypothetical protein	12	2	1	0	2	0	2	0	0	0	7	2		2.0509	0.341817	1.09287	0	1.80177	0	2.81095	0	0	0	3.7941	1.08403
CADANIAG00001605	ANIA_01040	744	conserved hypothetical protein	70	20	4	0	4	0	2	0	8	0	52	20		1.68841	0.482403	0.616944	0	0.508564	0	0.396706	0	0.889308	0	3.97768	1.52988
CADANIAG00001606	ANIA_01039	4182	membrane-tethered transcription factor (SPT23),putative (AFU_orthologue; AFUA_1G12550)	10519	14	504	6	616	1	399	6	2549	1	6451	0		45.1382	0.0600755	13.8295	0.164636	13.9333	0.0226191	14.0799	0.211728	50.4105	0.0197766	87.7895	0
CADANIAG00001607	ANIA_01038	4354	TMEM1 family protein, putative (AFU_orthologue; AFUA_1G12540)	3555	1023	613	305	580	208	412	309	674	69	1276	132		14.6523	4.21639	16.1559	8.03841	12.6008	4.51891	13.9644	10.4733	12.8028	1.31068	16.6787	1.72538
CADANIAG00001608	ANIA_11288	60	hypothetical protein	5	133	0	56	3	18	1	55	0	3	1	1		1.49545	39.779	0	107.102	4.72964	28.3779	2.45958	135.277	0	4.13528	0.948524	0.948524
CADANIAG00001609	ANIA_01037	1614	hypothetical protein similar to oleate delta-12desaturase (Eurofung)	22196	0	2048	0	3417	0	1592	0	7419	0	7720	0		246.788	0	145.608	0	200.263	0	145.563	0	380.169	0	272.216	0
CADANIAG00001610	ANIA_01036	7584	polyketide synthase, putative (JCVI)	46	1	0	0	0	0	0	0	2	0	44	1		0.108846	0.00236622	0	0	0	0	0	0	0.0218106	0	0.330182	0.00750414
CADANIAG00001611	ANIA_11287	267	hypothetical protein	0	0	0	0	0	0	0	0	0	0	0	0		0	0	0	0	0	0	0	0	0	0	0	0
CADANIAG00001612	ANIA_01035	1446	FAD binding domain protein (JCVI)	59	0	3	0	1	0	2	0	0	0	53	0		0.732212	0	0.238074	0	0.0654169	0	0.204114	0	0	0	2.08597	0
CADANIAG00001613	ANIA_01034	8382	polyketide synthase, putative (JCVI)	89	20	26	7	15	2	30	9	0	2	18	0		0.190544	0.0428189	0.355946	0.0958317	0.169279	0.0225705	0.528184	0.158455	0	0.0197341	0.122215	0
CADANIAG00001614	ANIA_01033	1323	hypothetical protein	45	0	0	0	0	0	3	0	10	0	32	0		0.610388	0	0	0	0	0	0.334637	0	0.625137	0	1.37654	0
CADANIAG00001615	ANIA_01032	894	hypothetical protein	6	60	1	2	0	5	0	0	0	10	5	43		0.120439	1.20439	0.128358	0.256715	0	0.529043	0	0	0	0.925119	0.318297	2.73735
CADANIAG00001616	ANIA_01031	1617	MFS transporter, putative (AFU_orthologue; AFUA_3G02720)	27	0	0	0	6	0	0	0	1	0	20	0		0.299645	0	0	0	0.350994	0	0	0	0.0511476	0	0.703914	0
CADANIAG00001617	ANIA_01030	1218	oxidoreductase, zinc-binding dehydrogenase familysuperfamily (AFU_orthologue; AFUA_4G11710)	28	0	0	0	1	0	0	0	2	0	25	0		0.412538	0	0	0	0.0776625	0	0	0	0.135806	0	1.16813	0
CADANIAG00001618	ANIA_01029	2001	Putative Zn(II)2Cys6 transcription factor (Eurofung)	23	4	0	0	0	1	0	0	6	0	17	3		0.206269	0.0358729	0	0	0	0.0472728	0	0	0.247993	0	0.483505	0.0853245
CADANIAG00001619	ANIA_01028	2109	Putative Zn(II)2Cys6 transcription factor (Eurofung)	772	3	24	1	78	2	26	0	118	0	526	0		6.56892	0.0255269	1.30585	0.0544104	3.49846	0.089704	1.81932	0	4.62744	0	14.1941	0
CADANIAG00001620	ANIA_01027	957	conserved hypothetical protein	1676	1	135	0	335	0	93	1	391	0	722	0		31.4279	0.0187517	16.1875	0	33.1125	0	14.3411	0.154206	33.7909	0	42.9363	0
CADANIAG00001621	ANIA_01026	981	conserved hypothetical protein	1183	0	303	0	287	0	257	0	117	0	219	0		21.6406	0	35.4432	0	27.674	0	38.6613	0	9.86398	0	12.705	0
CADANIAG00001622	ANIA_01025	3204	conserved hypothetical protein similar to Rho GTPaseactivating proteins (Eurofung)	4251	0	534	0	625	0	337	0	1273	0	1482	0		23.8096	0	19.1253	0	18.4521	0	15.5221	0	32.8603	0	26.3242	0
CADANIAG00001623	ANIA_01024	2607	SNF2 family helicase/ATPase PasG, putative (AFU_orthologue; AFUA_1G13010)	1350	23	196	1	137	0	114	1	360	3	543	18		9.29279	0.158322	8.62728	0.0440167	4.97093	0	6.45321	0.0566071	11.4208	0.0951733	11.8538	0.392944
CADANIAG00001624	ANIA_01023	1508	SagA (Eurofung)	2823	3	461	0	581	2	275	0	616	0	890	1		33.5941	0.0357004	35.0799	0	36.4446	0.125455	26.9118	0	33.7843	0	33.5883	0.0377397
CADANIAG00001625	ANIA_01022	1121	hypothetical protein	3723	40	476	2	876	5	393	2	609	10	1369	21		59.5993	0.640336	48.7259	0.204731	73.9192	0.421913	51.7367	0.263291	44.9311	0.737784	69.502	1.06614
CADANIAG00001626	ANIA_01021	1131	conserved hypothetical protein	2632	2	238	0	623	0	215	0	400	1	1156	1		41.7616	0.0317337	24.1476	0	52.1055	0	28.0536	0	29.2504	0.0731261	58.1694	0.0503196
CADANIAG00001627	ANIA_01020	534	conserved hypothetical protein	341	55	12	8	83	6	17	6	83	7	146	28		11.4595	1.84831	2.57869	1.71913	14.7026	1.06284	4.69807	1.65814	12.855	1.08416	15.5601	2.98412
CADANIAG00001628	ANIA_01019	2821	SCF ubiquitin ligase complex subunit CulA, putative (AFU_orthologue; AFUA_1G12960)	8961	7	731	1	1174	0	608	0	2340	0	4108	6		57.0042	0.0445296	29.7354	0.0406776	39.3662	0	31.8063	0	68.6038	0	82.8756	0.121045
CADANIAG00001629	ANIA_01018	2406	Avl9 protein, putative (AFU_orthologue; AFUA_1G12950)	2574	33	313	2	393	5	217	1	538	2	1113	23		19.1985	0.246134	14.9282	0.0953879	15.451	0.196577	13.3099	0.0613361	18.4936	0.0687495	26.3269	0.544041
CADANIAG00001630	hogA	1628	hypothetical protein similar to stress-activatedkinase (Eurofung)	20160	0	1328	0	4895	0	1163	0	4170	0	8604	0		222.223	0	93.6058	0	284.418	0	105.423	0	211.844	0	300.778	0
CADANIAG00001631	ganB	1071	G protein alpha subunit GanB (Eurofung)	5181	5	344	0	566	0	303	2	1325	0	2643	3		86.8115	0.0837788	36.8577	0	49.9903	0	41.7508	0.275583	102.32	0	140.445	0.159416
CADANIAG00001632	ANIA_01015	3056	hypothetical protein similar to glycogenphosphorylase 1 (Broad)	19451	10	2042	0	2878	1	1943	0	4484	2	8104	7		114.22	0.0587219	76.6763	0	89.0832	0.0309532	93.8278	0	121.352	0.0541267	150.92	0.13036
CADANIAG00001633	ANIA_01014	2250	peroxisomal fatty acid ABC transporter, putative (Eurofung)	4078	1	172	0	133	0	154	0	781	1	2838	0		32.5251	0.00797574	8.77212	0	5.59149	0	10.1007	0	28.708	0.0367581	71.7843	0
CADANIAG00001634	ANIA_10140	3927	cell wall biogenesis protein Mhp1, putative (AFU_orthologue; AFUA_1G12900)	7599	117	670	25	1758	55	604	26	1309	8	3258	3		34.7255	0.534661	19.5782	0.73053	42.3464	1.32483	22.698	0.977067	27.5685	0.168486	47.216	0.043477
CADANIAG00001635	ANIA_01013	1156	hypothetical protein similar to 60S ribosomalprotein L5 (Broad)	61999	270	16756	29	12568	96	12157	18	8231	31	12287	96		962.455	4.1914	1663.3	2.87872	1028.41	7.85546	1551.96	2.29788	588.884	2.21788	604.905	4.72621
CADANIAG00001636	ANIA_01012	786	epoxide hydrolase, putative (AFU_orthologue; AFUA_1G12880)	725	85	81	9	54	12	49	9	182	18	359	37		16.5527	1.94066	11.8255	1.31395	6.49875	1.44417	9.19995	1.68979	19.1507	1.89402	25.9939	2.67904
CADANIAG00001637	ANIA_01011	859	conserved hypothetical protein	697	7	138	2	103	0	97	0	180	1	179	4		14.5611	0.146237	18.4351	0.267175	11.3423	0	16.6644	0	17.3306	0.0962813	11.8593	0.265012
CADANIAG00001638	ANIA_01010	1652	conserved hypothetical protein	3468	14	444	1	477	2	343	1	760	1	1444	9		37.6723	0.15208	30.8412	0.0694622	27.3128	0.114519	30.6405	0.089331	38.0486	0.0500639	49.7458	0.31005
CADANIAG00001639	ANIA_01009	345	DUF718 domain protein (AFU_orthologue; AFUA_1G12860)	75	5	8	0	5	0	8	0	23	0	31	5		3.90118	0.260078	2.66091	0	1.37091	0	3.42202	0	5.51371	0	5.11378	0.824803
CADANIAG00001640	crnA	1666	nitrate transporter, chlorate resistance (Eurofung)	6849	2	90	0	34	0	30	0	1375	0	5320	2		73.7744	0.0215431	6.19907	0	1.93047	0	2.65741	0	68.2595	0	181.734	0.068321
CADANIAG00001641	ANIA_10143	216	hypothetical protein	302	28	6	3	8	0	5	0	93	12	190	13		25.0903	2.32626	3.18755	1.59377	3.50344	0	3.41608	0	35.6094	4.59476	50.061	3.42522
CADANIAG00001642	niiA	3436	nitrite reductase (Broad)	39869	64	10286	1	4924	0	2745	1	5519	7	16395	55		208.226	0.334257	343.52	0.0333969	135.557	0	117.897	0.0429496	132.844	0.168492	271.555	0.91098
CADANIAG00001643	niaD	2622	nitrate reductase (Broad)	11676	4	1217	0	758	0	154	0	3320	0	6227	4		79.9125	0.0273767	53.2619	0	27.3461	0	8.66762	0	104.723	0	135.159	0.0868214
CADANIAG00001644	ANIA_01005	2859	Gamma-tubulin complex protein 6 (Eurofung)	811	5	143	1	58	0	93	0	162	1	355	3		5.0905	0.0313841	5.73959	0.040137	1.91899	0	4.80044	0	4.68636	0.0289282	7.06665	0.0597182
CADANIAG00001645	ANIA_01004	669	hypothetical protein	595	1	140	0	102	0	100	0	101	0	152	1		15.9604	0.0268242	24.0138	0	14.4222	0	22.059	0	12.4862	0	12.9305	0.0850694
CADANIAG00001646	ANIA_01003	1371	hypothetical protein similar to isocitratedehydrogenase (Broad)	12954	9	2322	1	2953	0	1473	0	2557	1	3649	7		169.559	0.117804	194.35	0.0836992	203.744	0	158.554	0	154.251	0.060325	151.473	0.290576
CADANIAG00001647	ANIA_01002	3119	Exocyst complex component Sec5, putative (Eurofung)	3893	11	440	2	550	1	348	3	712	0	1843	5		22.3987	0.0632894	16.1881	0.0735823	16.6804	0.030328	16.4655	0.141944	18.8799	0	33.6286	0.0912334
CADANIAG00001648	ANIA_01001	2550	conserved hypothetical protein	13987	39	2179	6	2877	3	2011	6	2292	4	4628	20		98.4323	0.274459	98.0564	0.270004	106.723	0.111286	116.381	0.347235	74.3378	0.129734	103.289	0.446364
CADANIAG00001649	ANIA_01000	751	hypothetical protein	323	2	52	0	16	0	22	2	101	0	132	0		7.7182	0.0477907	7.94552	0	2.01529	0	4.3231	0.393009	11.1229	0	10.0031	0
CADANIAG00001650	ANIA_00999	1752	adenylyl cyclase-associated protein (cap) (AFU_orthologue; AFUA_1G12760)	5564	2	911	0	1296	0	688	0	1312	0	1357	2		56.991	0.0204856	59.6682	0	69.9728	0	57.9517	0	61.9348	0	44.0804	0.0649674
CADANIAG00001651	ANIA_00998	1164	PfkB family carbohydrate kinase (Mak32), putative (AFU_orthologue; AFUA_1G12750)	1220	314	121	76	181	43	84	62	356	63	478	70		18.8088	4.84094	11.9286	7.49237	14.709	3.49441	10.6497	7.86051	25.2949	4.47634	23.3708	3.42251
CADANIAG00001652	ANIA_10142	450	conserved hypothetical protein	4344	51	1515	4	761	8	589	0	653	15	826	24		173.233	2.03381	386.33	1.02001	159.967	1.68165	193.159	0	120.015	2.75685	104.464	3.03528
CADANIAG00001653	ANIA_00997	1455	60S ribosomal protein L3 (AFU_orthologue; AFUA_1G12730)	3629	0	734	0	653	0	494	0	801	0	947	0		44.7587	0	57.8885	0	42.453	0	50.1044	0	45.5307	0	37.0413	0
CADANIAG00001654	ANIA_00996	591	PBSP domain protein (AFU_orthologue; AFUA_1G12720)	484	0	62	0	93	0	27	0	88	0	214	0		14.6964	0	12.0382	0	14.8852	0	6.74199	0	12.3149	0	20.6075	0
CADANIAG00001655	ANIA_00995	3975	Aspergillus Clasp1 homolog (Eurofung)	3777	2	379	1	561	0	325	0	703	1	1809	0		17.0515	0.00902914	10.9411	0.0288683	13.3501	0	12.0659	0	14.6269	0.0208065	25.9001	0
CADANIAG00001656	ANIA_10141	1878	conserved hypothetical protein	13	6	2	1	1	2	0	0	3	0	7	3		0.124223	0.0573336	0.122206	0.0611031	0.050369	0.100738	0	0	0.132118	0	0.21213	0.0909128
CADANIAG00001657	ANIA_10138	936	possible dual specificity protein phosphatase 3 (AFU_orthologue; AFUA_1G13040)	299	0	35	0	15	0	24	0	61	0	164	0		5.73256	0	4.29093	0	1.51591	0	3.78397	0	5.39	0	9.97166	0
CADANIAG00001658	ANIA_00993	1667	MFS transporter, putative (AFU_orthologue; AFUA_6G11320)	1251	3	188	1	215	0	149	0	285	0	414	2		13.4671	0.0322953	12.9414	0.0688372	12.2	0	13.1905	0	14.1398	0	14.134	0.0682801
CADANIAG00001659	ANIA_00992	1064	NmrA-like family protein (AFU_orthologue; AFUA_8G01860)	691	63	31	12	69	6	27	5	113	14	451	26		11.6544	1.06256	3.34333	1.29419	6.13431	0.533419	3.74485	0.69349	8.78359	1.08823	24.1232	1.39069
CADANIAG00001660	ANIA_00991	1350	aminotransferase, class III (AFU_orthologue; AFUA_1G16810)	1688	1083	80	229	111	571	61	194	776	40	660	49		22.4384	14.3962	6.8001	19.4653	7.77764	40.0093	6.66819	21.207	47.5404	2.45054	27.8234	2.06567
CADANIAG00001661	ANIA_00990	2725	cleavage and polyadenylation specifity factor, 73kDa subunit, putative (AFU_orthologue; AFUA_1G16800)	5533	72	1019	1	1156	6	732	2	897	25	1729	38		36.4374	0.474154	42.9108	0.0421107	40.1282	0.208278	39.6421	0.108312	27.2246	0.758767	36.11	0.793627
CADANIAG00001662	ANIA_00989	1701	hypothetical protein	4206	1	527	0	628	1	389	0	1170	0	1492	0		44.373	0.0105499	35.5521	0	34.9232	0.0556102	33.7487	0	56.8875	0	49.9188	0
CADANIAG00001663	ANIA_00988	2249	dual specificity protein kinase (Eurofung)	8200	0	523	0	710	0	404	0	1765	0	4798	0		65.4301	0	26.6852	0	29.8626	0	26.5096	0	64.9068	0	121.414	0
CADANIAG00001664	ANIA_00987	816	N-acetyltransferase, GNAT family, putative (AFU_orthologue; AFUA_3G00765)	563	37	59	0	206	0	78	3	129	7	91	27		12.3815	0.813701	8.29699	0	23.8801	0	14.1064	0.542554	13.0748	0.709485	6.34674	1.8831
CADANIAG00001665	ANIA_00986	2247	PHD finger domain protein (AFU_orthologue; AFUA_1G16745)	4639	7	449	0	429	0	319	3	1141	1	2301	3		37.0488	0.0559047	22.9299	0	18.0598	0	20.9508	0.197029	41.9969	0.0368071	58.2791	0.0759832
CADANIAG00001666	ANIA_00985	1083	conserved hypothetical protein	443	0	83	0	89	0	56	0	83	0	132	0		7.34055	0	8.79445	0	7.77356	0	7.63083	0	6.33847	0	6.93657	0
CADANIAG00001668	ANIA_00983	1067	hypothetical protein	888	29	102	8	296	7	92	6	178	0	220	8		14.9349	0.487738	10.9697	0.860368	26.2413	0.620572	12.7243	0.829849	13.7972	0	11.7343	0.426702
CADANIAG00001669	ANIA_00982	1279	hypothetical protein	2219	151	202	23	508	6	146	23	463	56	900	43		31.1344	2.11865	18.1234	2.06356	37.5709	0.443751	16.8459	2.65381	29.9396	3.6212	40.0471	1.91336
CADANIAG00001670	ANIA_00981	1605	fatty acid elongase (Gig30), putative (AFU_orthologue; AFUA_1G16710)	12990	1	620	0	1102	0	503	1	4817	0	5948	0		145.24	0.0111809	44.3277	0	64.9479	0	46.2493	0.0919469	248.22	0	210.909	0
CADANIAG00001671	ANIA_11286	36	hypothetical protein	1032	0	39	0	56	0	71	0	397	0	469	0		514.435	0	124.314	0	147.144	0	291.05	0	912.059	0	741.429	0
CADANIAG00001672	ANIA_00980	2991	beta-galactosidase (Eurofung)	3055	0	392	0	388	0	363	0	470	0	1442	0		18.3294	0	15.0393	0	12.2708	0	17.9103	0	12.9962	0	27.4377	0
CADANIAG00001673	ANIA_00979	2202	conserved hypothetical protein	7304	1	725	0	1462	0	517	1	1369	0	3231	0		59.5246	0.0081496	37.7815	0	62.8042	0	34.6486	0.0670185	51.4187	0	83.5063	0
CADANIAG00001674	ANIA_00978	1749	eukaryotic translation initiation factor subuniteIF2B-gamma, putative (AFU_orthologue; AFUA_1G16660)	1564	67	274	6	188	9	147	4	306	2	649	46		16.0472	0.687446	17.9771	0.393659	10.1678	0.486756	12.4034	0.337507	14.4699	0.0945748	21.1181	1.49681
CADANIAG00001675	ANIA_00977	1266	putative microbody (peroxisome) biogenesis proteinperoxin 22-like (Eurofung)	3755	0	714	0	597	0	419	0	1016	0	1009	0		53.2267	0	64.7177	0	44.6066	0	48.8419	0	66.3736	0	45.3583	0
CADANIAG00001676	ANIA_00976	1408	hypothetical protein	2333	0	245	0	277	0	194	0	553	0	1064	0		29.7348	0	19.9674	0	18.6095	0	20.3335	0	32.4831	0	43.0069	0
CADANIAG00001677	ANIA_00975	1389	transposase Tan1-Aspergillus niger (ANG_orthologue; An07g09460)	2	0	0	0	0	0	0	0	0	0	2	0		0.0258393	0	0	0	0	0	0	0	0	0	0.0819459	0
CADANIAG00001678	ANIA_00974	126	hypothetical protein similar to bristle A beta (Eurofung)	37	0	0	0	0	0	0	0	3	0	34	0		5.26968	0	0	0	0	0	0	0	1.96918	0	15.3571	0
CADANIAG00001679	brlA	1402	BrlA, C2H2 finger domain transcription factor (Eurofung)	1779	4	8	1	3	0	9	0	122	2	1637	1		22.771	0.0511995	0.654788	0.0818485	0.20241	0	0.947341	0	7.19692	0.117982	66.4508	0.040593
CADANIAG00001680	ANIA_00972	204	hypothetical protein	2	0	1	0	0	0	0	0	0	0	1	0		0.175935	0	0.562508	0	0	0	0	0	0	0	0.278978	0
CADANIAG00001681	ANIA_00971	375	hypothetical protein	8	0	0	0	1	0	2	0	3	0	2	0		0.382835	0	0	0	0.252248	0	0.787065	0	0.661645	0	0.303528	0
CADANIAG00001682	ANIA_00970	1428	MFS multidrug transporter, putative (AFU_orthologue; AFUA_2G12500)	192	1	66	0	25	1	53	0	12	0	36	0		2.41283	0.0125668	5.30365	0	1.65604	0.0662415	5.47721	0	0.695005	0	1.43474	0
CADANIAG00001683	ANIA_00969	717	GNAT family N-acetyltransferase, putative (AFU_orthologue; AFUA_2G01380)	313	51	2	9	20	6	3	7	224	17	64	12		7.83391	1.27645	0.320088	1.4404	2.63857	0.791572	0.617468	1.44076	25.8383	1.96094	5.07996	0.952492
CADANIAG00001684	ANIA_00968	249	hypothetical protein	1048	0	5	0	19	0	8	0	814	0	202	0		75.5293	0	2.30425	0	7.21793	0	4.74136	0	270.371	0	46.1691	0
CADANIAG00001685	ANIA_00967	387	hypothetical protein similar to rnt2 (Broad)	2723	3	15	1	53	0	26	1	2262	0	367	1		126.267	0.139112	4.44774	0.296516	12.9546	0	9.91458	0.38133	483.411	0	53.9703	0.147058
CADANIAG00001686	ANIA_00966	771	Swr1p complex component (Swc5), putative (AFU_orthologue; AFUA_1G16610)	276	0	39	0	47	0	26	0	52	0	112	0		6.42404	0	5.80456	0	5.76636	0	4.97658	0	5.57807	0	8.26729	0
CADANIAG00001687	ANIA_00965	366	hypothetical protein	98	0	18	0	15	0	13	0	11	0	41	0		4.80506	0	5.64352	0	3.87676	0	5.24173	0	2.48569	0	6.37532	0
CADANIAG00001688	ANIA_00964	756	conserved hypothetical protein	6166	16	42	8	142	0	51	2	3666	0	2265	6		146.364	0.379797	6.37509	1.2143	17.7674	0	9.95544	0.390409	401.057	0	170.508	0.451678
CADANIAG00001689	ANIA_00963	1311	hypothetical protein	814	49	168	1	374	3	126	1	40	15	106	29		11.1423	0.670729	14.705	0.0875298	26.9853	0.21646	14.1834	0.112567	2.52344	0.946289	4.60153	1.25891
CADANIAG00001690	ANIA_10131	1237	dehydro-orotase (Eurofung)	1574	721	461	166	240	114	279	130	231	151	363	160		22.8343	10.4597	42.7652	15.3992	18.3527	8.71753	33.2848	15.5091	15.4446	10.0958	16.7008	7.36122
CADANIAG00001691	ANIA_00960	1020	hypothetical protein similar to G4P04 (Broad)	753	4	188	3	106	0	131	1	155	0	173	0		13.2479	0.0703742	21.1503	0.337505	9.83024	0	18.9532	0.144681	12.568	0	9.65262	0
CADANIAG00001692	ANIA_00959	456	hypothetical protein	12	1	1	0	2	0	6	1	1	0	2	0		0.472248	0.039354	0.251648	0	0.414881	0	1.94177	0.323629	0.181372	0	0.249612	0
CADANIAG00001693	ANIA_00958	600	MIF domain protein (AFU_orthologue; AFUA_1G16560)	52	0	14	0	3	0	13	0	10	0	12	0		1.55527	0	2.67754	0	0.472964	0	3.19745	0	1.37843	0	1.13823	0
CADANIAG00001694	ANIA_00957	1512	phosphatase, putative (AFU_orthologue; AFUA_1G16556)	892	13	97	0	108	0	72	3	180	5	435	5		10.5868	0.154293	7.36171	0	6.75664	0	7.02737	0.292807	9.84591	0.273497	16.3733	0.188199
CADANIAG00001695	ANIA_00956	1824	dihydrouridine synthase family protein, putative (AFU_orthologue; AFUA_1G16550)	699	1	188	1	66	0	106	0	133	0	206	0		6.87711	0.00983849	11.8275	0.0629121	3.42277	0	8.57616	0	6.03062	0	6.4275	0
CADANIAG00001696	ANIA_10137	1597	WD40 domain protein (AFU_orthologue; AFUA_1G16540)	1842	2	353	0	264	0	254	0	440	0	531	2		20.6985	0.0224739	25.3646	0	15.6371	0	23.4715	0	22.7868	0	18.923	0.0712729
CADANIAG00001697	ANIA_10130	543	40S ribosomal protein S25, putative (AFU_orthologue; AFUA_1G16523)	50534	104	15530	5	7579	6	10895	5	6811	11	9719	77		1670.08	3.43706	3281.94	1.05664	1320.29	1.04523	2961.01	1.35888	1037.4	1.67544	1018.64	8.07031
CADANIAG00001698	ANIA_00954	976	heme/steroid binding domain protein, putative (AFU_orthologue; AFUA_1G16510)	1534	17	152	3	77	3	106	4	125	4	1074	3		28.2052	0.312574	17.8712	0.35272	7.46276	0.290757	16.0276	0.604815	10.5924	0.338958	62.6259	0.174933
CADANIAG00001699	ANIA_00953	1350	small monomeric GTPase (Gtr2), putative (AFU_orthologue; AFUA_1G16500)	4505	11	445	1	528	0	319	1	1039	0	2174	9		59.8845	0.146222	37.8255	0.0850012	36.9963	0	34.8714	0.109315	63.6527	0	91.6485	0.37941
CADANIAG00001700	ANIA_00952	1875	acid phosphatase, putative (AFU_orthologue; AFUA_1G16480)	7329	110	1162	21	2407	11	1002	15	962	18	1796	45		70.145	1.0528	71.1154	1.28522	121.432	0.554945	78.8639	1.1806	42.4335	0.793974	54.5136	1.36587
CADANIAG00001701	ANIA_00951	5187	putative b-zip transcription factor (Eurofung)	19027	74	1362	6	3350	14	966	0	3742	11	9607	43		65.8275	0.256017	30.1314	0.132738	61.0924	0.255311	27.4836	0	59.6654	0.175393	105.407	0.471793
CADANIAG00001702	ANIA_11285	204	hypothetical protein	0	24	0	0	0	0	0	2	0	5	0	17		0	2.11122	0	0	0	0	0	1.44681	0	2.0271	0	4.74262
CADANIAG00001703	ANIA_00950	607	hypothetical protein	1333	0	123	0	947	0	98	0	25	0	140	0		39.4089	0	23.2528	0	147.577	0	23.8259	0	3.40633	0	13.1262	0
CADANIAG00001704	ANIA_00949	1044	conserved hypothetical protein	443	0	12	0	89	0	16	0	140	0	186	0		7.61477	0	1.31898	0	8.06395	0	2.26168	0	11.0908	0	10.1394	0
CADANIAG00001705	ANIA_00948	2454	ABC ATPase, putative (AFU_orthologue; AFUA_1G16440)	6819	82	402	5	3427	14	359	3	761	21	1870	39		49.8654	0.599643	18.7979	0.233805	132.099	0.53965	21.589	0.180409	25.6475	0.70775	43.3677	0.90446
CADANIAG00001706	ANIA_00947	2085	molybdopterin cofactor biosynthetic protein (AFU_orthologue; AFUA_1G16380)	4137	10	600	0	650	0	343	1	1341	7	1203	2		35.6068	0.0860691	33.0221	0	29.4894	0	24.2773	0.0707793	53.1934	0.277669	32.8367	0.0545913
CADANIAG00001707	ANIA_10136	2016	cation transporter, putative (Eurofung)	3308	0	331	0	240	0	206	0	866	0	1665	0		29.4461	0	18.8407	0	11.2611	0	15.0796	0	35.5273	0	47.0027	0
CADANIAG00001708	ANIA_00946	2325	ribosome assembly protein Noc2, putative (AFU_orthologue; AFUA_1G16330)	3963	5	906	1	520	2	592	0	1082	1	863	1		30.5882	0.0385923	44.7161	0.0493555	21.1563	0.0813702	37.576	0	38.4892	0.0355723	21.1245	0.024478
CADANIAG00001709	ANIA_10129	735	vacuolar protein sorting-associated protein Vps28,putative (AFU_orthologue; AFUA_1G16320)	1823	143	312	10	185	89	203	13	390	9	733	22		44.5095	3.49142	48.7109	1.56125	23.8091	11.4541	40.7587	2.61017	43.8846	1.01272	56.7566	1.70347
CADANIAG00001710	ANIA_10134	1065	glucose-inducible SAM-dependent methyltransferaseRrg1, putative (AFU_orthologue; AFUA_1G16310)	1415	148	252	11	125	87	165	16	275	5	598	29		23.843	2.49382	27.1525	1.18523	11.1025	7.72731	22.8637	2.21709	21.3559	0.388289	31.9559	1.5497
CADANIAG00001711	ANIA_10135	919	conserved hypothetical protein	576	19	48	3	171	5	37	2	101	3	219	6		11.2476	0.371015	5.99356	0.374597	17.6011	0.514651	5.94153	0.321164	9.08952	0.269986	13.5621	0.371565
CADANIAG00001712	ANIA_00944	2229	ATP dependent RNA helicase (Rok1), putative (AFU_orthologue; AFUA_1G16290)	1572	21	310	1	174	3	213	1	497	4	378	12		12.656	0.169068	15.9592	0.0514812	7.3841	0.127312	14.102	0.0662067	18.4409	0.148417	9.6512	0.306387
CADANIAG00001713	ANIA_00943	814	mitochondrial F1F0-ATP synthase g subunit, putative (AFU_orthologue; AFUA_1G16280)	18135	0	4188	0	4782	0	3064	0	3062	0	3039	0		399.803	0	590.393	0	555.704	0	555.49	0	311.111	0	212.474	0
CADANIAG00001714	ANIA_00942	1416	hypothetical protein similar to L-arabitoldehydrogenase (Eurofung)	1379	128	76	19	61	39	46	20	328	12	868	38		17.4765	1.62218	6.15899	1.53975	4.07498	2.60531	4.79409	2.08439	19.1578	0.700895	34.8864	1.52728
CADANIAG00001715	ANIA_00941	2520	alpha-1,4-glucosidase (Eurofung)	1675	0	116	0	352	0	80	0	208	0	919	0		11.928	0	5.28222	0	13.213	0	4.68491	0	6.8265	0	20.7546	0
CADANIAG00001716	ANIA_00940	306	conserved hypothetical protein	2	473	0	64	0	107	0	45	0	168	2	89		0.11729	27.7391	0	24.0003	0	33.0766	0	21.7022	0	45.407	0.37197	16.5527
CADANIAG00001717	ANIA_00939	957	TIM barrel metal-dependent hydrolase, putative (AFU_orthologue; AFUA_1G16240)	927	0	130	0	182	0	107	0	321	0	187	0		17.3829	0	15.588	0	17.9895	0	16.5	0	27.7414	0	11.1206	0
CADANIAG00001718	ANIA_00938	1563	MFS quinate transporter, putative (AFU_orthologue; AFUA_1G16230)	1528	6	217	1	246	2	144	1	469	1	452	1		17.5436	0.0688883	15.9316	0.0734176	14.8879	0.12104	13.5961	0.0944176	24.817	0.0529147	16.4581	0.0364117
CADANIAG00001719	ANIA_00936	1584	threonyl-tRNA synthetase (AFU_orthologue; AFUA_1G16210)	1504	10	361	0	342	0	270	0	218	0	313	10		17.0391	0.113292	26.1524	0	20.4235	0	25.1548	0	11.3825	0	11.2458	0.359289
CADANIAG00001720	ANIA_00935	588	conserved hypothetical protein	1994	0	614	0	469	0	637	0	97	0	177	0		60.8557	0	119.826	0	75.4491	0	159.873	0	13.6436	0	17.1315	0
CADANIAG00001721	ANIA_00934	1452	conserved hypothetical protein	1212	3	40	0	73	1	27	0	148	0	924	2		14.9792	0.0370773	3.1612	0	4.7557	0.0651466	2.74416	0	8.43005	0	36.2164	0.0783904
CADANIAG00001722	ANIA_00933	1737	extracellular cell wall glucanase Crf1/allergen AspF9 (AFU_orthologue; AFUA_1G16190)	14150	0	1302	0	4820	0	1094	0	4754	0	2180	0		146.187	0	86.0142	0	262.486	0	92.9458	0	226.357	0	71.426	0
CADANIAG00001723	ANIA_00932	1871	hypothetical glutathione reductase (Eurofung)	5831	0	1043	0	1229	0	664	0	1109	0	1786	0		55.9271	0	63.969	0	62.135	0	52.3729	0	49.0222	0	54.3259	0
CADANIAG00001724	pbsA	2294	MAP kinase kinase (Eurofung)	5893	198	670	90	887	17	476	77	1376	9	2484	5		46.0995	1.54891	33.5151	4.50203	36.5754	0.700994	30.6214	4.95347	49.609	0.324477	61.6251	0.124044
CADANIAG00001725	ANIA_00930	1853	auxin efflux transporter family protein (Eurofung)	13078	18	457	6	1778	3	402	7	1951	1	8490	1		126.654	0.174321	28.3009	0.371565	90.7643	0.153146	32.0157	0.557487	87.0797	0.0446334	260.754	0.0307131
CADANIAG00001726	ANIA_00929	2528	choline kinase, putative (AFU_orthologue; AFUA_1G15930)	5732	6	823	0	1243	0	650	0	1059	2	1957	4		40.6895	0.042592	37.3578	0	46.5107	0	37.9445	0	34.6461	0.0654317	44.0568	0.0900497
CADANIAG00001727	ANIA_00928	1725	Putative Zn(II)2Cys6 transcription factor (Eurofung)	756	3	91	1	287	2	43	0	181	0	154	0		7.86477	0.0312094	6.05356	0.0665227	15.7381	0.109673	3.67867	0	8.6781	0	5.08079	0
CADANIAG00001728	ANIA_00927	1014	26S proteasome-associated ubiquitin C-terminalhydrolase, putative (AFU_orthologue; AFUA_1G15920)	1431	0	286	0	380	0	180	0	324	0	261	0		25.3253	0	32.3658	0	35.449	0	26.1967	0	26.4267	0	14.6488	0
CADANIAG00001729	ANIA_00926	2928	importin beta-2 subunit, putative (AFU_orthologue; AFUA_1G15900)	5552	0	710	0	725	0	563	0	1024	0	2530	0		34.0276	0	27.8257	0	23.4221	0	28.3759	0	28.9244	0	49.1755	0
CADANIAG00001730	ANIA_00925	3024	SacI domain protein (AFU_orthologue; AFUA_1G15890)	1835	8	200	0	359	1	157	2	201	0	918	5		10.8895	0.0474746	7.58939	0	11.2298	0.0312807	7.66178	0.0976023	5.4973	0	17.2767	0.0940996
CADANIAG00001731	ANIA_00924	1326	DUF803 domain membrane protein (AFU_orthologue; AFUA_1G15880)	4812	6	483	0	724	1	364	1	1020	0	2221	4		65.1232	0.0812009	41.7987	0	51.648	0.071337	40.5107	0.111293	63.6197	0	95.3245	0.171679
CADANIAG00001732	ANIA_00923	2490	conserved glutamic acid-rich protein (AFU_orthologue; AFUA_1G15870)	5449	155	521	3	569	46	425	6	773	9	3161	91		39.2709	1.11708	24.0103	0.138255	21.6158	1.7475	25.1885	0.355602	25.6753	0.298936	72.2478	2.0799
CADANIAG00001733	ANIA_00922	1551	Coatomer subunit delta, putative (Eurofung)	4858	6	680	2	834	1	514	2	1067	1	1763	0		56.2081	0.0694213	50.3102	0.147971	50.8643	0.0609883	48.9061	0.190296	56.8968	0.0533241	64.6904	0
CADANIAG00001734	ANIA_00921	816	conserved hypothetical protein	40	19	8	4	11	5	1	8	4	2	16	0		0.879677	0.417847	1.12502	0.562508	1.27515	0.579613	0.180851	1.44681	0.40542	0.20271	1.11591	0
CADANIAG00001735	ANIA_00920	1611	conserved hypothetical protein	1148	33	194	9	220	9	166	9	176	3	392	3		12.7879	0.367597	13.8186	0.641071	12.9177	0.528452	15.2063	0.82444	9.0355	0.154014	13.8481	0.10598
CADANIAG00001736	ANIA_11284	75	hypothetical protein	1	82	0	13	1	17	0	5	0	19	0	28		0.239272	19.6203	0	19.8903	1.26124	21.4411	0	9.83832	0	20.9521	0	21.2469
CADANIAG00001737	ANIA_00919	1377	conserved hypothetical protein	2652	109	487	31	456	32	381	44	522	1	806	1		34.5615	1.42052	40.5839	2.58337	31.3249	2.19824	40.8322	4.71553	31.3525	0.0600622	33.312	0.04133
CADANIAG00001738	ANIA_00918	1419	conserved hypothetical protein similar to alpha-hydroxylase Scs7 (Eurofung)	6598	0	1478	0	2474	0	1273	0	628	0	745	0		83.4417	0	119.523	0	164.921	0	132.391	0	36.6026	0	29.8795	0
CADANIAG00001739	ANIA_00917	2191	RNA splicing factor (Pad-1), putative (AFU_orthologue; AFUA_1G15810)	6367	0	843	0	1011	0	627	0	1239	0	2647	0		52.149	0	44.1514	0	43.6483	0	42.2316	0	46.7696	0	68.7561	0
CADANIAG00001740	ANIA_00916	1539	conserved hypothetical protein	7	22	1	1	0	0	0	1	1	1	5	19		0.081623	0.25653	0.0745625	0.0745625	0	0	0	0.09589	0.0537399	0.0537399	0.184897	0.70261
CADANIAG00001741	ANIA_00915	393	conserved hypothetical protein	0	2	0	1	0	0	0	0	0	1	0	0		0	0.0913252	0	0.291989	0	0	0	0	0	0.210447	0	0
CADANIAG00001742	ANIA_00914	1683	protein phosphatase 2C, putative (AFU_orthologue; AFUA_1G15800)	4285	2	294	0	326	1	184	0	383	0	3098	1		45.6899	0.0213255	20.0457	0	18.3228	0.0562049	16.1341	0	18.8213	0	104.76	0.0338155
CADANIAG00001743	ANIA_00913	921	CDP-diacylglycerol-inositol 3-phosphatidyltransferase PIS (AFU_orthologue; AFUA_1G15790)	9104	1	2502	0	2140	1	2280	0	627	0	1555	0		177.389	0.0194847	311.736	0	219.792	0.102707	365.332	0	56.3045	0	96.0882	0
CADANIAG00001744	ANIA_00912	1270	hypothetical 3-isopropylmalate dehydrogenase (Eurofung)	6831	3	2352	0	1348	0	1464	0	688	0	979	3		96.5237	0.0423907	212.516	0	100.403	0	170.118	0	44.8043	0	43.8711	0.134436
CADANIAG00001745	ANIA_00911	1425	anaphase promoting complex subunit 10 (APC10),putative (AFU_orthologue; AFUA_1G15770)	1220	7	271	0	238	2	152	0	232	2	327	3		15.3638	0.0881529	21.8229	0	15.7987	0.132762	15.7413	0	13.4651	0.116078	13.0597	0.119814
CADANIAG00001746	ANIA_00910	1740	hypothetical protein similar to phosphatidylserinedecarboxylase (Eurofung)	4474	0	814	0	675	0	537	0	877	0	1571	0		46.1424	0	53.6827	0	36.6955	0	45.5446	0	41.6855	0	51.3838	0
CADANIAG00001747	ANIA_00909	1944	conserved fungal protein (AFU_orthologue; AFUA_1G15750)	1502	1	181	1	193	0	132	0	276	0	720	0		13.8652	0.00923118	10.6842	0.0590286	9.39117	0	10.0205	0	11.7422	0	21.0783	0
CADANIAG00001748	ANIA_00908	1065	phosphoglycerate mutase family protein (AFU_orthologue; AFUA_1G15740)	982	0	151	0	139	0	78	0	171	0	443	0		16.5468	0	16.2699	0	12.3459	0	10.8083	0	13.2795	0	23.673	0
CADANIAG00001749	ANIA_00907	649	40S ribosomal protein S22 (Broad)	39537	0	11521	0	6518	0	9370	0	4777	0	7351	0		1093.23	0	2037.06	0	950.01	0	2130.62	0	608.759	0	644.616	0
CADANIAG00001750	ANIA_00906	2619	Importin beta1 (Eurofung)	11580	2	1432	0	1081	0	994	0	2962	1	5111	1		79.3463	0.013704	62.7432	0	39.0435	0	56.0097	0	93.5373	0.0315791	111.063	0.0217302
CADANIAG00001751	ANIA_00905	2409	anaphase-promoting complex component Cut20/Apc4,putative (AFU_orthologue; AFUA_1G15710)	1028	15	175	5	134	1	105	0	210	5	404	4		7.6579	0.11174	8.33605	0.238173	5.26171	0.0392665	6.43227	0	7.20971	0.17166	9.5443	0.094498
CADANIAG00001752	ANIA_00904	1905	conserved hypothetical protein	4331	4	192	0	162	0	133	0	2343	0	1501	4		40.7987	0.0376807	11.5655	0	8.04412	0	10.3031	0	101.721	0	44.842	0.119499
CADANIAG00001753	ANIA_00903	948	conserved hypothetical protein	432	33	2	6	11	3	2	0	17	12	400	12		8.17766	0.624682	0.242092	0.726276	1.0976	0.299345	0.311339	0	1.48312	1.04691	24.0133	0.720398
CADANIAG00001754	ANIA_00902	1830	Putative Zn(II)2Cys6 transcription factor (Eurofung)	705	10	75	0	46	1	37	0	174	0	373	9		6.9134	0.0980623	4.70294	0	2.37774	0.0516901	2.98375	0	7.86381	0	11.6	0.279892
CADANIAG00001755	ANIA_00901	1953	hypothetical protein similar to laccase (Eurofung)	496	2	32	0	30	0	30	1	150	0	254	1		4.55756	0.0183773	1.88021	0	1.45304	0	2.26689	0.0755631	6.3522	0	7.40169	0.0291405
CADANIAG00001756	ANIA_00900	516	conserved hypothetical protein	6	14	0	1	3	0	1	0	1	5	1	8		0.208668	0.486891	0	0.222387	0.549959	0	0.285998	0	0.160282	0.801411	0.110293	0.882348
CADANIAG00001757	ANIA_00899	2474	conserved hypothetical protein	59	2	0	1	0	0	2	0	4	0	53	1		0.427962	0.0145072	0	0.046383	0	0	0.119301	0	0.13372	0	1.2192	0.0230038
CADANIAG00001758	ANIA_10132	534	putative bHLH transcription factor (Eurofung)	726	126	89	23	102	34	49	21	206	16	280	32		24.3977	4.23431	19.1253	4.94249	18.0683	6.02277	13.5415	5.8035	31.9052	2.47807	29.8412	3.41042
CADANIAG00001759	ANIA_00898	768	conserved hypothetical protein	1182	73	244	0	309	0	204	1	135	2	290	70		27.6191	1.70575	36.4575	0	38.0589	0	39.1995	0.192155	14.5381	0.215379	21.49	5.18724
CADANIAG00001760	ANIA_00897	994	acetylserotonin methytransferase-like protein(ASMTL), putative (AFU_orthologue; AFUA_1G15580)	2106	8	409	1	377	1	286	1	344	2	690	3		38.0212	0.14443	47.2167	0.115444	35.8768	0.0951639	42.4611	0.148466	28.6225	0.16641	39.5059	0.171765
CADANIAG00001761	ANIA_00896	737	succinate dehydrogenase subunit CybS, putative (AFU_orthologue; AFUA_1G15590)	4282	28	809	3	534	9	550	5	1050	4	1339	7		104.264	0.681779	125.962	0.467103	68.5381	1.15514	110.13	1.00119	117.83	0.448877	103.398	0.540543
CADANIAG00001762	ANIA_00895	1260	hypothetical oxidoreductase (Eurofung)	12325	18	2955	3	2521	0	2813	3	1079	8	2957	4		175.537	0.256363	269.12	0.273218	189.261	0	329.466	0.351368	70.8249	0.525115	133.561	0.180671
CADANIAG00001763	ANIA_00894	2258	DEAD box RNA helicase HelA, putative (AFU_orthologue; AFUA_1G15620)	6345	2	808	0	831	0	646	1	1880	0	2180	1		50.4268	0.015895	41.0626	0	34.8125	0	42.2202	0.0653564	68.8603	0	54.9455	0.0252044
CADANIAG00001764	ANIA_00893	1723	hypothetical protein similar to adenylosuccinatesynthetase (Eurofung)	10014	2	2325	0	1746	0	1543	1	1701	0	2699	1		104.298	0.0208304	154.845	0	95.8556	0	132.158	0.0856499	81.6496	0	89.1491	0.0330304
CADANIAG00001765	ANIA_00892	2514	DnaJ domain protein (AFU_orthologue; AFUA_1G15460)	2698	50	455	17	474	0	330	15	516	6	923	12		19.2588	0.356909	20.7685	0.775966	17.8349	0	19.3714	0.880518	16.9754	0.197388	20.8947	0.271654
CADANIAG00001766	ANIA_00891	3183	uay, Zn(II)2Cys6 transcription factor involved inpurine-utilization Uric acid ut, xanthine deH. utrateoxidase regul., zinc binuclear cluster transcription factor; (Eurofung)	2982	1284	237	445	182	408	163	392	626	23	1774	16		16.8122	7.23905	8.54418	16.0429	5.4087	12.125	7.55724	18.1745	16.2657	0.597622	31.7188	0.286077
CADANIAG00001767	ANIA_00890	2267	MFS multidrug transporter, putative (AFU_orthologue; AFUA_1G15490)	1741	68	93	1	114	4	62	2	453	10	1019	51		13.7816	0.538283	4.7075	0.0506183	4.75677	0.166904	4.03601	0.130194	16.5265	0.364824	25.5813	1.28032
CADANIAG00001768	ANIA_00889	1727	GTP-binding protein Obg (AFU_orthologue; AFUA_1G15500)	2063	5	487	1	326	3	333	1	469	0	448	0		21.4368	0.0519554	32.359	0.0664456	17.856	0.164319	28.4554	0.0854515	22.4603	0	14.7634	0
CADANIAG00001769	ANIA_00888	1707	JmjC domain protein, putative (AFU_orthologue; AFUA_1G15510)	1206	7	234	0	183	0	167	2	252	0	370	5		12.6785	0.0735898	15.7305	0	10.1409	0	14.4376	0.172905	12.2096	0	12.3358	0.1667
CADANIAG00001770	ANIA_00887	3726	lactam utilization protein lamA such as 2-pyrrolidinone (Eurofung)	2589	7	812	0	463	0	632	1	164	1	518	5		12.4693	0.0337139	25.0076	0	11.7543	0	25.0315	0.0396067	3.64029	0.0221969	7.912	0.0763707
CADANIAG00001771	ANIA_00886	762	protein involved in utilization of lactams such as2-pyrrolidinone (Eurofung)	412	542	27	215	25	128	18	168	89	23	253	8		9.70277	12.7643	4.066	32.3774	3.10344	15.8896	3.48602	32.5362	9.65984	2.49636	18.8958	0.597495
CADANIAG00001772	ANIA_00885	2547	Putative Zn(II)2Cys6 transcription factor andhomeobox domain transcription factor (Eurofung)	7690	4996	811	1474	1195	1011	714	1184	2151	563	2819	764		54.1815	35.2003	36.5385	66.4091	44.381	37.5475	41.3696	68.6017	69.8468	18.2816	62.9891	17.0712
CADANIAG00001773	ANIA_00884	1150	conserved hypothetical protein	7156	15	1142	7	1285	2	1086	6	1712	0	1931	0		111.667	0.234071	113.953	0.698488	105.697	0.164509	139.362	0.769955	123.124	0	95.5617	0
CADANIAG00001774	ANIA_00883	924	ubiquitin-conjugating enzyme, putative (AFU_orthologue; AFUA_1G15570)	788	4	173	1	146	1	117	0	132	1	220	1		15.3041	0.0776858	21.4849	0.12419	14.9465	0.102373	18.6864	0	11.8151	0.0895083	13.5503	0.0615925
CADANIAG00001775	ANIA_00882	504	hypothetical protein	449	32	54	1	77	0	45	2	100	3	173	26		15.9871	1.13939	12.2948	0.227682	14.4517	0	13.1763	0.585614	16.4098	0.492295	19.5351	2.93591
CADANIAG00001776	ANIA_00881	1347	CUE domain protein, putative (AFU_orthologue; AFUA_1G15410)	609	271	27	38	29	36	20	29	103	42	430	126		8.1134	3.6104	2.30014	3.23724	2.03652	2.5281	2.19116	3.17718	6.32419	2.57879	18.1677	5.32356
CADANIAG00001777	ANIA_00880	1068	microbody (peroxisome) biogenesis protein peroxin 7 (Eurofung)	1439	2	118	2	172	0	68	0	179	0	902	0		24.1793	0.0336056	12.6786	0.214891	15.2341	0	9.39615	0	13.8617	0	48.0656	0
CADANIAG00001778	ANIA_00879	681	DUF1014 domain protein (AFU_orthologue; AFUA_1G15390)	2774	4	347	0	557	3	365	0	466	1	1039	0		73.0992	0.105406	58.4711	0	77.3689	0.416709	79.0966	0	56.5945	0.121447	86.8296	0
CADANIAG00001779	ANIA_00878	1791	conserved hypothetical protein: extracellularlaccase (Eurofung)	3255	19	195	11	81	0	189	8	60	0	2730	0		32.6144	0.190376	12.4939	0.704784	4.27807	0	15.5732	0.659184	2.77071	0	86.7494	0
CADANIAG00001780	ANIA_10133	2490	conserved hypothetical protein	3257	101	560	28	832	7	422	22	859	0	584	44		23.4732	0.727906	25.8076	1.29038	31.6069	0.265924	25.0107	1.30387	28.5318	0	13.3479	1.00566
CADANIAG00001781	ANIA_10128	3198	Putative Zn(II)2Cys6 transcription factor (Eurofung)	3259	8	345	1	432	2	253	5	550	0	1679	0		18.2877	0.0448916	12.3794	0.0358823	12.778	0.0591575	11.6749	0.23073	14.2239	0	29.8794	0
CADANIAG00001782	ANIA_00876	958	conserved hypothetical protein	1738	71	316	17	276	16	197	11	404	2	545	25		32.5565	1.32998	37.8513	2.0363	27.2522	1.57984	30.3468	1.69449	34.878	0.172663	32.3765	1.48516
CADANIAG00001783	ANIA_00875	981	homoserine acetyltransferase family protein (AFU_orthologue; AFUA_1G15350)	2201	92	2	13	6	20	6	19	814	3	1373	37		40.2628	1.68295	0.233948	1.52066	0.57855	1.9285	0.902598	2.85823	68.6263	0.252922	79.6528	2.14651
CADANIAG00001784	ANIA_00874	1835	poly(A) polymerase Pap (AFU_orthologue; AFUA_1G15340)	4728	0	788	0	686	0	599	0	733	0	1922	0		46.2375	0	49.2775	0	35.3628	0	48.1729	0	33.0372	0	59.6097	0
CADANIAG00001785	ANIA_00873	1467	conserved hypothetical protein	236	36	22	0	19	0	23	0	79	22	93	14		2.88692	0.440378	1.72088	0	1.22513	0	2.31371	0	4.45381	1.2403	3.60788	0.543122
CADANIAG00001786	ANIA_00872	2553	DNA replication initiation factor Cdc45 (AFU_orthologue; AFUA_1G15310)	1896	15	308	0	430	0	274	0	488	0	396	15		13.3273	0.105437	13.8439	0	15.9322	0	15.8384	0	15.809	0	8.82762	0.33438
CADANIAG00001787	ANIA_00871	1268	GPI anchor transamidase, putative (AFU_orthologue; AFUA_1G15130)	2326	1	277	0	354	0	193	0	433	0	1069	1		32.9188	0.0141525	25.068	0	26.4084	0	22.4621	0	28.2425	0	47.9797	0.0448828
CADANIAG00001788	ANIA_00870	1205	mitochondrial phosphate carrier protein (Mir1),putative (AFU_orthologue; AFUA_1G15140)	43755	0	8735	0	12289	0	6555	0	8495	0	7681	0		651.619	0	831.83	0	964.69	0	802.782	0	583.058	0	362.769	0
CADANIAG00001789	ANIA_00869	678	conserved hypothetical protein	936	10	63	0	56	0	63	0	118	0	636	10		24.7742	0.264682	10.6628	0	7.81298	0	13.7127	0	14.3942	0	53.3859	0.839402
CADANIAG00001790	ANIA_00868	1098	acyl-CoA thioesterase II (AFU_orthologue; AFUA_1G15170)	1814	1	123	0	146	0	81	0	208	0	1256	1		29.6475	0.0163437	12.8547	0	12.5779	0	10.8867	0	15.6674	0	65.1009	0.0518319
CADANIAG00001791	ANIA_00867	1365	conserved hypothetical protein	1733	4	554	1	497	0	495	1	141	0	46	2		22.7834	0.0525873	46.5732	0.0840671	34.4415	0	53.5161	0.108113	8.54322	0	1.91789	0.0833867
CADANIAG00001792	ANIA_00866	1974	Hsp70 family protein (AFU_orthologue; AFUA_1G15200)	10064	11	590	2	903	1	442	0	1774	4	6355	4		91.4907	0.0999997	34.2976	0.116263	43.2712	0.0479194	33.0436	0	74.3261	0.16759	183.218	0.115322
CADANIAG00001793	ANIA_00865	1257	conserved hypothetical protein	2113	85	386	3	689	11	332	4	321	17	385	50		30.166	1.21349	35.238	0.27387	51.8492	0.827782	38.9776	0.469609	21.1205	1.11853	17.4311	2.26378
CADANIAG00001794	ANIA_00864	969	conserved hypothetical protein	531	471	84	34	120	87	45	58	90	54	192	238		9.83386	8.72269	9.94751	4.02637	11.7143	8.49286	6.85332	8.83316	7.68164	4.60898	11.2766	13.9782
CADANIAG00001795	ANIA_00863	1992	Putative Zn(II)2Cys6 transcription factor (Eurofung)	2749	0	187	0	415	0	151	0	486	0	1510	0		24.765	0	10.7724	0	19.7069	0	11.1866	0	20.1782	0	43.1407	0
CADANIAG00001796	ANIA_00862	417	prefoldin subunit 4, putative (AFU_orthologue; AFUA_1G15240)	2028	6	360	0	220	0	234	0	434	0	780	6		87.2741	0.258207	99.0662	0	49.9051	0	82.8117	0	86.0773	0	106.453	0.818869
CADANIAG00001797	ANIA_00861	1240	autophagy-related protein Atg27 (Eurofung)	5184	53	725	0	1097	1	558	1	816	15	1988	36		75.0234	0.767022	67.0927	0	83.6842	0.0762846	66.4086	0.119012	54.4256	1.00047	91.2419	1.65227
CADANIAG00001798	ANIA_00860	1998	conserved hypothetical protein	53569	369	2050	35	7489	7	1701	14	31358	118	10971	195		481.14	3.31424	117.738	2.01016	354.558	0.331407	125.638	1.03406	1298.04	4.88452	312.5	5.55442
CADANIAG00001799	ANIA_00859	1215	hypothetical protein	901	2234	82	701	114	424	59	947	436	72	210	90		13.3077	32.9959	7.74455	66.2065	8.87538	33.0102	7.16618	115.023	29.6787	4.90107	9.83654	4.21566
CADANIAG00001800	ANIA_00858	3076	heat shock protein (Eurofung)	68386	115	12031	31	28294	13	13027	19	12449	52	2585	0		398.964	0.670911	448.822	1.15647	870.095	0.399775	624.986	0.911548	334.721	1.39814	47.8271	0
CADANIAG00001801	ANIA_00857	1477	conserved hypothetical protein	3271	13	482	5	1919	3	355	4	193	1	322	0		39.7423	0.157949	37.4477	0.388462	122.9	0.192132	35.4699	0.399661	10.8072	0.0559957	12.4072	0
CADANIAG00001802	ANIA_00856	1925	choline transporter (Eurofung)	11183	7	1343	6	6910	0	929	1	683	0	1318	0		104.251	0.065256	80.0579	0.357667	339.552	0	71.2192	0.0766622	29.3444	0	38.9658	0
CADANIAG00001803	ANIA_00855	3036	DNA-dependent ATPase (Eurofung)	400	4	56	0	69	0	43	1	107	1	125	2		2.36435	0.0236435	2.11663	0	2.14984	0	2.09016	0.0486083	2.91486	0.0272416	2.34319	0.0374911
CADANIAG00001804	ANIA_00854	5566	conserved hypothetical protein	3710	15	315	0	526	0	254	4	844	1	1771	10		11.9615	0.0483617	6.49421	0	8.93925	0	6.73446	0.106054	12.5411	0.0148591	18.1082	0.102248
CADANIAG00001805	ANIA_00853	2037	Putative Zn(II)2Cys6 transcription factor (Eurofung)	275	67	20	2	27	4	16	2	61	8	151	51		2.42267	0.590252	1.12667	0.112667	1.25381	0.185749	1.15915	0.144894	2.4767	0.324814	4.21877	1.42488
CADANIAG00001806	ANIA_00852	615	hypothetical protein	18	199	0	42	1	45	1	16	8	28	8	68		0.525232	5.80673	0	7.8367	0.15381	6.92143	0.239959	3.83934	1.07585	3.76546	0.740311	6.29265
CADANIAG00001807	ANIA_00851	372	conserved hypothetical protein	229	2	58	0	36	0	36	0	49	0	50	2		11.047	0.0964807	17.8914	0	9.15415	0	14.2814	0	10.894	0	7.64939	0.305975
CADANIAG00001808	ANIA_00850	2137	conserved hypothetical protein	4856	0	832	0	1018	0	592	0	1058	0	1356	0		40.7782	0	44.6763	0	45.0611	0	40.8817	0	40.9465	0	36.1123	0
CADANIAG00001809	ANIA_00849	1989	conserved hypothetical protein	1861	1	301	0	330	0	190	0	506	1	534	0		16.7906	0.00902233	17.3656	0	15.6941	0	14.0971	0	21.0402	0.0415815	15.2794	0
CADANIAG00001810	ANIA_00848	1688	mtDNA inheritance protein Dml1, putative (AFU_orthologue; AFUA_1G15070)	2980	9	553	4	482	0	382	0	650	3	913	2		31.6809	0.0956805	37.5934	0.271923	27.0105	0	33.3967	0	31.8476	0.146989	30.7821	0.0674306
CADANIAG00001811	ANIA_00847	3279	molecular chaperone (Eurofung)	5499	8	985	0	821	1	660	0	941	4	2092	3		30.0951	0.0437826	34.471	0	23.6843	0.0288481	29.704	0	23.7347	0.100891	36.3095	0.052069
CADANIAG00001812	ANIA_00846	813	conserved hypothetical protein	755	1	66	0	51	0	49	0	267	1	322	0		16.6652	0.0220731	9.31563	0	5.93387	0	8.89442	0	27.1616	0.101729	22.5406	0
CADANIAG00001813	ANIA_00845	906	hypothetical protein	128	74523	8	10547	7	15736	10	10685	59	24360	44	13195		2.53533	1476.1	1.01326	1335.86	0.73085	1642.95	1.62886	1740.44	5.38591	2223.74	2.76391	828.859
CADANIAG00001814	ANIA_00844	2247	SDA1 domain protein (AFU_orthologue; AFUA_1G15030)	1261	74	289	14	170	6	159	16	273	18	370	20		10.0708	0.590993	14.7589	0.714963	7.15656	0.252584	10.4425	1.05082	10.0483	0.662528	9.37126	0.506555
CADANIAG00001815	ANIA_00843	1354	hypothetical protein similar to ribosomal protein S5(Broad)	48119	10	13192	6	11606	0	8710	0	6708	1	7903	3		637.751	0.132536	1118.02	0.508501	810.816	0	949.318	0	409.741	0.0610825	332.179	0.126096
CADANIAG00001816	ANIA_00842	5502	AMP-binding enzyme, putative (JCVI)	8754	0	899	0	1498	0	738	0	1550	0	4069	0		28.5522	0	18.7499	0	25.7543	0	19.7947	0	23.2995	0	42.0888	0
CADANIAG00001817	ANIA_00841	516	conserved hypothetical protein	36	10	6	0	9	2	2	1	16	3	3	4		1.25201	0.347779	1.33432	0	1.64988	0.366639	0.571995	0.285998	2.56452	0.480847	0.33088	0.441174
CADANIAG00001818	ANIA_00840	2134	2-isopropylmalate synthase (Eurofung)	6557	8	1521	0	1995	2	1092	1	854	5	1095	0		55.1397	0.0672743	81.7888	0	88.4315	0.0886531	75.5162	0.0691541	33.0978	0.193781	29.2024	0
CADANIAG00001819	ANIA_00839	1344	hypothetical protein	41	2	2	0	0	0	1	0	0	0	38	2		0.547442	0.0267045	0.170761	0	0	0	0.109803	0	0	0	1.6091	0.0846896
CADANIAG00001820	ANIA_11283	204	hypothetical protein	1	3	0	0	0	0	0	0	0	1	1	2		0.0879677	0.263903	0	0	0	0	0	0	0	0.40542	0.278978	0.557955
CADANIAG00001821	ANIA_10126	1104	2-dehydropantoate 2-reductase family protein,putative (AFU_orthologue; AFUA_3G00740)	318	0	7	0	11	0	3	0	93	0	204	0		5.16906	0	0.727592	0	0.942502	0	0.401018	0	6.96705	0	10.5162	0
CADANIAG00001822	ANIA_10125	2721	ATP-dependent RNA helicase (Drs1), putative (AFU_orthologue; AFUA_1G14990)	1928	79	452	0	223	1	282	0	527	20	444	58		12.7155	0.521017	19.062	0	7.75238	0.034764	15.2944	0	16.0183	0.607906	9.28654	1.21311
CADANIAG00001823	ANIA_00837	4866	conserved hypothetical protein similar to fragmin (Eurofung)	5207	8	418	0	628	0	317	1	997	1	2847	6		19.203	0.0295033	9.85742	0	12.208	0	9.61389	0.0303277	16.9456	0.0169966	33.2977	0.0701744
CADANIAG00001824	ANIA_00836	1877	D-Arabinono-1,4-lactone oxidase (Eurofung)	2762	134	734	3	757	3	484	2	336	3	451	123		26.4066	1.28113	44.8736	0.183407	38.1496	0.151187	38.0534	0.157245	14.8051	0.132188	13.6745	3.72941
CADANIAG00001825	ANIA_00835	1044	Putative Zn(II)2Cys6 transcription factor (Eurofung)	841	2	21	1	26	0	17	0	82	0	695	1		14.456	0.0343782	2.30822	0.109915	2.35576	0	2.40304	0	6.49604	0	37.8864	0.0545129
CADANIAG00001826	ANIA_00834	2612	protein translocation complex componenet (Npl1),putative (AFU_orthologue; AFUA_1G14940)	7360	16	915	6	994	5	663	2	1876	0	2912	3		50.5659	0.109926	40.1982	0.263595	35.9974	0.181074	37.4587	0.112998	59.4011	0	63.448	0.0653653
CADANIAG00001827	ANIA_00833	722	hypothetical protein	47844	144	7462	2	20803	0	7089	3	9966	13	2524	126		1189.17	3.57914	1185.98	0.317872	2725.51	0	1448.97	0.613191	1141.61	1.48916	198.954	9.93191
CADANIAG00001828	ANIA_00832	1953	peptidase D, putative (AFU_orthologue; AFUA_1G14920)	6360	105	588	28	1501	22	513	43	2013	6	1745	6		58.4397	0.964807	34.5489	1.64518	72.7004	1.06556	38.7639	3.24921	85.2465	0.254088	50.8502	0.174843
CADANIAG00001829	ANIA_00831	1867	endosomal SPRY domain protein, putative (AFU_orthologue; AFUA_1G14910)	11638	3	894	1	3221	1	756	0	2807	0	3960	1		111.863	0.0288357	54.948	0.0614631	163.194	0.0506657	59.7571	0	124.346	0	120.712	0.0304828
CADANIAG00001830	ANIA_00830	861	MIP aquaporin (Eurofung)	2069	2	132	1	227	1	122	0	664	0	924	0		43.1232	0.041685	17.5926	0.133277	24.9391	0.109864	20.9107	0	63.7823	0	61.0757	0
CADANIAG00001831	ANIA_00829	1686	cAMP-specific phosphodiesterase, putative (AFU_orthologue; AFUA_1G14890)	508	268	41	3	20	9	25	4	122	46	300	206		5.40704	2.85253	2.79052	0.204184	1.1221	0.504944	2.18824	0.350118	5.98463	2.2565	10.1266	6.95359
CADANIAG00001832	ANIA_00828	1998	N-acylethanolamine amidohydrolase, putative (AFU_orthologue; AFUA_1G14880)	6427	37	410	1	345	1	267	0	1853	11	3552	24		57.7253	0.332322	23.5476	0.0574332	16.3336	0.0473438	19.7209	0	76.7035	0.455336	101.176	0.683621
CADANIAG00001833	ANIA_00827	1508	GPI anchor biosynthesis protein Gwt1, putative (AFU_orthologue; AFUA_1G14870)	2477	0	336	0	507	0	279	0	563	0	792	0		29.4766	0	25.568	0	31.8028	0	27.3033	0	30.8775	0	29.8898	0
CADANIAG00001834	ANIA_00826	1662	transposase Tan1-Aspergillus niger (ANG_orthologue; An07g09460)	118	0	13	0	15	0	2	0	17	0	71	0		1.2741	0	0.897576	0	0.853726	0	0.177587	0	0.845966	0	2.43123	0
CADANIAG00001835	ANIA_00825	1185	b-zip transcription factor (Eurofung)	1107	78	230	1	316	3	131	2	163	4	267	68		16.7642	1.18122	22.2725	0.0968368	25.2248	0.239476	16.3142	0.249071	11.3764	0.279175	12.8231	3.2658
CADANIAG00001836	ANIA_00824	1643	acyl-CoA dehydrogenase, putative (AFU_orthologue; AFUA_1G14850)	4620	19	327	3	492	4	195	3	1375	3	2231	6		50.4612	0.207525	22.8386	0.209528	28.3261	0.230293	17.515	0.269461	69.215	0.151015	77.279	0.207832
CADANIAG00001837	ANIA_00823	1748	conserved hypothetical protein	14015	0	142	0	540	0	126	0	2216	0	10991	0		143.882	0	9.32193	0	29.2221	0	10.6375	0	104.849	0	357.845	0
CADANIAG00001838	kfsA	3276	protein kinase, putative (Eurofung)	4854	1	431	0	608	0	320	1	1252	0	2243	0		26.5894	0.00547784	15.0971	0	17.5557	0	14.4151	0.0450472	31.6079	0	38.9659	0
CADANIAG00001839	ANIA_00821	1391	mitochondrial inheritance component mdm12 (AFU_orthologue; AFUA_1G14790)	1959	0	418	0	274	0	293	0	365	0	609	0		25.2732	0	34.4832	0	18.633	0	31.0851	0	21.7021	0	24.9166	0
CADANIAG00001840	ANIA_00820	566	hypothetical protein	4240	13	78	2	78	0	68	0	665	0	3351	11		134.432	0.412174	15.8138	0.405483	13.0358	0	17.7298	0	97.1718	0	336.944	1.10605
CADANIAG00001841	ANIA_00819	829	BAP31 domain protein, putative (AFU_orthologue; AFUA_1G14780)	5882	0	644	0	1290	0	464	0	1250	0	2234	0		127.328	0	89.1436	0	147.195	0	82.5991	0	124.707	0	153.366	0
CADANIAG00001842	ANIA_00818	2226	tRNA dihydrouridine synthase, putative (AFU_orthologue; AFUA_1G14770)	2082	2	423	0	211	1	263	0	404	0	781	1		16.7845	0.0161235	21.8059	0	8.96635	0.0424946	17.4358	0	15.0104	0	19.9676	0.0255667
CADANIAG00001843	ANIA_00817	1974	C2H2 transcription factor (Sfp1), putative (AFU_orthologue; AFUA_1G14750)	4142	2	299	0	603	1	198	1	834	0	2208	0		37.6545	0.0181818	17.3813	0	28.8954	0.0479194	14.8023	0.0747592	34.9425	0	63.6578	0
CADANIAG00001844	ANIA_00816	1260	transcription factor TFIIA complex subunit Toa1,putative (AFU_orthologue; AFUA_1G14740)	2653	56	254	3	360	7	211	3	578	8	1250	35		37.7851	0.797574	23.1325	0.273218	27.0265	0.525516	24.7129	0.351368	37.9396	0.525115	56.4597	1.58087
CADANIAG00001845	ANIA_00815	771	glutathione S-transferase, putative (AFU_orthologue; AFUA_4G14380)	495	9	56	0	161	3	45	1	96	4	137	1		11.5214	0.209479	8.33475	0	19.7529	0.368066	8.61331	0.191407	10.298	0.429082	10.1127	0.0738151
CADANIAG00001846	ANIA_00814	1857	cell division cycle protein Cdc20, putative (AFU_orthologue; AFUA_1G14730)	3794	0	659	0	675	0	438	0	1546	0	476	0		36.6639	0	40.7223	0	34.3835	0	34.8076	0	68.8546	0	14.588	0
CADANIAG00001847	ANIA_00813	2142	conserved kelch repeat protein TeaB (Eurofung)	2941	2	266	0	544	1	208	0	593	1	1330	0		24.6393	0.0167558	14.2502	0	24.0236	0.044161	14.3303	0	22.8966	0.0386114	35.3372	0
CADANIAG00001848	ANIA_10127	1095	beta-1,4-glucosidase (Eurofung)	31	0	6	0	1	0	1	0	2	0	21	0		0.508044	0	0.628776	0	0.0863862	0	0.134771	0	0.151061	0	1.09145	0
CADANIAG00001849	ANIA_10124	1452	beta-glucosidase, putative (AFU_orthologue; AFUA_1G14710)	1742	1	263	1	685	0	199	0	177	0	418	0		21.5295	0.0123591	20.7849	0.07903	44.6254	0	20.2255	0	10.0819	0	16.3836	0
CADANIAG00001850	ANIA_00811	1563	MFS allantoate transporter, putative (AFU_orthologue; AFUA_1G14700)	1838	2	6	0	3	0	7	0	598	0	1224	2		21.1028	0.0229628	0.440505	0	0.18156	0	0.660923	0	31.643	0	44.5679	0.0728233
CADANIAG00001851	ANIA_00810	3366	ubiquitin-protein ligase Sel1/Ubx2, putative (AFU_orthologue; AFUA_1G14690)	5411	18	820	1	797	13	538	0	1043	4	2213	0		28.8481	0.0959648	27.9549	0.0340914	22.3977	0.365332	23.5874	0	25.6274	0.0982836	37.4168	0
CADANIAG00001852	ANIA_00809	5238	hypothetical protein similar to RNA polymerase IIlargest subunit (Eurofung)	11585	1	1111	0	1463	1	822	0	2556	0	5633	0		39.6903	0.003426	24.3393	0	26.4203	0.018059	23.1589	0	40.3581	0	61.2031	0
CADANIAG00001853	ANIA_00808	1550	WD repeat protein (AFU_orthologue; AFUA_1G14670)	1180	124	231	8	172	10	154	2	276	59	347	45		13.6617	1.43563	17.1017	0.592266	10.4968	0.610277	14.6623	0.190419	14.7269	3.14815	12.7408	1.65227
CADANIAG00001854	laeA	1125	hypothetical protein similar to methyltransferase (Eurofung)	1794	1	125	0	138	0	69	0	649	0	813	1		28.6169	0.0159515	12.7502	0	11.6034	0	9.05125	0	47.712	0	41.128	0.0505879
CADANIAG00001855	ANIA_00806	1560	WD repeat protein (AFU_orthologue; AFUA_1G14650)	1103	4	160	0	195	2	145	0	210	1	393	1		12.6883	0.0460139	11.7694	0	11.8241	0.121273	13.7169	0	11.1335	0.0530164	14.3373	0.0364817
CADANIAG00001856	ANIA_00805	831	hypothetical protein	323	5	58	0	22	0	41	0	103	2	99	3		6.97517	0.107975	8.00914	0	2.50426	0	7.28106	0	10.2511	0.199051	6.78006	0.205456
CADANIAG00001857	ANIA_00804	912	tRNAHis guanylyltransferase Thg1, putative (AFU_orthologue; AFUA_1G14630)	1199	69	195	10	143	4	101	16	270	27	490	12		23.5927	1.35771	24.5357	1.25824	14.832	0.414881	16.3433	2.58903	24.4852	2.44852	30.5774	0.748835
CADANIAG00001858	ANIA_00803	3201	Fibronectin type III domain protein (AFU_orthologue; AFUA_1G14620)	5739	0	615	0	671	0	432	0	1286	0	2735	0		32.1739	0	22.0469	0	19.8288	0	19.9164	0	33.2269	0	48.6263	0
CADANIAG00001859	ANIA_00802	2407	lipin Smp2, putative (AFU_orthologue; AFUA_1G14610)	6270	0	683	0	916	0	540	0	2310	0	1821	0		46.746	0	32.5614	0	35.998	0	33.1078	0	79.3727	0	43.056	0
CADANIAG00001860	ANIA_00801	1816	conserved hypothetical protein	121	3	2	0	4	0	2	0	34	2	79	1		1.1957	0.0296455	0.126378	0	0.208354	0	0.162527	0	1.54845	0.0910855	2.47577	0.0313389
CADANIAG00001861	ANIA_00800	2403	conserved hypothetical protein	470	2	8	0	19	0	6	0	310	0	127	2		3.50992	0.0149358	0.382028	0	0.747925	0	0.368476	0	10.6695	0	3.0078	0.047367
CADANIAG00001862	ANIA_00799	2394	conserved hypothetical protein	213	1	3	0	5	0	6	0	157	0	42	1		1.59665	0.00749599	0.143799	0	0.197562	0	0.369862	0	5.42389	0	0.998446	0.0237725
CADANIAG00001863	ANIA_00798	997	conserved hypothetical protein	984	2	46	0	169	0	30	0	647	0	92	2		17.7114	0.0359988	5.29446	0	16.0343	0	4.44056	0	53.6716	0	5.25161	0.114165
CADANIAG00001864	ANIA_00797	2711	hypothetical histidine biosynthesis trifunctionalprotein (Eurofung)	4142	1	876	0	690	0	563	0	612	1	1401	0		27.4179	0.00661948	37.0795	0	24.0757	0	30.6472	0	18.6705	0.0305074	29.4109	0
CADANIAG00001865	ANIA_00796	861	U3 small nucleolar RNA-associated protein Utp11,putative (AFU_orthologue; AFUA_1G14580)	730	1	167	0	88	0	115	0	160	0	200	1		15.215	0.0208425	22.2573	0	9.66803	0	19.7109	0	15.3692	0	13.2198	0.0660992
CADANIAG00001866	ANIA_00795	459	hypothetical protein	452	0	110	0	123	0	74	0	66	0	79	0		17.6717	0	27.5004	0	25.3484	0	23.792	0	11.8923	0	9.79521	0
CADANIAG00001867	ANIA_00794	864	transcription initiation factor TFIID, 31kD subunit,putative (AFU_orthologue; AFUA_1G14600)	808	3	141	1	150	0	87	0	181	2	249	0		16.7823	0.0623104	18.7268	0.132814	16.4224	0	14.86	0	17.3261	0.191448	16.4016	0
CADANIAG00001868	ANIA_00793	2169	conserved hypothetical protein	183	36	3	3	2	2	1	2	52	6	125	23		1.51407	0.297849	0.158716	0.158716	0.0872226	0.0872226	0.0680382	0.136076	1.9828	0.228785	3.27982	0.603487
CADANIAG00001869	ANIA_00792	1908	conserved hypothetical protein	275	6	1	1	1	0	1	0	39	3	233	2		2.58647	0.0564321	0.0601424	0.0601424	0.049577	0	0.0773453	0	1.69052	0.13004	6.94988	0.0596556
CADANIAG00001870	ANIA_00791	437	hypothetical protein	10166	4	1010	1	803	0	831	1	4110	0	3412	2		417.467	0.16426	265.215	0.26259	173.817	0	280.628	0.3377	777.849	0	444.352	0.260464
CADANIAG00001871	ANIA_00790	1750	hypothetical protein	21268	2247	2107	224	5450	315	1178	235	3805	515	8728	958		218.093	23.0419	138.161	14.6882	294.589	17.0267	99.3389	19.8172	179.826	24.3391	283.842	31.1549
CADANIAG00001872	ANIA_00789	2210	conserved hypothetical protein	14900	2470	1506	232	2274	603	1214	197	3838	342	6068	1096		120.989	20.0566	78.1973	12.0463	97.3322	25.8097	81.0659	13.1549	143.631	12.7988	156.262	28.2239
CADANIAG00001873	ANIA_11282	204	hypothetical protein	1	50	0	1	0	10	0	1	0	2	1	36		0.0879677	4.39838	0	0.562508	0	4.63691	0	0.723406	0	0.81084	0.278978	10.0432
CADANIAG00001874	ANIA_11281	501	hypothetical protein	3870	6	152	0	2250	3	121	1	435	0	912	2		138.62	0.214915	34.8149	0	424.818	0.566424	35.6418	0.29456	71.8103	0	103.599	0.227191
CADANIAG00001875	ANIA_00788	942	epoxide hydrolase, putative (AFU_orthologue; AFUA_5G08810)	1216	12	70	2	98	3	48	0	256	7	744	0		23.1652	0.228604	8.52719	0.243634	9.84087	0.301251	7.51973	0	22.4763	0.614585	44.9492	0
CADANIAG00001876	ANIA_00787	1583	hypothetical protein similar to class I alpha-mannosidase 1B (Eurofung)	2273	1	166	0	243	0	142	0	1126	0	596	1		25.7675	0.0113363	12.0333	0	14.5206	0	13.2379	0	58.8292	0	21.4272	0.0359516
CADANIAG00001877	ANIA_00786	603	conserved hypothetical protein	27	0	2	0	5	0	7	0	4	0	9	0		0.803526	0	0.380602	0	0.784352	0	1.71314	0	0.548628	0	0.849424	0
CADANIAG00001878	ANIA_00785	753	mitochondrial superoxide dismutase (Eurofung)	6	9	1	0	1	0	1	1	0	1	3	7		0.142991	0.214487	0.152393	0	0.125621	0	0.195982	0.195982	0	0.109835	0.226739	0.529057
CADANIAG00001879	ANIA_00784	846	oxidoreductase, short-chain dehydrogenase/reductasefamily (AFU_orthologue; AFUA_1G14540)	509	2	19	0	24	0	14	0	45	0	407	2		10.7969	0.0424241	2.57716	0	2.68349	0	2.44214	0	4.39924	0	27.3794	0.134542
CADANIAG00001880	ANIA_00783	1602	general amidase, putative (AFU_orthologue; AFUA_1G14530)	631	3	35	0	48	0	18	0	72	0	458	3		7.06839	0.0336056	2.50706	0	2.83424	0	1.65814	0	3.71711	0	16.2706	0.106576
CADANIAG00001881	ANIA_00782	3420	ankyrin repeat protein (AFU_orthologue; AFUA_1G14510)	2799	16	457	2	382	0	284	0	655	2	1021	12		14.6869	0.0839551	15.3338	0.0671062	10.5656	0	12.2547	0	15.8398	0.0483659	16.9902	0.199689
CADANIAG00001882	ANIA_00781	3092	conserved hypothetical protein	4031	3	413	0	536	0	322	0	516	0	2244	3		23.3952	0.0174115	15.3274	0	16.3977	0	15.3684	0	13.8021	0	41.3031	0.0552181
CADANIAG00001883	ANIA_00780	1314	aminotransferase, hypothetical (Eurofung)	455	7	64	4	106	0	53	3	58	0	174	0		6.21397	0.0955996	5.58912	0.34932	7.63078	0	5.95241	0.336929	3.65063	0	7.53622	0
CADANIAG00001884	ANIA_00779	2677	exo-beta-1,3-glucanase, putative (AFU_orthologue; AFUA_6G11980)	5292	1	571	0	1071	0	391	0	1742	1	1517	0		35.4752	0.00670355	24.4763	0	37.8442	0	21.5546	0	53.8189	0.0308949	32.2505	0
CADANIAG00001885	ANIA_00778	921	chitin binding protein, putative (AFU_orthologue; AFUA_1G14430)	179	0	20	0	8	0	27	0	25	0	99	0		3.48776	0	2.49189	0	0.821654	0	4.3263	0	2.245	0	6.11751	0
CADANIAG00001886	ANIA_00777	1700	hypothetical protein	3452	2	303	0	248	0	223	0	723	1	1955	1		36.4397	0.0211122	20.4528	0	13.7994	0	19.3583	0	35.1742	0.0486504	65.4481	0.0334773
CADANIAG00001887	ANIA_00776	629	60S ribosomal protein L17 (AFU_orthologue; AFUA_1G14410)	28242	93	7394	0	5782	0	5964	1	3553	0	5549	92		805.746	2.6533	1348.92	0	869.533	0	1399.26	0.234618	467.175	0	502.069	8.32409
CADANIAG00001888	ANIA_00775	1071	hydroxyisocaproate dehydrogenase, putative (AFU_orthologue; AFUA_1G14400)	363	60	39	5	92	3	44	9	54	8	134	35		6.08234	1.00535	4.17863	0.535722	8.12563	0.264966	6.06283	1.24012	4.17003	0.617783	7.12057	1.85985
CADANIAG00001889	ANIA_00774	1203	zinc-dependent alcohol dehydrogenase, putative (AFU_orthologue; AFUA_1G14390)	189	14	23	2	34	3	25	4	34	1	73	4		2.81935	0.208841	2.19392	0.190776	2.67345	0.235892	3.06681	0.490689	2.33748	0.0687495	3.45348	0.189232
CADANIAG00001890	ANIA_00773	1884	metalloreductase, putative (AFU_orthologue; AFUA_1G14340)	3859	0	589	0	1607	0	480	0	744	0	439	0		36.7576	0	35.8751	0	80.6851	0	37.5987	0	32.6608	0	13.2612	0
CADANIAG00001891	ANIA_10120	2202	Putative Zn(II)2Cys6 transcription factor (Eurofung)	520	44	40	1	72	0	27	0	84	4	297	39		4.23779	0.358582	2.0845	0.0521125	3.09296	0	1.8095	0	3.15498	0.150237	7.67606	1.00797
CADANIAG00001892	ANIA_10122	986	3-ketoacyl-acyl carrier protein reductase, putative (AFU_orthologue; AFUA_1G14380)	377	3	32	0	40	0	16	0	64	0	225	3		6.86148	0.0546006	3.72419	0	3.83744	0	2.39472	0	5.36832	0	12.9869	0.173158
CADANIAG00001893	ANIA_00771	4935	ABC multidrug transporter (Eurofung)	9801	1	768	0	1051	0	538	1	593	0	6851	0		35.6399	0.00363635	17.858	0	20.1453	0	16.0882	0.0299037	9.93808	0	79.0071	0
CADANIAG00001894	ANIA_00770	1539	UBX domain protein (AFU_orthologue; AFUA_1G14320)	2666	9	439	1	689	2	347	2	411	1	780	3		31.0867	0.104944	32.7329	0.0745625	42.3486	0.122928	33.2738	0.19178	22.0871	0.0537399	28.844	0.110938
CADANIAG00001895	ANIA_10121	646	conserved hypothetical protein	905	3	117	0	154	2	97	0	137	0	400	1		25.1402	0.0833378	20.7832	0	22.55	0.292857	22.1591	0	17.5397	0	35.2393	0.0880982
CADANIAG00001896	ANIA_10119	1381	poly(A)-binding protein-dependent poly(A)ribonuclease, putative (AFU_orthologue; AFUA_1G14310)	3507	170	409	46	472	46	379	67	646	8	1601	3		45.5717	2.20907	33.9851	3.82228	32.3301	3.15081	40.5002	7.15967	38.6878	0.479106	65.9777	0.123631
CADANIAG00001897	ANIA_00768	1510	Fasciclin domain family protein (AFU_orthologue; AFUA_1G14300)	1888	97	271	32	432	15	252	31	48	5	885	14		22.4377	1.15278	20.5945	2.43182	27.0623	0.939664	24.6284	3.02968	2.62905	0.27386	33.3554	0.527656
CADANIAG00001898	ANIA_00767	411	small nuclear ribonucleoprotein (LSM7), putative (AFU_orthologue; AFUA_1G14290)	1390	2	309	0	228	0	172	1	308	0	373	1		60.6913	0.0873256	86.2731	0	52.4749	0	61.7588	0.359063	61.9789	0	51.6495	0.138471
CADANIAG00001899	ANIA_00766	2363	C6 finger domain protein, putative (AFU_orthologue; AFUA_1G14280)	3006	15	235	1	278	2	164	2	958	2	1371	8		22.8286	0.113915	11.412	0.0485618	11.1286	0.0800617	10.2422	0.124905	33.5303	0.0700005	33.0197	0.192675
CADANIAG00001900	ANIA_00765	1032	3-beta hydroxysteroid dehydrogenase/isomerase familyprotein (AFU_orthologue; AFUA_3G02250)	30	0	7	0	2	0	4	0	5	0	12	0		0.521669	0	0.778354	0	0.18332	0	0.571995	0	0.400706	0	0.661761	0
CADANIAG00001901	ANIA_00764	990	catechol dioxygenase, putative (AFU_orthologue; AFUA_1G14270)	613	0	43	0	29	0	22	0	74	0	445	0		11.1117	0	4.98416	0	2.7709	0	3.27944	0	6.18204	0	25.5814	0
CADANIAG00001902	ANIA_00763	3378	TGF beta receptor associated protein 1, putative (AFU_orthologue; AFUA_1G14260)	3851	0	449	0	541	0	328	0	821	0	1712	0		20.4582	0	15.2527	0	15.1494	0	14.3293	0	20.101	0	28.8432	0
CADANIAG00001903	ANIA_00762	2199	Golgi membrane protein (Coy1), putative (AFU_orthologue; AFUA_1G14240)	3296	2	449	2	606	0	351	0	634	0	1256	0		26.8977	0.0163214	23.4304	0.104367	26.0679	0	23.5556	0	23.8451	0	32.506	0
CADANIAG00001904	ANIA_00761	1242	conserved hypothetical protein	778	17	5	0	12	1	2	0	164	3	595	13		11.2412	0.24563	0.461963	0	0.913941	0.0761617	0.23764	0	10.9209	0.199772	27.2643	0.595691
CADANIAG00001905	ANIA_00760	645	conserved hypothetical protein	21	0	0	0	0	0	0	0	5	0	16	0		0.584269	0	0	0	0	0	0	0	0.641129	0	1.41176	0
CADANIAG00001906	ANIA_00759	396	DUF614 domain protein (AFU_orthologue; AFUA_1G14190)	58	0	5	0	3	0	2	0	37	0	11	0		2.62837	0	1.44888	0	0.716613	0	0.745327	0	7.72755	0	1.58087	0
CADANIAG00001907	ANIA_00758	1491	conserved hypothetical protein	58	57	1	1	20	1	0	7	9	6	28	42		0.698078	0.686042	0.0769629	0.0769629	1.26885	0.0634426	0	0.692839	0.499229	0.332819	1.06876	1.60314
CADANIAG00001908	ANIA_00757	2973	methyltransferase (Ncl1), putative (AFU_orthologue; AFUA_1G14180)	4254	6	929	0	667	0	495	0	881	3	1282	3		25.6777	0.0362168	35.8575	0	21.2222	0	24.571	0	24.5085	0.0834567	24.541	0.0574283
CADANIAG00001909	ANIA_00756	2958	beta-galactosidase (Eurofung)	180	25	13	3	9	0	13	2	26	9	119	11		1.09201	0.151668	0.504318	0.116381	0.287808	0	0.648571	0.0997801	0.72696	0.25164	2.28954	0.211638
CADANIAG00001910	ANIA_00755	603	hypothetical protein	1117	7	165	2	203	1	155	0	277	1	317	3		33.2422	0.208322	31.3997	0.380602	31.8447	0.15687	37.9338	0	37.9925	0.137157	29.9186	0.283141
CADANIAG00001911	ANIA_00754	929	conserved hypothetical protein	3823	10	246	1	474	0	213	2	1038	2	1852	5		73.8485	0.193169	30.3863	0.123522	48.2638	0	33.8358	0.317707	92.4095	0.178053	113.455	0.306305
CADANIAG00001912	ANIA_00753	1992	nuclear segregation protein (Bfr1), putative (AFU_orthologue; AFUA_1G14120)	11078	62	2642	3	1899	9	1789	2	2357	1	2391	47		99.7988	0.558542	152.196	0.172819	90.1767	0.427378	132.536	0.148167	97.86	0.0415189	68.3109	1.34279
CADANIAG00001913	ANIA_00752	1078	RNA polymerase subunit (AFU_orthologue; AFUA_1G14110)	1805	52	355	2	292	4	197	5	436	10	525	31		30.0477	0.865641	37.7893	0.212897	25.6226	0.350994	26.9687	0.684484	33.4505	0.767214	27.7166	1.6366
CADANIAG00001914	ANIA_00751	1635	integral membrane protein Pth11-like, putative (AFU_orthologue; AFUA_1G14080)	6045	0	148	0	202	0	143	0	3245	0	2307	0		66.3486	0	10.3873	0	11.6867	0	12.9071	0	164.147	0	80.3025	0
CADANIAG00001915	ANIA_00750	4440	hypothetical protein	359	8	4	0	17	1	5	0	58	0	275	7		1.45099	0.0323341	0.10338	0	0.36218	0.0213047	0.166188	0	1.08039	0	3.52492	0.0897252
CADANIAG00001916	ANIA_00748	1242	conserved hypothetical protein	3	0	1	0	1	0	0	0	0	0	1	0		0.0433464	0	0.0923926	0	0.0761617	0	0	0	0	0	0.0458224	0
CADANIAG00001917	ANIA_00747	1677	Mitochondrial-processing peptidase subunit beta,mitochondrial [Precursor] (Eurofung)	23968	2	4751	1	4859	0	3689	0	5502	0	5167	1		256.479	0.0214018	325.095	0.0684267	274.077	0	324.629	0	271.346	0	175.35	0.0339364
CADANIAG00001918	ANIA_00746	966	nucleoside-diphosphate-sugar epimerase, putative (AFU_orthologue; AFUA_1G14210)	68	62	12	10	2	10	7	11	17	6	30	25		1.26324	1.15178	1.42549	1.18791	0.195844	0.979222	1.06938	1.68046	1.45548	0.5137	1.76744	1.47286
CADANIAG00001919	ANIA_00745	1356	hypothetical protein similar to fibrillarin,nucleolar protein (Eurofung)	8770	0	2077	0	1289	0	1434	0	1914	0	2056	0		116.063	0	175.766	0	89.9191	0	156.064	0	116.739	0	86.2905	0
CADANIAG00001920	ANIA_00744	1419	conserved hypothetical protein	138	1	59	0	28	1	45	0	6	0	0	0		1.74522	0.0126465	4.77121	0	1.86653	0.0666617	4.67996	0	0.349707	0	0	0
CADANIAG00001921	ANIA_11280	264	hypothetical protein	153	0	4	0	0	0	1	0	57	0	91	0		10.4002	0	1.73866	0	0	0	0.558995	0	17.8569	0	19.6172	0
CADANIAG00001922	ANIA_00743	522	conserved hypothetical protein	194	3	29	0	49	0	15	0	82	0	19	3		6.66937	0.103135	6.37509	0	8.87941	0	4.24065	0	12.9921	0	2.07149	0.327077
CADANIAG00001923	ANIA_00742	2376	Putative Zn(II)2Cys6 transcription factor (Eurofung)	2996	4	110	0	605	2	77	1	500	1	1704	0		22.6281	0.0302111	5.31258	0	24.0862	0.0796236	4.78252	0.0621106	17.4044	0.0348088	40.8153	0
CADANIAG00001924	ANIA_00741	981	pectate lyase (Eurofung)	49	57	1	2	7	2	1	1	4	0	36	52		0.896356	1.0427	0.116974	0.233948	0.674975	0.19285	0.150433	0.150433	0.33723	0	2.08849	3.01671
CADANIAG00001925	ANIA_00740	1440	conserved hypothetical protein	1389	2	92	0	306	2	63	0	655	0	273	0		17.3098	0.0249242	7.33135	0	20.101	0.131379	6.4564	0	37.6196	0	10.7895	0
CADANIAG00001926	ANIA_00739	1461	MFS multidrug transporter, putative (AFU_orthologue; AFUA_2G16320)	346	0	28	0	35	0	23	0	111	0	149	0		4.24991	0	2.19921	0	2.26609	0	2.32322	0	6.28359	0	5.80411	0
CADANIAG00001927	ANIA_00736	744	conserved fungal protein (AFU_orthologue; AFUA_1G14230)	1579	0	11	0	106	0	10	0	674	0	778	0		38.0858	0	1.6966	0	13.4769	0	1.98353	0	74.9242	0	59.5122	0
CADANIAG00001928	ANIA_00735	336	hypothetical protein	25	11	1	2	7	1	3	1	5	1	9	6		1.33522	0.587499	0.341523	0.683045	1.97069	0.281526	1.31763	0.439211	1.23074	0.246148	1.52441	1.01628
CADANIAG00001929	ANIA_00734	723	hypothetical protein similar to histone H4 (Broad)	52949	1	8336	1	11291	0	6450	0	20539	0	6333	0		1314.23	0.0248208	1323.06	0.158716	1477.25	0	1316.54	0	2349.5	0	498.506	0
CADANIAG00001930	ANIA_00733	795	histone H3 (Eurofung)	126229	5	15710	1	25998	2	12530	1	40033	0	31958	1		2849.35	0.112864	2267.61	0.144342	3093.37	0.23797	2325.93	0.185629	4164.72	0	2287.77	0.0715867
CADANIAG00001931	ANIA_00732	2361	multidrug resistance protein (Eurofung)	21478	11	503	1	3424	0	553	1	3135	1	13863	8		163.249	0.0836084	24.4473	0.048603	137.182	0	34.5654	0.0625052	109.819	0.0350299	334.165	0.192838
CADANIAG00001932	ANIA_00731	918	integral membrane protein, Mpv17/PMP22 family,putative (AFU_orthologue; AFUA_1G13840)	1280	1	95	0	101	1	76	0	352	0	656	0		25.0219	0.0195484	11.8752	0	10.4073	0.103042	12.2175	0	31.7128	0	40.6687	0
CADANIAG00001933	ANIA_00730	1962	conserved hypothetical protein	1058	19	135	0	206	1	121	0	251	2	345	16		9.67698	0.173783	7.89575	0	9.93177	0.0482125	9.1012	0	10.5806	0.0843075	10.0074	0.464109
CADANIAG00001934	ANIA_10123	1302	conserved hypothetical protein	2933	3	16	0	28	1	28	0	257	1	2604	1		40.4254	0.0413489	1.41016	0	2.03426	0.072652	3.17365	0	16.3252	0.063522	113.823	0.0437108
CADANIAG00001935	ANIA_10118	1803	alpha-1,2-mannosyltransferase (Alg9), putative (AFU_orthologue; AFUA_1G13870)	1398	22	166	0	133	4	127	2	232	3	740	13		13.9144	0.218968	10.565	0	6.97773	0.209857	10.3949	0.163699	10.6421	0.137613	23.358	0.410343
CADANIAG00001936	ANIA_00728	2043	snoRNP assembly factor Naf1, putative (AFU_orthologue; AFUA_1G13880)	797	111	155	1	70	0	87	2	224	23	261	85		7.00073	0.975008	8.70607	0.0561682	3.24107	0	6.28439	0.144469	9.06807	0.931096	7.27062	2.36783
CADANIAG00001937	ANIA_00727	1776	U4/U6 small nuclear ribonucleoprotein, putative (AFU_orthologue; AFUA_1G13890)	2149	38	371	1	279	0	229	0	588	7	682	30		21.7143	0.383967	23.9712	0.0646124	14.86	0	19.0285	0	27.3823	0.325979	21.8545	0.961342
CADANIAG00001938	ANIA_09436	2376	5' to 3' DNA helicase (Eurofung)	1904	2	389	2	317	0	273	0	294	0	631	0		14.3805	0.0151056	18.7872	0.0965923	12.6203	0	16.9562	0	10.2338	0	15.1141	0
CADANIAG00001939	ANIA_09437	4991	RING zinc finger protein, putative (AFU_orthologue; AFUA_1G13920)	10073	2	805	0	937	0	609	0	2558	0	5164	2		36.218	0.00719111	18.5083	0	17.7587	0	18.007	0	42.3885	0	58.8841	0.0228056
CADANIAG00001940	ANIA_09438	1149	Leucine carboxyl methyltransferase superfamily (AFU_orthologue; AFUA_1G13930)	928	16	166	2	164	1	107	7	244	2	247	4		14.4938	0.249893	16.5786	0.199742	13.5015	0.0823263	13.7428	0.899063	17.5633	0.143961	12.2342	0.198125
CADANIAG00001941	ANIA_00726	1570	SUN domain protein (Adg3), putative (AFU_orthologue; AFUA_1G13940)	4701	2	1059	0	974	0	692	0	1819	0	157	2		53.7334	0.0228604	77.4025	0	58.6837	0	65.0457	0	95.8226	0	5.69114	0.0724986
CADANIAG00001942	ANIA_00725	1360	DUF292 domian protein (AFU_orthologue; AFUA_1G13960)	2545	75	268	9	526	7	217	3	684	17	850	39		33.5817	0.989637	22.6128	0.759386	36.5852	0.486875	23.5469	0.325533	41.5961	1.03382	35.5696	1.63202
CADANIAG00001943	ANIA_10115	1992	MFS transporter, putative (AFU_orthologue; AFUA_1G13970)	1327	10	61	1	116	2	55	3	339	3	756	1		11.9546	0.0900874	3.51398	0.0576062	5.50842	0.0949728	4.0746	0.222251	14.0749	0.124557	21.5989	0.02857
CADANIAG00001944	ANIA_10116	1872	conserved hypothetical protein	2025	2	130	1	150	0	126	0	429	0	1190	1		19.4121	0.0191724	7.96886	0.0612989	7.57956	0	9.93292	0	18.9534	0	36.1777	0.0304014
CADANIAG00001945	ANIA_00723	1108	hypothetical protein	5039	7	463	0	219	0	359	0	2341	1	1657	6		81.6127	0.113374	47.9513	0	18.6966	0	47.8153	0	174.742	0.0746441	85.1103	0.308185
CADANIAG00001946	ANIA_00722	438	AP-2 adaptor complex subunit sigma, putative (AFU_orthologue; AFUA_1G14010)	2361	5	634	1	352	0	394	2	382	2	599	0		96.7331	0.204856	166.102	0.26199	76.0199	0	132.75	0.673857	72.1314	0.377651	77.8309	0
CADANIAG00001947	flbE	609	hypothetical protein	2333	0	390	0	334	0	257	0	468	0	884	0		68.7465	0	73.4863	0	51.8785	0	62.277	0	63.557	0	82.6103	0
CADANIAG00001948	ANIA_00720	1101	diphthine synthase, putative (AFU_orthologue; AFUA_1G14020)	2274	768	514	117	290	85	300	80	482	146	688	340		37.0644	12.5178	53.5716	12.1943	24.9155	7.30281	40.2111	10.723	36.2072	10.9673	35.5632	17.5748
CADANIAG00001949	ANIA_00719	1092	SAGA-like transcriptional regulatory complex subunitSpt3, putative (AFU_orthologue; AFUA_1G14030)	2003	1	242	0	345	1	217	0	366	0	833	0		32.9164	0.0164335	25.4303	0	29.8851	0.0866235	29.3258	0	27.72	0	43.4132	0
CADANIAG00001950	ANIA_00718	1911	Putative Zn(II)2Cys6 transcription factor (Eurofung)	614	1	29	0	39	0	27	1	78	0	441	0		5.76582	0.00939059	1.74139	0	1.93047	0	2.08504	0.0772238	3.37574	0	13.1334	0
CADANIAG00001951	ANIA_00717	1541	Histidinol-phosphate aminotransferase (Eurofung)	2142	39	342	6	310	3	205	5	457	5	828	20		24.9442	0.454167	25.4673	0.446794	19.0291	0.184152	19.6319	0.478828	24.5272	0.268351	30.5793	0.73863
CADANIAG00001952	ANIA_00716	1608	conserved hypothetical protein	2365	2	354	1	444	0	293	1	430	0	844	0		26.3936	0.0223202	25.2625	0.071363	26.1189	0	26.8902	0.0917753	22.1166	0	29.8714	0
CADANIAG00001953	ANIA_00715	2502	chromosome segregation protein BIR1, putative (AFU_orthologue; AFUA_1G14070)	2429	39	434	1	572	0	333	1	622	3	468	34		17.4218	0.279725	19.905	0.045864	21.6256	0	19.6412	0.0589827	20.5607	0.0991674	10.6453	0.773377
CADANIAG00001954	ANIA_00714	974	C2H2 finger domain protein, putative (AFU_orthologue; AFUA_1G14060)	871	87	127	3	111	18	87	3	217	14	329	49		16.0477	1.60293	14.9625	0.353444	10.7801	1.74812	13.1817	0.454542	18.4262	1.18879	19.2237	2.8631
CADANIAG00001955	ANIA_10117	848	F-box domain protein (AFU_orthologue; AFUA_1G14050)	1115	3	28	1	113	1	31	1	239	0	704	0		23.5957	0.0634861	3.78897	0.13532	12.6049	0.111548	5.39483	0.174027	23.3097	0	47.2472	0
CADANIAG00001956	ANIA_00713	1602	conserved hypothetical protein	610	8	44	1	57	1	45	0	163	1	301	5		6.83315	0.089615	3.15173	0.0716302	3.36566	0.0590467	4.14536	0	8.41512	0.0516265	10.6931	0.177626
CADANIAG00001957	ANIA_00712	2538	beta-1,4-glucosidase (Eurofung)	304	0	15	0	34	0	13	0	58	0	184	0		2.14949	0	0.678201	0	1.2672	0	0.755899	0	1.89004	0	4.12597	0
CADANIAG00001958	ANIA_00711	4524	alpha-rhamnosidase (Eurofung)	500	12	28	3	45	2	23	5	72	1	332	1		1.98336	0.0476006	0.710222	0.0760952	0.940911	0.0418183	0.75027	0.163102	1.31627	0.0182815	4.17652	0.0125799
CADANIAG00001959	ANIA_00710	642	conserved hypothetical protein	3	9	0	0	0	0	0	0	0	1	3	8		0.0838571	0.251571	0	0	0	0	0	0	0	0.128825	0.265941	0.709177
CADANIAG00001960	ANIA_00709	3130	Putative C2H2 finger domain transcription factor (Eurofung)	95033	804	2733	337	7435	184	2852	260	13194	17	68819	6		544.858	4.60962	100.197	12.355	224.696	5.56073	134.467	12.2586	348.632	0.4492	1251.31	0.109095
CADANIAG00001961	ANIA_00708	1212	multifunctional aromatic biosynthesis protein (Eurofung)	1304	0	354	0	313	0	271	0	102	0	264	0		19.3076	0	33.5166	0	24.4287	0	32.9973	0	6.96038	0	12.3965	0
CADANIAG00001962	ANIA_00707	3099	5'->3' exoribonculease Dhp1 (AFU_orthologue; AFUA_1G13730)	6249	7	918	1	642	1	647	0	1311	0	2731	5		36.1861	0.040535	33.9923	0.0370286	19.5962	0.0305237	30.8102	0	34.9878	0	50.1533	0.0918222
CADANIAG00001963	ANIA_00706	3126	hypothetical protein similar to UsoAp (Eurofung)	7300	10	1268	1	1267	0	935	0	1468	1	2362	8		41.9071	0.0574069	46.5467	0.0367088	38.3395	0	44.1402	0	38.8394	0.0264573	43.0022	0.145647
CADANIAG00001964	ANIA_00705	3345	isoleucyl-tRNA synthetase ,cytoplasmic (AFU_orthologue; AFUA_1G13710)	12370	37	1571	2	2205	1	1155	6	3067	7	4372	21		66.3631	0.198499	53.8938	0.0686108	62.355	0.0282789	50.9563	0.264708	75.832	0.173076	74.3847	0.357291
CADANIAG00001965	ANIA_00704	3243	centrin-binding protein Sfi1, putative (AFU_orthologue; AFUA_1G13700)	1599	3	328	0	316	0	211	0	308	0	436	3		8.8482	0.0166007	11.6061	0	9.21719	0	9.60169	0	7.85487	0	7.65137	0.052647
CADANIAG00001966	ANIA_00703	4176	WD repeat protein (AFU_orthologue; AFUA_1G13690)	4334	1	493	1	804	0	442	0	763	0	1832	0		18.6244	0.00429727	13.5471	0.0274788	18.2118	0	15.6197	0	15.1112	0	24.9669	0
CADANIAG00001967	ANIA_10113	979	conserved hypothetical protein	8	3	0	1	0	0	0	0	0	0	8	2		0.146643	0.054991	0	0.117213	0	0	0	0	0	0	0.465058	0.116264
CADANIAG00001968	ANIA_10109	645	conserved hypothetical protein	74	0	9	0	2	0	5	0	14	0	44	0		2.05885	0	1.60119	0	0.293311	0	1.14399	0	1.79516	0	3.88233	0
CADANIAG00001969	ANIA_00701	1005	D-isomer specific 2-hydroxyacid dehydrogenase familyprotein (AFU_orthologue; AFUA_1G13630)	655	0	104	0	112	0	64	0	158	0	217	0		11.6958	0	11.8748	0	10.5417	0	9.39779	0	13.0025	0	12.2883	0
CADANIAG00001970	ANIA_00700	2265	oligopeptide transporter, OPT family, putative (AFU_orthologue; AFUA_1G13620)	2331	1	171	1	299	0	130	0	499	0	1232	0		18.4683	0.00792292	8.66337	0.050663	12.4871	0	8.47007	0	18.2208	0	30.9558	0
CADANIAG00001971	ANIA_00699	1205	cell division protein kinase (Ctk1), putative (AFU_orthologue; AFUA_1G13600)	1051	6	202	0	304	1	138	1	174	0	233	4		15.652	0.0893547	19.2364	0	23.8641	0.0785003	16.9007	0.122469	11.9426	0	11.0045	0.188918
CADANIAG00001972	ANIA_00698	2695	SH3 domain protein (AFU_orthologue; AFUA_1G13610)	5101	0	685	0	943	0	586	0	1504	0	1383	0		33.9664	0	29.1669	0	33.0987	0	32.0886	0	46.1556	0	29.2054	0
CADANIAG00001973	ANIA_00697	2581	conserved hypothetical protein	4664	6	516	2	953	0	438	0	806	1	1951	3		32.4283	0.0417173	22.9414	0.0889203	34.9272	0	25.0437	0	25.8275	0.032044	43.0198	0.0661504
CADANIAG00001974	ANIA_00696	2001	M protein repeat protein (AFU_orthologue; AFUA_1G13580)	1410	3	217	1	216	1	128	0	344	0	505	1		12.6452	0.0269047	12.4443	0.0573471	10.2109	0.0472728	9.44006	0	14.2183	0	14.363	0.0284415
CADANIAG00001975	ANIA_00695	964	small nuclear ribonucleoprotein complex proteinNhp2, putative (AFU_orthologue; AFUA_1G13570)	4746	1	1122	0	646	0	780	1	1150	0	1048	0		88.3495	0.0186156	133.559	0	63.389	0	119.407	0.153086	98.6634	0	61.8705	0
CADANIAG00001976	ANIA_00694	896	conserved hypothetical protein	568	31	39	4	239	2	29	7	28	5	233	13		11.3761	0.620879	4.99477	0.512284	25.2318	0.211145	4.77641	1.15293	2.58455	0.461527	14.7995	0.825724
CADANIAG00001977	ANIA_00693	560	conserved hypothetical protein	2637	32	252	4	1417	11	288	8	222	0	458	9		84.5037	1.02545	51.6382	0.819655	239.354	1.85807	75.8956	2.10821	32.7869	0	46.5454	0.914648
CADANIAG00001978	ANIA_00692	1239	GTP-binding protein (AFU_orthologue; AFUA_1G13540)	2896	0	590	0	369	0	403	0	533	0	1001	0		41.945	0	54.6436	0	28.1717	0	48.0005	0	35.5788	0	45.9793	0
CADANIAG00001979	ANIA_00691	463	conserved hypothetical protein	58	34	0	2	33	3	1	0	0	4	24	25		2.24802	1.31781	0	0.495687	6.74204	0.612913	0.318736	0	0	0.71452	2.95005	3.07297
CADANIAG00001980	ANIA_00690	1443	SET domain protein (AFU_orthologue; AFUA_1G13520)	1142	42	154	1	158	9	107	6	192	3	531	23		14.2021	0.52232	12.2465	0.079523	10.3574	0.589976	10.9428	0.613616	11.0045	0.171945	20.9425	0.907112
CADANIAG00001981	ANIA_00689	2791	facB, Zn(II)2Cys6 transcription factor involved inacetate catabolism (Eurofung)	8922	0	762	0	997	0	618	0	2866	0	3679	0		57.3662	0	31.3295	0	33.7904	0	32.6769	0	84.9281	0	75.0187	0
CADANIAG00001982	ANIA_00688	2592	transketolase TktA (AFU_orthologue; AFUA_1G13500)	58925	280	7432	32	6530	25	5092	24	21984	57	17887	142		407.96	1.93855	329.026	1.41669	238.307	0.912354	289.912	1.36643	701.466	1.81876	392.737	3.11783
CADANIAG00001983	ANIA_00687	2899	spermidine synthase, putrecineaminopropyltransferase (Eurofung)	14088	42179	2426	5140	2996	4533	1692	3491	3127	16839	3847	12176		87.2076	261.097	96.0288	203.458	97.758	147.909	86.1319	177.711	89.2103	480.4	75.522	239.032
CADANIAG00001984	ANIA_00686	857	prohibitin complex subunit Phb1, putative (AFU_orthologue; AFUA_1G13470)	7073	0	1382	0	1700	0	1104	0	1058	0	1829	0		148.107	0	185.049	0	187.641	0	190.108	0	102.103	0	121.46	0
CADANIAG00001985	ANIA_00685	1391	conserved hypothetical protein	1501	64	146	7	107	7	95	13	393	9	760	28		19.3645	0.825669	12.0444	0.57747	7.27638	0.476025	10.0788	1.3792	23.3669	0.535119	31.0947	1.14559
CADANIAG00001986	ANIA_10114	480	conserved hypothetical protein	0	3075	0	174	0	241	0	136	0	1078	0	1446		0	114.963	0	41.5975	0	47.4935	0	41.8128	0	185.743	0	171.446
CADANIAG00001987	ANIA_00684	2614	cell wall proline rich protein, putative (AFU_orthologue; AFUA_1G13450)	13430	1	912	0	1179	0	646	0	4206	0	6487	1		92.1985	0.00686511	40.0358	0	42.6645	0	36.4703	0	133.076	0	141.234	0.0217718
CADANIAG00001988	ANIA_00683	1182	conserved hypothetical protein	0	0	0	0	0	0	0	0	0	0	0	0		0	0	0	0	0	0	0	0	0	0	0	0
CADANIAG00001989	ANIA_11279	264	hypothetical protein	18	3	0	0	1	1	1	1	4	1	12	0		1.22355	0.203925	0	0	0.358306	0.358306	0.558995	0.558995	1.25312	0.313279	2.58688	0
CADANIAG00001990	ANIA_00682	693	conserved hypothetical protein	2553	156	259	76	389	3	221	59	548	11	1136	7		66.1106	4.03966	42.887	12.5846	53.0976	0.409493	47.0621	12.5641	65.4007	1.31279	93.292	0.574863
CADANIAG00001991	ANIA_00681	1200	transulfuration enzyme family protein, putative (AFU_orthologue; AFUA_5G13810)	1453	58	99	29	870	2	95	23	101	3	288	1		21.7289	0.867361	9.46701	2.77316	68.5798	0.157655	11.683	2.82852	6.96106	0.206764	13.6587	0.0474262
CADANIAG00001992	ANIA_00680	1857	Putative Zn(II)2Cys6 transcription factor (Eurofung)	2253	50	271	15	176	5	208	21	510	4	1088	5		21.7722	0.483183	16.7462	0.926911	8.96519	0.254693	16.5296	1.66886	22.714	0.178149	33.3439	0.153235
CADANIAG00001993	ANIA_10108	796	transcriptional regulator, putative (AFU_orthologue; AFUA_5G13800)	1253	35	189	6	300	0	104	1	441	4	219	24		28.2482	0.789057	27.2463	0.864962	35.6506	0	19.2811	0.185395	45.8206	0.415606	15.6578	1.71592
CADANIAG00001994	ANIA_10111	1263	activator of the phosphotyrosyl phosphatase activityof PP2A (Eurofung)	1779	1	296	0	308	0	194	0	348	0	633	1		25.277	0.0142086	26.8935	0	23.0678	0	22.6679	0	22.7883	0	28.5233	0.0450605
CADANIAG00001995	ANIA_00678	423	hypothetical protein	509	1	109	0	110	0	85	0	92	1	113	0		21.5939	0.0424241	29.5696	0	24.5986	0	29.6545	0	17.988	0.195522	15.2033	0
CADANIAG00001996	ANIA_00677	1116	conserved hypothetical protein	40259	79	5559	15	12256	14	5685	14	8806	7	7953	29		647.369	1.27033	571.599	1.54236	1038.83	1.18665	751.758	1.8513	652.604	0.518763	405.57	1.47888
CADANIAG00001997	ANIA_00676	1403	gamma tubulin (Eurofung)	2761	31	492	2	480	2	353	3	592	10	844	14		35.3152	0.396513	40.2408	0.16358	32.3625	0.134844	37.1304	0.315555	34.8979	0.589491	34.2361	0.567897
CADANIAG00001998	ANIA_10110	888	hydantoin racemase (Dcg1), putative (AFU_orthologue; AFUA_1G13380)	1359	132	264	16	301	32	151	7	204	18	439	59		27.4638	2.66756	34.1154	2.0676	32.0636	3.40875	25.0944	1.16331	18.9999	1.67647	28.1353	3.78128
[truncated: 8,832 more rows]
