# Supplementary material for: Transcriptome analysis of the filamentous fungus Aspergillus nidulans directed to the global identification of promoters
Source: BMC Genomics. 2013 Dec 3;14(1):847. doi: 10.1186/1471-2164-14-847 (PMC4046813; doi:10.1186/1471-2164-14-847)
Supplement: Supplementary file 3 — Additional file 3: Transcripts predicted by whole transcriptome RNA-seq alignments. Text file (in ‘.gtf’ format) containing the locations of putative transcripts predicted from alignment of whole transcriptome RNA-seq libraries of cells grown under different conditions. Instructions to view the data using the integrative genome browser (IGV) software are given in Additional file 1. (ZIP 10 MB) [file 12864_2013_5557_MOESM3_ESM.zip]

Archive with 3 entries (2 files):
- Additional_File_3__all.transcripts.gtf
- __MACOSX/
- __MACOSX/._Additional_File_3__all.transcripts.gtf
