# Supplementary material for: Transcriptome analysis of the filamentous fungus Aspergillus nidulans directed to the global identification of promoters
Source: BMC Genomics. 2013 Dec 3;14(1):847. doi: 10.1186/1471-2164-14-847 (PMC4046813; doi:10.1186/1471-2164-14-847)
Supplement: Supplementary file 5 — Additional file 5: Introns. Text file (in ‘.bed’ format) containing the locations of Introns identified by alignment of whole transcriptome RNA-seq libraries of cells grown under different conditions. Instructions to view the data using the integrative genome browser (IGV) software are given in Additional file 1. (BED 7 MB) [file 12864_2013_5557_MOESM5_ESM.bed]

track name=junctions description="TopHat junctions"
1.177	389	541	N-starvation_72hrs.JUNC00019890	7	+	389	541	255,0,0	2	34,32	0,120
1.177	949	1074	N-starvation_72hrs.JUNC00019891	16	+	949	1074	255,0,0	2	45,27	0,98
1.177	1374	1518	N-starvation_72hrs.JUNC00019892	5	+	1374	1518	255,0,0	2	42,29	0,115
1.177	1586	1731	N-starvation_72hrs.JUNC00019893	28	+	1586	1731	255,0,0	2	47,40	0,105
1.185	6754	6867	N-starvation_4hrs.JUNC00017147	2	-	6754	6867	255,0,0	2	37,13	0,100
1.185	6766	6879	N-starvation_72hrs.JUNC00019914	1	-	6766	6879	255,0,0	2	25,25	0,88
1.188	2204	3629	nitrate.JUNC00015862	4	-	2204	3629	255,0,0	2	47,47	0,1378
1.188	2411	3163	N-starvation_4hrs.JUNC00017146	7	+	2411	3163	255,0,0	2	49,49	0,703
1.188	2413	3163	ammonia.JUNC00015107	7	+	2413	3163	255,0,0	2	47,49	0,701
1.188	3292	3629	nitrate.JUNC00015863	1	+	3292	3629	255,0,0	2	22,28	0,309
1.188	3490	7229	nitrate.JUNC00015864	3	+	3490	7229	255,0,0	2	25,49	0,3690
1.188	3777	7593	nitrate.JUNC00015865	1	-	3777	7593	255,0,0	2	27,23	0,3793
1.188	7471	7603	ammonia.JUNC00015108	2	-	7471	7603	255,0,0	2	49,28	0,104
1.188	7471	7622	nitrate.JUNC00015866	2	-	7471	7622	255,0,0	2	49,47	0,104
1.197	3203	5249	N-starvation_72hrs.JUNC00019913	19	-	3203	5249	255,0,0	2	47,26	0,2020
1.202	367	520	N-starvation_4hrs.JUNC00017134	5	-	367	520	255,0,0	2	39,39	0,114
1.202	371	525	complete.JUNC00016350	7	-	371	525	255,0,0	2	35,44	0,110
1.202	389	523	ammonia.JUNC00015093	4	-	389	523	255,0,0	2	17,42	0,92
1.202	395	525	N-starvation_72hrs.JUNC00019899	9	-	395	525	255,0,0	2	11,44	0,86
1.202	396	523	nitrate.JUNC00015850	3	-	396	523	255,0,0	2	10,42	0,85
1.202	691	853	N-starvation_72hrs.JUNC00019900	6	-	691	853	255,0,0	2	46,45	0,117
1.202	701	843	nitrate.JUNC00015851	2	-	701	843	255,0,0	2	36,35	0,107
1.202	703	853	complete.JUNC00016351	9	-	703	853	255,0,0	2	34,45	0,105
1.202	707	853	N-starvation_4hrs.JUNC00017135	5	-	707	853	255,0,0	2	30,45	0,101
1.202	723	844	ammonia.JUNC00015094	1	-	723	844	255,0,0	2	14,36	0,85
1.202	962	1078	N-starvation_4hrs.JUNC00017136	8	-	962	1078	255,0,0	2	45,21	0,95
1.202	965	1090	ammonia.JUNC00015095	9	-	965	1090	255,0,0	2	42,33	0,92
1.202	965	1090	N-starvation_72hrs.JUNC00019901	7	-	965	1090	255,0,0	2	42,33	0,92
1.202	965	1101	complete.JUNC00016352	23	-	965	1101	255,0,0	2	42,44	0,92
1.202	969	1084	nitrate.JUNC00015852	5	-	969	1084	255,0,0	2	38,27	0,88
1.202	1229	1363	complete.JUNC00016353	35	-	1229	1363	255,0,0	2	44,29	0,105
1.202	1230	1357	N-starvation_72hrs.JUNC00019902	26	-	1230	1357	255,0,0	2	43,23	0,104
1.202	1230	1361	nitrate.JUNC00015853	26	-	1230	1361	255,0,0	2	43,27	0,104
1.202	1236	1358	ammonia.JUNC00015096	18	-	1236	1358	255,0,0	2	37,24	0,98
1.202	1236	1360	N-starvation_4hrs.JUNC00017137	10	-	1236	1360	255,0,0	2	37,26	0,98
1.202	1465	1606	complete.JUNC00016355	8	-	1465	1606	255,0,0	2	46,38	0,103
1.202	1465	1607	N-starvation_72hrs.JUNC00019903	7	-	1465	1607	255,0,0	2	46,39	0,103
1.202	1469	1595	nitrate.JUNC00015854	5	-	1469	1595	255,0,0	2	42,27	0,99
1.202	1470	1604	ammonia.JUNC00015098	9	-	1470	1604	255,0,0	2	41,36	0,98
1.202	1477	1609	N-starvation_4hrs.JUNC00017138	5	-	1477	1609	255,0,0	2	34,41	0,91
1.202	1491	1594	complete.JUNC00016354	1	-	1491	1594	255,0,0	2	20,30	0,73
1.202	1492	1595	ammonia.JUNC00015097	1	-	1492	1595	255,0,0	2	19,31	0,72
1.202	1973	2088	N-starvation_4hrs.JUNC00017139	3	-	1973	2088	255,0,0	2	30,26	0,89
1.202	1981	2105	ammonia.JUNC00015099	8	-	1981	2105	255,0,0	2	22,43	0,81
1.202	1982	2100	complete.JUNC00016356	8	-	1982	2100	255,0,0	2	21,38	0,80
1.202	1982	2104	N-starvation_72hrs.JUNC00019904	7	-	1982	2104	255,0,0	2	21,42	0,80
1.202	1984	2103	nitrate.JUNC00015855	9	-	1984	2103	255,0,0	2	19,41	0,78
1.202	2243	2382	nitrate.JUNC00015856	15	-	2243	2382	255,0,0	2	41,29	0,110
1.202	2244	2398	ammonia.JUNC00015100	9	-	2244	2398	255,0,0	2	40,45	0,109
1.202	2247	2384	complete.JUNC00016357	16	-	2247	2384	255,0,0	2	37,31	0,106
1.202	2247	2398	N-starvation_72hrs.JUNC00019905	17	-	2247	2398	255,0,0	2	37,45	0,106
1.202	2254	2384	N-starvation_4hrs.JUNC00017140	8	-	2254	2384	255,0,0	2	30,31	0,99
1.202	2681	2815	N-starvation_72hrs.JUNC00019906	6	-	2681	2815	255,0,0	2	20,49	0,85
1.202	2959	3073	ammonia.JUNC00015101	4	-	2959	3073	255,0,0	2	46,10	0,104
1.202	2959	3086	complete.JUNC00016358	7	-	2959	3086	255,0,0	2	46,23	0,104
1.202	2959	3108	N-starvation_72hrs.JUNC00019907	6	-	2959	3108	255,0,0	2	46,45	0,104
1.202	3201	3334	N-starvation_4hrs.JUNC00017141	3	-	3201	3334	255,0,0	2	39,40	0,93
1.202	3203	3334	N-starvation_72hrs.JUNC00019908	15	-	3203	3334	255,0,0	2	37,40	0,91
1.202	3203	3335	complete.JUNC00016359	41	-	3203	3335	255,0,0	2	37,41	0,91
1.202	3203	3335	nitrate.JUNC00015857	13	-	3203	3335	255,0,0	2	37,41	0,91
1.202	3204	3334	ammonia.JUNC00015102	12	-	3204	3334	255,0,0	2	36,40	0,90
1.202	3744	3851	N-starvation_4hrs.JUNC00017142	5	+	3744	3851	255,0,0	2	45,12	0,95
1.202	3751	3870	nitrate.JUNC00015858	3	+	3751	3870	255,0,0	2	38,31	0,88
1.202	3751	3880	N-starvation_72hrs.JUNC00019909	10	+	3751	3880	255,0,0	2	38,41	0,88
1.202	3757	3866	ammonia.JUNC00015103	2	+	3757	3866	255,0,0	2	32,27	0,82
1.202	4111	4273	N-starvation_72hrs.JUNC00019910	15	+	4111	4273	255,0,0	2	47,44	0,118
1.202	4113	4257	ammonia.JUNC00015104	3	+	4113	4257	255,0,0	2	45,28	0,116
1.202	4115	4271	N-starvation_4hrs.JUNC00017143	15	+	4115	4271	255,0,0	2	43,42	0,114
1.202	4123	4268	nitrate.JUNC00015859	3	+	4123	4268	255,0,0	2	35,39	0,106
1.202	6450	6600	N-starvation_72hrs.JUNC00019911	35	-	6450	6600	255,0,0	2	49,47	0,103
1.202	6454	6600	complete.JUNC00016360	38	-	6454	6600	255,0,0	2	45,47	0,99
1.202	6456	6600	N-starvation_4hrs.JUNC00017144	49	-	6456	6600	255,0,0	2	43,47	0,97
1.202	6459	6585	ammonia.JUNC00015105	10	-	6459	6585	255,0,0	2	40,32	0,94
1.202	6459	6600	nitrate.JUNC00015860	20	-	6459	6600	255,0,0	2	40,47	0,94
1.202	6804	6964	N-starvation_4hrs.JUNC00017145	11	-	6804	6964	255,0,0	2	46,22	0,138
1.202	6804	6967	ammonia.JUNC00015106	4	-	6804	6967	255,0,0	2	46,25	0,138
1.202	6804	6979	N-starvation_72hrs.JUNC00019912	15	-	6804	6979	255,0,0	2	46,37	0,138
1.202	6804	6987	complete.JUNC00016361	12	-	6804	6987	255,0,0	2	46,45	0,138
1.202	6805	6982	nitrate.JUNC00015861	9	-	6805	6982	255,0,0	2	45,40	0,137
1.221	1526	1682	complete.JUNC00016345	21	-	1526	1682	255,0,0	2	46,40	0,116
1.221	1526	1686	nitrate.JUNC00015845	16	-	1526	1686	255,0,0	2	46,44	0,116
1.221	1526	1686	N-starvation_4hrs.JUNC00017129	22	-	1526	1686	255,0,0	2	46,44	0,116
1.221	1526	1686	N-starvation_72hrs.JUNC00019894	25	-	1526	1686	255,0,0	2	46,44	0,116
1.221	1527	1687	ammonia.JUNC00015088	23	-	1527	1687	255,0,0	2	45,45	0,115
1.221	1888	2058	N-starvation_4hrs.JUNC00017130	26	-	1888	2058	255,0,0	2	47,48	0,122
1.221	1889	2058	nitrate.JUNC00015846	17	-	1889	2058	255,0,0	2	46,48	0,121
1.221	1894	2058	N-starvation_72hrs.JUNC00019895	31	-	1894	2058	255,0,0	2	41,48	0,116
1.221	1897	2057	complete.JUNC00016346	23	-	1897	2057	255,0,0	2	38,47	0,113
1.221	1899	2058	ammonia.JUNC00015089	16	-	1899	2058	255,0,0	2	36,48	0,111
1.221	2062	2195	ammonia.JUNC00015090	6	-	2062	2195	255,0,0	2	47,32	0,101
1.221	2062	2200	N-starvation_4hrs.JUNC00017131	19	-	2062	2200	255,0,0	2	47,37	0,101
1.221	2062	2201	complete.JUNC00016347	8	-	2062	2201	255,0,0	2	47,38	0,101
1.221	2062	2201	nitrate.JUNC00015847	15	-	2062	2201	255,0,0	2	47,38	0,101
1.221	2062	2204	N-starvation_72hrs.JUNC00019896	12	-	2062	2204	255,0,0	2	47,41	0,101
1.221	2586	2724	N-starvation_72hrs.JUNC00019897	27	+	2586	2724	255,0,0	2	44,36	0,102
1.221	2586	2725	ammonia.JUNC00015091	8	+	2586	2725	255,0,0	2	44,37	0,102
1.221	2586	2729	complete.JUNC00016348	25	+	2586	2729	255,0,0	2	44,41	0,102
1.221	2586	2731	N-starvation_4hrs.JUNC00017132	29	+	2586	2731	255,0,0	2	44,43	0,102
1.221	2603	2725	nitrate.JUNC00015848	23	+	2603	2725	255,0,0	2	27,37	0,85
1.221	2727	2877	ammonia.JUNC00015092	7	+	2727	2877	255,0,0	2	45,36	0,114
1.221	2727	2882	N-starvation_72hrs.JUNC00019898	18	+	2727	2882	255,0,0	2	45,41	0,114
1.221	2727	2883	nitrate.JUNC00015849	16	+	2727	2883	255,0,0	2	45,42	0,114
1.221	2732	2882	complete.JUNC00016349	17	+	2732	2882	255,0,0	2	40,41	0,109
1.221	2732	2882	N-starvation_4hrs.JUNC00017133	10	+	2732	2882	255,0,0	2	40,41	0,109
1.248	1490	1644	ammonia.JUNC00015109	17	-	1490	1644	255,0,0	2	45,42	0,112
1.248	1490	1646	N-starvation_72hrs.JUNC00019915	33	-	1490	1646	255,0,0	2	45,44	0,112
1.248	1491	1643	complete.JUNC00016362	11	-	1491	1643	255,0,0	2	44,41	0,111
1.248	1491	1643	N-starvation_4hrs.JUNC00017148	19	-	1491	1643	255,0,0	2	44,41	0,111
1.248	1491	1644	nitrate.JUNC00015868	17	-	1491	1644	255,0,0	2	44,42	0,111
1.248	1508	1610	nitrate.JUNC00015867	2	-	1508	1610	255,0,0	2	27,25	0,77
20	389	541	N-starvation_72hrs.JUNC00007899	7	+	389	541	255,0,0	2	34,32	0,120
20	949	1074	N-starvation_72hrs.JUNC00007900	16	+	949	1074	255,0,0	2	45,27	0,98
20	1374	1518	N-starvation_72hrs.JUNC00007901	5	+	1374	1518	255,0,0	2	42,29	0,115
20	1586	1731	N-starvation_72hrs.JUNC00007902	28	+	1586	1731	255,0,0	2	47,40	0,105
27	9608	9721	N-starvation_4hrs.JUNC00006857	2	-	9608	9721	255,0,0	2	37,13	0,100
27	9620	9733	N-starvation_72hrs.JUNC00007898	1	-	9620	9733	255,0,0	2	25,25	0,88
30	2204	3629	nitrate.JUNC00006335	4	-	2204	3629	255,0,0	2	47,47	0,1378
30	2411	3163	N-starvation_4hrs.JUNC00006856	7	+	2411	3163	255,0,0	2	49,49	0,703
30	2413	3163	ammonia.JUNC00006060	7	+	2413	3163	255,0,0	2	47,49	0,701
30	3292	3629	nitrate.JUNC00006336	1	+	3292	3629	255,0,0	2	22,28	0,309
30	3490	7229	nitrate.JUNC00006337	3	+	3490	7229	255,0,0	2	25,49	0,3690
30	3777	7593	nitrate.JUNC00006338	1	-	3777	7593	255,0,0	2	27,23	0,3793
30	7471	7603	ammonia.JUNC00006061	2	-	7471	7603	255,0,0	2	49,28	0,104
30	7471	7622	nitrate.JUNC00006339	2	-	7471	7622	255,0,0	2	49,47	0,104
39	3203	5249	N-starvation_72hrs.JUNC00007897	19	-	3203	5249	255,0,0	2	47,26	0,2020
44	367	520	N-starvation_4hrs.JUNC00006844	5	-	367	520	255,0,0	2	39,39	0,114
44	371	525	complete.JUNC00006484	7	-	371	525	255,0,0	2	35,44	0,110
44	389	523	ammonia.JUNC00006046	4	-	389	523	255,0,0	2	17,42	0,92
44	395	525	N-starvation_72hrs.JUNC00007883	9	-	395	525	255,0,0	2	11,44	0,86
44	396	523	nitrate.JUNC00006323	3	-	396	523	255,0,0	2	10,42	0,85
44	691	853	N-starvation_72hrs.JUNC00007884	6	-	691	853	255,0,0	2	46,45	0,117
44	701	843	nitrate.JUNC00006324	2	-	701	843	255,0,0	2	36,35	0,107
44	703	853	complete.JUNC00006485	9	-	703	853	255,0,0	2	34,45	0,105
44	707	853	N-starvation_4hrs.JUNC00006845	5	-	707	853	255,0,0	2	30,45	0,101
44	723	844	ammonia.JUNC00006047	1	-	723	844	255,0,0	2	14,36	0,85
44	962	1078	N-starvation_4hrs.JUNC00006846	8	-	962	1078	255,0,0	2	45,21	0,95
44	965	1090	ammonia.JUNC00006048	9	-	965	1090	255,0,0	2	42,33	0,92
44	965	1090	N-starvation_72hrs.JUNC00007885	7	-	965	1090	255,0,0	2	42,33	0,92
44	965	1101	complete.JUNC00006486	23	-	965	1101	255,0,0	2	42,44	0,92
44	969	1084	nitrate.JUNC00006325	5	-	969	1084	255,0,0	2	38,27	0,88
44	1229	1363	complete.JUNC00006487	35	-	1229	1363	255,0,0	2	44,29	0,105
44	1230	1357	N-starvation_72hrs.JUNC00007886	26	-	1230	1357	255,0,0	2	43,23	0,104
44	1230	1361	nitrate.JUNC00006326	26	-	1230	1361	255,0,0	2	43,27	0,104
44	1236	1358	ammonia.JUNC00006049	18	-	1236	1358	255,0,0	2	37,24	0,98
44	1236	1360	N-starvation_4hrs.JUNC00006847	10	-	1236	1360	255,0,0	2	37,26	0,98
44	1465	1606	complete.JUNC00006489	8	-	1465	1606	255,0,0	2	46,38	0,103
44	1465	1607	N-starvation_72hrs.JUNC00007887	7	-	1465	1607	255,0,0	2	46,39	0,103
44	1469	1595	nitrate.JUNC00006327	5	-	1469	1595	255,0,0	2	42,27	0,99
44	1470	1604	ammonia.JUNC00006051	9	-	1470	1604	255,0,0	2	41,36	0,98
44	1477	1609	N-starvation_4hrs.JUNC00006848	5	-	1477	1609	255,0,0	2	34,41	0,91
44	1491	1594	complete.JUNC00006488	1	-	1491	1594	255,0,0	2	20,30	0,73
44	1492	1595	ammonia.JUNC00006050	1	-	1492	1595	255,0,0	2	19,31	0,72
44	1973	2088	N-starvation_4hrs.JUNC00006849	3	-	1973	2088	255,0,0	2	30,26	0,89
44	1981	2105	ammonia.JUNC00006052	8	-	1981	2105	255,0,0	2	22,43	0,81
44	1982	2100	complete.JUNC00006490	8	-	1982	2100	255,0,0	2	21,38	0,80
44	1982	2104	N-starvation_72hrs.JUNC00007888	7	-	1982	2104	255,0,0	2	21,42	0,80
44	1984	2103	nitrate.JUNC00006328	9	-	1984	2103	255,0,0	2	19,41	0,78
44	2243	2382	nitrate.JUNC00006329	15	-	2243	2382	255,0,0	2	41,29	0,110
44	2244	2398	ammonia.JUNC00006053	9	-	2244	2398	255,0,0	2	40,45	0,109
44	2247	2384	complete.JUNC00006491	16	-	2247	2384	255,0,0	2	37,31	0,106
44	2247	2398	N-starvation_72hrs.JUNC00007889	17	-	2247	2398	255,0,0	2	37,45	0,106
44	2254	2384	N-starvation_4hrs.JUNC00006850	8	-	2254	2384	255,0,0	2	30,31	0,99
44	2681	2815	N-starvation_72hrs.JUNC00007890	6	-	2681	2815	255,0,0	2	20,49	0,85
44	2959	3073	ammonia.JUNC00006054	4	-	2959	3073	255,0,0	2	46,10	0,104
44	2959	3086	complete.JUNC00006492	7	-	2959	3086	255,0,0	2	46,23	0,104
44	2959	3108	N-starvation_72hrs.JUNC00007891	6	-	2959	3108	255,0,0	2	46,45	0,104
44	3201	3334	N-starvation_4hrs.JUNC00006851	3	-	3201	3334	255,0,0	2	39,40	0,93
44	3203	3334	N-starvation_72hrs.JUNC00007892	15	-	3203	3334	255,0,0	2	37,40	0,91
44	3203	3335	complete.JUNC00006493	41	-	3203	3335	255,0,0	2	37,41	0,91
44	3203	3335	nitrate.JUNC00006330	13	-	3203	3335	255,0,0	2	37,41	0,91
44	3204	3334	ammonia.JUNC00006055	12	-	3204	3334	255,0,0	2	36,40	0,90
44	3744	3851	N-starvation_4hrs.JUNC00006852	5	+	3744	3851	255,0,0	2	45,12	0,95
44	3751	3870	nitrate.JUNC00006331	3	+	3751	3870	255,0,0	2	38,31	0,88
44	3751	3880	N-starvation_72hrs.JUNC00007893	10	+	3751	3880	255,0,0	2	38,41	0,88
44	3757	3866	ammonia.JUNC00006056	2	+	3757	3866	255,0,0	2	32,27	0,82
44	4111	4273	N-starvation_72hrs.JUNC00007894	15	+	4111	4273	255,0,0	2	47,44	0,118
44	4113	4257	ammonia.JUNC00006057	3	+	4113	4257	255,0,0	2	45,28	0,116
44	4115	4271	N-starvation_4hrs.JUNC00006853	15	+	4115	4271	255,0,0	2	43,42	0,114
44	4123	4268	nitrate.JUNC00006332	3	+	4123	4268	255,0,0	2	35,39	0,106
44	6450	6600	N-starvation_72hrs.JUNC00007895	35	-	6450	6600	255,0,0	2	49,47	0,103
44	6454	6600	complete.JUNC00006494	38	-	6454	6600	255,0,0	2	45,47	0,99
44	6456	6600	N-starvation_4hrs.JUNC00006854	49	-	6456	6600	255,0,0	2	43,47	0,97
44	6459	6585	ammonia.JUNC00006058	10	-	6459	6585	255,0,0	2	40,32	0,94
44	6459	6600	nitrate.JUNC00006333	20	-	6459	6600	255,0,0	2	40,47	0,94
44	6804	6964	N-starvation_4hrs.JUNC00006855	11	-	6804	6964	255,0,0	2	46,22	0,138
44	6804	6967	ammonia.JUNC00006059	4	-	6804	6967	255,0,0	2	46,25	0,138
44	6804	6979	N-starvation_72hrs.JUNC00007896	15	-	6804	6979	255,0,0	2	46,37	0,138
44	6804	6987	complete.JUNC00006495	12	-	6804	6987	255,0,0	2	46,45	0,138
44	6805	6982	nitrate.JUNC00006334	9	-	6805	6982	255,0,0	2	45,40	0,137
62	1526	1682	complete.JUNC00006479	21	-	1526	1682	255,0,0	2	46,40	0,116
62	1526	1686	nitrate.JUNC00006318	16	-	1526	1686	255,0,0	2	46,44	0,116
62	1526	1686	N-starvation_4hrs.JUNC00006839	22	-	1526	1686	255,0,0	2	46,44	0,116
62	1526	1686	N-starvation_72hrs.JUNC00007878	25	-	1526	1686	255,0,0	2	46,44	0,116
62	1527	1687	ammonia.JUNC00006041	23	-	1527	1687	255,0,0	2	45,45	0,115
62	1888	2058	N-starvation_4hrs.JUNC00006840	26	-	1888	2058	255,0,0	2	47,48	0,122
62	1889	2058	nitrate.JUNC00006319	17	-	1889	2058	255,0,0	2	46,48	0,121
62	1894	2058	N-starvation_72hrs.JUNC00007879	31	-	1894	2058	255,0,0	2	41,48	0,116
62	1897	2057	complete.JUNC00006480	23	-	1897	2057	255,0,0	2	38,47	0,113
62	1899	2058	ammonia.JUNC00006042	16	-	1899	2058	255,0,0	2	36,48	0,111
62	2062	2195	ammonia.JUNC00006043	6	-	2062	2195	255,0,0	2	47,32	0,101
62	2062	2200	N-starvation_4hrs.JUNC00006841	19	-	2062	2200	255,0,0	2	47,37	0,101
62	2062	2201	complete.JUNC00006481	8	-	2062	2201	255,0,0	2	47,38	0,101
62	2062	2201	nitrate.JUNC00006320	15	-	2062	2201	255,0,0	2	47,38	0,101
62	2062	2204	N-starvation_72hrs.JUNC00007880	12	-	2062	2204	255,0,0	2	47,41	0,101
62	2586	2724	N-starvation_72hrs.JUNC00007881	27	+	2586	2724	255,0,0	2	44,36	0,102
62	2586	2725	ammonia.JUNC00006044	8	+	2586	2725	255,0,0	2	44,37	0,102
62	2586	2729	complete.JUNC00006482	25	+	2586	2729	255,0,0	2	44,41	0,102
62	2586	2731	N-starvation_4hrs.JUNC00006842	29	+	2586	2731	255,0,0	2	44,43	0,102
62	2603	2725	nitrate.JUNC00006321	23	+	2603	2725	255,0,0	2	27,37	0,85
62	2727	2877	ammonia.JUNC00006045	7	+	2727	2877	255,0,0	2	45,36	0,114
62	2727	2882	N-starvation_72hrs.JUNC00007882	18	+	2727	2882	255,0,0	2	45,41	0,114
62	2727	2883	nitrate.JUNC00006322	16	+	2727	2883	255,0,0	2	45,42	0,114
62	2732	2882	complete.JUNC00006483	17	+	2732	2882	255,0,0	2	40,41	0,109
62	2732	2882	N-starvation_4hrs.JUNC00006843	10	+	2732	2882	255,0,0	2	40,41	0,109
89	1490	1644	ammonia.JUNC00006040	17	-	1490	1644	255,0,0	2	45,42	0,112
89	1490	1646	N-starvation_72hrs.JUNC00007877	33	-	1490	1646	255,0,0	2	45,44	0,112
89	1491	1643	complete.JUNC00006478	11	-	1491	1643	255,0,0	2	44,41	0,111
89	1491	1643	N-starvation_4hrs.JUNC00006838	19	-	1491	1643	255,0,0	2	44,41	0,111
89	1491	1644	nitrate.JUNC00006317	17	-	1491	1644	255,0,0	2	44,42	0,111
89	1508	1610	nitrate.JUNC00006316	2	-	1508	1610	255,0,0	2	27,25	0,77
I	16481	16641	N-starvation_72hrs.JUNC00001835	12	-	16481	16641	255,0,0	2	48,44	0,116
I	16521	16639	N-starvation_4hrs.JUNC00001594	2	-	16521	16639	255,0,0	2	8,42	0,76
I	16695	16836	N-starvation_72hrs.JUNC00001836	8	-	16695	16836	255,0,0	2	46,31	0,110
I	16708	16822	N-starvation_4hrs.JUNC00001595	1	-	16708	16822	255,0,0	2	33,17	0,97
I	16722	16836	complete.JUNC00001544	1	-	16722	16836	255,0,0	2	19,31	0,83
I	17035	17187	N-starvation_4hrs.JUNC00001596	3	-	17035	17187	255,0,0	2	45,24	0,128
I	17047	17209	N-starvation_72hrs.JUNC00001837	3	-	17047	17209	255,0,0	2	33,46	0,116
I	17055	17188	complete.JUNC00001545	1	-	17055	17188	255,0,0	2	25,25	0,108
I	17362	17486	N-starvation_72hrs.JUNC00001838	9	-	17362	17486	255,0,0	2	22,45	0,79
I	18315	18496	N-starvation_72hrs.JUNC00001839	6	-	18315	18496	255,0,0	2	41,41	0,140
I	21133	21247	N-starvation_4hrs.JUNC00001597	1	-	21133	21247	255,0,0	2	40,10	0,104
I	21141	21255	N-starvation_72hrs.JUNC00001840	1	-	21141	21255	255,0,0	2	32,18	0,96
I	22652	22879	N-starvation_72hrs.JUNC00001841	17	+	22652	22879	255,0,0	2	42,35	0,192
I	22658	22877	N-starvation_4hrs.JUNC00001598	6	+	22658	22877	255,0,0	2	36,33	0,186
I	25322	25472	N-starvation_72hrs.JUNC00001842	14	-	25322	25472	255,0,0	2	45,41	0,109
I	25345	25459	N-starvation_4hrs.JUNC00001599	1	-	25345	25459	255,0,0	2	22,28	0,86
I	25959	26115	N-starvation_72hrs.JUNC00001843	73	-	25959	26115	255,0,0	2	48,32	0,124
I	25965	26113	complete.JUNC00001546	7	-	25965	26113	255,0,0	2	42,30	0,118
I	25966	26113	ammonia.JUNC00001422	2	-	25966	26113	255,0,0	2	41,30	0,117
I	25967	26093	nitrate.JUNC00001480	1	-	25967	26093	255,0,0	2	40,10	0,116
I	25967	26093	N-starvation_4hrs.JUNC00001600	1	-	25967	26093	255,0,0	2	40,10	0,116
I	31211	31328	nitrate.JUNC00001481	1	+	31211	31328	255,0,0	2	37,13	0,104
I	35047	35184	complete.JUNC00001547	4	+	35047	35184	255,0,0	2	43,44	0,93
I	35068	35173	nitrate.JUNC00001482	2	+	35068	35173	255,0,0	2	22,33	0,72
I	35240	35349	N-starvation_72hrs.JUNC00001844	2	+	35240	35349	255,0,0	2	18,41	0,68
I	35241	35352	nitrate.JUNC00001483	2	+	35241	35352	255,0,0	2	17,44	0,67
I	35249	35352	complete.JUNC00001548	2	+	35249	35352	255,0,0	2	9,44	0,59
I	35361	35457	nitrate.JUNC00001484	2	+	35361	35457	255,0,0	2	20,30	0,66
I	35361	35457	N-starvation_4hrs.JUNC00001601	1	+	35361	35457	255,0,0	2	20,30	0,66
I	35433	35539	N-starvation_72hrs.JUNC00001845	1	+	35433	35539	255,0,0	2	36,14	0,92
I	35542	35642	ammonia.JUNC00001423	2	+	35542	35642	255,0,0	2	28,22	0,78
I	35542	35642	nitrate.JUNC00001485	1	+	35542	35642	255,0,0	2	28,22	0,78
I	35542	35642	N-starvation_72hrs.JUNC00001846	1	+	35542	35642	255,0,0	2	28,22	0,78
I	35952	36073	N-starvation_72hrs.JUNC00001847	2	+	35952	36073	255,0,0	2	27,33	0,88
I	38559	38669	N-starvation_72hrs.JUNC00001848	1	-	38559	38669	255,0,0	2	12,38	0,72
I	38560	38670	N-starvation_4hrs.JUNC00001602	1	-	38560	38670	255,0,0	2	11,39	0,71
I	40450	40583	N-starvation_72hrs.JUNC00001849	25	-	40450	40583	255,0,0	2	44,34	0,99
I	40451	40582	complete.JUNC00001549	7	-	40451	40582	255,0,0	2	43,33	0,98
I	40451	40582	nitrate.JUNC00001486	8	-	40451	40582	255,0,0	2	43,33	0,98
I	40451	40594	N-starvation_4hrs.JUNC00001603	20	-	40451	40594	255,0,0	2	43,45	0,98
I	40469	40582	ammonia.JUNC00001424	9	-	40469	40582	255,0,0	2	25,33	0,80
I	40991	41101	N-starvation_4hrs.JUNC00001604	1	+	40991	41101	255,0,0	2	23,27	0,83
I	41170	41280	complete.JUNC00001550	1	+	41170	41280	255,0,0	2	26,24	0,86
I	42881	42998	ammonia.JUNC00001425	1	+	42881	42998	255,0,0	2	36,14	0,103
I	42881	42998	complete.JUNC00001551	1	+	42881	42998	255,0,0	2	36,14	0,103
I	42881	43023	nitrate.JUNC00001487	3	+	42881	43023	255,0,0	2	36,39	0,103
I	42881	43023	N-starvation_72hrs.JUNC00001850	3	+	42881	43023	255,0,0	2	36,39	0,103
I	50141	50249	N-starvation_72hrs.JUNC00001851	2	-	50141	50249	255,0,0	2	17,33	0,75
I	50141	50250	ammonia.JUNC00001426	4	-	50141	50250	255,0,0	2	17,34	0,75
I	50141	50258	complete.JUNC00001552	27	-	50141	50258	255,0,0	2	17,42	0,75
I	50141	50258	nitrate.JUNC00001488	4	-	50141	50258	255,0,0	2	17,42	0,75
I	50141	50258	N-starvation_4hrs.JUNC00001605	5	-	50141	50258	255,0,0	2	17,42	0,75
I	50306	50460	complete.JUNC00001553	176	-	50306	50460	255,0,0	2	47,43	0,111
I	50311	50463	nitrate.JUNC00001489	59	-	50311	50463	255,0,0	2	42,46	0,106
I	50317	50460	ammonia.JUNC00001427	36	-	50317	50460	255,0,0	2	36,43	0,100
I	50318	50460	N-starvation_4hrs.JUNC00001606	53	-	50318	50460	255,0,0	2	35,43	0,99
I	50320	50460	N-starvation_72hrs.JUNC00001852	29	-	50320	50460	255,0,0	2	33,43	0,97
I	58814	58934	complete.JUNC00001554	1	-	58814	58934	255,0,0	2	22,28	0,92
I	58820	58940	nitrate.JUNC00001490	1	-	58820	58940	255,0,0	2	16,34	0,86
I	58820	58940	N-starvation_72hrs.JUNC00001853	3	-	58820	58940	255,0,0	2	16,34	0,86
I	59214	59336	N-starvation_72hrs.JUNC00001854	14	-	59214	59336	255,0,0	2	43,17	0,105
I	59218	59368	complete.JUNC00001555	6	-	59218	59368	255,0,0	2	39,49	0,101
I	59233	59345	N-starvation_4hrs.JUNC00001607	1	-	59233	59345	255,0,0	2	24,26	0,86
I	59243	59355	ammonia.JUNC00001428	1	-	59243	59355	255,0,0	2	14,36	0,76
I	61229	61369	N-starvation_4hrs.JUNC00001608	5	-	61229	61369	255,0,0	2	37,38	0,102
I	61238	61353	N-starvation_72hrs.JUNC00001855	1	-	61238	61353	255,0,0	2	28,22	0,93
I	61838	61973	N-starvation_4hrs.JUNC00001609	3	-	61838	61973	255,0,0	2	33,39	0,96
I	61843	61973	N-starvation_72hrs.JUNC00001856	2	-	61843	61973	255,0,0	2	28,39	0,91
I	61860	61973	ammonia.JUNC00001429	1	-	61860	61973	255,0,0	2	11,39	0,74
I	62196	62309	N-starvation_4hrs.JUNC00001610	1	-	62196	62309	255,0,0	2	34,16	0,97
I	62215	62328	complete.JUNC00001556	1	-	62215	62328	255,0,0	2	15,35	0,78
I	62353	62472	N-starvation_4hrs.JUNC00001611	2	-	62353	62472	255,0,0	2	24,26	0,93
I	62446	62561	N-starvation_4hrs.JUNC00001612	3	-	62446	62561	255,0,0	2	35,24	0,91
I	63220	63360	ammonia.JUNC00001430	2	-	63220	63360	255,0,0	2	28,37	0,103
I	63235	63365	N-starvation_4hrs.JUNC00001613	2	-	63235	63365	255,0,0	2	13,42	0,88
I	63329	63487	nitrate.JUNC00001491	4	-	63329	63487	255,0,0	2	42,33	0,125
I	63330	63498	N-starvation_4hrs.JUNC00001614	12	-	63330	63498	255,0,0	2	41,44	0,124
I	63332	63476	complete.JUNC00001557	6	-	63332	63476	255,0,0	2	39,22	0,122
I	63332	63491	ammonia.JUNC00001431	5	-	63332	63491	255,0,0	2	39,37	0,122
I	63339	63472	N-starvation_72hrs.JUNC00001857	1	-	63339	63472	255,0,0	2	32,18	0,115
I	64847	64989	ammonia.JUNC00001432	3	+	64847	64989	255,0,0	2	46,40	0,102
I	64883	64989	complete.JUNC00001558	2	+	64883	64989	255,0,0	2	10,40	0,66
I	64883	64990	N-starvation_4hrs.JUNC00001615	3	+	64883	64990	255,0,0	2	10,41	0,66
I	65222	65333	N-starvation_4hrs.JUNC00001616	4	+	65222	65333	255,0,0	2	41,17	0,94
I	65229	65332	complete.JUNC00001559	1	+	65229	65332	255,0,0	2	34,16	0,87
I	65253	65356	nitrate.JUNC00001492	1	+	65253	65356	255,0,0	2	10,40	0,63
I	65340	65446	N-starvation_4hrs.JUNC00001617	1	+	65340	65446	255,0,0	2	38,12	0,94
I	65349	65455	complete.JUNC00001560	1	+	65349	65455	255,0,0	2	29,21	0,85
I	65976	66078	N-starvation_72hrs.JUNC00001858	1	+	65976	66078	255,0,0	2	41,9	0,93
I	65979	66081	nitrate.JUNC00001493	1	+	65979	66081	255,0,0	2	38,12	0,90
I	65992	66105	N-starvation_4hrs.JUNC00001618	4	+	65992	66105	255,0,0	2	25,36	0,77
I	66001	66105	complete.JUNC00001561	2	+	66001	66105	255,0,0	2	16,36	0,68
I	66177	66292	complete.JUNC00001562	3	+	66177	66292	255,0,0	2	46,20	0,95
I	66191	66309	N-starvation_4hrs.JUNC00001619	4	+	66191	66309	255,0,0	2	32,37	0,81
I	66500	66642	nitrate.JUNC00001494	2	+	66500	66642	255,0,0	2	42,35	0,107
I	66500	66648	N-starvation_4hrs.JUNC00001620	7	+	66500	66648	255,0,0	2	42,41	0,107
I	66506	66642	complete.JUNC00001563	3	+	66506	66642	255,0,0	2	36,35	0,101
I	66506	66648	N-starvation_72hrs.JUNC00001859	3	+	66506	66648	255,0,0	2	36,41	0,101
I	66533	66648	ammonia.JUNC00001433	1	+	66533	66648	255,0,0	2	9,41	0,74
I	66863	67004	N-starvation_4hrs.JUNC00001621	2	+	66863	67004	255,0,0	2	44,32	0,109
I	66887	67002	N-starvation_72hrs.JUNC00001860	1	+	66887	67002	255,0,0	2	20,30	0,85
I	68555	68686	N-starvation_72hrs.JUNC00001861	2	+	68555	68686	255,0,0	2	24,36	0,95
I	73144	73284	N-starvation_72hrs.JUNC00001862	41	-	73144	73284	255,0,0	2	44,44	0,96
I	73145	73318	N-starvation_72hrs.JUNC00001863	24	-	73145	73318	255,0,0	2	43,46	0,127
I	73610	73763	N-starvation_72hrs.JUNC00001865	4	-	73610	73763	255,0,0	2	26,24	0,129
I	73611	73730	N-starvation_72hrs.JUNC00001864	5	-	73611	73730	255,0,0	2	25,39	0,80
I	73613	74016	N-starvation_72hrs.JUNC00001866	2	-	73613	74016	255,0,0	2	23,45	0,358
I	73720	73892	N-starvation_72hrs.JUNC00001867	80	-	73720	73892	255,0,0	2	43,47	0,125
I	73741	73873	N-starvation_4hrs.JUNC00001622	1	-	73741	73873	255,0,0	2	22,28	0,104
I	73741	73999	N-starvation_72hrs.JUNC00001868	1	-	73741	73999	255,0,0	2	22,28	0,230
I	74210	74359	N-starvation_72hrs.JUNC00001869	2	-	74210	74359	255,0,0	2	41,30	0,119
I	74424	74593	N-starvation_72hrs.JUNC00001870	48	-	74424	74593	255,0,0	2	43,40	0,129
I	74442	74578	N-starvation_4hrs.JUNC00001623	1	-	74442	74578	255,0,0	2	25,25	0,111
I	75736	75911	N-starvation_72hrs.JUNC00001871	56	-	75736	75911	255,0,0	2	46,43	0,132
I	75764	75900	N-starvation_4hrs.JUNC00001624	1	-	75764	75900	255,0,0	2	18,32	0,104
I	76932	77079	N-starvation_72hrs.JUNC00001872	94	-	76932	77079	255,0,0	2	49,47	0,100
I	76942	77046	N-starvation_4hrs.JUNC00001625	2	-	76942	77046	255,0,0	2	39,14	0,90
I	78240	78373	N-starvation_72hrs.JUNC00001873	26	+	78240	78373	255,0,0	2	44,31	0,102
I	78391	78547	N-starvation_72hrs.JUNC00001874	5	+	78391	78547	255,0,0	2	47,33	0,123
I	89770	89876	N-starvation_4hrs.JUNC00001626	2	+	89770	89876	255,0,0	2	15,35	0,71
I	100879	101012	N-starvation_72hrs.JUNC00001875	1	+	100879	101012	255,0,0	2	13,37	0,96
I	101811	101931	nitrate.JUNC00001495	1	+	101811	101931	255,0,0	2	8,42	0,78
I	104002	104113	ammonia.JUNC00001434	1	-	104002	104113	255,0,0	2	41,9	0,102
I	104002	104148	nitrate.JUNC00001496	5	-	104002	104148	255,0,0	2	41,39	0,107
I	104002	104151	complete.JUNC00001565	15	-	104002	104151	255,0,0	2	41,42	0,107
I	104005	104121	N-starvation_4hrs.JUNC00001627	1	-	104005	104121	255,0,0	2	38,12	0,104
I	104017	104128	complete.JUNC00001564	1	-	104017	104128	255,0,0	2	26,24	0,87
I	104019	104135	ammonia.JUNC00001435	1	-	104019	104135	255,0,0	2	24,26	0,90
I	108199	108309	N-starvation_72hrs.JUNC00001876	4	-	108199	108309	255,0,0	2	43,8	0,102
I	109188	109291	N-starvation_72hrs.JUNC00001877	1	-	109188	109291	255,0,0	2	40,10	0,93
I	109463	109560	N-starvation_72hrs.JUNC00001878	1	-	109463	109560	255,0,0	2	23,27	0,70
I	118890	118995	N-starvation_72hrs.JUNC00001879	1	+	118890	118995	255,0,0	2	38,12	0,93
I	129049	129196	N-starvation_72hrs.JUNC00001880	51	-	129049	129196	255,0,0	2	47,47	0,100
I	129065	129169	N-starvation_4hrs.JUNC00001628	2	-	129065	129169	255,0,0	2	31,20	0,84
I	129161	129311	N-starvation_72hrs.JUNC00001881	36	-	129161	129311	255,0,0	2	46,47	0,103
I	129172	129279	nitrate.JUNC00001497	1	-	129172	129279	255,0,0	2	35,15	0,92
I	129746	129890	N-starvation_72hrs.JUNC00001882	21	-	129746	129890	255,0,0	2	49,44	0,100
I	129965	130108	N-starvation_72hrs.JUNC00001883	17	-	129965	130108	255,0,0	2	46,36	0,107
I	130352	130479	N-starvation_72hrs.JUNC00001884	4	-	130352	130479	255,0,0	2	30,36	0,91
I	131036	131159	N-starvation_72hrs.JUNC00001885	2	-	131036	131159	255,0,0	2	36,25	0,98
I	131708	131952	N-starvation_72hrs.JUNC00001886	329	+	131708	131952	255,0,0	2	48,45	0,199
I	131717	131918	nitrate.JUNC00001498	1	+	131717	131918	255,0,0	2	39,11	0,190
I	131731	131932	N-starvation_4hrs.JUNC00001629	1	+	131731	131932	255,0,0	2	25,25	0,176
I	131731	131936	N-starvation_72hrs.JUNC00001887	1	+	131731	131936	255,0,0	2	25,25	0,180
I	131737	131952	ammonia.JUNC00001436	2	+	131737	131952	255,0,0	2	19,45	0,170
I	132897	133059	N-starvation_72hrs.JUNC00001888	8	+	132897	133059	255,0,0	2	31,45	0,117
I	133329	133481	N-starvation_72hrs.JUNC00001889	21	+	133329	133481	255,0,0	2	48,35	0,117
I	133620	133752	N-starvation_72hrs.JUNC00001890	2	+	133620	133752	255,0,0	2	35,17	0,115
I	134138	134255	N-starvation_72hrs.JUNC00001891	7	+	134138	134255	255,0,0	2	42,23	0,94
I	134274	134392	N-starvation_72hrs.JUNC00001892	4	+	134274	134392	255,0,0	2	48,20	0,98
I	146205	146303	N-starvation_72hrs.JUNC00001893	2	-	146205	146303	255,0,0	2	37,13	0,85
I	147842	148000	N-starvation_72hrs.JUNC00001894	20	+	147842	148000	255,0,0	2	45,43	0,115
I	148049	148184	N-starvation_72hrs.JUNC00001895	4	+	148049	148184	255,0,0	2	35,47	0,88
I	148416	148547	N-starvation_72hrs.JUNC00001896	5	+	148416	148547	255,0,0	2	29,46	0,85
I	148521	148670	N-starvation_4hrs.JUNC00001630	1	+	148521	148670	255,0,0	2	37,13	0,136
I	148521	148699	N-starvation_72hrs.JUNC00001897	15	+	148521	148699	255,0,0	2	37,42	0,136
I	148822	148983	N-starvation_72hrs.JUNC00001898	13	+	148822	148983	255,0,0	2	46,37	0,124
I	150907	151012	N-starvation_72hrs.JUNC00001899	2	+	150907	151012	255,0,0	2	37,21	0,84
I	151128	151261	N-starvation_72hrs.JUNC00001900	4	+	151128	151261	255,0,0	2	32,43	0,90
I	152621	152726	N-starvation_72hrs.JUNC00001901	1	-	152621	152726	255,0,0	2	24,26	0,79
I	154151	154254	complete.JUNC00001566	1	-	154151	154254	255,0,0	2	11,39	0,64
I	154151	154254	N-starvation_72hrs.JUNC00001902	1	-	154151	154254	255,0,0	2	11,39	0,64
I	159428	159565	N-starvation_72hrs.JUNC00001903	160	+	159428	159565	255,0,0	2	45,45	0,92
I	159432	159536	nitrate.JUNC00001499	3	+	159432	159536	255,0,0	2	41,16	0,88
I	159432	159552	ammonia.JUNC00001437	13	+	159432	159552	255,0,0	2	41,32	0,88
I	159432	159552	complete.JUNC00001567	10	+	159432	159552	255,0,0	2	41,32	0,88
I	159432	159552	N-starvation_4hrs.JUNC00001631	26	+	159432	159552	255,0,0	2	41,32	0,88
I	163699	163824	N-starvation_72hrs.JUNC00001904	8	-	163699	163824	255,0,0	2	41,34	0,91
I	163699	163826	complete.JUNC00001568	5	-	163699	163826	255,0,0	2	41,36	0,91
I	163700	163800	ammonia.JUNC00001438	1	-	163700	163800	255,0,0	2	40,10	0,90
I	163712	163812	nitrate.JUNC00001500	1	-	163712	163812	255,0,0	2	28,22	0,78
I	166137	166256	N-starvation_72hrs.JUNC00001905	1	-	166137	166256	255,0,0	2	24,26	0,93
I	166408	166620	N-starvation_72hrs.JUNC00001906	46	-	166408	166620	255,0,0	2	49,42	0,170
I	166420	166595	complete.JUNC00001569	8	-	166420	166595	255,0,0	2	37,17	0,158
I	166421	166610	nitrate.JUNC00001501	13	-	166421	166610	255,0,0	2	36,32	0,157
I	166422	166610	ammonia.JUNC00001439	5	-	166422	166610	255,0,0	2	35,32	0,156
I	166422	166614	N-starvation_4hrs.JUNC00001632	4	-	166422	166614	255,0,0	2	35,36	0,156
I	166933	167096	N-starvation_72hrs.JUNC00001907	8	-	166933	167096	255,0,0	2	31,44	0,119
I	166949	167087	nitrate.JUNC00001502	1	-	166949	167087	255,0,0	2	15,35	0,103
I	166950	167088	complete.JUNC00001570	1	-	166950	167088	255,0,0	2	14,36	0,102
I	171331	171465	N-starvation_72hrs.JUNC00001908	38	-	171331	171465	255,0,0	2	44,42	0,92
I	171360	171458	nitrate.JUNC00001503	1	-	171360	171458	255,0,0	2	15,35	0,63
I	171360	171467	complete.JUNC00001571	9	-	171360	171467	255,0,0	2	15,44	0,63
I	171366	171464	ammonia.JUNC00001440	1	-	171366	171464	255,0,0	2	9,41	0,57
I	171366	171464	N-starvation_4hrs.JUNC00001633	1	-	171366	171464	255,0,0	2	9,41	0,57
I	171587	171750	N-starvation_72hrs.JUNC00001909	9	-	171587	171750	255,0,0	2	37,30	0,133
I	172766	172900	N-starvation_72hrs.JUNC00001910	15	+	172766	172900	255,0,0	2	44,41	0,93
I	172772	172874	complete.JUNC00001572	2	+	172772	172874	255,0,0	2	38,15	0,87
I	172801	172900	N-starvation_4hrs.JUNC00001634	1	+	172801	172900	255,0,0	2	9,41	0,58
I	176168	176295	N-starvation_72hrs.JUNC00001911	5	+	176168	176295	255,0,0	2	28,40	0,87
I	176170	176287	N-starvation_4hrs.JUNC00001635	7	+	176170	176287	255,0,0	2	26,32	0,85
I	180401	180553	N-starvation_4hrs.JUNC00001636	2	+	180401	180553	255,0,0	2	45,45	0,107
I	180405	180536	N-starvation_72hrs.JUNC00001912	6	+	180405	180536	255,0,0	2	41,28	0,103
I	186103	186209	nitrate.JUNC00001504	3	-	186103	186209	255,0,0	2	33,24	0,82
I	186103	186224	complete.JUNC00001573	5	-	186103	186224	255,0,0	2	33,39	0,82
I	186106	186205	ammonia.JUNC00001441	1	-	186106	186205	255,0,0	2	30,20	0,79
I	186118	186217	N-starvation_4hrs.JUNC00001637	1	-	186118	186217	255,0,0	2	18,32	0,67
I	197700	197828	ammonia.JUNC00001442	2	-	197700	197828	255,0,0	2	22,40	0,88
I	197709	197825	N-starvation_72hrs.JUNC00001913	1	-	197709	197825	255,0,0	2	13,37	0,79
I	197712	197828	nitrate.JUNC00001505	2	-	197712	197828	255,0,0	2	10,40	0,76
I	198352	198467	N-starvation_72hrs.JUNC00001914	2	-	198352	198467	255,0,0	2	23,27	0,88
I	198352	198479	N-starvation_72hrs.JUNC00001915	3	-	198352	198479	255,0,0	2	25,37	0,90
I	203416	203578	ammonia.JUNC00001443	12	-	203416	203578	255,0,0	2	43,47	0,115
I	203417	203563	N-starvation_72hrs.JUNC00001916	16	-	203417	203563	255,0,0	2	42,32	0,114
I	203417	203576	nitrate.JUNC00001506	24	-	203417	203576	255,0,0	2	42,45	0,114
I	203417	203576	N-starvation_4hrs.JUNC00001638	30	-	203417	203576	255,0,0	2	42,45	0,114
I	203417	203577	complete.JUNC00001574	29	-	203417	203577	255,0,0	2	42,46	0,114
I	207715	207838	N-starvation_72hrs.JUNC00001917	5	+	207715	207838	255,0,0	2	39,34	0,89
I	210865	210971	N-starvation_72hrs.JUNC00001918	1	+	210865	210971	255,0,0	2	11,39	0,67
I	212468	212566	N-starvation_72hrs.JUNC00001919	1	+	212468	212566	255,0,0	2	8,42	0,56
I	213359	213464	nitrate.JUNC00001507	1	+	213359	213464	255,0,0	2	20,30	0,75
I	213359	213464	N-starvation_72hrs.JUNC00001920	3	+	213359	213464	255,0,0	2	20,30	0,75
I	220763	220870	N-starvation_72hrs.JUNC00001921	4	-	220763	220870	255,0,0	2	47,12	0,95
I	220772	220885	complete.JUNC00001575	3	-	220772	220885	255,0,0	2	38,27	0,86
I	220780	220878	nitrate.JUNC00001508	1	-	220780	220878	255,0,0	2	30,20	0,78
I	221597	221699	N-starvation_4hrs.JUNC00001639	1	+	221597	221699	255,0,0	2	31,19	0,83
I	229450	229599	complete.JUNC00001576	115	+	229450	229599	255,0,0	2	46,45	0,104
I	229450	229601	N-starvation_4hrs.JUNC00001640	12	+	229450	229601	255,0,0	2	46,47	0,104
I	229462	229603	ammonia.JUNC00001444	13	+	229462	229603	255,0,0	2	34,49	0,92
I	229468	229597	nitrate.JUNC00001509	16	+	229468	229597	255,0,0	2	28,43	0,86
I	229475	229593	N-starvation_72hrs.JUNC00001922	2	+	229475	229593	255,0,0	2	21,39	0,79
I	238465	238586	N-starvation_72hrs.JUNC00001923	9	-	238465	238586	255,0,0	2	46,27	0,94
I	238483	238581	complete.JUNC00001577	2	-	238483	238581	255,0,0	2	28,22	0,76
I	241769	241892	N-starvation_4hrs.JUNC00001641	2	+	241769	241892	255,0,0	2	45,26	0,97
I	241777	241897	N-starvation_72hrs.JUNC00001924	2	+	241777	241897	255,0,0	2	37,31	0,89
I	245030	245155	nitrate.JUNC00001510	3	+	245030	245155	255,0,0	2	30,25	0,100
I	246197	246304	complete.JUNC00001578	5	+	246197	246304	255,0,0	2	41,16	0,91
I	246212	246312	N-starvation_4hrs.JUNC00001642	2	+	246212	246312	255,0,0	2	26,24	0,76
I	246216	246331	nitrate.JUNC00001511	2	+	246216	246331	255,0,0	2	22,43	0,72
I	246363	246492	complete.JUNC00001579	4	+	246363	246492	255,0,0	2	43,25	0,104
I	246381	246492	ammonia.JUNC00001445	1	+	246381	246492	255,0,0	2	25,25	0,86
I	246381	246492	nitrate.JUNC00001512	2	+	246381	246492	255,0,0	2	25,25	0,86
I	246381	246492	N-starvation_4hrs.JUNC00001643	2	+	246381	246492	255,0,0	2	25,25	0,86
I	248062	248187	complete.JUNC00001580	2	+	248062	248187	255,0,0	2	10,40	0,85
I	248063	248188	nitrate.JUNC00001513	1	+	248063	248188	255,0,0	2	9,41	0,84
I	248295	248442	complete.JUNC00001581	6	+	248295	248442	255,0,0	2	45,43	0,104
I	248304	248429	N-starvation_4hrs.JUNC00001644	5	+	248304	248429	255,0,0	2	36,30	0,95
I	248305	248442	nitrate.JUNC00001514	6	+	248305	248442	255,0,0	2	35,43	0,94
I	248328	248437	ammonia.JUNC00001446	1	+	248328	248437	255,0,0	2	12,38	0,71
I	248399	248546	nitrate.JUNC00001515	4	+	248399	248546	255,0,0	2	45,44	0,103
I	248401	248546	N-starvation_4hrs.JUNC00001645	6	+	248401	248546	255,0,0	2	43,44	0,101
I	248412	248520	ammonia.JUNC00001447	1	+	248412	248520	255,0,0	2	32,18	0,90
I	248944	249060	complete.JUNC00001582	2	+	248944	249060	255,0,0	2	36,25	0,91
I	248947	249080	nitrate.JUNC00001516	5	+	248947	249080	255,0,0	2	33,45	0,88
I	248955	249060	ammonia.JUNC00001448	1	+	248955	249060	255,0,0	2	25,25	0,80
I	248957	249079	N-starvation_4hrs.JUNC00001646	3	+	248957	249079	255,0,0	2	23,44	0,78
I	251732	251864	N-starvation_4hrs.JUNC00001647	5	+	251732	251864	255,0,0	2	45,43	0,89
I	251734	251865	N-starvation_72hrs.JUNC00001925	9	+	251734	251865	255,0,0	2	43,44	0,87
I	251843	251987	N-starvation_4hrs.JUNC00001648	4	+	251843	251987	255,0,0	2	46,33	0,111
I	251846	251987	N-starvation_72hrs.JUNC00001926	22	+	251846	251987	255,0,0	2	43,33	0,108
I	253027	253170	N-starvation_4hrs.JUNC00001649	21	+	253027	253170	255,0,0	2	43,46	0,97
I	253027	253170	N-starvation_72hrs.JUNC00001927	56	+	253027	253170	255,0,0	2	43,46	0,97
I	253184	253332	N-starvation_4hrs.JUNC00001650	7	+	253184	253332	255,0,0	2	45,45	0,103
I	253198	253332	N-starvation_72hrs.JUNC00001928	20	+	253198	253332	255,0,0	2	31,45	0,89
I	264328	264483	N-starvation_4hrs.JUNC00001651	51	-	264328	264483	255,0,0	2	44,44	0,111
I	264334	264467	complete.JUNC00001583	4	-	264334	264467	255,0,0	2	38,28	0,105
I	264334	264467	nitrate.JUNC00001517	2	-	264334	264467	255,0,0	2	38,28	0,105
I	264334	264482	N-starvation_72hrs.JUNC00001929	21	-	264334	264482	255,0,0	2	38,43	0,105
I	264347	264483	ammonia.JUNC00001449	2	-	264347	264483	255,0,0	2	25,44	0,92
I	264900	265042	nitrate.JUNC00001518	5	-	264900	265042	255,0,0	2	45,38	0,104
I	264900	265043	N-starvation_4hrs.JUNC00001653	26	-	264900	265043	255,0,0	2	45,39	0,104
I	264900	265047	complete.JUNC00001584	4	-	264900	265047	255,0,0	2	45,43	0,104
I	264900	265047	N-starvation_72hrs.JUNC00001930	12	-	264900	265047	255,0,0	2	45,43	0,104
I	264905	265014	N-starvation_4hrs.JUNC00001652	1	-	264905	265014	255,0,0	2	38,12	0,97
I	264934	265043	ammonia.JUNC00001450	1	-	264934	265043	255,0,0	2	11,39	0,70
I	267526	267696	N-starvation_4hrs.JUNC00001654	116	-	267526	267696	255,0,0	2	47,48	0,122
I	267527	267695	complete.JUNC00001585	42	-	267527	267695	255,0,0	2	46,47	0,121
I	267527	267695	N-starvation_72hrs.JUNC00001931	200	-	267527	267695	255,0,0	2	46,47	0,121
I	267530	267667	ammonia.JUNC00001451	5	-	267530	267667	255,0,0	2	43,19	0,118
I	267551	267676	nitrate.JUNC00001519	1	-	267551	267676	255,0,0	2	22,28	0,97
I	267775	267942	N-starvation_72hrs.JUNC00001932	10	-	267775	267942	255,0,0	2	47,46	0,121
I	267780	267912	complete.JUNC00001586	7	-	267780	267912	255,0,0	2	42,16	0,116
I	267780	267926	N-starvation_4hrs.JUNC00001655	8	-	267780	267926	255,0,0	2	42,30	0,116
I	268677	268820	N-starvation_72hrs.JUNC00001933	126	-	268677	268820	255,0,0	2	44,44	0,99
I	268678	268789	nitrate.JUNC00001520	2	-	268678	268789	255,0,0	2	43,13	0,98
I	268678	268820	N-starvation_4hrs.JUNC00001656	48	-	268678	268820	255,0,0	2	43,44	0,98
I	268681	268816	complete.JUNC00001587	12	-	268681	268816	255,0,0	2	40,40	0,95
I	268684	268797	ammonia.JUNC00001452	3	-	268684	268797	255,0,0	2	37,21	0,92
I	268976	269127	N-starvation_72hrs.JUNC00001934	53	-	268976	269127	255,0,0	2	46,44	0,107
I	268978	269130	N-starvation_4hrs.JUNC00001657	24	-	268978	269130	255,0,0	2	44,47	0,105
I	268982	269130	complete.JUNC00001588	11	-	268982	269130	255,0,0	2	40,47	0,101
I	280522	280667	N-starvation_4hrs.JUNC00001658	2	-	280522	280667	255,0,0	2	43,29	0,116
I	281036	281171	N-starvation_4hrs.JUNC00001659	5	-	281036	281171	255,0,0	2	36,46	0,89
I	286568	286717	ammonia.JUNC00001453	34	+	286568	286717	255,0,0	2	42,46	0,103
I	286568	286717	complete.JUNC00001589	33	+	286568	286717	255,0,0	2	42,46	0,103
I	286570	286717	nitrate.JUNC00001521	50	+	286570	286717	255,0,0	2	40,46	0,101
I	286586	286717	N-starvation_4hrs.JUNC00001660	14	+	286586	286717	255,0,0	2	24,46	0,85
I	292895	293003	N-starvation_72hrs.JUNC00001935	1	-	292895	293003	255,0,0	2	17,33	0,75
I	292970	293072	N-starvation_4hrs.JUNC00001661	1	-	292970	293072	255,0,0	2	29,21	0,81
I	292971	293073	complete.JUNC00001590	1	-	292971	293073	255,0,0	2	28,22	0,80
I	294363	294479	complete.JUNC00001591	1	+	294363	294479	255,0,0	2	36,14	0,102
I	298409	298560	N-starvation_4hrs.JUNC00001662	282	-	298409	298560	255,0,0	2	46,48	0,103
I	298409	298561	N-starvation_72hrs.JUNC00001936	1101	-	298409	298561	255,0,0	2	46,49	0,103
I	298411	298561	nitrate.JUNC00001522	9	-	298411	298561	255,0,0	2	44,49	0,101
I	298414	298540	ammonia.JUNC00001454	5	-	298414	298540	255,0,0	2	41,28	0,98
I	298447	298554	complete.JUNC00001592	1	-	298447	298554	255,0,0	2	8,42	0,65
I	298530	298719	N-starvation_72hrs.JUNC00001937	13	-	298530	298719	255,0,0	2	27,49	0,140
I	298568	298719	N-starvation_72hrs.JUNC00001938	331	-	298568	298719	255,0,0	2	48,49	0,102
I	298570	298716	N-starvation_4hrs.JUNC00001663	140	-	298570	298716	255,0,0	2	46,46	0,100
I	298588	298692	nitrate.JUNC00001523	1	-	298588	298692	255,0,0	2	28,22	0,82
I	298589	298707	ammonia.JUNC00001455	2	-	298589	298707	255,0,0	2	27,37	0,81
I	301022	301152	nitrate.JUNC00001524	2	-	301022	301152	255,0,0	2	40,39	0,91
I	301027	301154	complete.JUNC00001593	27	-	301027	301154	255,0,0	2	35,41	0,86
I	301040	301159	N-starvation_72hrs.JUNC00001939	7	-	301040	301159	255,0,0	2	22,46	0,73
I	301051	301152	ammonia.JUNC00001456	1	-	301051	301152	255,0,0	2	11,39	0,62
I	301211	301321	nitrate.JUNC00001525	2	-	301211	301321	255,0,0	2	24,39	0,71
I	301211	301326	complete.JUNC00001594	23	-	301211	301326	255,0,0	2	24,44	0,71
I	301224	301321	ammonia.JUNC00001457	1	-	301224	301321	255,0,0	2	11,39	0,58
I	301224	301321	N-starvation_4hrs.JUNC00001664	2	-	301224	301321	255,0,0	2	11,39	0,58
I	301224	301328	N-starvation_72hrs.JUNC00001940	12	-	301224	301328	255,0,0	2	11,46	0,58
I	301301	301431	complete.JUNC00001595	10	-	301301	301431	255,0,0	2	34,45	0,85
I	301326	301431	N-starvation_72hrs.JUNC00001941	3	-	301326	301431	255,0,0	2	9,45	0,60
I	301585	301701	N-starvation_72hrs.JUNC00001942	3	-	301585	301701	255,0,0	2	31,24	0,92
I	301589	301722	complete.JUNC00001596	8	-	301589	301722	255,0,0	2	27,45	0,88
I	301944	302079	nitrate.JUNC00001526	4	-	301944	302079	255,0,0	2	45,41	0,94
I	301944	302083	N-starvation_72hrs.JUNC00001943	22	-	301944	302083	255,0,0	2	45,45	0,94
I	301947	302079	complete.JUNC00001597	41	-	301947	302079	255,0,0	2	42,41	0,91
I	301959	302063	ammonia.JUNC00001458	3	-	301959	302063	255,0,0	2	30,25	0,79
I	301964	302063	N-starvation_4hrs.JUNC00001665	1	-	301964	302063	255,0,0	2	25,25	0,74
I	302038	302173	complete.JUNC00001598	21	-	302038	302173	255,0,0	2	41,46	0,89
I	302038	302173	nitrate.JUNC00001527	6	-	302038	302173	255,0,0	2	41,46	0,89
I	302038	302173	N-starvation_72hrs.JUNC00001944	10	-	302038	302173	255,0,0	2	41,46	0,89
I	302049	302147	ammonia.JUNC00001459	1	-	302049	302147	255,0,0	2	30,20	0,78
I	304248	304393	N-starvation_72hrs.JUNC00001945	103	-	304248	304393	255,0,0	2	42,48	0,97
I	304257	304393	N-starvation_4hrs.JUNC00001666	57	-	304257	304393	255,0,0	2	33,48	0,88
I	304274	304379	complete.JUNC00001599	1	-	304274	304379	255,0,0	2	16,34	0,71
I	305161	305304	N-starvation_72hrs.JUNC00001946	210	-	305161	305304	255,0,0	2	45,48	0,95
I	305165	305305	N-starvation_4hrs.JUNC00001667	63	-	305165	305305	255,0,0	2	41,49	0,91
I	305176	305276	complete.JUNC00001600	1	-	305176	305276	255,0,0	2	30,20	0,80
I	305182	305282	ammonia.JUNC00001460	1	-	305182	305282	255,0,0	2	24,26	0,74
I	305277	305445	N-starvation_4hrs.JUNC00001668	9	-	305277	305445	255,0,0	2	47,37	0,131
I	305282	305420	N-starvation_72hrs.JUNC00001947	4	-	305282	305420	255,0,0	2	42,12	0,126
I	305303	305452	N-starvation_4hrs.JUNC00001669	33	-	305303	305452	255,0,0	2	42,44	0,105
I	305303	305453	N-starvation_72hrs.JUNC00001948	66	-	305303	305453	255,0,0	2	42,45	0,105
I	305307	305420	complete.JUNC00001601	1	-	305307	305420	255,0,0	2	38,12	0,101
I	305325	305438	ammonia.JUNC00001461	1	-	305325	305438	255,0,0	2	20,30	0,83
I	311549	311654	nitrate.JUNC00001528	1	+	311549	311654	255,0,0	2	19,31	0,74
I	311680	311791	N-starvation_72hrs.JUNC00001949	2	+	311680	311791	255,0,0	2	28,32	0,79
I	311692	311803	complete.JUNC00001602	4	+	311692	311803	255,0,0	2	16,44	0,67
I	312838	312950	N-starvation_72hrs.JUNC00001950	2	+	312838	312950	255,0,0	2	34,31	0,81
I	312844	312941	N-starvation_4hrs.JUNC00001670	1	+	312844	312941	255,0,0	2	28,22	0,75
I	313295	313397	complete.JUNC00001603	1	+	313295	313397	255,0,0	2	38,12	0,90
I	313305	313407	ammonia.JUNC00001462	1	+	313305	313407	255,0,0	2	28,22	0,80
I	313307	313409	N-starvation_72hrs.JUNC00001951	1	+	313307	313409	255,0,0	2	26,24	0,78
I	313583	313703	N-starvation_72hrs.JUNC00001952	3	+	313583	313703	255,0,0	2	38,28	0,92
I	315397	315517	N-starvation_4hrs.JUNC00001671	2	+	315397	315517	255,0,0	2	19,44	0,76
I	315528	315627	N-starvation_72hrs.JUNC00001953	1	+	315528	315627	255,0,0	2	37,13	0,86
I	317693	317843	N-starvation_72hrs.JUNC00001954	38	-	317693	317843	255,0,0	2	48,38	0,112
I	317719	317833	ammonia.JUNC00001463	3	-	317719	317833	255,0,0	2	22,28	0,86
I	317719	317833	complete.JUNC00001604	2	-	317719	317833	255,0,0	2	22,28	0,86
I	317719	317833	nitrate.JUNC00001529	3	-	317719	317833	255,0,0	2	22,28	0,86
I	317719	317833	N-starvation_4hrs.JUNC00001672	3	-	317719	317833	255,0,0	2	22,28	0,86
I	317993	318115	nitrate.JUNC00001530	1	-	317993	318115	255,0,0	2	38,12	0,110
I	317999	318142	N-starvation_72hrs.JUNC00001955	9	-	317999	318142	255,0,0	2	32,39	0,104
I	319361	319482	nitrate.JUNC00001531	1	-	319361	319482	255,0,0	2	24,26	0,95
I	319372	319493	complete.JUNC00001605	1	-	319372	319493	255,0,0	2	13,37	0,84
I	319377	319498	N-starvation_72hrs.JUNC00001956	1	-	319377	319498	255,0,0	2	8,42	0,79
I	319811	319921	nitrate.JUNC00001532	2	-	319811	319921	255,0,0	2	45,18	0,92
I	319811	319927	N-starvation_4hrs.JUNC00001673	3	-	319811	319927	255,0,0	2	45,24	0,92
I	319823	319920	complete.JUNC00001606	1	-	319823	319920	255,0,0	2	33,17	0,80
I	319825	319949	N-starvation_72hrs.JUNC00001957	3	-	319825	319949	255,0,0	2	31,46	0,78
I	320375	320470	ammonia.JUNC00001464	1	-	320375	320470	255,0,0	2	28,22	0,73
I	320385	320480	nitrate.JUNC00001533	1	-	320385	320480	255,0,0	2	18,32	0,63
I	320390	320485	N-starvation_72hrs.JUNC00001958	1	-	320390	320485	255,0,0	2	13,37	0,58
I	320393	320488	N-starvation_4hrs.JUNC00001674	1	-	320393	320488	255,0,0	2	10,40	0,55
I	321033	321150	N-starvation_4hrs.JUNC00001675	2	-	321033	321150	255,0,0	2	46,27	0,90
I	321033	321159	ammonia.JUNC00001465	5	-	321033	321159	255,0,0	2	46,36	0,90
I	321044	321150	nitrate.JUNC00001534	2	-	321044	321150	255,0,0	2	35,27	0,79
I	321046	321166	N-starvation_72hrs.JUNC00001959	4	-	321046	321166	255,0,0	2	33,43	0,77
I	321060	321155	complete.JUNC00001607	2	-	321060	321155	255,0,0	2	19,32	0,63
I	321215	321330	N-starvation_72hrs.JUNC00001960	3	-	321215	321330	255,0,0	2	42,30	0,85
I	321235	321328	nitrate.JUNC00001535	1	-	321235	321328	255,0,0	2	22,28	0,65
I	321246	321339	N-starvation_4hrs.JUNC00001676	1	-	321246	321339	255,0,0	2	11,39	0,54
I	321248	321341	complete.JUNC00001608	2	-	321248	321341	255,0,0	2	9,41	0,52
I	324706	324842	nitrate.JUNC00001536	37	+	324706	324842	255,0,0	2	45,36	0,100
I	324707	324848	N-starvation_4hrs.JUNC00001677	42	+	324707	324848	255,0,0	2	44,42	0,99
I	324709	324847	ammonia.JUNC00001466	15	+	324709	324847	255,0,0	2	42,41	0,97
I	324709	324850	complete.JUNC00001609	44	+	324709	324850	255,0,0	2	42,44	0,97
I	324710	324843	N-starvation_72hrs.JUNC00001961	41	+	324710	324843	255,0,0	2	41,37	0,96
I	324806	324980	complete.JUNC00001610	9	+	324806	324980	255,0,0	2	42,27	0,147
I	324806	324983	N-starvation_4hrs.JUNC00001678	17	+	324806	324983	255,0,0	2	42,30	0,147
I	324807	324980	nitrate.JUNC00001537	14	+	324807	324980	255,0,0	2	41,27	0,146
I	324807	324980	N-starvation_72hrs.JUNC00001962	26	+	324807	324980	255,0,0	2	41,27	0,146
I	324809	324992	ammonia.JUNC00001467	11	+	324809	324992	255,0,0	2	39,39	0,144
I	325014	325155	complete.JUNC00001611	114	+	325014	325155	255,0,0	2	45,44	0,97
I	325014	325156	N-starvation_72hrs.JUNC00001963	234	+	325014	325156	255,0,0	2	45,45	0,97
I	325015	325143	nitrate.JUNC00001538	81	+	325015	325143	255,0,0	2	44,32	0,96
I	325015	325155	N-starvation_4hrs.JUNC00001679	153	+	325015	325155	255,0,0	2	44,44	0,96
I	325015	325156	ammonia.JUNC00001468	54	+	325015	325156	255,0,0	2	44,45	0,96
I	325596	325735	N-starvation_72hrs.JUNC00001964	133	+	325596	325735	255,0,0	2	49,46	0,93
I	325597	325728	ammonia.JUNC00001469	23	+	325597	325728	255,0,0	2	48,39	0,92
I	325597	325730	N-starvation_4hrs.JUNC00001680	77	+	325597	325730	255,0,0	2	48,41	0,92
I	325597	325733	complete.JUNC00001612	51	+	325597	325733	255,0,0	2	48,44	0,92
I	325597	325734	nitrate.JUNC00001539	30	+	325597	325734	255,0,0	2	48,45	0,92
I	325714	325852	nitrate.JUNC00001540	77	+	325714	325852	255,0,0	2	48,42	0,96
I	325719	325856	N-starvation_4hrs.JUNC00001681	297	+	325719	325856	255,0,0	2	43,46	0,91
I	325719	325856	N-starvation_72hrs.JUNC00001965	423	+	325719	325856	255,0,0	2	43,46	0,91
I	325722	325852	ammonia.JUNC00001470	77	+	325722	325852	255,0,0	2	40,42	0,88
I	325723	325854	complete.JUNC00001613	105	+	325723	325854	255,0,0	2	39,44	0,87
I	328456	328567	N-starvation_72hrs.JUNC00001966	2	-	328456	328567	255,0,0	2	45,14	0,97
I	328467	328577	complete.JUNC00001614	2	-	328467	328577	255,0,0	2	34,24	0,86
I	328491	328593	ammonia.JUNC00001471	1	-	328491	328593	255,0,0	2	10,40	0,62
I	328673	328823	N-starvation_72hrs.JUNC00001967	9	-	328673	328823	255,0,0	2	43,41	0,109
I	328678	328794	ammonia.JUNC00001472	1	-	328678	328794	255,0,0	2	38,12	0,104
I	328678	328799	complete.JUNC00001615	4	-	328678	328799	255,0,0	2	38,17	0,104
I	328683	328823	N-starvation_4hrs.JUNC00001682	4	-	328683	328823	255,0,0	2	33,41	0,99
I	329585	329700	N-starvation_72hrs.JUNC00001968	2	-	329585	329700	255,0,0	2	30,22	0,93
I	331091	331201	N-starvation_72hrs.JUNC00001969	2	-	331091	331201	255,0,0	2	38,12	0,98
I	331108	331218	nitrate.JUNC00001541	1	-	331108	331218	255,0,0	2	21,29	0,81
I	331508	331609	N-starvation_72hrs.JUNC00001970	1	-	331508	331609	255,0,0	2	23,27	0,74
I	338892	339062	complete.JUNC00001616	710	-	338892	339062	255,0,0	2	48,48	0,122
I	338894	339061	N-starvation_4hrs.JUNC00001683	221	-	338894	339061	255,0,0	2	46,47	0,120
I	338895	339061	ammonia.JUNC00001473	480	-	338895	339061	255,0,0	2	45,47	0,119
I	338895	339061	nitrate.JUNC00001542	382	-	338895	339061	255,0,0	2	45,47	0,119
I	338895	339062	N-starvation_72hrs.JUNC00001971	622	-	338895	339062	255,0,0	2	45,48	0,119
I	339056	339225	complete.JUNC00001617	117	-	339056	339225	255,0,0	2	36,47	0,122
I	339058	339227	N-starvation_72hrs.JUNC00001972	34	-	339058	339227	255,0,0	2	34,49	0,120
I	339059	339223	nitrate.JUNC00001543	35	-	339059	339223	255,0,0	2	33,45	0,119
I	339059	339225	ammonia.JUNC00001474	39	-	339059	339225	255,0,0	2	33,47	0,119
I	339062	339222	N-starvation_4hrs.JUNC00001684	16	-	339062	339222	255,0,0	2	30,44	0,116
I	347149	347246	ammonia.JUNC00001475	1	-	347149	347246	255,0,0	2	33,17	0,80
I	347158	347255	complete.JUNC00001618	1	-	347158	347255	255,0,0	2	24,26	0,71
I	347158	347257	N-starvation_72hrs.JUNC00001973	2	-	347158	347257	255,0,0	2	24,28	0,71
I	347577	347674	N-starvation_4hrs.JUNC00001685	1	-	347577	347674	255,0,0	2	14,36	0,61
I	347770	347905	N-starvation_72hrs.JUNC00001974	14	-	347770	347905	255,0,0	2	44,47	0,88
I	347798	347892	complete.JUNC00001619	1	-	347798	347892	255,0,0	2	16,34	0,60
I	347798	347892	N-starvation_4hrs.JUNC00001686	1	-	347798	347892	255,0,0	2	16,34	0,60
I	348090	348231	N-starvation_72hrs.JUNC00001975	8	-	348090	348231	255,0,0	2	47,45	0,96
I	348091	348212	complete.JUNC00001620	3	-	348091	348212	255,0,0	2	46,26	0,95
I	348099	348198	ammonia.JUNC00001476	1	-	348099	348198	255,0,0	2	38,12	0,87
I	348104	348203	nitrate.JUNC00001544	1	-	348104	348203	255,0,0	2	33,17	0,82
I	348104	348212	N-starvation_4hrs.JUNC00001687	3	-	348104	348212	255,0,0	2	33,26	0,82
I	348786	348930	N-starvation_72hrs.JUNC00001976	8	-	348786	348930	255,0,0	2	45,39	0,105
I	348791	348903	nitrate.JUNC00001545	2	-	348791	348903	255,0,0	2	40,12	0,100
I	352208	352342	N-starvation_72hrs.JUNC00001977	2	-	352208	352342	255,0,0	2	47,28	0,106
I	352230	352339	nitrate.JUNC00001546	1	-	352230	352339	255,0,0	2	25,25	0,84
I	355912	356096	complete.JUNC00001621	24	-	355912	356096	255,0,0	2	47,43	0,141
I	355912	356097	ammonia.JUNC00001477	19	-	355912	356097	255,0,0	2	47,44	0,141
I	355912	356097	nitrate.JUNC00001547	31	-	355912	356097	255,0,0	2	47,44	0,141
I	355912	356097	N-starvation_72hrs.JUNC00001978	31	-	355912	356097	255,0,0	2	47,44	0,141
I	355913	356097	N-starvation_4hrs.JUNC00001688	27	-	355913	356097	255,0,0	2	46,44	0,140
I	356168	356304	N-starvation_72hrs.JUNC00001979	23	-	356168	356304	255,0,0	2	45,43	0,93
I	356171	356304	ammonia.JUNC00001478	8	-	356171	356304	255,0,0	2	42,43	0,90
I	356172	356306	nitrate.JUNC00001548	16	-	356172	356306	255,0,0	2	41,45	0,89
I	356175	356310	N-starvation_4hrs.JUNC00001689	11	-	356175	356310	255,0,0	2	38,49	0,86
I	356178	356306	complete.JUNC00001622	13	-	356178	356306	255,0,0	2	35,45	0,83
I	356618	356739	complete.JUNC00001623	9	+	356618	356739	255,0,0	2	47,10	0,111
I	356618	356774	N-starvation_72hrs.JUNC00001980	36	+	356618	356774	255,0,0	2	47,45	0,111
I	356621	356767	nitrate.JUNC00001549	12	+	356621	356767	255,0,0	2	44,38	0,108
I	356622	356755	N-starvation_4hrs.JUNC00001690	11	+	356622	356755	255,0,0	2	43,26	0,107
I	356624	356774	ammonia.JUNC00001479	6	+	356624	356774	255,0,0	2	41,45	0,105
I	357288	357434	N-starvation_72hrs.JUNC00001981	7	+	357288	357434	255,0,0	2	47,46	0,100
I	357304	357425	nitrate.JUNC00001550	15	+	357304	357425	255,0,0	2	31,37	0,84
I	357308	357411	complete.JUNC00001624	4	+	357308	357411	255,0,0	2	27,23	0,80
I	357308	357418	ammonia.JUNC00001480	2	+	357308	357418	255,0,0	2	27,30	0,80
I	357308	357418	N-starvation_4hrs.JUNC00001691	2	+	357308	357418	255,0,0	2	27,30	0,80
I	358843	359032	N-starvation_72hrs.JUNC00001982	7	-	358843	359032	255,0,0	2	34,40	0,149
I	358853	359018	ammonia.JUNC00001481	1	-	358853	359018	255,0,0	2	24,26	0,139
I	360050	360191	N-starvation_72hrs.JUNC00001983	9	+	360050	360191	255,0,0	2	44,45	0,96
I	360079	360181	complete.JUNC00001625	1	+	360079	360181	255,0,0	2	15,35	0,67
I	360086	360188	N-starvation_4hrs.JUNC00001692	1	+	360086	360188	255,0,0	2	8,42	0,60
I	360484	360597	N-starvation_72hrs.JUNC00001984	3	+	360484	360597	255,0,0	2	38,12	0,101
I	360974	361112	complete.JUNC00001626	4	+	360974	361112	255,0,0	2	43,28	0,110
I	360974	361118	N-starvation_4hrs.JUNC00001693	3	+	360974	361118	255,0,0	2	43,34	0,110
I	360974	361118	N-starvation_72hrs.JUNC00001985	9	+	360974	361118	255,0,0	2	43,34	0,110
I	361001	361127	nitrate.JUNC00001551	2	+	361001	361127	255,0,0	2	16,43	0,83
I	366531	366693	N-starvation_72hrs.JUNC00001986	3	-	366531	366693	255,0,0	2	35,46	0,116
I	366549	366680	N-starvation_4hrs.JUNC00001694	2	-	366549	366680	255,0,0	2	17,33	0,98
I	373714	373888	nitrate.JUNC00001552	42	-	373714	373888	255,0,0	2	47,45	0,129
I	373719	373878	N-starvation_4hrs.JUNC00001695	31	-	373719	373878	255,0,0	2	42,35	0,124
I	373719	373887	ammonia.JUNC00001482	37	-	373719	373887	255,0,0	2	42,44	0,124
I	373721	373879	N-starvation_72hrs.JUNC00001987	24	-	373721	373879	255,0,0	2	40,36	0,122
I	373724	373888	complete.JUNC00001627	34	-	373724	373888	255,0,0	2	37,45	0,119
I	374034	374236	nitrate.JUNC00001553	50	-	374034	374236	255,0,0	2	39,43	0,159
I	374034	374236	N-starvation_4hrs.JUNC00001696	37	-	374034	374236	255,0,0	2	39,43	0,159
I	374034	374238	ammonia.JUNC00001483	34	-	374034	374238	255,0,0	2	39,45	0,159
I	374034	374239	complete.JUNC00001628	30	-	374034	374239	255,0,0	2	39,46	0,159
I	374038	374240	N-starvation_72hrs.JUNC00001988	35	-	374038	374240	255,0,0	2	35,47	0,155
I	374438	374578	ammonia.JUNC00001484	2	+	374438	374578	255,0,0	2	37,33	0,107
I	374441	374561	N-starvation_72hrs.JUNC00001989	4	+	374441	374561	255,0,0	2	34,16	0,104
I	374441	374581	complete.JUNC00001629	11	+	374441	374581	255,0,0	2	34,36	0,104
I	374443	374581	nitrate.JUNC00001554	13	+	374443	374581	255,0,0	2	32,36	0,102
I	374458	374578	N-starvation_4hrs.JUNC00001697	2	+	374458	374578	255,0,0	2	17,33	0,87
I	374829	374971	nitrate.JUNC00001555	15	+	374829	374971	255,0,0	2	21,45	0,97
I	374829	374971	N-starvation_4hrs.JUNC00001698	7	+	374829	374971	255,0,0	2	21,45	0,97
I	374829	374971	N-starvation_72hrs.JUNC00001990	10	+	374829	374971	255,0,0	2	21,45	0,97
I	374830	374970	complete.JUNC00001631	7	+	374830	374970	255,0,0	2	24,44	0,96
I	374831	374971	ammonia.JUNC00001485	12	+	374831	374971	255,0,0	2	19,45	0,95
I	374834	374956	nitrate.JUNC00001556	1	+	374834	374956	255,0,0	2	20,30	0,92
I	374836	374971	complete.JUNC00001630	11	+	374836	374971	255,0,0	2	14,45	0,90
I	374841	374967	N-starvation_4hrs.JUNC00001699	4	+	374841	374967	255,0,0	2	13,41	0,85
I	374841	374967	N-starvation_72hrs.JUNC00001991	2	+	374841	374967	255,0,0	2	13,41	0,85
I	374993	375133	N-starvation_72hrs.JUNC00001992	7	+	374993	375133	255,0,0	2	44,43	0,97
I	374995	375133	nitrate.JUNC00001557	15	+	374995	375133	255,0,0	2	42,43	0,95
I	374996	375133	ammonia.JUNC00001486	15	+	374996	375133	255,0,0	2	41,43	0,94
I	374996	375133	N-starvation_4hrs.JUNC00001700	12	+	374996	375133	255,0,0	2	41,43	0,94
I	374997	375133	complete.JUNC00001632	6	+	374997	375133	255,0,0	2	40,43	0,93
I	379111	379263	N-starvation_72hrs.JUNC00001993	19	-	379111	379263	255,0,0	2	47,46	0,106
I	379120	379263	N-starvation_4hrs.JUNC00001701	19	-	379120	379263	255,0,0	2	38,46	0,97
I	379120	379264	ammonia.JUNC00001487	7	-	379120	379264	255,0,0	2	38,47	0,97
I	379131	379263	nitrate.JUNC00001558	3	-	379131	379263	255,0,0	2	27,46	0,86
I	379132	379241	complete.JUNC00001633	1	-	379132	379241	255,0,0	2	26,24	0,85
I	379657	379783	nitrate.JUNC00001559	5	-	379657	379783	255,0,0	2	39,31	0,95
I	379657	379799	N-starvation_4hrs.JUNC00001702	9	-	379657	379799	255,0,0	2	39,47	0,95
I	379664	379775	ammonia.JUNC00001488	3	-	379664	379775	255,0,0	2	32,23	0,88
I	379676	379796	N-starvation_72hrs.JUNC00001994	3	-	379676	379796	255,0,0	2	20,44	0,76
I	379785	379907	complete.JUNC00001634	5	-	379785	379907	255,0,0	2	44,30	0,92
I	379787	379894	ammonia.JUNC00001489	2	-	379787	379894	255,0,0	2	42,17	0,90
I	379787	379909	N-starvation_4hrs.JUNC00001703	2	-	379787	379909	255,0,0	2	42,32	0,90
I	379792	379907	N-starvation_72hrs.JUNC00001995	3	-	379792	379907	255,0,0	2	37,30	0,85
I	380847	380952	nitrate.JUNC00001560	4	-	380847	380952	255,0,0	2	43,10	0,95
I	380848	380952	N-starvation_4hrs.JUNC00001704	5	-	380848	380952	255,0,0	2	42,10	0,94
I	380850	380952	ammonia.JUNC00001490	1	-	380850	380952	255,0,0	2	40,10	0,92
I	380850	380968	N-starvation_72hrs.JUNC00001996	34	-	380850	380968	255,0,0	2	40,26	0,92
I	381055	381238	N-starvation_72hrs.JUNC00001997	12	-	381055	381238	255,0,0	2	42,41	0,142
I	381068	381238	nitrate.JUNC00001561	3	-	381068	381238	255,0,0	2	29,41	0,129
I	381197	381306	nitrate.JUNC00001562	7	-	381197	381306	255,0,0	2	41,19	0,90
I	381197	381327	N-starvation_72hrs.JUNC00001998	160	-	381197	381327	255,0,0	2	41,40	0,90
I	381204	381311	N-starvation_4hrs.JUNC00001705	20	-	381204	381311	255,0,0	2	34,24	0,83
I	381205	381319	complete.JUNC00001635	6	-	381205	381319	255,0,0	2	33,32	0,82
I	381205	381327	ammonia.JUNC00001491	13	-	381205	381327	255,0,0	2	33,40	0,82
I	381287	381402	ammonia.JUNC00001492	2	-	381287	381402	255,0,0	2	40,22	0,93
I	381287	381426	N-starvation_72hrs.JUNC00001999	21	-	381287	381426	255,0,0	2	40,46	0,93
I	381298	381402	nitrate.JUNC00001563	2	-	381298	381402	255,0,0	2	29,22	0,82
I	381300	381403	complete.JUNC00001636	2	-	381300	381403	255,0,0	2	27,23	0,80
I	381613	381737	N-starvation_4hrs.JUNC00001706	4	-	381613	381737	255,0,0	2	47,18	0,106
I	381613	381762	N-starvation_72hrs.JUNC00002000	25	-	381613	381762	255,0,0	2	47,43	0,106
I	381740	381841	ammonia.JUNC00001493	1	-	381740	381841	255,0,0	2	42,8	0,93
I	381740	381881	N-starvation_4hrs.JUNC00001707	3	-	381740	381881	255,0,0	2	42,48	0,93
I	381740	381881	N-starvation_72hrs.JUNC00002001	28	-	381740	381881	255,0,0	2	42,48	0,93
I	381742	381873	nitrate.JUNC00001564	3	-	381742	381873	255,0,0	2	40,40	0,91
I	383170	383344	N-starvation_72hrs.JUNC00002002	19	+	383170	383344	255,0,0	2	42,35	0,139
I	383171	383318	complete.JUNC00001637	1	+	383171	383318	255,0,0	2	41,9	0,138
I	383171	383349	N-starvation_4hrs.JUNC00001708	4	+	383171	383349	255,0,0	2	41,40	0,138
I	386720	386926	N-starvation_4hrs.JUNC00001709	13	-	386720	386926	255,0,0	2	48,29	0,177
I	386721	386913	ammonia.JUNC00001494	4	-	386721	386913	255,0,0	2	47,16	0,176
I	386728	386913	complete.JUNC00001638	12	-	386728	386913	255,0,0	2	40,16	0,169
I	386729	386929	N-starvation_72hrs.JUNC00002003	8	-	386729	386929	255,0,0	2	39,32	0,168
I	386730	386910	nitrate.JUNC00001565	3	-	386730	386910	255,0,0	2	38,13	0,167
I	387892	388075	N-starvation_4hrs.JUNC00001710	1	-	387892	388075	255,0,0	2	27,23	0,160
I	389838	390462	nitrate.JUNC00001566	1	+	389838	390462	255,0,0	2	24,26	0,598
I	390827	390946	ammonia.JUNC00001495	1	+	390827	390946	255,0,0	2	25,25	0,94
I	390827	390946	N-starvation_4hrs.JUNC00001711	1	+	390827	390946	255,0,0	2	25,25	0,94
I	390841	390960	nitrate.JUNC00001567	1	+	390841	390960	255,0,0	2	11,39	0,80
I	395020	395168	N-starvation_72hrs.JUNC00002004	18	-	395020	395168	255,0,0	2	35,43	0,105
I	395020	395169	N-starvation_4hrs.JUNC00001712	9	-	395020	395169	255,0,0	2	35,44	0,105
I	395022	395167	ammonia.JUNC00001496	2	-	395022	395167	255,0,0	2	33,42	0,103
I	395035	395155	nitrate.JUNC00001568	1	-	395035	395155	255,0,0	2	20,30	0,90
I	395381	395516	N-starvation_72hrs.JUNC00002005	2	-	395381	395516	255,0,0	2	22,29	0,106
I	395595	395722	N-starvation_72hrs.JUNC00002006	38	-	395595	395722	255,0,0	2	46,32	0,95
I	395600	395722	N-starvation_4hrs.JUNC00001713	2	-	395600	395722	255,0,0	2	41,32	0,90
I	395623	395729	nitrate.JUNC00001569	3	-	395623	395729	255,0,0	2	18,39	0,67
I	395749	395845	N-starvation_72hrs.JUNC00002007	1	-	395749	395845	255,0,0	2	21,29	0,67
I	395750	395846	nitrate.JUNC00001570	1	-	395750	395846	255,0,0	2	20,30	0,66
I	396527	396664	N-starvation_72hrs.JUNC00002008	19	-	396527	396664	255,0,0	2	42,41	0,96
I	396532	396636	ammonia.JUNC00001497	1	-	396532	396636	255,0,0	2	37,13	0,91
I	396543	396662	N-starvation_4hrs.JUNC00001714	3	-	396543	396662	255,0,0	2	26,39	0,80
I	396820	396988	N-starvation_72hrs.JUNC00002009	9	-	396820	396988	255,0,0	2	44,44	0,124
I	396850	396980	complete.JUNC00001639	2	-	396850	396980	255,0,0	2	14,36	0,94
I	396856	396986	ammonia.JUNC00001498	1	-	396856	396986	255,0,0	2	8,42	0,88
I	398119	398246	ammonia.JUNC00001499	10	-	398119	398246	255,0,0	2	33,43	0,84
I	398128	398237	complete.JUNC00001640	3	-	398128	398237	255,0,0	2	24,34	0,75
I	398128	398246	N-starvation_4hrs.JUNC00001715	18	-	398128	398246	255,0,0	2	24,43	0,75
I	398135	398236	nitrate.JUNC00001571	1	-	398135	398236	255,0,0	2	17,33	0,68
I	398140	398246	N-starvation_72hrs.JUNC00002010	3	-	398140	398246	255,0,0	2	12,43	0,63
I	398597	398696	N-starvation_72hrs.JUNC00002011	2	-	398597	398696	255,0,0	2	20,30	0,69
I	399926	400077	N-starvation_4hrs.JUNC00001716	33	-	399926	400077	255,0,0	2	47,42	0,109
I	399928	400076	nitrate.JUNC00001572	21	-	399928	400076	255,0,0	2	45,41	0,107
I	399929	400071	ammonia.JUNC00001500	13	-	399929	400071	255,0,0	2	44,36	0,106
I	399929	400076	complete.JUNC00001641	21	-	399929	400076	255,0,0	2	44,41	0,106
I	399929	400082	N-starvation_72hrs.JUNC00002012	40	-	399929	400082	255,0,0	2	44,47	0,106
I	400943	401097	N-starvation_72hrs.JUNC00002013	14	+	400943	401097	255,0,0	2	42,47	0,107
I	400947	401097	N-starvation_4hrs.JUNC00001717	12	+	400947	401097	255,0,0	2	38,47	0,103
I	400953	401093	ammonia.JUNC00001501	3	+	400953	401093	255,0,0	2	32,43	0,97
I	400962	401096	complete.JUNC00001642	8	+	400962	401096	255,0,0	2	23,46	0,88
I	402197	402339	N-starvation_72hrs.JUNC00002014	83	-	402197	402339	255,0,0	2	45,46	0,96
I	402200	402339	nitrate.JUNC00001573	44	-	402200	402339	255,0,0	2	42,46	0,93
I	402200	402340	N-starvation_4hrs.JUNC00001718	53	-	402200	402340	255,0,0	2	42,47	0,93
I	402202	402339	ammonia.JUNC00001502	39	-	402202	402339	255,0,0	2	40,46	0,91
I	402202	402340	complete.JUNC00001643	63	-	402202	402340	255,0,0	2	40,47	0,91
I	402870	403028	complete.JUNC00001644	104	-	402870	403028	255,0,0	2	49,48	0,110
I	402870	403028	N-starvation_4hrs.JUNC00001719	85	-	402870	403028	255,0,0	2	49,48	0,110
I	402871	403023	nitrate.JUNC00001574	105	-	402871	403023	255,0,0	2	48,43	0,109
I	402871	403024	N-starvation_72hrs.JUNC00002015	193	-	402871	403024	255,0,0	2	48,44	0,109
I	402873	403028	ammonia.JUNC00001503	40	-	402873	403028	255,0,0	2	46,48	0,107
I	403086	403226	N-starvation_4hrs.JUNC00001720	39	-	403086	403226	255,0,0	2	46,37	0,103
I	403086	403235	ammonia.JUNC00001504	33	-	403086	403235	255,0,0	2	46,46	0,103
I	403086	403235	N-starvation_72hrs.JUNC00002016	98	-	403086	403235	255,0,0	2	46,46	0,103
I	403086	403236	complete.JUNC00001645	41	-	403086	403236	255,0,0	2	46,47	0,103
I	403088	403235	nitrate.JUNC00001575	46	-	403088	403235	255,0,0	2	44,46	0,101
I	403832	404025	nitrate.JUNC00001576	16	+	403832	404025	255,0,0	2	45,40	0,153
I	403832	404026	ammonia.JUNC00001505	23	+	403832	404026	255,0,0	2	45,41	0,153
I	403832	404027	complete.JUNC00001646	28	+	403832	404027	255,0,0	2	45,42	0,153
I	403832	404027	N-starvation_72hrs.JUNC00002017	88	+	403832	404027	255,0,0	2	45,42	0,153
I	403832	404030	N-starvation_4hrs.JUNC00001721	51	+	403832	404030	255,0,0	2	45,45	0,153
I	404907	405052	N-starvation_72hrs.JUNC00002018	50	-	404907	405052	255,0,0	2	49,46	0,99
I	404909	405052	N-starvation_4hrs.JUNC00001722	48	-	404909	405052	255,0,0	2	47,46	0,97
I	404910	405034	nitrate.JUNC00001577	20	-	404910	405034	255,0,0	2	46,28	0,96
I	404912	405052	ammonia.JUNC00001506	12	-	404912	405052	255,0,0	2	44,46	0,94
I	404912	405052	complete.JUNC00001647	15	-	404912	405052	255,0,0	2	44,46	0,94
I	405318	405486	N-starvation_4hrs.JUNC00001723	1	+	405318	405486	255,0,0	2	23,27	0,141
I	405333	405501	N-starvation_72hrs.JUNC00002019	1	+	405333	405501	255,0,0	2	8,42	0,126
I	408117	408249	nitrate.JUNC00001578	15	-	408117	408249	255,0,0	2	46,41	0,91
I	408117	408249	N-starvation_72hrs.JUNC00002020	7	-	408117	408249	255,0,0	2	46,41	0,91
I	408120	408239	complete.JUNC00001648	7	-	408120	408239	255,0,0	2	43,31	0,88
I	408128	408249	N-starvation_4hrs.JUNC00001724	3	-	408128	408249	255,0,0	2	35,41	0,80
I	408145	408240	ammonia.JUNC00001507	1	-	408145	408240	255,0,0	2	18,32	0,63
I	408323	408466	complete.JUNC00001649	12	-	408323	408466	255,0,0	2	45,35	0,108
I	408323	408466	nitrate.JUNC00001579	19	-	408323	408466	255,0,0	2	45,35	0,108
I	408330	408468	N-starvation_72hrs.JUNC00002021	20	-	408330	408468	255,0,0	2	38,37	0,101
I	408331	408466	ammonia.JUNC00001508	9	-	408331	408466	255,0,0	2	37,35	0,100
I	408335	408468	N-starvation_4hrs.JUNC00001725	12	-	408335	408468	255,0,0	2	33,37	0,96
I	410981	411158	N-starvation_4hrs.JUNC00001726	14	-	410981	411158	255,0,0	2	46,42	0,135
I	410984	411158	ammonia.JUNC00001509	7	-	410984	411158	255,0,0	2	43,42	0,132
I	410992	411158	N-starvation_72hrs.JUNC00002022	12	-	410992	411158	255,0,0	2	35,42	0,124
I	411002	411157	complete.JUNC00001650	5	-	411002	411157	255,0,0	2	25,41	0,114
I	411005	411155	nitrate.JUNC00001580	2	-	411005	411155	255,0,0	2	22,39	0,111
I	416320	416453	N-starvation_72hrs.JUNC00002023	28	+	416320	416453	255,0,0	2	47,39	0,94
I	416328	416449	ammonia.JUNC00001510	4	+	416328	416449	255,0,0	2	39,35	0,86
I	416328	416449	complete.JUNC00001651	14	+	416328	416449	255,0,0	2	39,35	0,86
I	416328	416450	N-starvation_4hrs.JUNC00001727	10	+	416328	416450	255,0,0	2	39,36	0,86
I	416339	416446	nitrate.JUNC00001581	4	+	416339	416446	255,0,0	2	28,32	0,75
I	429477	429582	N-starvation_72hrs.JUNC00002024	1	+	429477	429582	255,0,0	2	23,27	0,78
I	431507	431618	N-starvation_4hrs.JUNC00001728	3	+	431507	431618	255,0,0	2	45,19	0,92
I	431507	431628	complete.JUNC00001652	2	+	431507	431628	255,0,0	2	45,29	0,92
I	431507	431640	N-starvation_72hrs.JUNC00002025	12	+	431507	431640	255,0,0	2	45,41	0,92
I	431524	431621	nitrate.JUNC00001582	1	+	431524	431621	255,0,0	2	28,22	0,75
I	431524	431628	ammonia.JUNC00001511	4	+	431524	431628	255,0,0	2	28,29	0,75
I	433579	433711	N-starvation_72hrs.JUNC00002026	97	+	433579	433711	255,0,0	2	42,46	0,86
I	433582	433690	ammonia.JUNC00001512	17	+	433582	433690	255,0,0	2	39,25	0,83
I	433582	433697	complete.JUNC00001653	26	+	433582	433697	255,0,0	2	39,32	0,83
I	433582	433702	nitrate.JUNC00001583	25	+	433582	433702	255,0,0	2	39,37	0,83
I	433582	433702	N-starvation_4hrs.JUNC00001729	62	+	433582	433702	255,0,0	2	39,37	0,83
I	433983	434188	N-starvation_4hrs.JUNC00001730	4	+	433983	434188	255,0,0	2	48,23	0,182
I	434008	434209	N-starvation_72hrs.JUNC00002027	2	+	434008	434209	255,0,0	2	23,44	0,157
I	434023	434207	nitrate.JUNC00001584	1	+	434023	434207	255,0,0	2	8,42	0,142
I	436985	437111	N-starvation_72hrs.JUNC00002028	12	-	436985	437111	255,0,0	2	49,14	0,112
I	436989	437108	ammonia.JUNC00001513	2	-	436989	437108	255,0,0	2	45,11	0,108
I	436990	437108	complete.JUNC00001654	13	-	436990	437108	255,0,0	2	44,11	0,107
I	436995	437108	nitrate.JUNC00001585	2	-	436995	437108	255,0,0	2	39,11	0,102
I	436995	437108	N-starvation_4hrs.JUNC00001731	4	-	436995	437108	255,0,0	2	39,11	0,102
I	439181	439316	N-starvation_4hrs.JUNC00001732	45	-	439181	439316	255,0,0	2	48,35	0,100
I	439182	439315	N-starvation_72hrs.JUNC00002029	33	-	439182	439315	255,0,0	2	47,34	0,99
I	439185	439304	complete.JUNC00001655	4	-	439185	439304	255,0,0	2	44,23	0,96
I	439185	439316	nitrate.JUNC00001586	14	-	439185	439316	255,0,0	2	44,35	0,96
I	439187	439327	ammonia.JUNC00001514	11	-	439187	439327	255,0,0	2	42,46	0,94
I	440416	440555	complete.JUNC00001656	33	-	440416	440555	255,0,0	2	44,46	0,93
I	440422	440555	ammonia.JUNC00001515	77	-	440422	440555	255,0,0	2	38,46	0,87
I	440422	440555	N-starvation_4hrs.JUNC00001733	168	-	440422	440555	255,0,0	2	38,46	0,87
I	440425	440555	N-starvation_72hrs.JUNC00002030	277	-	440425	440555	255,0,0	2	35,46	0,84
I	440427	440553	nitrate.JUNC00001587	67	-	440427	440553	255,0,0	2	33,44	0,82
I	440732	440841	ammonia.JUNC00001516	6	-	440732	440841	255,0,0	2	44,20	0,89
I	440732	440841	complete.JUNC00001657	10	-	440732	440841	255,0,0	2	44,20	0,89
I	440732	440841	nitrate.JUNC00001588	5	-	440732	440841	255,0,0	2	44,20	0,89
I	440732	440841	N-starvation_4hrs.JUNC00001734	17	-	440732	440841	255,0,0	2	44,20	0,89
I	440732	440841	N-starvation_72hrs.JUNC00002031	29	-	440732	440841	255,0,0	2	44,20	0,89
I	441046	441184	N-starvation_72hrs.JUNC00002032	6	-	441046	441184	255,0,0	2	44,47	0,91
I	441047	441169	N-starvation_4hrs.JUNC00001735	5	-	441047	441169	255,0,0	2	43,32	0,90
I	441058	441170	nitrate.JUNC00001589	5	-	441058	441170	255,0,0	2	32,33	0,79
I	441073	441170	ammonia.JUNC00001517	1	-	441073	441170	255,0,0	2	17,33	0,64
I	441080	441177	complete.JUNC00001658	1	-	441080	441177	255,0,0	2	10,40	0,57
I	443643	443775	ammonia.JUNC00001518	6	-	443643	443775	255,0,0	2	45,37	0,95
I	443643	443779	N-starvation_72hrs.JUNC00002033	15	-	443643	443779	255,0,0	2	45,41	0,95
I	443644	443772	N-starvation_4hrs.JUNC00001736	4	-	443644	443772	255,0,0	2	44,34	0,94
I	443659	443779	nitrate.JUNC00001590	3	-	443659	443779	255,0,0	2	29,41	0,79
I	443675	443779	complete.JUNC00001659	2	-	443675	443779	255,0,0	2	13,41	0,63
I	444316	444437	complete.JUNC00001660	2	-	444316	444437	255,0,0	2	24,26	0,95
I	444332	444433	ammonia.JUNC00001519	2	-	444332	444433	255,0,0	2	29,22	0,79
I	444334	444448	N-starvation_72hrs.JUNC00002034	6	-	444334	444448	255,0,0	2	27,37	0,77
I	444527	444644	complete.JUNC00001661	2	-	444527	444644	255,0,0	2	25,40	0,77
I	444538	444652	N-starvation_72hrs.JUNC00002035	2	-	444538	444652	255,0,0	2	14,48	0,66
I	444539	444641	N-starvation_4hrs.JUNC00001737	2	-	444539	444641	255,0,0	2	13,37	0,65
I	445072	445209	N-starvation_4hrs.JUNC00001738	15	-	445072	445209	255,0,0	2	47,45	0,92
I	445072	445210	nitrate.JUNC00001591	17	-	445072	445210	255,0,0	2	47,46	0,92
I	445072	445210	N-starvation_72hrs.JUNC00002036	49	-	445072	445210	255,0,0	2	47,46	0,92
I	445072	445212	ammonia.JUNC00001520	10	-	445072	445212	255,0,0	2	47,48	0,92
I	445080	445209	complete.JUNC00001662	10	-	445080	445209	255,0,0	2	39,45	0,84
I	445435	445562	N-starvation_4hrs.JUNC00001739	2	-	445435	445562	255,0,0	2	40,37	0,90
I	445436	445550	N-starvation_72hrs.JUNC00002037	5	-	445436	445550	255,0,0	2	39,25	0,89
I	445711	445822	N-starvation_72hrs.JUNC00002038	30	-	445711	445822	255,0,0	2	43,20	0,91
I	445711	445833	N-starvation_4hrs.JUNC00001740	16	-	445711	445833	255,0,0	2	43,31	0,91
I	445712	445822	ammonia.JUNC00001521	8	-	445712	445822	255,0,0	2	42,20	0,90
I	445712	445822	complete.JUNC00001663	9	-	445712	445822	255,0,0	2	42,20	0,90
I	445712	445822	nitrate.JUNC00001592	7	-	445712	445822	255,0,0	2	42,20	0,90
I	445999	446114	N-starvation_4hrs.JUNC00001741	3	-	445999	446114	255,0,0	2	43,22	0,93
I	445999	446133	ammonia.JUNC00001522	3	-	445999	446133	255,0,0	2	43,41	0,93
I	446001	446127	N-starvation_72hrs.JUNC00002039	5	-	446001	446127	255,0,0	2	41,35	0,91
I	446003	446103	nitrate.JUNC00001593	1	-	446003	446103	255,0,0	2	39,11	0,89
I	447008	447129	nitrate.JUNC00001594	4	-	447008	447129	255,0,0	2	45,29	0,92
I	447018	447129	N-starvation_4hrs.JUNC00001742	3	-	447018	447129	255,0,0	2	35,29	0,82
I	447020	447124	ammonia.JUNC00001523	2	-	447020	447124	255,0,0	2	33,24	0,80
I	447020	447146	N-starvation_72hrs.JUNC00002040	7	-	447020	447146	255,0,0	2	33,46	0,80
I	448022	448164	N-starvation_72hrs.JUNC00002041	8	-	448022	448164	255,0,0	2	40,33	0,109
I	448028	448147	N-starvation_4hrs.JUNC00001743	1	-	448028	448147	255,0,0	2	34,16	0,103
I	448043	448162	nitrate.JUNC00001595	1	-	448043	448162	255,0,0	2	19,31	0,88
I	449228	449375	N-starvation_72hrs.JUNC00002042	73	+	449228	449375	255,0,0	2	44,47	0,100
I	449233	449370	complete.JUNC00001664	20	+	449233	449370	255,0,0	2	39,42	0,95
I	449233	449375	ammonia.JUNC00001524	39	+	449233	449375	255,0,0	2	39,47	0,95
I	449233	449375	nitrate.JUNC00001596	47	+	449233	449375	255,0,0	2	39,47	0,95
I	449233	449375	N-starvation_4hrs.JUNC00001744	52	+	449233	449375	255,0,0	2	39,47	0,95
I	450627	450770	N-starvation_72hrs.JUNC00002043	40	+	450627	450770	255,0,0	2	46,35	0,108
I	450627	450780	N-starvation_72hrs.JUNC00002044	10	+	450627	450780	255,0,0	2	46,37	0,116
I	450628	450759	nitrate.JUNC00001597	6	+	450628	450759	255,0,0	2	45,24	0,107
I	450628	450767	complete.JUNC00001666	3	+	450628	450767	255,0,0	2	45,24	0,115
I	450628	450771	N-starvation_4hrs.JUNC00001746	8	+	450628	450771	255,0,0	2	45,28	0,115
I	450628	450776	N-starvation_4hrs.JUNC00001745	8	+	450628	450776	255,0,0	2	45,41	0,107
I	450628	450783	ammonia.JUNC00001525	3	+	450628	450783	255,0,0	2	45,48	0,107
I	450647	450759	complete.JUNC00001665	2	+	450647	450759	255,0,0	2	26,24	0,88
I	450650	450770	nitrate.JUNC00001598	1	+	450650	450770	255,0,0	2	23,27	0,93
I	452200	452301	N-starvation_4hrs.JUNC00001747	1	+	452200	452301	255,0,0	2	36,14	0,87
I	453364	453529	ammonia.JUNC00001526	13	+	453364	453529	255,0,0	2	43,44	0,121
I	453365	453527	complete.JUNC00001667	12	+	453365	453527	255,0,0	2	42,42	0,120
I	453365	453527	nitrate.JUNC00001599	17	+	453365	453527	255,0,0	2	42,42	0,120
I	453365	453529	N-starvation_72hrs.JUNC00002045	9	+	453365	453529	255,0,0	2	42,44	0,120
I	453370	453527	N-starvation_4hrs.JUNC00001748	4	+	453370	453527	255,0,0	2	37,42	0,115
I	454846	454996	complete.JUNC00001668	46	+	454846	454996	255,0,0	2	45,42	0,108
I	454846	454996	nitrate.JUNC00001600	118	+	454846	454996	255,0,0	2	45,42	0,108
I	454846	454996	N-starvation_72hrs.JUNC00002046	49	+	454846	454996	255,0,0	2	45,42	0,108
I	454846	454997	ammonia.JUNC00001527	63	+	454846	454997	255,0,0	2	45,43	0,108
I	454849	454996	N-starvation_4hrs.JUNC00001749	25	+	454849	454996	255,0,0	2	42,42	0,105
I	456584	456718	N-starvation_72hrs.JUNC00002047	2	-	456584	456718	255,0,0	2	35,32	0,102
I	456595	456722	N-starvation_4hrs.JUNC00001750	4	-	456595	456722	255,0,0	2	24,36	0,91
I	458041	458153	complete.JUNC00001669	1	+	458041	458153	255,0,0	2	38,12	0,100
I	458052	458164	N-starvation_72hrs.JUNC00002048	1	+	458052	458164	255,0,0	2	27,23	0,89
I	458054	458166	ammonia.JUNC00001528	1	+	458054	458166	255,0,0	2	25,25	0,87
I	458347	458452	nitrate.JUNC00001601	1	-	458347	458452	255,0,0	2	40,10	0,95
I	458351	458456	complete.JUNC00001670	2	-	458351	458456	255,0,0	2	36,14	0,91
I	458351	458456	N-starvation_72hrs.JUNC00002049	1	-	458351	458456	255,0,0	2	36,14	0,91
I	458660	458795	complete.JUNC00001671	6	-	458660	458795	255,0,0	2	29,40	0,95
I	458669	458796	N-starvation_72hrs.JUNC00002050	5	-	458669	458796	255,0,0	2	20,41	0,86
I	458675	458794	ammonia.JUNC00001529	2	-	458675	458794	255,0,0	2	14,39	0,80
I	458677	458793	nitrate.JUNC00001602	1	-	458677	458793	255,0,0	2	12,38	0,78
I	458679	458795	N-starvation_4hrs.JUNC00001751	1	-	458679	458795	255,0,0	2	10,40	0,76
I	461715	461851	ammonia.JUNC00001530	2	-	461715	461851	255,0,0	2	49,37	0,99
I	461721	461854	N-starvation_72hrs.JUNC00002051	17	-	461721	461854	255,0,0	2	43,40	0,93
I	461726	461840	N-starvation_4hrs.JUNC00001752	4	-	461726	461840	255,0,0	2	38,26	0,88
I	461750	461850	complete.JUNC00001672	3	-	461750	461850	255,0,0	2	14,36	0,64
I	461750	461852	nitrate.JUNC00001603	2	-	461750	461852	255,0,0	2	14,38	0,64
I	462000	462134	N-starvation_72hrs.JUNC00002052	21	-	462000	462134	255,0,0	2	36,49	0,85
I	462010	462134	N-starvation_4hrs.JUNC00001753	6	-	462010	462134	255,0,0	2	26,49	0,75
I	462015	462127	ammonia.JUNC00001531	8	-	462015	462127	255,0,0	2	21,42	0,70
I	462015	462127	complete.JUNC00001673	9	-	462015	462127	255,0,0	2	21,42	0,70
I	462017	462125	nitrate.JUNC00001604	9	-	462017	462125	255,0,0	2	19,40	0,68
I	462714	462866	ammonia.JUNC00001532	4	-	462714	462866	255,0,0	2	42,45	0,107
I	462719	462867	complete.JUNC00001674	8	-	462719	462867	255,0,0	2	37,46	0,102
I	462724	462864	N-starvation_72hrs.JUNC00002053	20	-	462724	462864	255,0,0	2	32,43	0,97
I	462727	462851	nitrate.JUNC00001605	6	-	462727	462851	255,0,0	2	29,30	0,94
I	462727	462866	N-starvation_4hrs.JUNC00001754	15	-	462727	462866	255,0,0	2	29,45	0,94
I	462880	463038	nitrate.JUNC00001606	4	-	462880	463038	255,0,0	2	46,43	0,115
I	462882	463038	ammonia.JUNC00001533	5	-	462882	463038	255,0,0	2	44,43	0,113
I	462886	463034	complete.JUNC00001675	2	-	462886	463034	255,0,0	2	40,39	0,109
I	462890	463036	N-starvation_72hrs.JUNC00002054	18	-	462890	463036	255,0,0	2	36,41	0,105
I	462890	463038	N-starvation_4hrs.JUNC00001755	10	-	462890	463038	255,0,0	2	36,43	0,105
I	463662	463815	N-starvation_72hrs.JUNC00002055	66	-	463662	463815	255,0,0	2	45,48	0,105
I	463668	463808	nitrate.JUNC00001607	14	-	463668	463808	255,0,0	2	39,41	0,99
I	463668	463813	N-starvation_4hrs.JUNC00001756	35	-	463668	463813	255,0,0	2	39,46	0,99
I	463668	463815	complete.JUNC00001676	12	-	463668	463815	255,0,0	2	39,48	0,99
I	463692	463813	ammonia.JUNC00001534	3	-	463692	463813	255,0,0	2	15,46	0,75
I	464222	464487	nitrate.JUNC00001608	4	-	464222	464487	255,0,0	2	43,45	0,220
I	464222	464488	complete.JUNC00001677	14	-	464222	464488	255,0,0	2	43,46	0,220
I	464222	464488	N-starvation_4hrs.JUNC00001757	13	-	464222	464488	255,0,0	2	43,46	0,220
I	464232	464488	N-starvation_72hrs.JUNC00002056	19	-	464232	464488	255,0,0	2	33,46	0,210
I	465854	466000	ammonia.JUNC00001535	2	+	465854	466000	255,0,0	2	41,41	0,105
I	465855	465993	N-starvation_72hrs.JUNC00002057	7	+	465855	465993	255,0,0	2	40,34	0,104
I	466023	466164	N-starvation_72hrs.JUNC00002058	22	+	466023	466164	255,0,0	2	46,42	0,99
I	466025	466154	nitrate.JUNC00001609	5	+	466025	466154	255,0,0	2	44,32	0,97
I	466034	466159	complete.JUNC00001678	4	+	466034	466159	255,0,0	2	35,37	0,88
I	466037	466164	ammonia.JUNC00001536	4	+	466037	466164	255,0,0	2	32,42	0,85
I	466037	466165	N-starvation_4hrs.JUNC00001758	6	+	466037	466165	255,0,0	2	32,43	0,85
I	466459	466596	nitrate.JUNC00001610	18	+	466459	466596	255,0,0	2	40,35	0,102
I	466459	466596	N-starvation_4hrs.JUNC00001759	10	+	466459	466596	255,0,0	2	40,35	0,102
I	466462	466596	ammonia.JUNC00001537	11	+	466462	466596	255,0,0	2	37,35	0,99
I	466462	466596	complete.JUNC00001679	12	+	466462	466596	255,0,0	2	37,35	0,99
I	466462	466601	N-starvation_72hrs.JUNC00002059	22	+	466462	466601	255,0,0	2	37,40	0,99
I	466464	466598	complete.JUNC00001680	3	+	466464	466598	255,0,0	2	38,37	0,97
I	466478	466587	N-starvation_72hrs.JUNC00002060	1	+	466478	466587	255,0,0	2	24,26	0,83
I	466489	466598	ammonia.JUNC00001538	1	+	466489	466598	255,0,0	2	13,37	0,72
I	466789	466931	N-starvation_4hrs.JUNC00001760	6	+	466789	466931	255,0,0	2	37,45	0,97
I	466797	466926	ammonia.JUNC00001539	4	+	466797	466926	255,0,0	2	29,40	0,89
I	466800	466925	complete.JUNC00001681	6	+	466800	466925	255,0,0	2	26,39	0,86
I	466800	466925	nitrate.JUNC00001611	8	+	466800	466925	255,0,0	2	26,39	0,86
I	466800	466925	N-starvation_72hrs.JUNC00002061	14	+	466800	466925	255,0,0	2	26,39	0,86
I	467862	468009	N-starvation_72hrs.JUNC00002062	9	+	467862	468009	255,0,0	2	45,45	0,102
I	467871	468002	N-starvation_4hrs.JUNC00001761	3	+	467871	468002	255,0,0	2	36,38	0,93
I	467895	468002	nitrate.JUNC00001612	1	+	467895	468002	255,0,0	2	12,38	0,69
I	470035	470146	nitrate.JUNC00001613	5	-	470035	470146	255,0,0	2	43,8	0,103
I	470035	470168	ammonia.JUNC00001540	3	-	470035	470168	255,0,0	2	43,30	0,103
I	470035	470179	complete.JUNC00001682	16	-	470035	470179	255,0,0	2	43,41	0,103
I	470035	470179	N-starvation_4hrs.JUNC00001762	15	-	470035	470179	255,0,0	2	43,41	0,103
I	470035	470182	N-starvation_72hrs.JUNC00002063	16	-	470035	470182	255,0,0	2	43,44	0,103
I	471252	471394	N-starvation_4hrs.JUNC00001763	39	-	471252	471394	255,0,0	2	48,40	0,102
I	471253	471395	complete.JUNC00001683	39	-	471253	471395	255,0,0	2	47,41	0,101
I	471270	471395	nitrate.JUNC00001614	28	-	471270	471395	255,0,0	2	30,41	0,84
I	471270	471395	N-starvation_72hrs.JUNC00002064	80	-	471270	471395	255,0,0	2	30,41	0,84
I	471270	471401	ammonia.JUNC00001541	22	-	471270	471401	255,0,0	2	30,47	0,84
I	471411	471554	complete.JUNC00001684	4	-	471411	471554	255,0,0	2	47,39	0,104
I	471412	471553	ammonia.JUNC00001542	5	-	471412	471553	255,0,0	2	46,38	0,103
I	471415	471554	N-starvation_72hrs.JUNC00002065	14	-	471415	471554	255,0,0	2	43,39	0,100
I	471420	471554	N-starvation_4hrs.JUNC00001764	9	-	471420	471554	255,0,0	2	38,39	0,95
I	471434	471554	nitrate.JUNC00001615	5	-	471434	471554	255,0,0	2	24,39	0,81
I	471518	471667	N-starvation_4hrs.JUNC00001765	48	-	471518	471667	255,0,0	2	46,46	0,103
I	471518	471668	complete.JUNC00001685	72	-	471518	471668	255,0,0	2	46,47	0,103
I	471518	471668	N-starvation_72hrs.JUNC00002066	119	-	471518	471668	255,0,0	2	46,47	0,103
I	471519	471663	nitrate.JUNC00001616	51	-	471519	471663	255,0,0	2	45,42	0,102
I	471521	471667	ammonia.JUNC00001543	42	-	471521	471667	255,0,0	2	43,46	0,100
I	471719	471862	nitrate.JUNC00001617	21	-	471719	471862	255,0,0	2	45,41	0,102
I	471719	471863	N-starvation_4hrs.JUNC00001766	30	-	471719	471863	255,0,0	2	45,42	0,102
I	471721	471862	complete.JUNC00001686	34	-	471721	471862	255,0,0	2	43,41	0,100
I	471722	471867	N-starvation_72hrs.JUNC00002067	59	-	471722	471867	255,0,0	2	42,46	0,99
I	471727	471866	ammonia.JUNC00001544	19	-	471727	471866	255,0,0	2	37,45	0,94
I	471835	471965	ammonia.JUNC00001545	42	-	471835	471965	255,0,0	2	46,29	0,101
I	471835	471965	complete.JUNC00001687	63	-	471835	471965	255,0,0	2	46,29	0,101
I	471835	471965	nitrate.JUNC00001618	38	-	471835	471965	255,0,0	2	46,29	0,101
I	471835	471965	N-starvation_4hrs.JUNC00001767	52	-	471835	471965	255,0,0	2	46,29	0,101
I	471847	471967	N-starvation_72hrs.JUNC00002068	133	-	471847	471967	255,0,0	2	34,31	0,89
I	471935	472042	nitrate.JUNC00001619	28	-	471935	472042	255,0,0	2	30,29	0,78
I	471935	472053	complete.JUNC00001688	49	-	471935	472053	255,0,0	2	30,40	0,78
I	471936	472031	ammonia.JUNC00001546	27	-	471936	472031	255,0,0	2	29,18	0,77
I	471936	472059	N-starvation_72hrs.JUNC00002069	88	-	471936	472059	255,0,0	2	29,46	0,77
I	471936	472061	N-starvation_4hrs.JUNC00001768	42	-	471936	472061	255,0,0	2	29,48	0,77
I	472673	472804	N-starvation_72hrs.JUNC00002070	2	+	472673	472804	255,0,0	2	41,27	0,104
I	472673	472820	N-starvation_4hrs.JUNC00001769	4	+	472673	472820	255,0,0	2	41,43	0,104
I	472688	472808	complete.JUNC00001689	3	+	472688	472808	255,0,0	2	26,31	0,89
I	472695	472809	ammonia.JUNC00001547	2	+	472695	472809	255,0,0	2	19,32	0,82
I	472695	472818	nitrate.JUNC00001620	3	+	472695	472818	255,0,0	2	19,41	0,82
I	472877	472989	complete.JUNC00001690	7	+	472877	472989	255,0,0	2	24,40	0,72
I	472887	472985	N-starvation_72hrs.JUNC00002071	1	+	472887	472985	255,0,0	2	14,36	0,62
I	472887	472991	nitrate.JUNC00001621	3	+	472887	472991	255,0,0	2	14,42	0,62
I	472887	472991	N-starvation_4hrs.JUNC00001770	4	+	472887	472991	255,0,0	2	14,42	0,62
I	473212	473707	complete.JUNC00001691	10	+	473212	473707	255,0,0	2	43,35	0,460
I	473212	473714	N-starvation_4hrs.JUNC00001771	10	+	473212	473714	255,0,0	2	43,42	0,460
I	473224	473718	ammonia.JUNC00001548	4	+	473224	473718	255,0,0	2	31,46	0,448
I	473225	473522	complete.JUNC00001692	1	+	473225	473522	255,0,0	2	36,14	0,283
I	473226	473533	N-starvation_72hrs.JUNC00002073	2	+	473226	473533	255,0,0	2	35,25	0,282
I	473228	473718	N-starvation_72hrs.JUNC00002072	7	+	473228	473718	255,0,0	2	27,46	0,444
I	473238	473699	ammonia.JUNC00001549	1	+	473238	473699	255,0,0	2	23,27	0,434
I	473238	473699	N-starvation_72hrs.JUNC00002074	1	+	473238	473699	255,0,0	2	23,27	0,434
I	473238	473718	nitrate.JUNC00001622	6	+	473238	473718	255,0,0	2	17,46	0,434
I	473239	473718	N-starvation_4hrs.JUNC00001772	2	+	473239	473718	255,0,0	2	22,46	0,433
I	473240	473702	nitrate.JUNC00001623	2	+	473240	473702	255,0,0	2	21,30	0,432
I	473240	473711	complete.JUNC00001693	2	+	473240	473711	255,0,0	2	21,39	0,432
I	473756	473896	complete.JUNC00001694	22	+	473756	473896	255,0,0	2	48,40	0,100
I	473759	473884	N-starvation_72hrs.JUNC00002075	24	+	473759	473884	255,0,0	2	45,28	0,97
I	473759	473901	nitrate.JUNC00001624	27	+	473759	473901	255,0,0	2	45,45	0,97
I	473764	473878	ammonia.JUNC00001550	11	+	473764	473878	255,0,0	2	40,22	0,92
I	473764	473901	N-starvation_4hrs.JUNC00001773	18	+	473764	473901	255,0,0	2	40,45	0,92
I	475374	475509	complete.JUNC00001695	12	+	475374	475509	255,0,0	2	47,39	0,96
I	475374	475512	N-starvation_4hrs.JUNC00001774	84	+	475374	475512	255,0,0	2	47,42	0,96
I	475378	475509	N-starvation_72hrs.JUNC00002076	37	+	475378	475509	255,0,0	2	43,39	0,92
I	475378	475512	nitrate.JUNC00001625	18	+	475378	475512	255,0,0	2	43,42	0,92
I	475378	475516	ammonia.JUNC00001551	13	+	475378	475516	255,0,0	2	43,46	0,92
I	478376	478483	N-starvation_4hrs.JUNC00001775	2	-	478376	478483	255,0,0	2	36,26	0,81
I	478385	478480	complete.JUNC00001696	1	-	478385	478480	255,0,0	2	27,23	0,72
I	478385	478484	N-starvation_72hrs.JUNC00002077	2	-	478385	478484	255,0,0	2	27,27	0,72
I	478390	478485	nitrate.JUNC00001626	3	-	478390	478485	255,0,0	2	22,28	0,67
I	478582	478687	N-starvation_4hrs.JUNC00001776	1	-	478582	478687	255,0,0	2	42,8	0,97
I	478582	478704	complete.JUNC00001697	2	-	478582	478704	255,0,0	2	42,25	0,97
I	478582	478706	N-starvation_72hrs.JUNC00002078	3	-	478582	478706	255,0,0	2	42,27	0,97
I	478750	478874	N-starvation_72hrs.JUNC00002079	7	-	478750	478874	255,0,0	2	44,34	0,90
I	478755	478878	complete.JUNC00001698	3	-	478755	478878	255,0,0	2	39,38	0,85
I	478776	478872	N-starvation_4hrs.JUNC00001777	1	-	478776	478872	255,0,0	2	18,32	0,64
I	480474	480619	complete.JUNC00001699	42	-	480474	480619	255,0,0	2	43,45	0,100
I	480474	480623	N-starvation_4hrs.JUNC00001778	59	-	480474	480623	255,0,0	2	43,49	0,100
I	480475	480620	N-starvation_72hrs.JUNC00002080	36	-	480475	480620	255,0,0	2	42,46	0,99
I	480477	480620	nitrate.JUNC00001627	19	-	480477	480620	255,0,0	2	40,46	0,97
I	480483	480617	ammonia.JUNC00001552	14	-	480483	480617	255,0,0	2	34,43	0,91
I	481355	481485	complete.JUNC00001700	21	-	481355	481485	255,0,0	2	44,34	0,96
I	481355	481497	N-starvation_72hrs.JUNC00002081	16	-	481355	481497	255,0,0	2	44,46	0,96
I	481363	481492	N-starvation_4hrs.JUNC00001779	4	-	481363	481492	255,0,0	2	36,41	0,88
I	481363	481497	nitrate.JUNC00001628	7	-	481363	481497	255,0,0	2	36,46	0,88
I	481382	481484	ammonia.JUNC00001553	1	-	481382	481484	255,0,0	2	17,33	0,69
I	481655	481801	N-starvation_72hrs.JUNC00002082	9	-	481655	481801	255,0,0	2	41,47	0,99
I	481666	481801	complete.JUNC00001701	10	-	481666	481801	255,0,0	2	30,47	0,88
I	481667	481775	ammonia.JUNC00001554	1	-	481667	481775	255,0,0	2	29,21	0,87
I	481669	481777	N-starvation_4hrs.JUNC00001780	2	-	481669	481777	255,0,0	2	27,23	0,85
I	481669	481781	nitrate.JUNC00001629	3	-	481669	481781	255,0,0	2	27,27	0,85
I	481783	481921	complete.JUNC00001702	34	-	481783	481921	255,0,0	2	46,37	0,101
I	481783	481921	nitrate.JUNC00001630	9	-	481783	481921	255,0,0	2	46,37	0,101
I	481786	481921	ammonia.JUNC00001555	9	-	481786	481921	255,0,0	2	43,37	0,98
I	481788	481921	N-starvation_72hrs.JUNC00002083	22	-	481788	481921	255,0,0	2	41,37	0,96
I	481791	481921	N-starvation_4hrs.JUNC00001781	16	-	481791	481921	255,0,0	2	38,37	0,93
I	481884	482024	ammonia.JUNC00001556	14	-	481884	482024	255,0,0	2	37,43	0,97
I	481884	482024	complete.JUNC00001703	37	-	481884	482024	255,0,0	2	37,43	0,97
I	481884	482024	nitrate.JUNC00001631	12	-	481884	482024	255,0,0	2	37,43	0,97
I	481884	482024	N-starvation_4hrs.JUNC00001782	20	-	481884	482024	255,0,0	2	37,43	0,97
I	481884	482024	N-starvation_72hrs.JUNC00002084	26	-	481884	482024	255,0,0	2	37,43	0,97
I	484844	484985	N-starvation_72hrs.JUNC00002085	214	+	484844	484985	255,0,0	2	45,41	0,100
I	484844	484991	complete.JUNC00001704	328	+	484844	484991	255,0,0	2	45,47	0,100
I	484844	484991	N-starvation_4hrs.JUNC00001783	180	+	484844	484991	255,0,0	2	45,47	0,100
I	484845	484991	ammonia.JUNC00001557	84	+	484845	484991	255,0,0	2	44,47	0,99
I	484849	484988	nitrate.JUNC00001632	104	+	484849	484988	255,0,0	2	40,44	0,95
I	484944	485095	ammonia.JUNC00001558	90	+	484944	485095	255,0,0	2	41,49	0,102
I	484944	485095	complete.JUNC00001705	337	+	484944	485095	255,0,0	2	41,49	0,102
I	484944	485095	nitrate.JUNC00001633	130	+	484944	485095	255,0,0	2	41,49	0,102
I	484944	485095	N-starvation_4hrs.JUNC00001784	237	+	484944	485095	255,0,0	2	41,49	0,102
I	484944	485095	N-starvation_72hrs.JUNC00002086	189	+	484944	485095	255,0,0	2	41,49	0,102
I	485066	485221	N-starvation_72hrs.JUNC00002087	322	+	485066	485221	255,0,0	2	49,44	0,111
I	485066	485222	ammonia.JUNC00001559	171	+	485066	485222	255,0,0	2	49,45	0,111
I	485066	485222	complete.JUNC00001706	577	+	485066	485222	255,0,0	2	49,45	0,111
I	485066	485224	N-starvation_4hrs.JUNC00001785	294	+	485066	485224	255,0,0	2	49,47	0,111
I	485066	485225	nitrate.JUNC00001634	204	+	485066	485225	255,0,0	2	49,48	0,111
I	486134	486244	N-starvation_72hrs.JUNC00002088	2	+	486134	486244	255,0,0	2	45,11	0,99
I	486166	486270	ammonia.JUNC00001560	1	+	486166	486270	255,0,0	2	13,37	0,67
I	486167	486271	N-starvation_4hrs.JUNC00001786	1	+	486167	486271	255,0,0	2	12,38	0,66
I	487738	487875	nitrate.JUNC00001635	6	+	487738	487875	255,0,0	2	42,37	0,100
I	487739	487881	N-starvation_72hrs.JUNC00002089	32	+	487739	487881	255,0,0	2	41,43	0,99
I	487740	487879	complete.JUNC00001707	5	+	487740	487879	255,0,0	2	40,41	0,98
I	487762	487881	N-starvation_4hrs.JUNC00001787	11	+	487762	487881	255,0,0	2	18,43	0,76
I	487766	487875	ammonia.JUNC00001561	3	+	487766	487875	255,0,0	2	14,37	0,72
I	487838	487952	N-starvation_4hrs.JUNC00001788	3	+	487838	487952	255,0,0	2	43,15	0,99
I	487838	487960	N-starvation_72hrs.JUNC00002090	10	+	487838	487960	255,0,0	2	43,23	0,99
I	488013	488173	N-starvation_72hrs.JUNC00002091	15	+	488013	488173	255,0,0	2	47,38	0,122
I	488016	488160	complete.JUNC00001708	3	+	488016	488160	255,0,0	2	44,25	0,119
I	488019	488161	nitrate.JUNC00001636	3	+	488019	488161	255,0,0	2	41,26	0,116
I	488023	488173	N-starvation_4hrs.JUNC00001789	5	+	488023	488173	255,0,0	2	37,38	0,112
I	488028	488162	ammonia.JUNC00001562	2	+	488028	488162	255,0,0	2	32,27	0,107
I	490095	490238	ammonia.JUNC00001563	5	-	490095	490238	255,0,0	2	44,41	0,102
I	490097	490232	N-starvation_72hrs.JUNC00002092	4	-	490097	490232	255,0,0	2	42,35	0,100
I	490103	490224	complete.JUNC00001709	6	-	490103	490224	255,0,0	2	36,27	0,94
I	490103	490240	nitrate.JUNC00001637	11	-	490103	490240	255,0,0	2	36,43	0,94
I	490103	490242	N-starvation_4hrs.JUNC00001790	4	-	490103	490242	255,0,0	2	36,45	0,94
I	490934	491031	N-starvation_4hrs.JUNC00001791	1	-	490934	491031	255,0,0	2	30,20	0,77
I	490936	491033	nitrate.JUNC00001638	2	-	490936	491033	255,0,0	2	28,22	0,75
I	490945	491056	ammonia.JUNC00001564	3	-	490945	491056	255,0,0	2	19,45	0,66
I	491421	491556	N-starvation_72hrs.JUNC00002093	1	+	491421	491556	255,0,0	2	30,20	0,115
I	491429	491564	N-starvation_4hrs.JUNC00001792	1	+	491429	491564	255,0,0	2	22,28	0,107
I	491431	491579	ammonia.JUNC00001565	2	+	491431	491579	255,0,0	2	20,43	0,105
I	491563	491724	N-starvation_72hrs.JUNC00002094	9	+	491563	491724	255,0,0	2	44,46	0,115
I	491565	491724	ammonia.JUNC00001567	8	+	491565	491724	255,0,0	2	42,46	0,113
I	491565	491724	N-starvation_4hrs.JUNC00001793	6	+	491565	491724	255,0,0	2	42,46	0,113
I	491565	491725	nitrate.JUNC00001639	8	+	491565	491725	255,0,0	2	42,47	0,113
I	491580	491701	ammonia.JUNC00001566	1	+	491580	491701	255,0,0	2	25,25	0,96
I	491591	491724	complete.JUNC00001710	3	+	491591	491724	255,0,0	2	16,46	0,87
I	491736	491850	N-starvation_4hrs.JUNC00001794	2	+	491736	491850	255,0,0	2	32,28	0,86
I	491736	491865	ammonia.JUNC00001568	12	+	491736	491865	255,0,0	2	32,43	0,86
I	491736	491866	complete.JUNC00001711	10	+	491736	491866	255,0,0	2	32,44	0,86
I	491736	491868	nitrate.JUNC00001640	6	+	491736	491868	255,0,0	2	32,46	0,86
I	495169	495308	N-starvation_72hrs.JUNC00002095	1	-	495169	495308	255,0,0	2	22,28	0,111
I	496392	496513	ammonia.JUNC00001569	3	+	496392	496513	255,0,0	2	41,25	0,96
I	496392	496513	complete.JUNC00001712	6	+	496392	496513	255,0,0	2	41,25	0,96
I	496392	496513	nitrate.JUNC00001641	4	+	496392	496513	255,0,0	2	41,25	0,96
I	496392	496513	N-starvation_72hrs.JUNC00002096	15	+	496392	496513	255,0,0	2	41,25	0,96
I	496392	496523	N-starvation_4hrs.JUNC00001795	10	+	496392	496523	255,0,0	2	41,35	0,96
I	498527	498681	N-starvation_4hrs.JUNC00001796	10	+	498527	498681	255,0,0	2	46,40	0,114
I	498528	498678	N-starvation_72hrs.JUNC00002097	4	+	498528	498678	255,0,0	2	45,37	0,113
I	498548	498681	nitrate.JUNC00001642	6	+	498548	498681	255,0,0	2	25,40	0,93
I	498563	498681	complete.JUNC00001713	2	+	498563	498681	255,0,0	2	10,40	0,78
I	498892	499022	nitrate.JUNC00001643	1	-	498892	499022	255,0,0	2	35,15	0,115
I	498892	499024	complete.JUNC00001714	2	-	498892	499024	255,0,0	2	35,17	0,115
I	498892	499043	N-starvation_72hrs.JUNC00002098	3	-	498892	499043	255,0,0	2	35,36	0,115
I	498912	499042	N-starvation_4hrs.JUNC00001797	1	-	498912	499042	255,0,0	2	15,35	0,95
I	499370	499553	complete.JUNC00001715	11	-	499370	499553	255,0,0	2	47,41	0,142
I	499371	499553	N-starvation_4hrs.JUNC00001798	9	-	499371	499553	255,0,0	2	46,41	0,141
I	499371	499553	N-starvation_72hrs.JUNC00002099	16	-	499371	499553	255,0,0	2	46,41	0,141
I	499381	499553	nitrate.JUNC00001644	8	-	499381	499553	255,0,0	2	36,41	0,131
I	499394	499546	ammonia.JUNC00001570	6	-	499394	499546	255,0,0	2	23,34	0,118
I	500468	500608	nitrate.JUNC00001645	9	-	500468	500608	255,0,0	2	45,41	0,99
I	500474	500607	ammonia.JUNC00001571	5	-	500474	500607	255,0,0	2	39,40	0,93
I	500474	500607	complete.JUNC00001716	4	-	500474	500607	255,0,0	2	39,40	0,93
I	500480	500608	N-starvation_72hrs.JUNC00002100	13	-	500480	500608	255,0,0	2	33,41	0,87
I	500487	500596	N-starvation_4hrs.JUNC00001799	5	-	500487	500596	255,0,0	2	26,29	0,80
I	501135	501298	nitrate.JUNC00001646	35	-	501135	501298	255,0,0	2	47,39	0,124
I	501135	501299	ammonia.JUNC00001572	31	-	501135	501299	255,0,0	2	47,40	0,124
I	501135	501299	N-starvation_72hrs.JUNC00002101	62	-	501135	501299	255,0,0	2	47,40	0,124
I	501136	501278	N-starvation_4hrs.JUNC00001800	30	-	501136	501278	255,0,0	2	46,19	0,123
I	501138	501295	complete.JUNC00001717	31	-	501138	501295	255,0,0	2	44,36	0,121
I	501335	501474	N-starvation_4hrs.JUNC00001801	13	-	501335	501474	255,0,0	2	43,32	0,107
I	501335	501476	ammonia.JUNC00001573	8	-	501335	501476	255,0,0	2	43,34	0,107
I	501335	501476	N-starvation_72hrs.JUNC00002102	16	-	501335	501476	255,0,0	2	43,34	0,107
I	501336	501476	nitrate.JUNC00001647	7	-	501336	501476	255,0,0	2	42,34	0,106
I	501353	501483	complete.JUNC00001718	5	-	501353	501483	255,0,0	2	25,41	0,89
I	502190	502340	N-starvation_72hrs.JUNC00002103	240	-	502190	502340	255,0,0	2	48,47	0,103
I	502192	502336	ammonia.JUNC00001574	81	-	502192	502336	255,0,0	2	46,43	0,101
I	502193	502339	N-starvation_4hrs.JUNC00001802	233	-	502193	502339	255,0,0	2	45,46	0,100
I	502193	502340	nitrate.JUNC00001648	108	-	502193	502340	255,0,0	2	45,47	0,100
I	502193	502342	complete.JUNC00001719	125	-	502193	502342	255,0,0	2	45,49	0,100
I	502900	503876	ammonia.JUNC00001575	1	+	502900	503876	255,0,0	2	24,26	0,950
I	504683	504832	nitrate.JUNC00001649	838	-	504683	504832	255,0,0	2	45,49	0,100
I	504683	504832	N-starvation_72hrs.JUNC00002104	2306	-	504683	504832	255,0,0	2	45,49	0,100
I	504684	504831	complete.JUNC00001720	617	-	504684	504831	255,0,0	2	44,48	0,99
I	504684	504831	N-starvation_4hrs.JUNC00001803	941	-	504684	504831	255,0,0	2	44,48	0,99
I	504685	504832	ammonia.JUNC00001576	530	-	504685	504832	255,0,0	2	43,49	0,98
I	504796	504951	complete.JUNC00001721	119	-	504796	504951	255,0,0	2	45,19	0,136
I	504796	504951	nitrate.JUNC00001650	125	-	504796	504951	255,0,0	2	45,19	0,136
I	504796	504951	N-starvation_4hrs.JUNC00001804	150	-	504796	504951	255,0,0	2	45,19	0,136
I	504796	504951	N-starvation_72hrs.JUNC00002105	337	-	504796	504951	255,0,0	2	45,19	0,136
I	504796	504953	ammonia.JUNC00001577	59	-	504796	504953	255,0,0	2	45,21	0,136
I	504920	505074	N-starvation_4hrs.JUNC00001805	116	-	504920	505074	255,0,0	2	28,47	0,107
I	504920	505076	N-starvation_72hrs.JUNC00002106	322	-	504920	505076	255,0,0	2	28,49	0,107
I	504922	505074	complete.JUNC00001722	116	-	504922	505074	255,0,0	2	26,47	0,105
I	504931	505074	ammonia.JUNC00001578	67	-	504931	505074	255,0,0	2	17,47	0,96
I	504932	505074	nitrate.JUNC00001651	112	-	504932	505074	255,0,0	2	16,47	0,95
I	516443	516650	N-starvation_4hrs.JUNC00001806	1	+	516443	516650	255,0,0	2	27,23	0,184
I	516638	516773	complete.JUNC00001723	6	+	516638	516773	255,0,0	2	43,40	0,95
I	516639	516771	N-starvation_72hrs.JUNC00002107	14	+	516639	516771	255,0,0	2	42,38	0,94
I	516640	516777	nitrate.JUNC00001652	4	+	516640	516777	255,0,0	2	41,44	0,93
I	516640	516781	ammonia.JUNC00001579	6	+	516640	516781	255,0,0	2	41,48	0,93
I	516653	516780	N-starvation_4hrs.JUNC00001807	4	+	516653	516780	255,0,0	2	28,47	0,80
I	516777	516916	nitrate.JUNC00001653	7	+	516777	516916	255,0,0	2	44,38	0,101
I	516778	516916	N-starvation_72hrs.JUNC00002108	17	+	516778	516916	255,0,0	2	43,38	0,100
I	516778	516918	complete.JUNC00001724	5	+	516778	516918	255,0,0	2	43,40	0,100
I	516778	516920	N-starvation_4hrs.JUNC00001808	9	+	516778	516920	255,0,0	2	43,42	0,100
I	516780	516915	ammonia.JUNC00001580	4	+	516780	516915	255,0,0	2	41,37	0,98
I	517843	517990	N-starvation_72hrs.JUNC00002109	61	+	517843	517990	255,0,0	2	49,47	0,100
I	517845	517986	ammonia.JUNC00001582	10	+	517845	517986	255,0,0	2	47,43	0,98
I	517845	517988	complete.JUNC00001725	18	+	517845	517988	255,0,0	2	47,45	0,98
I	517845	517990	nitrate.JUNC00001654	18	+	517845	517990	255,0,0	2	47,47	0,98
I	517845	517990	N-starvation_4hrs.JUNC00001809	31	+	517845	517990	255,0,0	2	47,47	0,98
I	517846	517971	ammonia.JUNC00001581	1	-	517846	517971	255,0,0	2	25,25	0,100
I	517894	518031	nitrate.JUNC00001655	3	-	517894	518031	255,0,0	2	35,41	0,96
I	518269	518386	ammonia.JUNC00001583	3	+	518269	518386	255,0,0	2	33,28	0,89
I	518269	518397	complete.JUNC00001726	4	+	518269	518397	255,0,0	2	33,39	0,89
I	518274	518380	N-starvation_4hrs.JUNC00001810	1	+	518274	518380	255,0,0	2	28,22	0,84
I	518291	518397	nitrate.JUNC00001656	2	+	518291	518397	255,0,0	2	11,39	0,67
I	519650	519798	N-starvation_72hrs.JUNC00002110	65	+	519650	519798	255,0,0	2	41,40	0,108
I	519653	519802	N-starvation_4hrs.JUNC00001811	86	+	519653	519802	255,0,0	2	38,44	0,105
I	519661	519790	complete.JUNC00001727	4	+	519661	519790	255,0,0	2	30,32	0,97
I	519667	519790	ammonia.JUNC00001584	5	+	519667	519790	255,0,0	2	24,32	0,91
I	519673	519790	nitrate.JUNC00001657	3	+	519673	519790	255,0,0	2	18,32	0,85
I	520400	520539	N-starvation_72hrs.JUNC00002111	2	-	520400	520539	255,0,0	2	22,28	0,111
I	523903	524047	complete.JUNC00001728	58	-	523903	524047	255,0,0	2	47,45	0,99
I	523904	524047	nitrate.JUNC00001658	29	-	523904	524047	255,0,0	2	46,45	0,98
I	523905	524047	N-starvation_72hrs.JUNC00002112	108	-	523905	524047	255,0,0	2	45,45	0,97
I	523910	524047	N-starvation_4hrs.JUNC00001812	64	-	523910	524047	255,0,0	2	40,45	0,92
I	523911	524045	ammonia.JUNC00001585	23	-	523911	524045	255,0,0	2	39,43	0,91
I	524286	524384	N-starvation_72hrs.JUNC00002113	1	-	524286	524384	255,0,0	2	41,9	0,89
I	524791	524930	nitrate.JUNC00001659	11	-	524791	524930	255,0,0	2	46,42	0,97
I	524792	524932	complete.JUNC00001729	16	-	524792	524932	255,0,0	2	45,44	0,96
I	524793	524936	ammonia.JUNC00001586	19	-	524793	524936	255,0,0	2	44,48	0,95
I	524793	524937	N-starvation_72hrs.JUNC00002114	63	-	524793	524937	255,0,0	2	44,49	0,95
I	524801	524936	N-starvation_4hrs.JUNC00001813	30	-	524801	524936	255,0,0	2	36,48	0,87
I	525125	525291	ammonia.JUNC00001588	27	-	525125	525291	255,0,0	2	45,31	0,135
I	525125	525301	nitrate.JUNC00001660	16	-	525125	525301	255,0,0	2	45,41	0,135
I	525125	525302	N-starvation_72hrs.JUNC00002115	115	-	525125	525302	255,0,0	2	45,42	0,135
I	525131	525305	N-starvation_4hrs.JUNC00001814	55	-	525131	525305	255,0,0	2	39,45	0,129
I	525132	525300	complete.JUNC00001730	20	-	525132	525300	255,0,0	2	38,40	0,128
I	525143	525283	ammonia.JUNC00001587	1	+	525143	525283	255,0,0	2	23,27	0,113
I	526755	526871	nitrate.JUNC00001661	1	-	526755	526871	255,0,0	2	24,26	0,90
I	527463	527595	complete.JUNC00001731	4	+	527463	527595	255,0,0	2	49,16	0,116
I	527469	527597	ammonia.JUNC00001589	7	+	527469	527597	255,0,0	2	43,18	0,110
I	527478	527609	nitrate.JUNC00001662	3	+	527478	527609	255,0,0	2	34,30	0,101
I	531468	531609	ammonia.JUNC00001590	3	+	531468	531609	255,0,0	2	48,34	0,107
I	531468	531611	N-starvation_4hrs.JUNC00001815	10	+	531468	531611	255,0,0	2	48,36	0,107
I	531469	531616	N-starvation_72hrs.JUNC00002116	21	+	531469	531616	255,0,0	2	47,41	0,106
I	531474	531609	nitrate.JUNC00001663	9	+	531474	531609	255,0,0	2	42,34	0,101
I	531484	531610	complete.JUNC00001732	6	+	531484	531610	255,0,0	2	32,35	0,91
I	532569	532703	nitrate.JUNC00001664	3	-	532569	532703	255,0,0	2	33,39	0,95
I	532591	532703	complete.JUNC00001733	1	-	532591	532703	255,0,0	2	11,39	0,73
I	532591	532703	N-starvation_72hrs.JUNC00002117	1	-	532591	532703	255,0,0	2	11,39	0,73
I	532591	532707	ammonia.JUNC00001591	3	-	532591	532707	255,0,0	2	11,43	0,73
I	532670	532796	N-starvation_72hrs.JUNC00002118	2	-	532670	532796	255,0,0	2	46,21	0,105
I	532693	532802	ammonia.JUNC00001592	1	-	532693	532802	255,0,0	2	23,27	0,82
I	532695	532804	complete.JUNC00001734	1	-	532695	532804	255,0,0	2	21,29	0,80
I	532707	532816	N-starvation_4hrs.JUNC00001816	1	-	532707	532816	255,0,0	2	9,41	0,68
I	534995	535116	nitrate.JUNC00001665	3	+	534995	535116	255,0,0	2	48,21	0,100
I	534998	535122	N-starvation_72hrs.JUNC00002119	18	+	534998	535122	255,0,0	2	45,27	0,97
I	535010	535140	complete.JUNC00001735	11	+	535010	535140	255,0,0	2	33,45	0,85
I	535013	535122	N-starvation_4hrs.JUNC00001817	5	+	535013	535122	255,0,0	2	30,27	0,82
I	535013	535123	ammonia.JUNC00001593	9	+	535013	535123	255,0,0	2	30,28	0,82
I	539589	539695	N-starvation_72hrs.JUNC00002120	1	-	539589	539695	255,0,0	2	27,23	0,83
I	540025	540159	complete.JUNC00001736	18	-	540025	540159	255,0,0	2	45,36	0,98
I	540026	540158	nitrate.JUNC00001666	4	-	540026	540158	255,0,0	2	44,35	0,97
I	540026	540159	ammonia.JUNC00001594	19	-	540026	540159	255,0,0	2	44,36	0,97
I	540026	540170	N-starvation_4hrs.JUNC00001818	30	-	540026	540170	255,0,0	2	44,47	0,97
I	540026	540170	N-starvation_72hrs.JUNC00002121	92	-	540026	540170	255,0,0	2	44,47	0,97
I	540227	540374	complete.JUNC00001737	7	-	540227	540374	255,0,0	2	40,43	0,104
I	540227	540375	N-starvation_4hrs.JUNC00001819	9	-	540227	540375	255,0,0	2	40,44	0,104
I	540227	540375	N-starvation_72hrs.JUNC00002122	21	-	540227	540375	255,0,0	2	40,44	0,104
I	540227	540379	nitrate.JUNC00001667	5	-	540227	540379	255,0,0	2	40,48	0,104
I	540259	540373	ammonia.JUNC00001595	2	-	540259	540373	255,0,0	2	8,42	0,72
I	540836	540949	nitrate.JUNC00001668	1	-	540836	540949	255,0,0	2	41,9	0,104
I	540837	540950	N-starvation_4hrs.JUNC00001820	1	-	540837	540950	255,0,0	2	40,10	0,103
I	540842	540986	N-starvation_72hrs.JUNC00002123	8	-	540842	540986	255,0,0	2	35,46	0,98
I	540843	540970	complete.JUNC00001738	2	-	540843	540970	255,0,0	2	34,30	0,97
I	540843	540979	ammonia.JUNC00001596	2	-	540843	540979	255,0,0	2	34,39	0,97
I	546386	546492	ammonia.JUNC00001597	1	+	546386	546492	255,0,0	2	40,10	0,96
I	546925	547062	ammonia.JUNC00001598	3	+	546925	547062	255,0,0	2	45,23	0,114
I	546941	547060	N-starvation_4hrs.JUNC00001821	2	+	546941	547060	255,0,0	2	29,21	0,98
I	546943	547062	nitrate.JUNC00001669	1	+	546943	547062	255,0,0	2	27,23	0,96
I	547272	547399	N-starvation_4hrs.JUNC00001822	1	+	547272	547399	255,0,0	2	39,11	0,116
I	547272	547408	N-starvation_72hrs.JUNC00002124	3	+	547272	547408	255,0,0	2	39,20	0,116
I	547272	547421	nitrate.JUNC00001670	7	+	547272	547421	255,0,0	2	39,33	0,116
I	547274	547420	ammonia.JUNC00001599	7	+	547274	547420	255,0,0	2	37,32	0,114
I	547511	547642	nitrate.JUNC00001671	2	+	547511	547642	255,0,0	2	48,26	0,105
I	547530	547656	N-starvation_72hrs.JUNC00002125	2	+	547530	547656	255,0,0	2	29,40	0,86
I	547828	547953	ammonia.JUNC00001600	3	+	547828	547953	255,0,0	2	18,42	0,83
I	547835	547950	nitrate.JUNC00001672	1	+	547835	547950	255,0,0	2	11,39	0,76
I	548086	548183	ammonia.JUNC00001601	1	+	548086	548183	255,0,0	2	30,20	0,77
I	548415	548540	N-starvation_72hrs.JUNC00002126	1	+	548415	548540	255,0,0	2	23,27	0,98
I	548419	548544	ammonia.JUNC00001602	1	+	548419	548544	255,0,0	2	19,31	0,94
I	548688	548814	ammonia.JUNC00001603	7	+	548688	548814	255,0,0	2	45,17	0,109
I	548688	548814	nitrate.JUNC00001673	7	+	548688	548814	255,0,0	2	45,17	0,109
I	548688	548814	N-starvation_4hrs.JUNC00001823	2	+	548688	548814	255,0,0	2	45,17	0,109
I	548688	548824	N-starvation_72hrs.JUNC00002127	8	+	548688	548824	255,0,0	2	45,27	0,109
I	549255	549369	N-starvation_72hrs.JUNC00002128	1	+	549255	549369	255,0,0	2	26,24	0,90
I	549255	549381	N-starvation_4hrs.JUNC00001824	2	+	549255	549381	255,0,0	2	26,36	0,90
I	549425	549557	nitrate.JUNC00001674	5	+	549425	549557	255,0,0	2	45,33	0,99
I	549429	549549	ammonia.JUNC00001604	4	+	549429	549549	255,0,0	2	41,25	0,95
I	549432	549536	complete.JUNC00001739	1	+	549432	549536	255,0,0	2	38,12	0,92
I	549448	549555	N-starvation_72hrs.JUNC00002129	2	+	549448	549555	255,0,0	2	22,31	0,76
I	549886	550012	nitrate.JUNC00001675	5	+	549886	550012	255,0,0	2	36,38	0,88
I	549906	550008	N-starvation_72hrs.JUNC00002130	2	+	549906	550008	255,0,0	2	16,34	0,68
I	549907	550020	ammonia.JUNC00001605	2	+	549907	550020	255,0,0	2	15,46	0,67
I	550694	550820	complete.JUNC00001740	7	+	550694	550820	255,0,0	2	45,15	0,111
I	550697	550816	ammonia.JUNC00001606	3	+	550697	550816	255,0,0	2	42,11	0,108
I	550697	550849	nitrate.JUNC00001676	7	+	550697	550849	255,0,0	2	42,44	0,108
I	550852	550969	complete.JUNC00001741	1	+	550852	550969	255,0,0	2	31,19	0,98
I	550856	550973	ammonia.JUNC00001607	1	+	550856	550973	255,0,0	2	27,23	0,94
I	550867	550984	nitrate.JUNC00001677	1	+	550867	550984	255,0,0	2	16,34	0,83
I	551980	552136	ammonia.JUNC00001608	21	-	551980	552136	255,0,0	2	46,46	0,110
I	551980	552136	N-starvation_4hrs.JUNC00001825	140	-	551980	552136	255,0,0	2	46,46	0,110
I	551983	552136	complete.JUNC00001742	135	-	551983	552136	255,0,0	2	43,46	0,107
I	551983	552136	nitrate.JUNC00001678	49	-	551983	552136	255,0,0	2	43,46	0,107
I	551983	552136	N-starvation_72hrs.JUNC00002131	183	-	551983	552136	255,0,0	2	43,46	0,107
I	557268	557403	ammonia.JUNC00001609	16	-	557268	557403	255,0,0	2	47,33	0,102
I	557274	557411	N-starvation_72hrs.JUNC00002132	70	-	557274	557411	255,0,0	2	41,41	0,96
I	557277	557415	complete.JUNC00001743	53	-	557277	557415	255,0,0	2	38,45	0,93
I	557278	557397	N-starvation_4hrs.JUNC00001826	27	-	557278	557397	255,0,0	2	37,27	0,92
I	557281	557403	nitrate.JUNC00001679	7	-	557281	557403	255,0,0	2	34,33	0,89
I	557514	557652	complete.JUNC00001744	32	-	557514	557652	255,0,0	2	45,37	0,101
I	557514	557660	N-starvation_72hrs.JUNC00002133	78	-	557514	557660	255,0,0	2	45,45	0,101
I	557518	557647	N-starvation_4hrs.JUNC00001827	10	-	557518	557647	255,0,0	2	41,32	0,97
I	557520	557659	ammonia.JUNC00001610	14	-	557520	557659	255,0,0	2	39,44	0,95
I	557529	557664	nitrate.JUNC00001680	10	-	557529	557664	255,0,0	2	30,49	0,86
I	560488	560616	nitrate.JUNC00001681	29	+	560488	560616	255,0,0	2	49,32	0,96
I	560488	560616	N-starvation_4hrs.JUNC00001828	33	+	560488	560616	255,0,0	2	49,32	0,96
I	560488	560617	complete.JUNC00001745	27	+	560488	560617	255,0,0	2	49,33	0,96
I	560488	560618	N-starvation_72hrs.JUNC00002134	81	+	560488	560618	255,0,0	2	49,34	0,96
I	560488	560628	ammonia.JUNC00001611	9	+	560488	560628	255,0,0	2	49,44	0,96
I	564092	564212	nitrate.JUNC00001682	58	+	564092	564212	255,0,0	2	47,27	0,93
I	564092	564213	complete.JUNC00001746	93	+	564092	564213	255,0,0	2	47,28	0,93
I	564092	564217	N-starvation_4hrs.JUNC00001829	85	+	564092	564217	255,0,0	2	47,32	0,93
I	564096	564230	N-starvation_72hrs.JUNC00002135	170	+	564096	564230	255,0,0	2	43,45	0,89
I	564100	564217	ammonia.JUNC00001612	30	+	564100	564217	255,0,0	2	39,32	0,85
I	565432	565561	nitrate.JUNC00001683	20	+	565432	565561	255,0,0	2	33,40	0,89
I	565432	565566	N-starvation_72hrs.JUNC00002136	78	+	565432	565566	255,0,0	2	33,45	0,89
I	565432	565567	N-starvation_4hrs.JUNC00001830	62	+	565432	565567	255,0,0	2	33,46	0,89
I	565433	565567	ammonia.JUNC00001613	15	+	565433	565567	255,0,0	2	32,46	0,88
I	565435	565567	complete.JUNC00001747	52	+	565435	565567	255,0,0	2	30,46	0,86
I	568681	568787	N-starvation_72hrs.JUNC00002137	1	+	568681	568787	255,0,0	2	26,24	0,82
I	569654	569791	N-starvation_72hrs.JUNC00002138	7	-	569654	569791	255,0,0	2	39,43	0,94
I	569662	569792	N-starvation_4hrs.JUNC00001831	3	-	569662	569792	255,0,0	2	31,44	0,86
I	569789	569922	N-starvation_72hrs.JUNC00002140	23	-	569789	569922	255,0,0	2	46,32	0,101
I	569790	569911	ammonia.JUNC00001614	2	-	569790	569911	255,0,0	2	45,21	0,100
I	569805	569913	complete.JUNC00001748	3	-	569805	569913	255,0,0	2	30,23	0,85
I	569805	569913	N-starvation_72hrs.JUNC00002139	1	-	569805	569913	255,0,0	2	27,23	0,85
I	569806	569913	N-starvation_4hrs.JUNC00001832	2	-	569806	569913	255,0,0	2	29,23	0,84
I	569806	569932	nitrate.JUNC00001684	3	-	569806	569932	255,0,0	2	29,42	0,84
I	569940	570083	ammonia.JUNC00001615	10	-	569940	570083	255,0,0	2	47,42	0,101
I	569942	570083	N-starvation_72hrs.JUNC00002141	83	-	569942	570083	255,0,0	2	45,42	0,99
I	569943	570071	nitrate.JUNC00001685	6	-	569943	570071	255,0,0	2	44,30	0,98
I	569945	570083	N-starvation_4hrs.JUNC00001833	10	-	569945	570083	255,0,0	2	42,42	0,96
I	569958	570062	complete.JUNC00001749	7	-	569958	570062	255,0,0	2	29,21	0,83
I	570663	570811	N-starvation_72hrs.JUNC00002142	21	+	570663	570811	255,0,0	2	43,42	0,106
I	570669	570793	N-starvation_4hrs.JUNC00001834	3	+	570669	570793	255,0,0	2	37,24	0,100
I	570834	570994	N-starvation_72hrs.JUNC00002143	52	+	570834	570994	255,0,0	2	46,44	0,116
I	570856	570976	N-starvation_4hrs.JUNC00001835	1	+	570856	570976	255,0,0	2	24,26	0,94
I	571211	571351	N-starvation_72hrs.JUNC00002144	28	+	571211	571351	255,0,0	2	43,46	0,94
I	571217	571318	ammonia.JUNC00001616	2	+	571217	571318	255,0,0	2	37,13	0,88
I	571218	571343	N-starvation_4hrs.JUNC00001836	5	+	571218	571343	255,0,0	2	36,38	0,87
I	572188	572337	N-starvation_72hrs.JUNC00002145	1313	-	572188	572337	255,0,0	2	49,48	0,101
I	572196	572324	N-starvation_4hrs.JUNC00001837	8	-	572196	572324	255,0,0	2	41,35	0,93
I	572205	572324	nitrate.JUNC00001686	3	-	572205	572324	255,0,0	2	32,35	0,84
I	572217	572324	ammonia.JUNC00001617	5	-	572217	572324	255,0,0	2	20,35	0,72
I	572516	572674	N-starvation_72hrs.JUNC00002146	4566	-	572516	572674	255,0,0	2	49,46	0,112
I	572519	572671	N-starvation_4hrs.JUNC00001838	23	-	572519	572671	255,0,0	2	46,43	0,109
I	572520	572663	ammonia.JUNC00001618	9	-	572520	572663	255,0,0	2	45,35	0,108
I	572522	572663	complete.JUNC00001750	3	-	572522	572663	255,0,0	2	43,35	0,106
I	572536	572649	nitrate.JUNC00001687	1	-	572536	572649	255,0,0	2	29,21	0,92
I	572719	572858	N-starvation_72hrs.JUNC00002147	59	-	572719	572858	255,0,0	2	45,43	0,96
I	574267	574380	complete.JUNC00001751	5	-	574267	574380	255,0,0	2	46,20	0,93
I	574269	574406	N-starvation_72hrs.JUNC00002148	11	-	574269	574406	255,0,0	2	44,46	0,91
I	574283	574380	nitrate.JUNC00001688	1	-	574283	574380	255,0,0	2	30,20	0,77
I	574288	574406	ammonia.JUNC00001619	4	-	574288	574406	255,0,0	2	25,46	0,72
I	574359	574499	N-starvation_72hrs.JUNC00002149	1	-	574359	574499	255,0,0	2	23,27	0,113
I	576789	576899	complete.JUNC00001752	3	-	576789	576899	255,0,0	2	47,8	0,102
I	576791	576937	nitrate.JUNC00001689	3	-	576791	576937	255,0,0	2	45,46	0,100
I	576794	576930	N-starvation_72hrs.JUNC00002150	6	-	576794	576930	255,0,0	2	42,39	0,97
I	576803	576909	ammonia.JUNC00001620	2	-	576803	576909	255,0,0	2	33,18	0,88
I	576803	576939	N-starvation_4hrs.JUNC00001839	6	-	576803	576939	255,0,0	2	33,48	0,88
I	578345	578496	N-starvation_72hrs.JUNC00002151	20	-	578345	578496	255,0,0	2	39,47	0,104
I	578348	578463	ammonia.JUNC00001621	2	-	578348	578463	255,0,0	2	36,14	0,101
I	578348	578496	complete.JUNC00001753	10	-	578348	578496	255,0,0	2	36,47	0,101
I	578348	578497	N-starvation_4hrs.JUNC00001840	6	-	578348	578497	255,0,0	2	36,48	0,101
I	578350	578497	nitrate.JUNC00001690	7	-	578350	578497	255,0,0	2	34,48	0,99
I	580409	580535	complete.JUNC00001754	3	-	580409	580535	255,0,0	2	41,34	0,92
I	580414	580547	N-starvation_72hrs.JUNC00002152	12	-	580414	580547	255,0,0	2	36,46	0,87
I	580422	580544	nitrate.JUNC00001691	5	-	580422	580544	255,0,0	2	28,43	0,79
I	580425	580526	ammonia.JUNC00001622	2	-	580425	580526	255,0,0	2	25,25	0,76
I	580564	580688	complete.JUNC00001755	8	-	580564	580688	255,0,0	2	29,45	0,79
I	580572	580688	N-starvation_72hrs.JUNC00002153	22	-	580572	580688	255,0,0	2	21,45	0,71
I	580574	580681	ammonia.JUNC00001623	4	-	580574	580681	255,0,0	2	19,38	0,69
I	580574	580688	N-starvation_4hrs.JUNC00001841	4	-	580574	580688	255,0,0	2	19,45	0,69
I	580717	580858	N-starvation_72hrs.JUNC00002154	45	-	580717	580858	255,0,0	2	41,48	0,93
I	580719	580855	N-starvation_4hrs.JUNC00001842	12	-	580719	580855	255,0,0	2	39,45	0,91
I	580722	580855	complete.JUNC00001756	15	-	580722	580855	255,0,0	2	36,45	0,88
I	580732	580855	ammonia.JUNC00001624	8	-	580732	580855	255,0,0	2	26,45	0,78
I	580735	580855	nitrate.JUNC00001692	19	-	580735	580855	255,0,0	2	23,45	0,75
I	581672	581813	nitrate.JUNC00001693	15	-	581672	581813	255,0,0	2	47,42	0,99
I	581672	581813	N-starvation_72hrs.JUNC00002155	42	-	581672	581813	255,0,0	2	47,42	0,99
I	581675	581813	N-starvation_4hrs.JUNC00001843	12	-	581675	581813	255,0,0	2	44,42	0,96
I	581676	581813	ammonia.JUNC00001625	9	-	581676	581813	255,0,0	2	43,42	0,95
I	581677	581812	complete.JUNC00001757	10	-	581677	581812	255,0,0	2	42,41	0,94
I	590105	590222	N-starvation_4hrs.JUNC00001844	1	+	590105	590222	255,0,0	2	16,34	0,83
I	590105	590231	N-starvation_72hrs.JUNC00002156	3	+	590105	590231	255,0,0	2	16,43	0,83
I	598731	598922	complete.JUNC00001758	15	+	598731	598922	255,0,0	2	34,31	0,160
I	598732	598908	N-starvation_72hrs.JUNC00002157	3	+	598732	598908	255,0,0	2	33,17	0,159
I	598732	598916	nitrate.JUNC00001694	7	+	598732	598916	255,0,0	2	33,25	0,159
I	600762	600909	N-starvation_72hrs.JUNC00002158	10	-	600762	600909	255,0,0	2	48,43	0,104
I	600770	600907	N-starvation_4hrs.JUNC00001845	11	-	600770	600907	255,0,0	2	40,41	0,96
I	600781	600910	nitrate.JUNC00001695	6	-	600781	600910	255,0,0	2	29,44	0,85
I	600782	600912	ammonia.JUNC00001626	5	-	600782	600912	255,0,0	2	28,46	0,84
I	600782	600914	complete.JUNC00001759	12	-	600782	600914	255,0,0	2	28,48	0,84
I	601081	601228	complete.JUNC00001760	12	-	601081	601228	255,0,0	2	46,48	0,99
I	601093	601228	N-starvation_72hrs.JUNC00002159	24	-	601093	601228	255,0,0	2	34,48	0,87
I	601098	601226	nitrate.JUNC00001696	8	-	601098	601226	255,0,0	2	29,46	0,82
I	601105	601227	N-starvation_4hrs.JUNC00001846	9	-	601105	601227	255,0,0	2	22,47	0,75
I	601213	601391	N-starvation_4hrs.JUNC00001847	26	-	601213	601391	255,0,0	2	49,49	0,129
I	601215	601391	nitrate.JUNC00001697	21	-	601215	601391	255,0,0	2	47,49	0,127
I	601216	601391	ammonia.JUNC00001627	26	-	601216	601391	255,0,0	2	46,49	0,126
I	601216	601391	N-starvation_72hrs.JUNC00002160	65	-	601216	601391	255,0,0	2	46,49	0,126
I	601221	601391	complete.JUNC00001761	23	-	601221	601391	255,0,0	2	41,49	0,121
I	601366	601500	N-starvation_72hrs.JUNC00002161	33	-	601366	601500	255,0,0	2	47,24	0,110
I	601371	601500	complete.JUNC00001762	10	-	601371	601500	255,0,0	2	42,24	0,105
I	601371	601501	nitrate.JUNC00001698	15	-	601371	601501	255,0,0	2	42,25	0,105
I	601372	601501	ammonia.JUNC00001628	10	-	601372	601501	255,0,0	2	41,25	0,104
I	601376	601500	N-starvation_4hrs.JUNC00001848	15	-	601376	601500	255,0,0	2	37,24	0,100
I	601462	601597	nitrate.JUNC00001699	20	-	601462	601597	255,0,0	2	38,44	0,91
I	601462	601599	ammonia.JUNC00001629	14	-	601462	601599	255,0,0	2	38,46	0,91
I	601476	601596	N-starvation_4hrs.JUNC00001849	19	-	601476	601596	255,0,0	2	24,43	0,77
I	601476	601599	complete.JUNC00001763	14	-	601476	601599	255,0,0	2	24,46	0,77
I	601476	601599	N-starvation_72hrs.JUNC00002162	36	-	601476	601599	255,0,0	2	24,46	0,77
I	602370	602563	nitrate.JUNC00001700	55	+	602370	602563	255,0,0	2	49,48	0,145
I	602373	602552	complete.JUNC00001764	36	+	602373	602552	255,0,0	2	46,37	0,142
I	602373	602562	ammonia.JUNC00001630	42	+	602373	602562	255,0,0	2	46,47	0,142
I	602375	602562	N-starvation_72hrs.JUNC00002163	33	+	602375	602562	255,0,0	2	44,47	0,140
I	602376	602562	N-starvation_4hrs.JUNC00001850	11	+	602376	602562	255,0,0	2	43,47	0,139
I	603126	603263	complete.JUNC00001765	2	-	603126	603263	255,0,0	2	20,30	0,107
I	603520	603654	ammonia.JUNC00001631	2	-	603520	603654	255,0,0	2	46,37	0,97
I	603520	603657	nitrate.JUNC00001701	8	-	603520	603657	255,0,0	2	46,40	0,97
I	603520	603660	complete.JUNC00001766	23	-	603520	603660	255,0,0	2	46,43	0,97
I	603522	603666	N-starvation_72hrs.JUNC00002164	40	-	603522	603666	255,0,0	2	44,49	0,95
I	603528	603666	N-starvation_4hrs.JUNC00001851	18	-	603528	603666	255,0,0	2	38,49	0,89
I	603948	604089	N-starvation_72hrs.JUNC00002165	16	-	603948	604089	255,0,0	2	44,45	0,96
I	603950	604087	complete.JUNC00001767	9	-	603950	604087	255,0,0	2	42,43	0,94
I	603951	604078	N-starvation_4hrs.JUNC00001852	4	-	603951	604078	255,0,0	2	41,34	0,93
I	603951	604089	ammonia.JUNC00001632	5	-	603951	604089	255,0,0	2	41,45	0,93
I	603960	604086	nitrate.JUNC00001702	2	-	603960	604086	255,0,0	2	32,42	0,84
I	604256	604387	N-starvation_4hrs.JUNC00001853	28	-	604256	604387	255,0,0	2	42,31	0,100
I	604256	604396	nitrate.JUNC00001703	25	-	604256	604396	255,0,0	2	42,40	0,100
I	604257	604394	complete.JUNC00001768	33	-	604257	604394	255,0,0	2	41,38	0,99
I	604257	604397	N-starvation_72hrs.JUNC00002166	78	-	604257	604397	255,0,0	2	41,41	0,99
I	604261	604372	ammonia.JUNC00001633	3	-	604261	604372	255,0,0	2	37,16	0,95
I	605922	606033	N-starvation_72hrs.JUNC00002167	1	-	605922	606033	255,0,0	2	20,30	0,81
I	608663	608805	N-starvation_72hrs.JUNC00002168	35	-	608663	608805	255,0,0	2	49,42	0,100
I	608675	608805	complete.JUNC00001769	10	-	608675	608805	255,0,0	2	37,42	0,88
I	608677	608805	nitrate.JUNC00001704	5	-	608677	608805	255,0,0	2	35,42	0,86
I	608687	608805	N-starvation_4hrs.JUNC00001854	4	-	608687	608805	255,0,0	2	25,42	0,76
I	608688	608804	ammonia.JUNC00001634	6	-	608688	608804	255,0,0	2	24,41	0,75
I	609997	610125	nitrate.JUNC00001705	4	-	609997	610125	255,0,0	2	43,31	0,97
I	609997	610127	N-starvation_72hrs.JUNC00002169	6	-	609997	610127	255,0,0	2	43,33	0,97
I	609997	610136	complete.JUNC00001770	10	-	609997	610136	255,0,0	2	43,42	0,97
I	610018	610122	ammonia.JUNC00001635	1	-	610018	610122	255,0,0	2	22,28	0,76
I	610018	610125	N-starvation_4hrs.JUNC00001855	4	-	610018	610125	255,0,0	2	22,31	0,76
I	612440	612542	N-starvation_4hrs.JUNC00001856	1	-	612440	612542	255,0,0	2	41,9	0,93
I	612600	612704	nitrate.JUNC00001706	7	-	612600	612704	255,0,0	2	24,26	0,78
I	612600	612705	N-starvation_72hrs.JUNC00002170	6	-	612600	612705	255,0,0	2	24,27	0,78
I	612605	612703	ammonia.JUNC00001636	3	-	612605	612703	255,0,0	2	19,25	0,73
I	612605	612703	N-starvation_4hrs.JUNC00001857	2	-	612605	612703	255,0,0	2	19,25	0,73
I	612675	612811	complete.JUNC00001771	5	-	612675	612811	255,0,0	2	28,23	0,113
I	612676	612811	nitrate.JUNC00001707	8	-	612676	612811	255,0,0	2	27,23	0,112
I	612678	612810	ammonia.JUNC00001637	3	-	612678	612810	255,0,0	2	25,22	0,110
I	612678	612824	N-starvation_4hrs.JUNC00001858	3	-	612678	612824	255,0,0	2	25,36	0,110
I	612678	612829	N-starvation_72hrs.JUNC00002171	4	-	612678	612829	255,0,0	2	25,41	0,110
I	613736	613880	nitrate.JUNC00001708	118	+	613736	613880	255,0,0	2	44,41	0,103
I	613741	613880	N-starvation_4hrs.JUNC00001859	63	+	613741	613880	255,0,0	2	39,41	0,98
I	613741	613883	ammonia.JUNC00001638	51	+	613741	613883	255,0,0	2	39,44	0,98
I	613741	613884	complete.JUNC00001772	102	+	613741	613884	255,0,0	2	39,45	0,98
I	613741	613884	N-starvation_72hrs.JUNC00002172	79	+	613741	613884	255,0,0	2	39,45	0,98
I	614086	614275	complete.JUNC00001773	31	-	614086	614275	255,0,0	2	46,46	0,143
I	614090	614275	N-starvation_72hrs.JUNC00002173	27	-	614090	614275	255,0,0	2	42,46	0,139
I	614094	614261	ammonia.JUNC00001639	6	-	614094	614261	255,0,0	2	38,32	0,135
I	614094	614272	nitrate.JUNC00001709	8	-	614094	614272	255,0,0	2	38,43	0,135
I	614108	614260	N-starvation_4hrs.JUNC00001860	1	-	614108	614260	255,0,0	2	24,26	0,126
I	614335	614478	complete.JUNC00001774	23	-	614335	614478	255,0,0	2	46,44	0,99
I	614337	614456	nitrate.JUNC00001710	7	-	614337	614456	255,0,0	2	44,22	0,97
I	614337	614476	N-starvation_72hrs.JUNC00002174	14	-	614337	614476	255,0,0	2	44,42	0,97
I	614341	614473	N-starvation_4hrs.JUNC00001861	2	-	614341	614473	255,0,0	2	40,39	0,93
I	614342	614473	ammonia.JUNC00001640	4	-	614342	614473	255,0,0	2	39,39	0,92
I	614449	614590	N-starvation_72hrs.JUNC00002175	23	-	614449	614590	255,0,0	2	44,44	0,97
I	614452	614589	nitrate.JUNC00001711	10	-	614452	614589	255,0,0	2	41,43	0,94
I	614452	614590	ammonia.JUNC00001641	11	-	614452	614590	255,0,0	2	41,44	0,94
I	614452	614590	complete.JUNC00001775	18	-	614452	614590	255,0,0	2	41,44	0,94
I	614455	614579	N-starvation_4hrs.JUNC00001862	4	-	614455	614579	255,0,0	2	38,33	0,91
I	615698	615804	N-starvation_72hrs.JUNC00002176	3	-	615698	615804	255,0,0	2	45,11	0,95
I	615699	615811	N-starvation_4hrs.JUNC00001863	6	-	615699	615811	255,0,0	2	44,18	0,94
I	615710	615810	complete.JUNC00001776	1	-	615710	615810	255,0,0	2	33,17	0,83
I	615711	615811	nitrate.JUNC00001712	1	-	615711	615811	255,0,0	2	32,18	0,82
I	615730	615830	ammonia.JUNC00001642	1	-	615730	615830	255,0,0	2	13,37	0,63
I	615808	615941	ammonia.JUNC00001643	2	-	615808	615941	255,0,0	2	41,43	0,90
I	615808	615944	N-starvation_4hrs.JUNC00001864	6	-	615808	615944	255,0,0	2	41,46	0,90
I	615808	615944	N-starvation_72hrs.JUNC00002177	4	-	615808	615944	255,0,0	2	41,46	0,90
I	615835	615934	nitrate.JUNC00001713	1	-	615835	615934	255,0,0	2	14,36	0,63
I	615951	616074	N-starvation_4hrs.JUNC00001865	4	-	615951	616074	255,0,0	2	46,29	0,94
I	615959	616066	N-starvation_72hrs.JUNC00002178	3	-	615959	616066	255,0,0	2	38,21	0,86
I	615976	616088	complete.JUNC00001777	3	-	615976	616088	255,0,0	2	21,43	0,69
I	616168	616313	N-starvation_72hrs.JUNC00002179	18	-	616168	616313	255,0,0	2	46,48	0,97
I	616170	616308	N-starvation_4hrs.JUNC00001866	29	-	616170	616308	255,0,0	2	44,43	0,95
I	616180	616308	ammonia.JUNC00001644	14	-	616180	616308	255,0,0	2	34,43	0,85
I	616185	616311	complete.JUNC00001778	7	-	616185	616311	255,0,0	2	29,46	0,80
I	616200	616313	nitrate.JUNC00001714	15	-	616200	616313	255,0,0	2	14,48	0,65
I	616851	616989	complete.JUNC00001779	5	-	616851	616989	255,0,0	2	37,47	0,91
I	616852	616987	N-starvation_4hrs.JUNC00001867	4	-	616852	616987	255,0,0	2	36,45	0,90
I	616867	616971	ammonia.JUNC00001645	1	-	616867	616971	255,0,0	2	21,29	0,75
I	616867	616987	nitrate.JUNC00001715	5	-	616867	616987	255,0,0	2	21,45	0,75
I	616870	616987	N-starvation_72hrs.JUNC00002180	9	-	616870	616987	255,0,0	2	18,45	0,72
I	619006	619141	complete.JUNC00001780	3	+	619006	619141	255,0,0	2	40,45	0,90
I	619008	619141	N-starvation_72hrs.JUNC00002181	9	+	619008	619141	255,0,0	2	38,45	0,88
I	619011	619115	nitrate.JUNC00001716	2	+	619011	619115	255,0,0	2	35,19	0,85
I	619014	619114	ammonia.JUNC00001646	1	+	619014	619114	255,0,0	2	32,18	0,82
I	619014	619141	N-starvation_4hrs.JUNC00001868	2	+	619014	619141	255,0,0	2	32,45	0,82
I	621708	621817	nitrate.JUNC00001717	1	-	621708	621817	255,0,0	2	25,25	0,84
I	621716	621825	N-starvation_72hrs.JUNC00002182	1	-	621716	621825	255,0,0	2	17,33	0,76
I	622214	622334	nitrate.JUNC00001718	2	-	622214	622334	255,0,0	2	21,39	0,81
I	622224	622334	complete.JUNC00001781	2	-	622224	622334	255,0,0	2	11,39	0,71
I	622669	622819	ammonia.JUNC00001647	43	-	622669	622819	255,0,0	2	48,45	0,105
I	622676	622819	complete.JUNC00001782	108	-	622676	622819	255,0,0	2	41,45	0,98
I	622680	622819	nitrate.JUNC00001719	89	-	622680	622819	255,0,0	2	37,45	0,94
I	622680	622819	N-starvation_4hrs.JUNC00001869	29	-	622680	622819	255,0,0	2	37,45	0,94
I	622680	622819	N-starvation_72hrs.JUNC00002183	39	-	622680	622819	255,0,0	2	37,45	0,94
I	623170	623332	ammonia.JUNC00001648	15	-	623170	623332	255,0,0	2	46,37	0,125
I	623170	623336	nitrate.JUNC00001720	20	-	623170	623336	255,0,0	2	46,41	0,125
I	623170	623337	complete.JUNC00001783	27	-	623170	623337	255,0,0	2	46,42	0,125
I	623171	623324	N-starvation_4hrs.JUNC00001870	4	-	623171	623324	255,0,0	2	45,29	0,124
I	623173	623328	N-starvation_72hrs.JUNC00002184	7	-	623173	623328	255,0,0	2	43,33	0,122
I	623344	623440	complete.JUNC00001784	1	-	623344	623440	255,0,0	2	21,29	0,67
I	623974	624219	N-starvation_4hrs.JUNC00001871	38	-	623974	624219	255,0,0	2	46,45	0,200
I	623977	624219	N-starvation_72hrs.JUNC00002185	33	-	623977	624219	255,0,0	2	43,45	0,197
I	623978	624219	ammonia.JUNC00001649	10	-	623978	624219	255,0,0	2	42,45	0,196
I	623989	624197	complete.JUNC00001785	3	-	623989	624197	255,0,0	2	31,23	0,185
I	623993	624219	nitrate.JUNC00001721	6	-	623993	624219	255,0,0	2	27,45	0,181
I	625311	625529	N-starvation_4hrs.JUNC00001872	7	-	625311	625529	255,0,0	2	45,39	0,179
I	625318	625530	N-starvation_72hrs.JUNC00002186	4	-	625318	625530	255,0,0	2	38,40	0,172
I	625320	625504	ammonia.JUNC00001650	1	-	625320	625504	255,0,0	2	36,14	0,170
I	625320	625516	nitrate.JUNC00001722	2	-	625320	625516	255,0,0	2	36,26	0,170
I	625561	625749	N-starvation_4hrs.JUNC00001873	9	-	625561	625749	255,0,0	2	44,33	0,155
I	625575	625763	N-starvation_72hrs.JUNC00002187	14	-	625575	625763	255,0,0	2	30,47	0,141
I	625581	625749	complete.JUNC00001786	2	-	625581	625749	255,0,0	2	24,33	0,135
I	625581	625749	nitrate.JUNC00001723	3	-	625581	625749	255,0,0	2	24,33	0,135
I	625928	626076	N-starvation_72hrs.JUNC00002188	23	-	625928	626076	255,0,0	2	47,42	0,106
I	625930	626070	N-starvation_4hrs.JUNC00001874	12	-	625930	626070	255,0,0	2	45,36	0,104
I	625935	626070	nitrate.JUNC00001724	4	-	625935	626070	255,0,0	2	40,36	0,99
I	625939	626076	ammonia.JUNC00001651	4	-	625939	626076	255,0,0	2	36,42	0,95
I	625961	626070	complete.JUNC00001787	1	-	625961	626070	255,0,0	2	14,36	0,73
I	629322	629446	N-starvation_4hrs.JUNC00001875	5	+	629322	629446	255,0,0	2	47,16	0,108
I	629328	629443	ammonia.JUNC00001652	2	+	629328	629443	255,0,0	2	41,13	0,102
I	629331	629451	N-starvation_72hrs.JUNC00002189	3	+	629331	629451	255,0,0	2	38,21	0,99
I	629335	629475	complete.JUNC00001788	2	+	629335	629475	255,0,0	2	34,45	0,95
I	629471	629605	N-starvation_72hrs.JUNC00002190	17	+	629471	629605	255,0,0	2	44,36	0,98
I	629472	629614	complete.JUNC00001789	11	+	629472	629614	255,0,0	2	43,45	0,97
I	629473	629605	N-starvation_4hrs.JUNC00001876	14	+	629473	629605	255,0,0	2	42,36	0,96
I	629489	629593	ammonia.JUNC00001653	4	+	629489	629593	255,0,0	2	26,24	0,80
I	629489	629605	nitrate.JUNC00001725	6	+	629489	629605	255,0,0	2	26,36	0,80
I	629699	629815	ammonia.JUNC00001654	6	+	629699	629815	255,0,0	2	35,30	0,86
I	629709	629815	nitrate.JUNC00001726	5	+	629709	629815	255,0,0	2	25,30	0,76
I	629712	629816	N-starvation_4hrs.JUNC00001877	12	+	629712	629816	255,0,0	2	22,31	0,73
I	629714	629815	complete.JUNC00001790	2	+	629714	629815	255,0,0	2	20,30	0,71
I	629714	629822	N-starvation_72hrs.JUNC00002191	8	+	629714	629822	255,0,0	2	20,37	0,71
I	629854	629969	complete.JUNC00001791	2	+	629854	629969	255,0,0	2	39,23	0,92
I	629857	629963	nitrate.JUNC00001727	2	+	629857	629963	255,0,0	2	36,17	0,89
I	629857	629990	N-starvation_72hrs.JUNC00002192	6	+	629857	629990	255,0,0	2	36,44	0,89
I	629858	629993	ammonia.JUNC00001655	3	+	629858	629993	255,0,0	2	35,47	0,88
I	629860	629993	N-starvation_4hrs.JUNC00001878	8	+	629860	629993	255,0,0	2	33,47	0,86
I	631214	631394	N-starvation_72hrs.JUNC00002193	5	+	631214	631394	255,0,0	2	44,33	0,147
I	631215	631384	nitrate.JUNC00001728	7	+	631215	631384	255,0,0	2	43,23	0,146
I	631221	631385	N-starvation_4hrs.JUNC00001879	4	+	631221	631385	255,0,0	2	37,24	0,140
I	631227	631384	ammonia.JUNC00001656	2	+	631227	631384	255,0,0	2	31,23	0,134
I	631229	631384	complete.JUNC00001792	2	+	631229	631384	255,0,0	2	29,23	0,132
I	631339	631589	N-starvation_72hrs.JUNC00002194	9	+	631339	631589	255,0,0	2	45,18	0,232
I	631361	631589	ammonia.JUNC00001657	4	+	631361	631589	255,0,0	2	23,18	0,210
I	631361	631589	complete.JUNC00001793	7	+	631361	631589	255,0,0	2	23,18	0,210
I	631361	631589	nitrate.JUNC00001729	9	+	631361	631589	255,0,0	2	23,18	0,210
I	631361	631611	N-starvation_4hrs.JUNC00001880	8	+	631361	631611	255,0,0	2	23,40	0,210
I	631545	631743	nitrate.JUNC00001730	9	+	631545	631743	255,0,0	2	44,43	0,155
I	631545	631744	N-starvation_72hrs.JUNC00002195	28	+	631545	631744	255,0,0	2	44,44	0,155
I	631557	631744	N-starvation_4hrs.JUNC00001881	15	+	631557	631744	255,0,0	2	32,44	0,143
I	631571	631732	ammonia.JUNC00001658	6	+	631571	631732	255,0,0	2	18,32	0,129
I	631571	631732	complete.JUNC00001794	8	+	631571	631732	255,0,0	2	18,32	0,129
I	631965	632111	ammonia.JUNC00001659	14	+	631965	632111	255,0,0	2	42,44	0,102
I	631966	632111	N-starvation_4hrs.JUNC00001882	13	+	631966	632111	255,0,0	2	41,44	0,101
I	631966	632114	complete.JUNC00001795	13	+	631966	632114	255,0,0	2	41,47	0,101
I	631967	632114	nitrate.JUNC00001731	7	+	631967	632114	255,0,0	2	40,47	0,100
I	631967	632114	N-starvation_72hrs.JUNC00002196	26	+	631967	632114	255,0,0	2	40,47	0,100
I	632770	632908	N-starvation_72hrs.JUNC00002197	10	+	632770	632908	255,0,0	2	46,36	0,102
I	632772	632908	ammonia.JUNC00001660	2	+	632772	632908	255,0,0	2	44,36	0,100
I	632773	632915	N-starvation_4hrs.JUNC00001883	17	+	632773	632915	255,0,0	2	43,43	0,99
I	632775	632908	complete.JUNC00001796	9	+	632775	632908	255,0,0	2	41,36	0,97
I	632778	632908	nitrate.JUNC00001732	3	+	632778	632908	255,0,0	2	38,36	0,94
I	633022	633157	N-starvation_72hrs.JUNC00002198	4	+	633022	633157	255,0,0	2	47,31	0,104
I	633038	633145	complete.JUNC00001797	1	+	633038	633145	255,0,0	2	31,19	0,88
I	633050	633157	nitrate.JUNC00001733	1	+	633050	633157	255,0,0	2	19,31	0,76
I	633050	633157	N-starvation_4hrs.JUNC00001884	1	+	633050	633157	255,0,0	2	19,31	0,76
I	637566	637701	complete.JUNC00001798	2	-	637566	637701	255,0,0	2	41,44	0,91
I	637569	637700	N-starvation_72hrs.JUNC00002199	16	-	637569	637700	255,0,0	2	38,43	0,88
I	637578	637699	N-starvation_4hrs.JUNC00001885	8	-	637578	637699	255,0,0	2	29,42	0,79
I	637581	637704	ammonia.JUNC00001661	5	-	637581	637704	255,0,0	2	26,47	0,76
I	638445	638577	N-starvation_72hrs.JUNC00002200	36	-	638445	638577	255,0,0	2	37,42	0,90
I	638446	638568	nitrate.JUNC00001734	10	-	638446	638568	255,0,0	2	36,33	0,89
I	638449	638575	complete.JUNC00001799	7	-	638449	638575	255,0,0	2	33,40	0,86
I	638450	638553	ammonia.JUNC00001662	3	-	638450	638553	255,0,0	2	32,18	0,85
I	638450	638582	N-starvation_4hrs.JUNC00001886	13	-	638450	638582	255,0,0	2	32,47	0,85
I	638764	638882	nitrate.JUNC00001735	3	-	638764	638882	255,0,0	2	43,27	0,91
I	638764	638895	N-starvation_72hrs.JUNC00002201	21	-	638764	638895	255,0,0	2	43,40	0,91
I	638765	638868	complete.JUNC00001800	5	-	638765	638868	255,0,0	2	42,13	0,90
I	638767	638900	ammonia.JUNC00001663	3	-	638767	638900	255,0,0	2	40,45	0,88
I	638770	638893	N-starvation_4hrs.JUNC00001887	2	-	638770	638893	255,0,0	2	37,38	0,85
I	640905	641050	N-starvation_72hrs.JUNC00002202	14	-	640905	641050	255,0,0	2	39,40	0,105
I	641076	641263	N-starvation_72hrs.JUNC00002203	2	-	641076	641263	255,0,0	2	23,41	0,146
I	643450	643560	complete.JUNC00001801	1	+	643450	643560	255,0,0	2	39,11	0,99
I	643464	643594	N-starvation_72hrs.JUNC00002204	3	+	643464	643594	255,0,0	2	25,45	0,85
I	643465	643575	nitrate.JUNC00001736	1	+	643465	643575	255,0,0	2	24,26	0,84
I	643466	643584	ammonia.JUNC00001664	2	+	643466	643584	255,0,0	2	23,35	0,83
I	643474	643594	N-starvation_4hrs.JUNC00001888	5	+	643474	643594	255,0,0	2	15,45	0,75
I	644540	644667	nitrate.JUNC00001737	6	+	644540	644667	255,0,0	2	32,46	0,81
I	644559	644667	ammonia.JUNC00001665	5	+	644559	644667	255,0,0	2	13,46	0,62
I	644564	644663	N-starvation_4hrs.JUNC00001889	1	+	644564	644663	255,0,0	2	8,42	0,57
I	644564	644667	N-starvation_72hrs.JUNC00002205	6	+	644564	644667	255,0,0	2	8,46	0,57
I	645845	646010	ammonia.JUNC00001668	18	+	645845	646010	255,0,0	2	44,45	0,120
I	645849	646009	N-starvation_72hrs.JUNC00002207	43	+	645849	646009	255,0,0	2	40,44	0,116
I	645853	645992	nitrate.JUNC00001738	4	+	645853	645992	255,0,0	2	36,36	0,103
I	645853	645994	ammonia.JUNC00001666	1	+	645853	645994	255,0,0	2	21,29	0,112
I	645860	645994	N-starvation_72hrs.JUNC00002206	14	+	645860	645994	255,0,0	2	29,38	0,96
I	645860	646001	complete.JUNC00001802	3	+	645860	646001	255,0,0	2	29,45	0,96
I	645860	646002	N-starvation_4hrs.JUNC00001891	25	+	645860	646002	255,0,0	2	29,37	0,105
I	645860	646007	complete.JUNC00001803	10	+	645860	646007	255,0,0	2	29,42	0,105
I	645860	646010	nitrate.JUNC00001739	13	+	645860	646010	255,0,0	2	29,45	0,105
I	645863	645985	N-starvation_4hrs.JUNC00001890	2	+	645863	645985	255,0,0	2	26,29	0,93
I	645868	645981	N-starvation_4hrs.JUNC00001892	1	+	645868	645981	255,0,0	2	25,25	0,88
I	645875	645992	ammonia.JUNC00001667	1	+	645875	645992	255,0,0	2	14,36	0,81
I	646074	646374	complete.JUNC00001804	36	+	646074	646374	255,0,0	2	46,47	0,253
I	646075	646372	nitrate.JUNC00001740	21	+	646075	646372	255,0,0	2	45,45	0,252
I	646076	646368	ammonia.JUNC00001669	16	+	646076	646368	255,0,0	2	44,41	0,251
I	646076	646373	N-starvation_4hrs.JUNC00001893	43	+	646076	646373	255,0,0	2	44,46	0,251
I	646076	646374	N-starvation_72hrs.JUNC00002208	100	+	646076	646374	255,0,0	2	44,47	0,251
I	646446	646590	ammonia.JUNC00001670	12	+	646446	646590	255,0,0	2	45,44	0,100
I	646446	646590	N-starvation_4hrs.JUNC00001894	61	+	646446	646590	255,0,0	2	45,44	0,100
I	646446	646593	complete.JUNC00001805	19	+	646446	646593	255,0,0	2	45,47	0,100
I	646451	646591	nitrate.JUNC00001741	37	+	646451	646591	255,0,0	2	40,45	0,95
I	646451	646591	N-starvation_72hrs.JUNC00002209	57	+	646451	646591	255,0,0	2	40,45	0,95
I	646593	646728	complete.JUNC00001806	19	+	646593	646728	255,0,0	2	47,36	0,99
I	646594	646729	nitrate.JUNC00001742	13	+	646594	646729	255,0,0	2	46,37	0,98
I	646602	646735	N-starvation_4hrs.JUNC00001895	50	+	646602	646735	255,0,0	2	38,43	0,90
I	646607	646723	ammonia.JUNC00001671	9	+	646607	646723	255,0,0	2	33,31	0,85
I	646607	646732	N-starvation_72hrs.JUNC00002210	61	+	646607	646732	255,0,0	2	33,40	0,85
I	646619	646721	nitrate.JUNC00001743	1	+	646619	646721	255,0,0	2	28,22	0,80
I	646621	646723	complete.JUNC00001807	1	+	646621	646723	255,0,0	2	26,24	0,78
I	646626	646728	N-starvation_72hrs.JUNC00002211	1	+	646626	646728	255,0,0	2	21,29	0,73
I	646779	646923	N-starvation_4hrs.JUNC00001896	45	+	646779	646923	255,0,0	2	47,42	0,102
I	646782	646921	complete.JUNC00001808	11	+	646782	646921	255,0,0	2	44,40	0,99
I	646788	646922	N-starvation_72hrs.JUNC00002212	45	+	646788	646922	255,0,0	2	38,41	0,93
I	646793	646920	ammonia.JUNC00001672	3	+	646793	646920	255,0,0	2	33,39	0,88
I	646793	646920	nitrate.JUNC00001744	9	+	646793	646920	255,0,0	2	33,39	0,88
I	647632	647895	ammonia.JUNC00001673	18	+	647632	647895	255,0,0	2	47,44	0,219
I	647632	647897	N-starvation_72hrs.JUNC00002213	55	+	647632	647897	255,0,0	2	47,46	0,219
I	647633	647897	complete.JUNC00001809	33	+	647633	647897	255,0,0	2	46,46	0,218
I	647636	647897	nitrate.JUNC00001745	35	+	647636	647897	255,0,0	2	43,46	0,215
I	647636	647897	N-starvation_4hrs.JUNC00001897	37	+	647636	647897	255,0,0	2	43,46	0,215
I	648119	648306	ammonia.JUNC00001674	70	+	648119	648306	255,0,0	2	47,41	0,146
I	648121	648306	complete.JUNC00001810	184	+	648121	648306	255,0,0	2	45,41	0,144
I	648121	648306	N-starvation_4hrs.JUNC00001898	236	+	648121	648306	255,0,0	2	45,41	0,144
I	648126	648306	N-starvation_72hrs.JUNC00002214	259	+	648126	648306	255,0,0	2	40,41	0,139
I	648130	648307	nitrate.JUNC00001746	144	+	648130	648307	255,0,0	2	36,42	0,135
I	648305	648439	complete.JUNC00001811	1	+	648305	648439	255,0,0	2	24,26	0,108
I	648309	648454	N-starvation_72hrs.JUNC00002215	483	+	648309	648454	255,0,0	2	46,41	0,104
I	648310	648454	ammonia.JUNC00001675	264	+	648310	648454	255,0,0	2	45,41	0,103
I	648310	648457	complete.JUNC00001812	626	+	648310	648457	255,0,0	2	45,44	0,103
I	648310	648457	N-starvation_4hrs.JUNC00001899	462	+	648310	648457	255,0,0	2	45,44	0,103
I	648310	648459	nitrate.JUNC00001747	387	+	648310	648459	255,0,0	2	45,46	0,103
I	649505	649666	N-starvation_72hrs.JUNC00002216	35	-	649505	649666	255,0,0	2	44,46	0,115
I	649506	649666	nitrate.JUNC00001748	6	-	649506	649666	255,0,0	2	43,46	0,114
I	649506	649666	N-starvation_4hrs.JUNC00001900	18	-	649506	649666	255,0,0	2	43,46	0,114
I	649510	649666	complete.JUNC00001813	8	-	649510	649666	255,0,0	2	39,46	0,110
I	649521	649666	ammonia.JUNC00001676	4	-	649521	649666	255,0,0	2	28,46	0,99
I	650507	650638	nitrate.JUNC00001749	5	-	650507	650638	255,0,0	2	45,35	0,96
I	650508	650636	N-starvation_4hrs.JUNC00001901	10	-	650508	650636	255,0,0	2	44,33	0,95
I	650508	650649	N-starvation_72hrs.JUNC00002217	18	-	650508	650649	255,0,0	2	44,46	0,95
I	650508	650651	complete.JUNC00001814	8	-	650508	650651	255,0,0	2	44,48	0,95
I	650509	650634	ammonia.JUNC00001677	2	-	650509	650634	255,0,0	2	43,31	0,94
I	652003	652132	N-starvation_4hrs.JUNC00001902	19	-	652003	652132	255,0,0	2	44,33	0,96
I	652003	652145	N-starvation_72hrs.JUNC00002218	55	-	652003	652145	255,0,0	2	44,46	0,96
I	652004	652132	nitrate.JUNC00001750	8	-	652004	652132	255,0,0	2	43,33	0,95
I	652010	652131	ammonia.JUNC00001678	4	-	652010	652131	255,0,0	2	37,32	0,89
I	652010	652132	complete.JUNC00001815	13	-	652010	652132	255,0,0	2	37,33	0,89
I	652151	652312	N-starvation_72hrs.JUNC00002219	14	-	652151	652312	255,0,0	2	48,44	0,117
I	652153	652312	complete.JUNC00001816	10	-	652153	652312	255,0,0	2	46,44	0,115
I	652155	652308	N-starvation_4hrs.JUNC00001903	6	-	652155	652308	255,0,0	2	44,40	0,113
I	652160	652279	nitrate.JUNC00001751	2	-	652160	652279	255,0,0	2	39,11	0,108
I	652342	652456	N-starvation_72hrs.JUNC00002220	57	-	652342	652456	255,0,0	2	44,23	0,91
I	652342	652458	N-starvation_4hrs.JUNC00001904	27	-	652342	652458	255,0,0	2	44,25	0,91
I	652343	652456	complete.JUNC00001817	16	-	652343	652456	255,0,0	2	43,23	0,90
I	652343	652458	ammonia.JUNC00001679	7	-	652343	652458	255,0,0	2	43,25	0,90
I	652355	652458	nitrate.JUNC00001752	8	-	652355	652458	255,0,0	2	31,25	0,78
I	652418	652577	N-starvation_72hrs.JUNC00002221	31	-	652418	652577	255,0,0	2	38,23	0,136
I	652433	652570	complete.JUNC00001818	6	-	652433	652570	255,0,0	2	23,16	0,121
I	652433	652570	nitrate.JUNC00001753	6	-	652433	652570	255,0,0	2	23,16	0,121
I	652433	652570	N-starvation_4hrs.JUNC00001905	16	-	652433	652570	255,0,0	2	23,16	0,121
I	652433	652573	ammonia.JUNC00001680	6	-	652433	652573	255,0,0	2	23,19	0,121
I	652553	652714	N-starvation_4hrs.JUNC00001906	10	-	652553	652714	255,0,0	2	17,40	0,121
I	652554	652688	nitrate.JUNC00001754	2	-	652554	652688	255,0,0	2	16,14	0,120
I	652554	652714	ammonia.JUNC00001681	3	-	652554	652714	255,0,0	2	16,40	0,120
I	652554	652714	N-starvation_72hrs.JUNC00002222	16	-	652554	652714	255,0,0	2	16,40	0,120
I	652554	652723	complete.JUNC00001819	8	-	652554	652723	255,0,0	2	16,49	0,120
I	653737	653882	N-starvation_4hrs.JUNC00001907	33	-	653737	653882	255,0,0	2	46,38	0,107
I	653737	653887	nitrate.JUNC00001755	19	-	653737	653887	255,0,0	2	46,43	0,107
I	653742	653869	complete.JUNC00001820	8	-	653742	653869	255,0,0	2	41,25	0,102
I	653742	653882	ammonia.JUNC00001682	15	-	653742	653882	255,0,0	2	41,38	0,102
I	653742	653887	N-starvation_72hrs.JUNC00002223	20	-	653742	653887	255,0,0	2	41,43	0,102
I	653953	654137	complete.JUNC00001821	13	-	653953	654137	255,0,0	2	46,46	0,138
I	653953	654137	nitrate.JUNC00001756	17	-	653953	654137	255,0,0	2	46,46	0,138
I	653955	654126	N-starvation_72hrs.JUNC00002224	13	-	653955	654126	255,0,0	2	44,35	0,136
I	653963	654137	N-starvation_4hrs.JUNC00001908	11	-	653963	654137	255,0,0	2	36,46	0,128
I	653966	654126	ammonia.JUNC00001683	7	-	653966	654126	255,0,0	2	33,35	0,125
I	653971	654146	N-starvation_72hrs.JUNC00002225	3	+	653971	654146	255,0,0	2	38,42	0,133
I	653983	654128	N-starvation_4hrs.JUNC00001909	2	+	653983	654128	255,0,0	2	26,24	0,121
I	654138	654283	nitrate.JUNC00001757	38	-	654138	654283	255,0,0	2	43,46	0,99
I	654138	654283	N-starvation_4hrs.JUNC00001910	55	-	654138	654283	255,0,0	2	43,46	0,99
I	654139	654283	complete.JUNC00001822	39	-	654139	654283	255,0,0	2	42,46	0,98
I	654139	654283	N-starvation_72hrs.JUNC00002226	52	-	654139	654283	255,0,0	2	42,46	0,98
I	654139	654285	ammonia.JUNC00001684	26	-	654139	654285	255,0,0	2	42,48	0,98
I	660779	660956	complete.JUNC00001823	18	+	660779	660956	255,0,0	2	49,47	0,130
I	660783	660950	N-starvation_4hrs.JUNC00001911	15	+	660783	660950	255,0,0	2	45,41	0,126
I	660791	660939	nitrate.JUNC00001758	22	+	660791	660939	255,0,0	2	37,30	0,118
I	660792	660941	N-starvation_72hrs.JUNC00002227	12	+	660792	660941	255,0,0	2	36,32	0,117
I	660792	660945	ammonia.JUNC00001685	12	+	660792	660945	255,0,0	2	36,36	0,117
I	662134	662279	N-starvation_4hrs.JUNC00001912	19	+	662134	662279	255,0,0	2	48,42	0,103
I	662134	662281	N-starvation_72hrs.JUNC00002228	80	+	662134	662281	255,0,0	2	48,44	0,103
I	662138	662278	nitrate.JUNC00001759	8	+	662138	662278	255,0,0	2	44,41	0,99
I	662139	662269	ammonia.JUNC00001686	10	+	662139	662269	255,0,0	2	43,32	0,98
I	662140	662278	complete.JUNC00001824	12	+	662140	662278	255,0,0	2	42,41	0,97
I	662901	663016	ammonia.JUNC00001687	6	+	662901	663016	255,0,0	2	45,22	0,93
I	662901	663022	N-starvation_72hrs.JUNC00002229	70	+	662901	663022	255,0,0	2	45,28	0,93
I	662903	663027	complete.JUNC00001825	11	+	662903	663027	255,0,0	2	43,33	0,91
I	662905	663041	N-starvation_4hrs.JUNC00001913	10	+	662905	663041	255,0,0	2	41,47	0,89
I	662907	663005	nitrate.JUNC00001760	1	+	662907	663005	255,0,0	2	39,11	0,87
I	664325	664455	N-starvation_72hrs.JUNC00002230	4	+	664325	664455	255,0,0	2	43,28	0,102
I	667655	667797	complete.JUNC00001826	7	+	667655	667797	255,0,0	2	44,41	0,101
I	667657	667784	nitrate.JUNC00001761	4	+	667657	667784	255,0,0	2	42,28	0,99
I	667660	667781	ammonia.JUNC00001688	3	+	667660	667781	255,0,0	2	39,25	0,96
I	670106	670363	nitrate.JUNC00001762	3	+	670106	670363	255,0,0	2	42,24	0,233
I	670107	670372	N-starvation_72hrs.JUNC00002231	19	+	670107	670372	255,0,0	2	41,33	0,232
I	670108	670372	N-starvation_4hrs.JUNC00001914	8	+	670108	670372	255,0,0	2	40,33	0,231
I	670115	670362	complete.JUNC00001827	5	+	670115	670362	255,0,0	2	33,23	0,224
I	670121	670365	ammonia.JUNC00001689	2	+	670121	670365	255,0,0	2	27,26	0,218
I	671990	672123	N-starvation_4hrs.JUNC00001915	4	+	671990	672123	255,0,0	2	42,43	0,90
I	671993	672091	nitrate.JUNC00001763	1	+	671993	672091	255,0,0	2	39,11	0,87
I	672006	672117	complete.JUNC00001828	2	+	672006	672117	255,0,0	2	26,37	0,74
I	672012	672127	N-starvation_72hrs.JUNC00002232	5	+	672012	672127	255,0,0	2	20,47	0,68
I	674174	674322	N-starvation_72hrs.JUNC00002234	27	+	674174	674322	255,0,0	2	44,44	0,104
I	674176	674312	complete.JUNC00001829	6	+	674176	674312	255,0,0	2	42,34	0,102
I	674176	674313	N-starvation_4hrs.JUNC00001917	6	+	674176	674313	255,0,0	2	42,35	0,102
I	674176	674314	nitrate.JUNC00001764	4	+	674176	674314	255,0,0	2	42,36	0,102
I	674190	674300	N-starvation_4hrs.JUNC00001916	2	-	674190	674300	255,0,0	2	25,25	0,85
I	674192	674302	N-starvation_72hrs.JUNC00002233	1	-	674192	674302	255,0,0	2	23,27	0,83
I	674283	674442	complete.JUNC00001830	21	+	674283	674442	255,0,0	2	41,32	0,127
I	674283	674444	N-starvation_4hrs.JUNC00001918	6	+	674283	674444	255,0,0	2	41,34	0,127
I	674283	674445	N-starvation_72hrs.JUNC00002235	52	+	674283	674445	255,0,0	2	41,35	0,127
I	674284	674439	nitrate.JUNC00001765	14	+	674284	674439	255,0,0	2	40,29	0,126
I	674286	674448	ammonia.JUNC00001690	10	+	674286	674448	255,0,0	2	38,38	0,124
I	676032	676146	complete.JUNC00001831	5	+	676032	676146	255,0,0	2	41,23	0,91
I	676032	676155	N-starvation_72hrs.JUNC00002236	15	+	676032	676155	255,0,0	2	41,32	0,91
I	676033	676135	N-starvation_4hrs.JUNC00001919	3	+	676033	676135	255,0,0	2	40,12	0,90
I	676033	676148	ammonia.JUNC00001691	2	+	676033	676148	255,0,0	2	40,25	0,90
I	676035	676135	nitrate.JUNC00001766	2	+	676035	676135	255,0,0	2	38,12	0,88
I	677519	677689	nitrate.JUNC00001767	8	-	677519	677689	255,0,0	2	44,41	0,129
I	677519	677689	N-starvation_4hrs.JUNC00001920	39	-	677519	677689	255,0,0	2	44,41	0,129
I	677519	677693	N-starvation_72hrs.JUNC00002237	63	-	677519	677693	255,0,0	2	44,45	0,129
I	677519	677694	complete.JUNC00001832	21	-	677519	677694	255,0,0	2	44,46	0,129
I	677521	677684	ammonia.JUNC00001692	6	-	677521	677684	255,0,0	2	42,36	0,127
I	679787	679898	ammonia.JUNC00001693	1	+	679787	679898	255,0,0	2	27,23	0,88
I	680370	680918	complete.JUNC00001833	2	+	680370	680918	255,0,0	2	27,23	0,525
I	680378	680937	N-starvation_72hrs.JUNC00002238	4	+	680378	680937	255,0,0	2	19,42	0,517
I	680706	680933	nitrate.JUNC00001768	55	+	680706	680933	255,0,0	2	46,38	0,189
I	680706	680933	N-starvation_4hrs.JUNC00001921	50	+	680706	680933	255,0,0	2	46,38	0,189
I	680706	680938	complete.JUNC00001834	204	+	680706	680938	255,0,0	2	46,43	0,189
I	680706	680938	N-starvation_72hrs.JUNC00002239	753	+	680706	680938	255,0,0	2	46,43	0,189
I	680713	680933	ammonia.JUNC00001694	39	+	680713	680933	255,0,0	2	39,38	0,182
I	682341	682483	N-starvation_4hrs.JUNC00001922	12	+	682341	682483	255,0,0	2	47,45	0,97
I	682341	682483	N-starvation_72hrs.JUNC00002240	168	+	682341	682483	255,0,0	2	47,45	0,97
I	682343	682483	complete.JUNC00001835	19	+	682343	682483	255,0,0	2	45,45	0,95
I	682346	682483	nitrate.JUNC00001769	8	+	682346	682483	255,0,0	2	42,45	0,92
I	682347	682484	ammonia.JUNC00001695	10	+	682347	682484	255,0,0	2	41,46	0,91
I	682436	682583	nitrate.JUNC00001770	10	+	682436	682583	255,0,0	2	47,36	0,111
I	682436	682589	N-starvation_72hrs.JUNC00002241	137	+	682436	682589	255,0,0	2	47,42	0,111
I	682438	682561	N-starvation_4hrs.JUNC00001923	3	+	682438	682561	255,0,0	2	45,14	0,109
I	682438	682585	ammonia.JUNC00001696	7	+	682438	682585	255,0,0	2	45,38	0,109
I	682438	682595	complete.JUNC00001836	10	+	682438	682595	255,0,0	2	45,48	0,109
I	683816	683980	N-starvation_4hrs.JUNC00001924	15	+	683816	683980	255,0,0	2	47,48	0,116
I	683817	683973	complete.JUNC00001837	14	+	683817	683973	255,0,0	2	46,41	0,115
I	683820	683978	nitrate.JUNC00001771	2	+	683820	683978	255,0,0	2	43,46	0,112
I	683826	683973	N-starvation_72hrs.JUNC00002242	9	+	683826	683973	255,0,0	2	37,41	0,106
I	683854	683973	ammonia.JUNC00001697	3	+	683854	683973	255,0,0	2	9,41	0,78
I	683950	684072	nitrate.JUNC00001772	2	+	683950	684072	255,0,0	2	45,12	0,110
I	683952	684072	ammonia.JUNC00001698	3	+	683952	684072	255,0,0	2	43,12	0,108
I	683952	684072	N-starvation_4hrs.JUNC00001925	9	+	683952	684072	255,0,0	2	43,12	0,108
I	683952	684072	N-starvation_72hrs.JUNC00002243	4	+	683952	684072	255,0,0	2	43,12	0,108
I	683953	684073	complete.JUNC00001838	5	+	683953	684073	255,0,0	2	42,13	0,107
I	684503	684607	nitrate.JUNC00001773	1	+	684503	684607	255,0,0	2	32,18	0,86
I	684503	684607	N-starvation_4hrs.JUNC00001926	1	+	684503	684607	255,0,0	2	32,18	0,86
I	684503	684633	N-starvation_72hrs.JUNC00002244	21	+	684503	684633	255,0,0	2	32,44	0,86
I	694036	694152	N-starvation_4hrs.JUNC00001927	5	-	694036	694152	255,0,0	2	47,24	0,92
I	694040	694164	complete.JUNC00001839	11	-	694040	694164	255,0,0	2	43,36	0,88
I	694043	694167	ammonia.JUNC00001699	2	-	694043	694167	255,0,0	2	40,39	0,85
I	694043	694167	N-starvation_72hrs.JUNC00002245	7	-	694043	694167	255,0,0	2	40,39	0,85
I	694521	694664	ammonia.JUNC00001700	8	-	694521	694664	255,0,0	2	42,48	0,95
I	694533	694664	N-starvation_4hrs.JUNC00001928	12	-	694533	694664	255,0,0	2	30,48	0,83
I	694541	694664	complete.JUNC00001840	19	-	694541	694664	255,0,0	2	22,48	0,75
I	694549	694659	N-starvation_72hrs.JUNC00002246	13	-	694549	694659	255,0,0	2	14,43	0,67
I	694550	694662	nitrate.JUNC00001774	6	-	694550	694662	255,0,0	2	13,46	0,66
I	695692	695801	nitrate.JUNC00001775	3	+	695692	695801	255,0,0	2	34,27	0,82
I	695692	695817	N-starvation_72hrs.JUNC00002247	9	+	695692	695817	255,0,0	2	34,43	0,82
I	695697	695817	complete.JUNC00001841	6	+	695697	695817	255,0,0	2	29,43	0,77
I	695700	695817	N-starvation_4hrs.JUNC00001929	5	+	695700	695817	255,0,0	2	26,43	0,74
I	695702	695806	ammonia.JUNC00001701	3	+	695702	695806	255,0,0	2	24,32	0,72
I	695919	696027	nitrate.JUNC00001776	13	+	695919	696027	255,0,0	2	47,12	0,96
I	695919	696047	N-starvation_72hrs.JUNC00002248	12	+	695919	696047	255,0,0	2	47,32	0,96
I	695919	696049	complete.JUNC00001842	15	+	695919	696049	255,0,0	2	47,34	0,96
I	695920	696060	N-starvation_4hrs.JUNC00001930	19	+	695920	696060	255,0,0	2	46,45	0,95
I	695927	696061	ammonia.JUNC00001702	4	+	695927	696061	255,0,0	2	39,46	0,88
I	699859	699979	N-starvation_72hrs.JUNC00002249	3	-	699859	699979	255,0,0	2	23,42	0,78
I	699859	699980	complete.JUNC00001843	3	-	699859	699980	255,0,0	2	23,43	0,78
I	699874	699979	nitrate.JUNC00001777	1	-	699874	699979	255,0,0	2	8,42	0,63
I	699874	699979	N-starvation_4hrs.JUNC00001931	1	-	699874	699979	255,0,0	2	8,42	0,63
I	700681	700832	N-starvation_4hrs.JUNC00001932	234	+	700681	700832	255,0,0	2	48,46	0,105
I	700681	700833	nitrate.JUNC00001778	91	+	700681	700833	255,0,0	2	48,47	0,105
I	700683	700824	complete.JUNC00001844	132	+	700683	700824	255,0,0	2	46,38	0,103
I	700683	700833	N-starvation_72hrs.JUNC00002250	447	+	700683	700833	255,0,0	2	46,47	0,103
I	700684	700821	ammonia.JUNC00001703	135	+	700684	700821	255,0,0	2	45,35	0,102
I	701309	701434	complete.JUNC00001845	14	+	701309	701434	255,0,0	2	28,44	0,81
I	701310	701429	N-starvation_72hrs.JUNC00002251	24	+	701310	701429	255,0,0	2	27,39	0,80
I	701314	701429	N-starvation_4hrs.JUNC00001933	9	+	701314	701429	255,0,0	2	23,39	0,76
I	701316	701431	nitrate.JUNC00001779	5	+	701316	701431	255,0,0	2	21,41	0,74
I	705131	705285	nitrate.JUNC00001780	48	+	705131	705285	255,0,0	2	46,47	0,107
I	705131	705285	N-starvation_72hrs.JUNC00002252	216	+	705131	705285	255,0,0	2	46,47	0,107
I	705131	705286	complete.JUNC00001846	87	+	705131	705286	255,0,0	2	46,48	0,107
I	705131	705286	N-starvation_4hrs.JUNC00001934	120	+	705131	705286	255,0,0	2	46,48	0,107
I	705135	705285	ammonia.JUNC00001704	33	+	705135	705285	255,0,0	2	42,47	0,103
I	705314	705494	N-starvation_72hrs.JUNC00002253	56	+	705314	705494	255,0,0	2	48,46	0,134
I	705317	705491	nitrate.JUNC00001781	14	+	705317	705491	255,0,0	2	45,43	0,131
I	705317	705493	N-starvation_4hrs.JUNC00001935	38	+	705317	705493	255,0,0	2	45,45	0,131
I	705320	705489	ammonia.JUNC00001705	10	+	705320	705489	255,0,0	2	42,41	0,128
I	705320	705492	complete.JUNC00001847	30	+	705320	705492	255,0,0	2	42,44	0,128
I	705337	705473	nitrate.JUNC00001782	5	+	705337	705473	255,0,0	2	27,23	0,113
I	705337	705473	N-starvation_4hrs.JUNC00001936	7	+	705337	705473	255,0,0	2	27,23	0,113
I	705337	705473	N-starvation_72hrs.JUNC00002254	12	+	705337	705473	255,0,0	2	27,23	0,113
I	705337	705484	ammonia.JUNC00001706	4	+	705337	705484	255,0,0	2	27,34	0,113
I	705337	705484	complete.JUNC00001848	10	+	705337	705484	255,0,0	2	27,34	0,113
I	705706	705864	N-starvation_4hrs.JUNC00001937	135	+	705706	705864	255,0,0	2	49,46	0,112
I	705706	705865	N-starvation_72hrs.JUNC00002255	172	+	705706	705865	255,0,0	2	49,47	0,112
I	705711	705863	ammonia.JUNC00001707	36	+	705711	705863	255,0,0	2	44,45	0,107
I	705715	705864	complete.JUNC00001849	39	+	705715	705864	255,0,0	2	40,46	0,103
I	705715	705864	nitrate.JUNC00001783	43	+	705715	705864	255,0,0	2	40,46	0,103
I	705947	706093	N-starvation_4hrs.JUNC00001938	60	+	705947	706093	255,0,0	2	46,47	0,99
I	705948	706093	nitrate.JUNC00001784	15	+	705948	706093	255,0,0	2	45,47	0,98
I	705949	706094	complete.JUNC00001850	47	+	705949	706094	255,0,0	2	44,48	0,97
I	705950	706093	ammonia.JUNC00001708	17	+	705950	706093	255,0,0	2	43,47	0,96
I	705952	706093	N-starvation_72hrs.JUNC00002256	99	+	705952	706093	255,0,0	2	41,47	0,94
I	709022	709163	N-starvation_4hrs.JUNC00001939	6	-	709022	709163	255,0,0	2	41,41	0,100
I	709022	709165	ammonia.JUNC00001709	3	-	709022	709165	255,0,0	2	41,43	0,100
I	709022	709165	nitrate.JUNC00001785	14	-	709022	709165	255,0,0	2	41,43	0,100
I	709022	709165	N-starvation_72hrs.JUNC00002257	4	-	709022	709165	255,0,0	2	41,43	0,100
I	709026	709137	complete.JUNC00001851	2	-	709026	709137	255,0,0	2	37,15	0,96
I	710191	710325	ammonia.JUNC00001710	3	+	710191	710325	255,0,0	2	38,46	0,88
I	710192	710309	nitrate.JUNC00001786	6	+	710192	710309	255,0,0	2	37,30	0,87
I	710194	710315	N-starvation_4hrs.JUNC00001940	6	+	710194	710315	255,0,0	2	35,36	0,85
I	710205	710305	complete.JUNC00001852	1	+	710205	710305	255,0,0	2	24,26	0,74
I	710205	710313	N-starvation_72hrs.JUNC00002258	5	+	710205	710313	255,0,0	2	24,34	0,74
I	712800	712941	ammonia.JUNC00001711	35	-	712800	712941	255,0,0	2	46,36	0,105
I	712800	712950	N-starvation_72hrs.JUNC00002259	107	-	712800	712950	255,0,0	2	46,45	0,105
I	712803	712950	complete.JUNC00001853	40	-	712803	712950	255,0,0	2	43,45	0,102
I	712807	712941	N-starvation_4hrs.JUNC00001941	43	-	712807	712941	255,0,0	2	39,36	0,98
I	712813	712943	nitrate.JUNC00001787	13	-	712813	712943	255,0,0	2	33,38	0,92
I	713120	713275	ammonia.JUNC00001712	9	-	713120	713275	255,0,0	2	46,47	0,108
I	713121	713275	N-starvation_4hrs.JUNC00001942	13	-	713121	713275	255,0,0	2	45,47	0,107
I	713121	713277	nitrate.JUNC00001788	20	-	713121	713277	255,0,0	2	45,49	0,107
I	713121	713277	N-starvation_72hrs.JUNC00002260	42	-	713121	713277	255,0,0	2	45,49	0,107
I	713123	713252	complete.JUNC00001854	9	-	713123	713252	255,0,0	2	43,24	0,105
I	713474	713627	nitrate.JUNC00001789	15	-	713474	713627	255,0,0	2	42,45	0,108
I	713474	713628	N-starvation_4hrs.JUNC00001943	22	-	713474	713628	255,0,0	2	42,46	0,108
I	713474	713628	N-starvation_72hrs.JUNC00002261	51	-	713474	713628	255,0,0	2	42,46	0,108
I	713475	713625	ammonia.JUNC00001713	16	-	713475	713625	255,0,0	2	41,43	0,107
I	713475	713626	complete.JUNC00001855	22	-	713475	713626	255,0,0	2	41,44	0,107
I	714495	714693	nitrate.JUNC00001790	24	-	714495	714693	255,0,0	2	46,43	0,155
I	714496	714694	complete.JUNC00001856	32	-	714496	714694	255,0,0	2	45,44	0,154
I	714497	714679	ammonia.JUNC00001714	17	-	714497	714679	255,0,0	2	44,29	0,153
I	714498	714697	N-starvation_72hrs.JUNC00002262	72	-	714498	714697	255,0,0	2	43,47	0,152
I	714499	714694	N-starvation_4hrs.JUNC00001944	39	-	714499	714694	255,0,0	2	42,44	0,151
I	716093	716406	nitrate.JUNC00001791	89	+	716093	716406	255,0,0	2	46,47	0,266
I	716097	716397	nitrate.JUNC00001793	26	+	716097	716397	255,0,0	2	46,34	0,266
I	716098	716395	N-starvation_72hrs.JUNC00002263	70	+	716098	716395	255,0,0	2	41,36	0,261
I	716099	716398	N-starvation_4hrs.JUNC00001945	45	+	716099	716398	255,0,0	2	40,39	0,260
I	716106	716395	ammonia.JUNC00001717	18	+	716106	716395	255,0,0	2	37,32	0,257
I	716106	716395	N-starvation_72hrs.JUNC00002265	22	+	716106	716395	255,0,0	2	37,32	0,257
I	716106	716397	N-starvation_4hrs.JUNC00001947	9	+	716106	716397	255,0,0	2	37,34	0,257
I	716106	716399	complete.JUNC00001857	49	+	716106	716399	255,0,0	2	33,40	0,253
I	716106	716399	complete.JUNC00001859	21	+	716106	716399	255,0,0	2	37,36	0,257
I	716106	716399	nitrate.JUNC00001792	9	+	716106	716399	255,0,0	2	33,36	0,257
I	716106	716399	N-starvation_4hrs.JUNC00001946	4	+	716106	716399	255,0,0	2	33,36	0,257
I	716106	716401	ammonia.JUNC00001715	49	+	716106	716401	255,0,0	2	33,42	0,253
I	716106	716401	ammonia.JUNC00001716	5	+	716106	716401	255,0,0	2	33,38	0,257
I	716107	716406	complete.JUNC00001858	4	+	716107	716406	255,0,0	2	32,43	0,256
I	716110	716399	N-starvation_72hrs.JUNC00002264	3	+	716110	716399	255,0,0	2	29,36	0,253
I	721297	721416	nitrate.JUNC00001794	1	+	721297	721416	255,0,0	2	37,13	0,106
I	721297	721442	ammonia.JUNC00001718	5	+	721297	721442	255,0,0	2	37,39	0,106
I	729934	730070	complete.JUNC00001860	4	+	729934	730070	255,0,0	2	46,23	0,113
I	729934	730073	N-starvation_4hrs.JUNC00001948	6	+	729934	730073	255,0,0	2	46,26	0,113
I	729934	730080	nitrate.JUNC00001795	9	+	729934	730080	255,0,0	2	46,33	0,113
I	730073	730185	N-starvation_4hrs.JUNC00001949	3	+	730073	730185	255,0,0	2	47,12	0,100
I	730073	730199	ammonia.JUNC00001719	4	+	730073	730199	255,0,0	2	47,26	0,100
I	730075	730210	nitrate.JUNC00001796	3	+	730075	730210	255,0,0	2	45,37	0,98
I	730083	730186	complete.JUNC00001861	1	+	730083	730186	255,0,0	2	37,13	0,90
I	730084	730187	N-starvation_72hrs.JUNC00002266	1	+	730084	730187	255,0,0	2	36,14	0,89
I	731002	731144	ammonia.JUNC00001720	16	-	731002	731144	255,0,0	2	43,43	0,99
I	731002	731146	N-starvation_4hrs.JUNC00001950	19	-	731002	731146	255,0,0	2	43,45	0,99
I	731002	731146	N-starvation_72hrs.JUNC00002267	21	-	731002	731146	255,0,0	2	43,45	0,99
I	731005	731146	complete.JUNC00001862	9	-	731005	731146	255,0,0	2	40,45	0,96
I	731011	731146	nitrate.JUNC00001797	13	-	731011	731146	255,0,0	2	34,45	0,90
I	731163	731288	complete.JUNC00001863	25	-	731163	731288	255,0,0	2	45,30	0,95
I	731163	731288	nitrate.JUNC00001798	11	-	731163	731288	255,0,0	2	45,30	0,95
I	731163	731302	N-starvation_4hrs.JUNC00001951	25	-	731163	731302	255,0,0	2	45,44	0,95
I	731163	731306	N-starvation_72hrs.JUNC00002268	60	-	731163	731306	255,0,0	2	45,48	0,95
I	731164	731306	ammonia.JUNC00001721	6	-	731164	731306	255,0,0	2	44,48	0,94
I	731933	732759	N-starvation_4hrs.JUNC00001952	3	-	731933	732759	255,0,0	2	47,16	0,810
I	731933	732785	N-starvation_72hrs.JUNC00002269	7	-	731933	732785	255,0,0	2	47,42	0,810
I	731935	732785	complete.JUNC00001864	7	-	731935	732785	255,0,0	2	45,42	0,808
I	731948	732787	ammonia.JUNC00001722	3	-	731948	732787	255,0,0	2	32,44	0,795
I	731972	732785	nitrate.JUNC00001799	1	-	731972	732785	255,0,0	2	8,42	0,771
I	734112	734274	N-starvation_72hrs.JUNC00002270	11	-	734112	734274	255,0,0	2	38,45	0,117
I	734114	734272	nitrate.JUNC00001800	9	-	734114	734272	255,0,0	2	36,43	0,115
I	734114	734277	ammonia.JUNC00001723	6	-	734114	734277	255,0,0	2	36,48	0,115
I	734117	734260	complete.JUNC00001865	5	-	734117	734260	255,0,0	2	33,31	0,112
I	734118	734261	N-starvation_4hrs.JUNC00001953	4	-	734118	734261	255,0,0	2	32,32	0,111
I	734468	734590	complete.JUNC00001866	1	-	734468	734590	255,0,0	2	36,14	0,108
I	738182	738326	nitrate.JUNC00001801	49	-	738182	738326	255,0,0	2	47,42	0,102
I	738182	738331	N-starvation_4hrs.JUNC00001954	82	-	738182	738331	255,0,0	2	47,47	0,102
I	738182	738331	N-starvation_72hrs.JUNC00002271	99	-	738182	738331	255,0,0	2	47,47	0,102
I	738183	738324	ammonia.JUNC00001724	34	-	738183	738324	255,0,0	2	46,40	0,101
I	738183	738329	complete.JUNC00001867	42	-	738183	738329	255,0,0	2	46,45	0,101
I	738539	738682	N-starvation_4hrs.JUNC00001955	32	-	738539	738682	255,0,0	2	44,46	0,97
I	738541	738663	ammonia.JUNC00001725	4	-	738541	738663	255,0,0	2	42,27	0,95
I	738541	738682	complete.JUNC00001868	14	-	738541	738682	255,0,0	2	42,46	0,95
I	738541	738682	N-starvation_72hrs.JUNC00002272	35	-	738541	738682	255,0,0	2	42,46	0,95
I	738551	738666	nitrate.JUNC00001802	12	-	738551	738666	255,0,0	2	32,30	0,85
I	741343	741486	complete.JUNC00001869	22	-	741343	741486	255,0,0	2	45,47	0,96
I	741345	741474	ammonia.JUNC00001726	8	-	741345	741474	255,0,0	2	43,35	0,94
I	741345	741479	N-starvation_72hrs.JUNC00002273	36	-	741345	741479	255,0,0	2	43,40	0,94
I	741353	741478	nitrate.JUNC00001803	12	-	741353	741478	255,0,0	2	35,39	0,86
I	741353	741486	N-starvation_4hrs.JUNC00001956	23	-	741353	741486	255,0,0	2	35,47	0,86
I	741480	741605	N-starvation_72hrs.JUNC00002274	8	-	741480	741605	255,0,0	2	46,26	0,99
I	741482	741604	nitrate.JUNC00001804	5	-	741482	741604	255,0,0	2	44,25	0,97
I	741482	741620	N-starvation_4hrs.JUNC00001957	4	-	741482	741620	255,0,0	2	44,41	0,97
I	741483	741593	complete.JUNC00001870	9	-	741483	741593	255,0,0	2	43,14	0,96
I	741484	741587	ammonia.JUNC00001727	1	-	741484	741587	255,0,0	2	42,8	0,95
I	741767	741912	complete.JUNC00001871	34	-	741767	741912	255,0,0	2	46,45	0,100
I	741767	741912	N-starvation_72hrs.JUNC00002275	72	-	741767	741912	255,0,0	2	46,45	0,100
I	741768	741909	nitrate.JUNC00001805	18	-	741768	741909	255,0,0	2	45,42	0,99
I	741768	741915	N-starvation_4hrs.JUNC00001958	34	-	741768	741915	255,0,0	2	45,48	0,99
I	741772	741901	ammonia.JUNC00001728	19	-	741772	741901	255,0,0	2	41,34	0,95
I	741931	742057	N-starvation_4hrs.JUNC00001959	13	-	741931	742057	255,0,0	2	42,34	0,92
I	741931	742062	nitrate.JUNC00001806	8	-	741931	742062	255,0,0	2	42,39	0,92
I	741934	742070	N-starvation_72hrs.JUNC00002276	21	-	741934	742070	255,0,0	2	39,47	0,89
I	741935	742053	ammonia.JUNC00001729	7	-	741935	742053	255,0,0	2	38,30	0,88
I	741939	742070	complete.JUNC00001872	7	-	741939	742070	255,0,0	2	34,47	0,84
I	742095	742243	N-starvation_72hrs.JUNC00002277	69	-	742095	742243	255,0,0	2	45,42	0,106
I	742097	742237	ammonia.JUNC00001730	22	-	742097	742237	255,0,0	2	43,36	0,104
I	742097	742240	nitrate.JUNC00001807	18	-	742097	742240	255,0,0	2	43,39	0,104
I	742097	742243	N-starvation_4hrs.JUNC00001960	24	-	742097	742243	255,0,0	2	43,42	0,104
I	742098	742242	complete.JUNC00001873	29	-	742098	742242	255,0,0	2	42,41	0,103
I	743076	743202	nitrate.JUNC00001808	5	+	743076	743202	255,0,0	2	45,25	0,101
I	743077	743209	N-starvation_72hrs.JUNC00002278	13	+	743077	743209	255,0,0	2	44,32	0,100
[truncated: 82,403 more rows]
