# Supplementary material for: Transcriptome analysis of the filamentous fungus Aspergillus nidulans directed to the global identification of promoters
Source: BMC Genomics. 2013 Dec 3;14(1):847. doi: 10.1186/1471-2164-14-847 (PMC4046813; doi:10.1186/1471-2164-14-847)
Supplement: Supplementary file 6 — Additional file 6: Antisense transcription of annotated loci. Distribution of antisense reads across annotated loci. Raw read counts are shown for all annotated loci longer than 90 bp (n = 10697). 5 loci (CADANIAG00010797, CADANIAG00010663, CADANIAG00010810, CADANIAG00010773, CADANIAG00010682) encoding spliceosomal RNAs and small nucleolar RNAs annotated as on the + strand were manually altered to the - strand. Loci were scored 5’-biased if >40% of reads mapped to the 5’ third and <10% to the 3’ third, 3’-biased if >40% of reads mapped to the 3’ third and <10% to the 5’ third and middle-biased if >75% of reads mapped to the central third. Note that raw read counts were to left, middle and right thirds irrespective of the orientation of the locus. Therefore, for a locus on the positive strand the left third is the 5’ end, while for a locus on the negative strand the left third is the 3’ end. (XLSX 2 MB) [file 12864_2013_5557_MOESM6_ESM.xlsx]

## Sheet: table
				Nitrate	Nitrate	Nitrate	Nitrate	Nitrate	Nitrate	Nitrate	Complete_media	Complete_media	Complete_media	Complete_media	Complete_media	Complete_media	Complete_media	Ammonia	Ammonia	Ammonia	Ammonia	Ammonia	Ammonia	Ammonia	N-starvation_4h	N-starvation_4h	N-starvation_4h	N-starvation_4h	N-starvation_4h	N-starvation_4h	N-starvation_4h	N-starvation_72h	N-starvation_72h	N-starvation_72h	N-starvation_72h	N-starvation_72h	N-starvation_72h	N-starvation_72h	ALL	ALL	ALL	ALL	ALL	ALL	ALL
Locus_id	Gene_Name	Strand	Description	total	left	middle	right	5'-biased	middle-biased	3'-biased	total	left	middle	right	5'-biased	middle-biased	3'-biased	total	left	middle	right	5'-biased	middle-biased	3'-biased	total	left	middle	right	5'-biased	middle-biased	3'-biased	total	left	middle	right	5'-biased	middle-biased	3'-biased	total	left	middle	right	5'-biased	middle-biased	3'-biased
CADANIAG00000001	ANIA_07421	+	hypothetical protein	0	0	0	0	0	0	0	0	0	0	0	0	0	0	0	0	0	0	0	0	0	0	0	0	0	0	0	0	0	0	0	0	0	0	0	0	0	0	0	0	0	0
CADANIAG00000002	ANIA_07420	+	conserved hypothetical protein	0	0	0	0	0	0	0	0	0	0	0	0	0	0	0	0	0	0	0	0	0	0	0	0	0	0	0	0	0	0	0	0	0	0	0	0	0	0	0	0	0	0
CADANIAG00000003	ANIA_11561	-	hypothetical protein	0	0	0	0	0	0	0	0	0	0	0	0	0	0	0	0	0	0	0	0	0	0	0	0	0	0	0	0	0	0	0	0	0	0	0	0	0	0	0	0	0	0
CADANIAG00000004	ANIA_07419	+	conserved hypothetical protein	0	0	0	0	0	0	0	0	0	0	0	0	0	0	0	0	0	0	0	0	0	0	0	0	0	0	0	0	0	0	0	0	0	0	0	0	0	0	0	0	0	0
CADANIAG00000005	ANIA_07418	-	phenol 2-monooxygenase, putative (AFU_orthologue; AFUA_1G13660)	0	0	0	0	0	0	0	0	0	0	0	0	0	0	0	0	0	0	0	0	0	0	0	0	0	0	0	0	0	0	0	0	0	0	0	0	0	0	0	0	0	0
CADANIAG00000006	ANIA_11560	+	hypothetical protein	0	0	0	0	0	0	0	0	0	0	0	0	0	0	0	0	0	0	0	0	0	0	0	0	0	0	0	0	0	0	0	0	0	0	0	0	0	0	0	0	0	0
CADANIAG00000007	ANIA_07417	-	conserved hypothetical protein	0	0	0	0	0	0	0	0	0	0	0	0	0	0	0	0	0	0	0	0	0	0	0	0	0	0	0	0	0	0	0	0	0	0	0	0	0	0	0	0	0	0
CADANIAG00000008	ANIA_11559	-	hypothetical protein	0	0	0	0	0	0	0	0	0	0	0	0	0	0	0	0	0	0	0	0	0	0	0	0	0	0	0	0	0	0	0	0	0	0	0	0	0	0	0	0	0	0
CADANIAG00000009	ANIA_07416	-	conserved hypothetical protein	0	0	0	0	0	0	0	0	0	0	0	0	0	0	0	0	0	0	0	0	0	0	0	0	0	0	0	0	0	0	0	0	0	0	0	0	0	0	0	0	0	0
CADANIAG00000010	ANIA_07415	+	conserved hypothetical protein	1	0	0	1	0	0	0	0	0	0	0	0	0	0	0	0	0	0	0	0	0	0	0	0	0	0	0	0	1	1	0	0	0	0	0	2	1	0	1	0	0	0
CADANIAG00000011	ANIA_07414	+	conserved hypothetical protein	0	0	0	0	0	0	0	0	0	0	0	0	0	0	0	0	0	0	0	0	0	0	0	0	0	0	0	0	0	0	0	0	0	0	0	0	0	0	0	0	0	0
CADANIAG00000012	ANIA_07413	-	endomannanase (Eurofung)	0	0	0	0	0	0	0	0	0	0	0	0	0	0	0	0	0	0	0	0	0	0	0	0	0	0	0	0	0	0	0	0	0	0	0	0	0	0	0	0	0	0
CADANIAG00000013	ANIA_07412	-	conserved hypothetical protein	0	0	0	0	0	0	0	0	0	0	0	0	0	0	0	0	0	0	0	0	0	0	0	0	0	0	0	0	0	0	0	0	0	0	0	0	0	0	0	0	0	0
CADANIAG00000014	ANIA_07411	+	conserved hypothetical protein	0	0	0	0	0	0	0	0	0	0	0	0	0	0	0	0	0	0	0	0	0	0	0	0	0	0	0	0	0	0	0	0	0	0	0	0	0	0	0	0	0	0
CADANIAG00000015	ANIA_07410	-	conserved hypothetical protein	0	0	0	0	0	0	0	0	0	0	0	0	0	0	0	0	0	0	0	0	0	0	0	0	0	0	0	0	0	0	0	0	0	0	0	0	0	0	0	0	0	0
CADANIAG00000016	ANIA_11558	+	hypothetical protein	0	0	0	0	0	0	0	0	0	0	0	0	0	0	0	0	0	0	0	0	0	0	0	0	0	0	0	0	0	0	0	0	0	0	0	0	0	0	0	0	0	0
CADANIAG00000017	ANIA_07409	-	conserved hypothetical protein	0	0	0	0	0	0	0	0	0	0	0	0	0	0	0	0	0	0	0	0	0	0	0	0	0	0	0	0	0	0	0	0	0	0	0	0	0	0	0	0	0	0
CADANIAG00000018	ANIA_07408	+	conserved hypothetical protein	0	0	0	0	0	0	0	0	0	0	0	0	0	0	0	0	0	0	0	0	0	0	0	0	0	0	0	0	0	0	0	0	0	0	0	0	0	0	0	0	0	0
CADANIAG00000019	ANIA_07407	-	carboxylesterase, putative (AFU_orthologue; AFUA_5G13710)	1	0	1	0	0	0	0	0	0	0	0	0	0	0	1	0	1	0	0	0	0	1	0	0	1	0	0	0	7	0	2	5	0	0	0	10	0	4	6	1	0	0
CADANIAG00000020	ANIA_07406	+	integral membrane protein PTH11-like, putative (AFU_orthologue; AFUA_5G13715)	0	0	0	0	0	0	0	0	0	0	0	0	0	0	0	0	0	0	0	0	0	0	0	0	0	0	0	0	0	0	0	0	0	0	0	0	0	0	0	0	0	0
CADANIAG00000021	ANIA_07405	-	hypothetical protein	0	0	0	0	0	0	0	0	0	0	0	0	0	0	1	1	0	0	0	0	0	0	0	0	0	0	0	0	0	0	0	0	0	0	0	1	1	0	0	0	0	0
CADANIAG00000022	ANIA_07404	-	alpha/beta hydrolase, putative (AFU_orthologue; AFUA_3G01280)	0	0	0	0	0	0	0	0	0	0	0	0	0	0	0	0	0	0	0	0	0	0	0	0	0	0	0	0	0	0	0	0	0	0	0	0	0	0	0	0	0	0
CADANIAG00000023	ANIA_07403	+	conserved hypothetical protein	0	0	0	0	0	0	0	0	0	0	0	0	0	0	0	0	0	0	0	0	0	0	0	0	0	0	0	0	0	0	0	0	0	0	0	0	0	0	0	0	0	0
CADANIAG00000024	ANIA_07402	+	glucoamylase (Eurofung)	0	0	0	0	0	0	0	0	0	0	0	0	0	0	0	0	0	0	0	0	0	1	1	0	0	0	0	0	0	0	0	0	0	0	0	1	1	0	0	0	0	0
CADANIAG00000025	ANIA_07401	-	beta-1,4-endoxylanase (Eurofung)	0	0	0	0	0	0	0	0	0	0	0	0	0	0	0	0	0	0	0	0	0	0	0	0	0	0	0	0	0	0	0	0	0	0	0	0	0	0	0	0	0	0
CADANIAG00000026	ANIA_11557	+	hypothetical protein	0	0	0	0	0	0	0	0	0	0	0	0	0	0	0	0	0	0	0	0	0	0	0	0	0	0	0	0	0	0	0	0	0	0	0	0	0	0	0	0	0	0
CADANIAG00000027	ANIA_07400	-	conserved hypothetical protein	1	1	0	0	0	0	0	4	1	1	2	0	0	0	4	0	0	4	0	0	0	2	0	1	1	0	0	0	3	2	1	0	0	0	0	14	4	3	7	0	0	0
CADANIAG00000028	ANIA_07399	+	cytochrome P450, putative (Eurofung)	0	0	0	0	0	0	0	0	0	0	0	0	0	0	0	0	0	0	0	0	0	1	0	0	1	0	0	0	0	0	0	0	0	0	0	1	0	0	1	0	0	0
CADANIAG00000029	ANIA_07398	+	hypothetical protein	0	0	0	0	0	0	0	0	0	0	0	0	0	0	0	0	0	0	0	0	0	0	0	0	0	0	0	0	0	0	0	0	0	0	0	0	0	0	0	0	0	0
CADANIAG00000030	ANIA_07397	+	conserved hypothetical protein	0	0	0	0	0	0	0	0	0	0	0	0	0	0	0	0	0	0	0	0	0	0	0	0	0	0	0	0	0	0	0	0	0	0	0	0	0	0	0	0	0	0
CADANIAG00000031	ANIA_07396	-	beta-glucosidase (Eurofung)	0	0	0	0	0	0	0	0	0	0	0	0	0	0	0	0	0	0	0	0	0	0	0	0	0	0	0	0	0	0	0	0	0	0	0	0	0	0	0	0	0	0
CADANIAG00000032	ANIA_11556	+	hypothetical protein	0	0	0	0	0	0	0	0	0	0	0	0	0	0	0	0	0	0	0	0	0	0	0	0	0	0	0	0	0	0	0	0	0	0	0	0	0	0	0	0	0	0
CADANIAG00000033	ANIA_07395	+	integral membrane protein (AFU_orthologue; AFUA_5G00840)	0	0	0	0	0	0	0	0	0	0	0	0	0	0	1	1	0	0	0	0	0	0	0	0	0	0	0	0	0	0	0	0	0	0	0	1	1	0	0	0	0	0
CADANIAG00000034	ANIA_07394	-	conserved hypothetical protein	0	0	0	0	0	0	0	0	0	0	0	0	0	0	0	0	0	0	0	0	0	0	0	0	0	0	0	0	0	0	0	0	0	0	0	0	0	0	0	0	0	0
CADANIAG00000035	ANIA_07393	+	conserved hypothetical protein	0	0	0	0	0	0	0	0	0	0	0	0	0	0	0	0	0	0	0	0	0	0	0	0	0	0	0	0	2	0	1	1	0	0	0	2	0	1	1	0	0	0
CADANIAG00000036	ANIA_07392	-	choline transporter, putative (Eurofung)	0	0	0	0	0	0	0	0	0	0	0	0	0	0	0	0	0	0	0	0	0	0	0	0	0	0	0	0	0	0	0	0	0	0	0	0	0	0	0	0	0	0
CADANIAG00000037	ANIA_07391	+	conserved hypothetical protein	0	0	0	0	0	0	0	0	0	0	0	0	0	0	0	0	0	0	0	0	0	0	0	0	0	0	0	0	0	0	0	0	0	0	0	0	0	0	0	0	0	0
CADANIAG00000038	ANIA_07390	-	conserved hypothetical protein	0	0	0	0	0	0	0	0	0	0	0	0	0	0	0	0	0	0	0	0	0	1	1	0	0	0	0	0	5	2	1	2	0	0	0	6	3	1	2	0	0	0
CADANIAG00000039	ANIA_07389	+	conserved hypothetical protein	0	0	0	0	0	0	0	0	0	0	0	0	0	0	0	0	0	0	0	0	0	0	0	0	0	0	0	0	0	0	0	0	0	0	0	0	0	0	0	0	0	0
CADANIAG00000040	ANIA_07388	-	catalase-peroxidase cpeA (Eurofung)	0	0	0	0	0	0	0	0	0	0	0	0	0	0	0	0	0	0	0	0	0	0	0	0	0	0	0	0	0	0	0	0	0	0	0	0	0	0	0	0	0	0
CADANIAG00000041	ANIA_07387	+	hypothetical pyrroline-5-carboxylate reductase (Eurofung)	32	10	18	4	0	0	0	33	7	25	1	0	1	0	38	13	20	5	0	0	0	9	3	5	1	0	0	0	5	2	3	0	0	0	0	117	35	71	11	0	0	0
CADANIAG00000042	ANIA_07386	-	conserved hypothetical protein	6	5	1	0	0	0	0	4	4	0	0	0	0	0	4	3	1	0	0	0	0	4	3	0	1	0	0	0	5	4	1	0	0	0	0	23	19	3	1	0	0	1
CADANIAG00000043	ANIA_07385	+	conserved hypothetical protein	0	0	0	0	0	0	0	0	0	0	0	0	0	0	0	0	0	0	0	0	0	0	0	0	0	0	0	0	0	0	0	0	0	0	0	0	0	0	0	0	0	0
CADANIAG00000044	ANIA_07384	-	conserved hypothetical protein	0	0	0	0	0	0	0	1	0	1	0	0	0	0	0	0	0	0	0	0	0	2	1	1	0	0	0	0	32	12	8	12	0	0	0	35	13	10	12	0	0	0
CADANIAG00000045	ANIA_07383	+	conserved hypothetical protein	0	0	0	0	0	0	0	0	0	0	0	0	0	0	0	0	0	0	0	0	0	0	0	0	0	0	0	0	1	0	1	0	0	0	0	1	0	1	0	0	0	0
CADANIAG00000046	ANIA_07382	-	salicylate hydroxylase, putative (AFU_orthologue; AFUA_3G01460)	0	0	0	0	0	0	0	0	0	0	0	0	0	0	0	0	0	0	0	0	0	0	0	0	0	0	0	0	0	0	0	0	0	0	0	0	0	0	0	0	0	0
CADANIAG00000047	ANIA_10933	-	conserved hypothetical protein	0	0	0	0	0	0	0	0	0	0	0	0	0	0	0	0	0	0	0	0	0	0	0	0	0	0	0	0	0	0	0	0	0	0	0	0	0	0	0	0	0	0
CADANIAG00000048	ANIA_10939	-	conserved hypothetical protein	0	0	0	0	0	0	0	0	0	0	0	0	0	0	0	0	0	0	0	0	0	0	0	0	0	0	0	0	0	0	0	0	0	0	0	0	0	0	0	0	0	0
CADANIAG00000049	ANIA_07380	+	conserved hypothetical protein	0	0	0	0	0	0	0	0	0	0	0	0	0	0	0	0	0	0	0	0	0	0	0	0	0	0	0	0	0	0	0	0	0	0	0	0	0	0	0	0	0	0
CADANIAG00000050	ANIA_07379	+	Putative Zn(II)2Cys6 transcription factor (Eurofung)	0	0	0	0	0	0	0	0	0	0	0	0	0	0	0	0	0	0	0	0	0	0	0	0	0	0	0	0	0	0	0	0	0	0	0	0	0	0	0	0	0	0
CADANIAG00000051	ANIA_07378	-	conserved hypothetical protein	0	0	0	0	0	0	0	0	0	0	0	0	0	0	0	0	0	0	0	0	0	0	0	0	0	0	0	0	0	0	0	0	0	0	0	0	0	0	0	0	0	0
CADANIAG00000052	ANIA_07377	-	RTA1 domain protein, putative (AFU_orthologue; AFUA_3G00480)	0	0	0	0	0	0	0	0	0	0	0	0	0	0	0	0	0	0	0	0	0	0	0	0	0	0	0	0	0	0	0	0	0	0	0	0	0	0	0	0	0	0
CADANIAG00000053	ANIA_07375	-	conserved hypothetical protein	1	0	1	0	0	0	0	1	1	0	0	0	0	0	0	0	0	0	0	0	0	0	0	0	0	0	0	0	2	2	0	0	0	0	0	4	3	1	0	0	0	0
CADANIAG00000054	ANIA_07374	+	acetyltransferase, GNAT family family (AFU_orthologue; AFUA_8G05690)	0	0	0	0	0	0	0	0	0	0	0	0	0	0	0	0	0	0	0	0	0	1	0	0	1	0	0	0	3	0	2	1	0	0	0	4	0	2	2	0	0	0
CADANIAG00000055	ANIA_07373	-	solute symporter family transporter (AFU_orthologue; AFUA_6G03200)	16	14	2	0	0	0	1	32	32	0	0	0	0	1	14	14	0	0	0	0	1	42	42	0	0	0	0	1	32	32	0	0	0	0	1	136	134	2	0	0	0	1
CADANIAG00000056	ANIA_10932	+	hypothetical protein	4	3	1	0	0	0	0	4	2	1	1	0	0	0	6	1	3	2	0	0	0	1	0	1	0	0	0	0	9	1	4	4	0	0	0	24	7	10	7	0	0	0
CADANIAG00000057	ANIA_10935	+	hypothetical protein	2	1	1	0	0	0	0	3	1	2	0	0	0	0	5	4	1	0	0	0	0	3	0	1	2	0	0	0	2	0	2	0	0	0	0	15	6	7	2	0	0	0
CADANIAG00000058	ANIA_07371	-	conserved hypothetical protein	3	0	2	1	0	0	0	3	3	0	0	0	0	0	4	0	3	1	0	0	0	5	1	3	1	0	0	0	40	14	10	16	0	0	0	55	18	18	19	0	0	0
CADANIAG00000059	ANIA_07370	+	conserved hypothetical protein	0	0	0	0	0	0	0	0	0	0	0	0	0	0	0	0	0	0	0	0	0	0	0	0	0	0	0	0	1	0	0	1	0	0	0	1	0	0	1	0	0	0
CADANIAG00000060	ANIA_10938	+	DSBA-like thioredoxin domain protein (AFU_orthologue; AFUA_7G06250)	1	0	1	0	0	0	0	1	0	0	1	0	0	0	1	0	0	1	0	0	0	4	3	1	0	0	0	0	1	1	0	0	0	0	0	8	4	2	2	0	0	0
CADANIAG00000061	ANIA_10937	+	protein kinase, putative (AFU_orthologue; AFUA_7G00740)	0	0	0	0	0	0	0	0	0	0	0	0	0	0	0	0	0	0	0	0	0	0	0	0	0	0	0	0	0	0	0	0	0	0	0	0	0	0	0	0	0	0
CADANIAG00000062	ANIA_10931	+	GMC oxidoreductase, putative (AFU_orthologue; AFUA_2G15020)	0	0	0	0	0	0	0	0	0	0	0	0	0	0	0	0	0	0	0	0	0	0	0	0	0	0	0	0	4	0	1	3	0	0	0	4	0	1	3	0	0	0
CADANIAG00000063	ANIA_07368	-	conserved hypothetical protein	0	0	0	0	0	0	0	0	0	0	0	0	0	0	0	0	0	0	0	0	0	0	0	0	0	0	0	0	0	0	0	0	0	0	0	0	0	0	0	0	0	0
CADANIAG00000064	ANIA_07367	+	nitrilase (AFU_orthologue; AFUA_6G13450)	0	0	0	0	0	0	0	0	0	0	0	0	0	0	0	0	0	0	0	0	0	0	0	0	0	0	0	0	0	0	0	0	0	0	0	0	0	0	0	0	0	0
CADANIAG00000065	ANIA_07366	-	conserved hypothetical protein	0	0	0	0	0	0	0	0	0	0	0	0	0	0	0	0	0	0	0	0	0	0	0	0	0	0	0	0	0	0	0	0	0	0	0	0	0	0	0	0	0	0
CADANIAG00000066	ANIA_07365	+	conserved hypothetical protein	170	46	47	77	0	0	0	148	36	34	78	0	0	0	137	34	33	70	0	0	0	296	69	67	160	0	0	0	484	123	90	271	0	0	0	1235	308	271	656	0	0	0
CADANIAG00000067	ANIA_07364	-	beta-1,4-xylosidase (Eurofung)	0	0	0	0	0	0	0	4	2	2	0	0	0	0	0	0	0	0	0	0	0	0	0	0	0	0	0	0	1	0	1	0	0	0	0	5	2	3	0	0	0	0
CADANIAG00000068	ANIA_11555	+	hypothetical protein	5	0	0	5	0	0	0	2	0	0	2	0	0	0	0	0	0	0	0	0	0	9	0	0	9	0	0	0	28	2	3	23	0	0	1	44	2	3	39	0	0	1
CADANIAG00000069	ANIA_07363	-	Pfs domain protein (AFU_orthologue; AFUA_1G00560)	12	4	3	5	0	0	0	4	1	2	1	0	0	0	10	3	6	1	0	0	0	0	0	0	0	0	0	0	2	0	1	1	0	0	0	28	8	12	8	0	0	0
CADANIAG00000070	ANIA_07362	+	conserved hypothetical protein	0	0	0	0	0	0	0	0	0	0	0	0	0	0	1	0	1	0	0	0	0	2	2	0	0	0	0	0	0	0	0	0	0	0	0	3	2	1	0	0	0	0
CADANIAG00000071	ANIA_07361	-	glutamyl-tRNA synthetase (AFU_orthologue; AFUA_2G16280)	0	0	0	0	0	0	0	0	0	0	0	0	0	0	0	0	0	0	0	0	0	0	0	0	0	0	0	0	0	0	0	0	0	0	0	0	0	0	0	0	0	0
CADANIAG00000072	ANIA_07360	+	DnaJ domain protein (Mas5), putative (AFU_orthologue; AFUA_2G16290)	2	0	2	0	0	0	0	6	1	3	2	0	0	0	4	0	3	1	0	0	0	2	1	1	0	0	0	0	49	2	21	26	0	0	1	63	4	30	29	0	0	1
CADANIAG00000073	ANIA_07359	+	cytochrome P450, putative (Eurofung)	10	5	2	3	0	0	0	31	10	9	12	0	0	0	7	2	2	3	0	0	0	11	9	1	1	1	0	0	238	75	96	67	0	0	0	297	101	110	86	0	0	0
CADANIAG00000074	ANIA_07358	+	hypothetical dihydroxy-acid dehydratase (Eurofung)	9	5	1	3	0	0	0	21	6	6	9	0	0	0	15	3	2	10	0	0	0	14	3	4	7	0	0	0	392	292	82	18	1	0	0	451	309	95	47	0	0	0
CADANIAG00000075	ANIA_07357	+	conserved hypothetical protein	0	0	0	0	0	0	0	0	0	0	0	0	0	0	0	0	0	0	0	0	0	0	0	0	0	0	0	0	0	0	0	0	0	0	0	0	0	0	0	0	0	0
CADANIAG00000076	ANIA_07356	-	thioesterase family protein (AFU_orthologue; AFUA_2G16350)	0	0	0	0	0	0	0	2	0	2	0	0	0	0	2	1	1	0	0	0	0	0	0	0	0	0	0	0	2	1	1	0	0	0	0	6	2	4	0	0	0	0
CADANIAG00000077	ANIA_10930	+	FAD-dependent oxygenase, putative (AFU_orthologue; AFUA_3G00840)	5	3	1	1	0	0	0	2	0	0	2	0	0	0	10	6	2	2	0	0	0	9	5	1	3	0	0	0	29	16	3	10	0	0	0	55	30	7	18	0	0	0
CADANIAG00000078	ANIA_10936	+	DRAP deaminase (Rib2), putative (AFU_orthologue; AFUA_2G16360)	0	0	0	0	0	0	0	1	0	0	1	0	0	0	3	2	1	0	0	0	0	0	0	0	0	0	0	0	4	3	1	0	0	0	0	8	5	2	1	0	0	0
CADANIAG00000079	ANIA_07354	-	60S ribosomal protein L32 (AFU_orthologue; AFUA_2G16370)	0	0	0	0	0	0	0	0	0	0	0	0	0	0	1	0	1	0	0	0	0	1	1	0	0	0	0	0	0	0	0	0	0	0	0	2	1	1	0	0	0	0
CADANIAG00000080	ANIA_07353	-	oxidoreductase family, NAD-binding Rossmann foldprotein (AFU_orthologue; AFUA_2G16380)	5	5	0	0	0	0	0	5	5	0	0	0	0	0	7	5	0	2	0	0	0	13	7	3	3	0	0	0	33	10	9	14	0	0	0	63	32	12	19	0	0	0
CADANIAG00000081	ANIA_07352	+	hypothetical protein	9	0	0	9	0	0	0	6	0	0	6	0	0	0	2	0	0	2	0	0	0	17	0	0	17	0	0	1	36	0	0	36	0	0	1	70	0	0	70	0	0	1
CADANIAG00000082	ANIA_07351	-	conserved hypothetical protein	0	0	0	0	0	0	0	0	0	0	0	0	0	0	0	0	0	0	0	0	0	0	0	0	0	0	0	0	0	0	0	0	0	0	0	0	0	0	0	0	0	0
CADANIAG00000083	ANIA_07350	-	translation initiation factor 4B (AFU_orthologue; AFUA_2G16400)	6	2	3	1	0	0	0	1	0	0	1	0	0	0	9	5	3	1	0	0	0	6	2	3	1	0	0	0	27	10	16	1	0	0	0	49	19	25	5	0	0	0
CADANIAG00000084	ANIA_07349	-	mutanase (Eurofung)	3	0	1	2	0	0	0	20	6	7	7	0	0	0	5	1	1	3	0	0	0	17	5	9	3	0	0	0	41	8	16	17	0	0	0	86	20	34	32	0	0	0
CADANIAG00000085	ANIA_07348	-	conserved hypothetical protein	0	0	0	0	0	0	0	0	0	0	0	0	0	0	0	0	0	0	0	0	0	1	1	0	0	0	0	0	6	6	0	0	0	0	0	7	7	0	0	0	0	0
CADANIAG00000086	ANIA_07347	-	conserved hypothetical protein	1	1	0	0	0	0	0	1	1	0	0	0	0	0	1	0	0	1	0	0	0	2	1	0	1	0	0	0	3	2	0	1	0	0	0	8	5	0	3	0	0	0
CADANIAG00000087	ANIA_07346	+	Putative Zn(II)2Cys6 transcription factor (Eurofung)	87	3	66	18	0	1	0	30	1	25	4	0	1	0	48	3	43	2	0	1	0	21	2	17	2	0	1	0	13	1	11	1	0	1	0	199	10	162	27	0	1	0
CADANIAG00000088	ANIA_07345	+	alpha-1,4-glucosidase (Eurofung)	0	0	0	0	0	0	0	0	0	0	0	0	0	0	0	0	0	0	0	0	0	0	0	0	0	0	0	0	0	0	0	0	0	0	0	0	0	0	0	0	0	0
CADANIAG00000089	ANIA_07344	-	conserved hypothetical protein	44	4	17	23	1	0	0	38	1	8	29	1	0	0	16	2	8	6	0	0	0	10	0	1	9	1	0	0	2	2	0	0	0	0	0	110	9	34	67	1	0	0
CADANIAG00000090	ANIA_07343	-	Putative Zn(II)2Cys6 transcription factor (Eurofung)	37	13	18	6	0	0	0	37	13	11	13	0	0	0	32	9	13	10	0	0	0	12	2	6	4	0	0	0	97	4	40	53	1	0	0	215	41	88	86	0	0	0
CADANIAG00000091	ANIA_07342	-	TFIIIC transcription initiation factor complexsubunits Tfc3, putative (AFU_orthologue; AFUA_2G16462)	0	0	0	0	0	0	0	1	0	0	1	0	0	0	2	0	1	1	0	0	0	0	0	0	0	0	0	0	1	0	0	1	0	0	0	4	0	1	3	0	0	0
CADANIAG00000092	ANIA_07341	+	conserved hypothetical protein	21	3	3	15	0	0	0	24	8	0	16	0	0	0	23	0	2	21	0	0	1	4	3	1	0	0	0	0	6	2	1	3	0	0	0	78	16	7	55	0	0	0
CADANIAG00000093	ANIA_07340	+	conserved hypothetical protein	0	0	0	0	0	0	0	0	0	0	0	0	0	0	0	0	0	0	0	0	0	0	0	0	0	0	0	0	0	0	0	0	0	0	0	0	0	0	0	0	0	0
CADANIAG00000094	ANIA_07339	-	conserved hypothetical protein	0	0	0	0	0	0	0	0	0	0	0	0	0	0	0	0	0	0	0	0	0	0	0	0	0	0	0	0	0	0	0	0	0	0	0	0	0	0	0	0	0	0
CADANIAG00000095	ANIA_07338	-	ubiquitin conjugating enzyme (UbcF), putative (AFU_orthologue; AFUA_2G16470)	0	0	0	0	0	0	0	0	0	0	0	0	0	0	0	0	0	0	0	0	0	0	0	0	0	0	0	0	6	0	2	4	0	0	0	6	0	2	4	0	0	0
CADANIAG00000096	ANIA_10934	-	DHHC zinc finger membrane protein (AFU_orthologue; AFUA_2G16480)	0	0	0	0	0	0	0	0	0	0	0	0	0	0	0	0	0	0	0	0	0	0	0	0	0	0	0	0	0	0	0	0	0	0	0	0	0	0	0	0	0	0
CADANIAG00000097	ANIA_10929	-	rhomboid family membrane protein (AFU_orthologue; AFUA_2G16490)	0	0	0	0	0	0	0	0	0	0	0	0	0	0	1	1	0	0	0	0	0	0	0	0	0	0	0	0	0	0	0	0	0	0	0	1	1	0	0	0	0	0
CADANIAG00000098	ANIA_07336	-	conserved hypothetical protein	0	0	0	0	0	0	0	0	0	0	0	0	0	0	0	0	0	0	0	0	0	0	0	0	0	0	0	0	0	0	0	0	0	0	0	0	0	0	0	0	0	0
CADANIAG00000099	ANIA_07335	+	conserved hypothetical protein	0	0	0	0	0	0	0	0	0	0	0	0	0	0	0	0	0	0	0	0	0	0	0	0	0	0	0	0	0	0	0	0	0	0	0	0	0	0	0	0	0	0
CADANIAG00000100	ANIA_11554	-	hypothetical protein	0	0	0	0	0	0	0	0	0	0	0	0	0	0	1	0	1	0	0	0	0	0	0	0	0	0	0	0	0	0	0	0	0	0	0	1	0	1	0	0	0	0
CADANIAG00000101	ANIA_07334	-	phospholipase D (PLD), putative (AFU_orthologue; AFUA_2G16520)	1	0	0	1	0	0	0	1	0	1	0	0	0	0	2	0	0	2	0	0	0	1	0	0	1	0	0	0	14	0	0	14	1	0	0	19	0	1	18	1	0	0
CADANIAG00000102	ANIA_07333	-	hypothetical protein	44	0	0	44	1	0	0	25	0	0	25	1	0	0	51	0	0	51	1	0	0	34	0	0	34	1	0	0	916	3	4	909	1	0	0	1070	3	4	1063	1	0	0
CADANIAG00000103	ANIA_07332	-	Putative Zn(II)2Cys6 transcription factor (Eurofung)	5	0	0	5	0	0	0	3	0	0	3	0	0	0	10	0	0	10	1	0	0	0	0	0	0	0	0	0	0	0	0	0	0	0	0	18	0	0	18	1	0	0
CADANIAG00000104	ANIA_07331	+	cyanate hydratase, putative (AFU_orthologue; AFUA_2G16530)	0	0	0	0	0	0	0	0	0	0	0	0	0	0	0	0	0	0	0	0	0	0	0	0	0	0	0	0	0	0	0	0	0	0	0	0	0	0	0	0	0	0
CADANIAG00000105	ANIA_07330	+	C2H2 finger domain protein, putative (AFU_orthologue; AFUA_2G16540)	265	1	6	258	0	0	1	657	0	1	656	0	0	1	242	2	2	238	0	0	1	535	1	0	534	0	0	1	2344	7	6	2331	0	0	1	4043	11	15	4017	0	0	1
CADANIAG00000106	ANIA_07329	-	conserved hypothetical protein	4	2	2	0	0	0	0	0	0	0	0	0	0	0	2	1	1	0	0	0	0	0	0	0	0	0	0	0	0	0	0	0	0	0	0	6	3	3	0	0	0	0
CADANIAG00000107	ANIA_07328	-	conserved hypothetical protein	1	0	1	0	0	0	0	0	0	0	0	0	0	0	0	0	0	0	0	0	0	0	0	0	0	0	0	0	1	1	0	0	0	0	0	2	1	1	0	0	0	0
CADANIAG00000108	ANIA_07327	-	hypothetical protein	0	0	0	0	0	0	0	1	0	1	0	0	0	0	1	1	0	0	0	0	0	1	0	0	1	0	0	0	26	11	6	9	0	0	0	29	12	7	10	0	0	0
CADANIAG00000109	ANIA_07326	-	conserved hypothetical protein	1	0	0	1	0	0	0	0	0	0	0	0	0	0	1	0	0	1	0	0	0	0	0	0	0	0	0	0	0	0	0	0	0	0	0	2	0	0	2	0	0	0
CADANIAG00000110	ANIA_07325	-	catalytic subunit of DNA polymerase delta (Eurofung)	2	2	0	0	0	0	0	0	0	0	0	0	0	0	0	0	0	0	0	0	0	0	0	0	0	0	0	0	0	0	0	0	0	0	0	2	2	0	0	0	0	0
CADANIAG00000111	ANIA_07324	-	N,N-dimethylglycine oxidase (AFU_orthologue; AFUA_2G16610)	6	4	2	0	0	0	0	10	2	4	4	0	0	0	0	0	0	0	0	0	0	6	2	2	2	0	0	0	49	10	23	16	0	0	0	71	18	31	22	0	0	0
CADANIAG00000112	ANIA_07323	-	hypothetical protein	4	1	2	1	0	0	0	8	3	3	2	0	0	0	0	0	0	0	0	0	0	16	6	6	4	0	0	0	41	14	14	13	0	0	0	69	24	25	20	0	0	0
CADANIAG00000113	ANIA_07322	+	GPI anchored protein, putative (AFU_orthologue; AFUA_6G02800)	0	0	0	0	0	0	0	0	0	0	0	0	0	0	1	0	1	0	0	0	0	0	0	0	0	0	0	0	0	0	0	0	0	0	0	1	0	1	0	0	0	0
CADANIAG00000114	ANIA_07321	+	protein kinase, putative (AFU_orthologue; AFUA_2G16620)	1	0	0	1	0	0	0	0	0	0	0	0	0	0	0	0	0	0	0	0	0	0	0	0	0	0	0	0	8	0	4	4	0	0	0	9	0	4	5	0	0	0
CADANIAG00000115	ANIA_07320	+	conserved hypothetical protein	0	0	0	0	0	0	0	0	0	0	0	0	0	0	0	0	0	0	0	0	0	0	0	0	0	0	0	0	0	0	0	0	0	0	0	0	0	0	0	0	0	0
CADANIAG00000116	ANIA_07319	+	conserved hypothetical protein	0	0	0	0	0	0	0	0	0	0	0	0	0	0	0	0	0	0	0	0	0	0	0	0	0	0	0	0	0	0	0	0	0	0	0	0	0	0	0	0	0	0
CADANIAG00000117	ANIA_07318	+	conserved hypothetical protein	0	0	0	0	0	0	0	0	0	0	0	0	0	0	0	0	0	0	0	0	0	0	0	0	0	0	0	0	0	0	0	0	0	0	0	0	0	0	0	0	0	0
CADANIAG00000118	ANIA_07317	-	conserved hypothetical protein	0	0	0	0	0	0	0	0	0	0	0	0	0	0	0	0	0	0	0	0	0	0	0	0	0	0	0	0	0	0	0	0	0	0	0	0	0	0	0	0	0	0
CADANIAG00000119	ANIA_07316	-	conserved hypothetical protein	0	0	0	0	0	0	0	0	0	0	0	0	0	0	0	0	0	0	0	0	0	0	0	0	0	0	0	0	0	0	0	0	0	0	0	0	0	0	0	0	0	0
CADANIAG00000120	ANIA_07315	+	succinate-semialdehyde dehydrogenase (Eurofung)	0	0	0	0	0	0	0	0	0	0	0	0	0	0	0	0	0	0	0	0	0	0	0	0	0	0	0	0	6	1	3	2	0	0	0	6	1	3	2	0	0	0
CADANIAG00000121	ANIA_07314	+	polyphosphoinositide phosphatase Fig4 (AFU_orthologue; AFUA_2G16640)	8	1	7	0	0	0	0	0	0	0	0	0	0	0	7	0	4	3	0	0	0	0	0	0	0	0	0	0	0	0	0	0	0	0	0	15	1	11	3	0	0	0
CADANIAG00000122	ANIA_07313	+	glycosyl hydrolase family 43 protein (AFU_orthologue; AFUA_8G02510)	3	1	0	2	0	0	0	3	0	2	1	0	0	0	7	0	2	5	0	0	0	11	2	2	7	0	0	0	32	11	6	15	0	0	0	56	14	12	30	0	0	0
CADANIAG00000123	ANIA_10927	-	conserved hypothetical protein	0	0	0	0	0	0	0	0	0	0	0	0	0	0	1	0	1	0	0	0	0	0	0	0	0	0	0	0	0	0	0	0	0	0	0	1	0	1	0	0	0	0
CADANIAG00000124	ANIA_10924	-	tRNA nucleotidyltransferase (AFU_orthologue; AFUA_2G16660)	0	0	0	0	0	0	0	0	0	0	0	0	0	0	0	0	0	0	0	0	0	1	0	1	0	0	0	0	0	0	0	0	0	0	0	1	0	1	0	0	0	0
CADANIAG00000125	ANIA_07311	+	PutativeTRAPP (transport protein particle) complexprotein TRS85 (Eurofung)	3	2	0	1	0	0	0	3	0	0	3	0	0	0	1	0	0	1	0	0	0	16	0	0	16	0	0	1	46	39	0	7	0	0	0	69	41	0	28	0	0	0
CADANIAG00000126	ANIA_07310	+	vacuolar sorting protein SNF7 family protein,putative (AFU_orthologue; AFUA_2G16692)	122	0	45	77	0	0	1	76	0	31	45	0	0	1	95	0	34	61	0	0	1	245	0	99	146	0	0	1	443	0	140	303	0	0	1	981	0	349	632	0	0	1
CADANIAG00000127	ANIA_07309	-	postreplication repair protein uvsH/nuvA (Eurofung)	132	91	41	0	0	0	1	144	106	38	0	0	0	1	97	73	23	1	0	0	1	357	200	156	1	0	0	1	459	302	155	2	0	0	1	1189	772	413	4	0	0	1
CADANIAG00000128	ANIA_07308	+	conserved hypothetical protein	2	0	1	1	0	0	0	0	0	0	0	0	0	0	0	0	0	0	0	0	0	0	0	0	0	0	0	0	1	0	0	1	0	0	0	3	0	1	2	0	0	0
CADANIAG00000129	ANIA_07307	+	DUF1237 domain protein (AFU_orthologue; AFUA_2G16720)	0	0	0	0	0	0	0	0	0	0	0	0	0	0	2	0	1	1	0	0	0	0	0	0	0	0	0	0	0	0	0	0	0	0	0	2	0	1	1	0	0	0
CADANIAG00000130	ANIA_10925	-	microbody (peroxisome) biogenesis protein peroxin 12 (Eurofung)	0	0	0	0	0	0	0	0	0	0	0	0	0	0	0	0	0	0	0	0	0	0	0	0	0	0	0	0	0	0	0	0	0	0	0	0	0	0	0	0	0	0
CADANIAG00000131	ANIA_10923	-	conserved hypothetical protein	3	0	1	2	0	0	0	1	0	1	0	0	0	0	3	0	0	3	0	0	0	1	0	1	0	0	0	0	1	0	1	0	0	0	0	9	0	4	5	0	0	0
CADANIAG00000132	ANIA_07305	-	hypothetical protein	1	0	1	0	0	0	0	2	1	0	1	0	0	0	2	2	0	0	0	0	0	14	7	3	4	0	0	0	60	29	17	14	0	0	0	79	39	21	19	0	0	0
CADANIAG00000133	ANIA_07304	-	mitochondrial carrier protein (Leu5), putative (AFU_orthologue; AFUA_2G16770)	0	0	0	0	0	0	0	0	0	0	0	0	0	0	0	0	0	0	0	0	0	0	0	0	0	0	0	0	0	0	0	0	0	0	0	0	0	0	0	0	0	0
CADANIAG00000134	ANIA_07303	-	DDT domain protein (AFU_orthologue; AFUA_2G16780)	1	0	0	1	0	0	0	4	1	2	1	0	0	0	0	0	0	0	0	0	0	3	3	0	0	0	0	0	13	8	2	3	0	0	0	21	12	4	5	0	0	0
CADANIAG00000135	ANIA_11553	+	hypothetical protein	0	0	0	0	0	0	0	0	0	0	0	0	0	0	0	0	0	0	0	0	0	0	0	0	0	0	0	0	0	0	0	0	0	0	0	0	0	0	0	0	0	0
CADANIAG00000136	ANIA_07302	-	lectin family integral membrane protein, putative (AFU_orthologue; AFUA_2G16800)	1	1	0	0	0	0	0	0	0	0	0	0	0	0	0	0	0	0	0	0	0	0	0	0	0	0	0	0	0	0	0	0	0	0	0	1	1	0	0	0	0	0
CADANIAG00000137	ANIA_07301	+	glucosyltransferase (AFU_orthologue; AFUA_2G16790)	1	0	0	1	0	0	0	0	0	0	0	0	0	0	0	0	0	0	0	0	0	0	0	0	0	0	0	0	2	0	0	2	0	0	0	3	0	0	3	0	0	0
CADANIAG00000138	ANIA_07300	-	PHD finger domain protein, putative (AFU_orthologue; AFUA_2G16810)	0	0	0	0	0	0	0	0	0	0	0	0	0	0	0	0	0	0	0	0	0	0	0	0	0	0	0	0	6	1	3	2	0	0	0	6	1	3	2	0	0	0
CADANIAG00000139	ANIA_07299	-	curved DNA-binding protein (42 kDa protein) (AFU_orthologue; AFUA_2G16820)	0	0	0	0	0	0	0	1	1	0	0	0	0	0	0	0	0	0	0	0	0	2	1	0	1	0	0	0	3	1	0	2	0	0	0	6	3	0	3	0	0	0
CADANIAG00000140	ANIA_07298	+	endonuclease/exonuclease/phosphatase family protein (AFU_orthologue; AFUA_2G16830)	5	1	0	4	0	0	0	0	0	0	0	0	0	0	5	1	2	2	0	0	0	2	1	1	0	0	0	0	10	3	2	5	0	0	0	22	6	5	11	0	0	0
CADANIAG00000141	ANIA_07297	+	SWI-SNF complex subunit (Snf5), putative (AFU_orthologue; AFUA_2G16840)	0	0	0	0	0	0	0	0	0	0	0	0	0	0	2	0	1	1	0	0	0	1	1	0	0	0	0	0	1	0	0	1	0	0	0	4	1	1	2	0	0	0
CADANIAG00000142	ANIA_07296	-	hypothetical protein similar to bimD (Eurofung)	5	0	3	2	0	0	0	2	0	2	0	0	0	0	3	0	2	1	0	0	0	2	0	1	1	0	0	0	4	0	2	2	0	0	0	16	0	10	6	0	0	0
CADANIAG00000143	ANIA_07295	-	MFS multidrug transporter, putative (AFU_orthologue; AFUA_2G16860)	37	13	6	18	0	0	0	44	9	17	18	0	0	0	37	8	10	19	0	0	0	75	24	13	38	0	0	0	116	25	21	70	0	0	0	309	79	67	163	0	0	0
CADANIAG00000144	ANIA_07294	-	PHD and RING finger domain protein, putative (AFU_orthologue; AFUA_2G16870)	0	0	0	0	0	0	0	2	0	0	2	0	0	0	1	1	0	0	0	0	0	2	1	0	1	0	0	0	135	40	62	33	0	0	0	140	42	62	36	0	0	0
CADANIAG00000145	ANIA_07293	+	conserved hypothetical protein	8	4	3	1	0	0	0	3	0	2	1	0	0	0	8	3	2	3	0	0	0	5	1	0	4	0	0	0	2	1	0	1	0	0	0	26	9	7	10	0	0	0
CADANIAG00000146	ANIA_07292	-	epoxide hydrolase, putative (AFU_orthologue; AFUA_2G16900)	32	32	0	0	0	0	1	2	1	0	1	0	0	0	26	25	1	0	0	0	1	1	1	0	0	0	0	0	3	3	0	0	0	0	0	64	62	1	1	0	0	1
CADANIAG00000147	ANIA_07291	-	nuclear protein SDK3, putative (AFU_orthologue; AFUA_2G16910)	0	0	0	0	0	0	0	0	0	0	0	0	0	0	0	0	0	0	0	0	0	1	1	0	0	0	0	0	3	3	0	0	0	0	0	4	4	0	0	0	0	0
CADANIAG00000148	ANIA_07290	+	conserved hypothetical protein	0	0	0	0	0	0	0	0	0	0	0	0	0	0	0	0	0	0	0	0	0	1	0	0	1	0	0	0	1	0	0	1	0	0	0	2	0	0	2	0	0	0
CADANIAG00000149	ANIA_07289	-	actin monomer binding protein, putative (AFU_orthologue; AFUA_2G16920)	147	122	22	3	0	0	1	244	222	22	0	0	0	1	136	105	24	7	0	0	1	155	120	33	2	0	0	1	147	133	13	1	0	0	1	829	702	114	13	0	0	1
CADANIAG00000150	ANIA_07288	+	conserved hypothetical protein	14	7	6	1	1	0	0	8	3	5	0	0	0	0	11	6	4	1	1	0	0	2	2	0	0	0	0	0	93	52	26	15	0	0	0	128	70	41	17	0	0	0
CADANIAG00000151	ANIA_07287	-	Mitochondrial succinate-fumarate antiporter (Eurofung)	0	0	0	0	0	0	0	0	0	0	0	0	0	0	0	0	0	0	0	0	0	0	0	0	0	0	0	0	0	0	0	0	0	0	0	0	0	0	0	0	0	0
CADANIAG00000152	ANIA_07286	+	sodium-dependent transporter (Eurofung)	1	0	0	1	0	0	0	0	0	0	0	0	0	0	0	0	0	0	0	0	0	0	0	0	0	0	0	0	2	0	0	2	0	0	0	3	0	0	3	0	0	0
CADANIAG00000153	ANIA_07285	-	microbody (peroxisome) proliferation protein peroxin26 (Eurofung)	1	1	0	0	0	0	0	1	1	0	0	0	0	0	1	1	0	0	0	0	0	1	1	0	0	0	0	0	5	4	1	0	0	0	0	9	8	1	0	0	0	0
CADANIAG00000154	ANIA_10928	+	CAF1 family ribonuclease, putative (AFU_orthologue; AFUA_2G16960)	70	0	7	63	0	0	1	22	2	4	16	0	0	1	29	0	2	27	0	0	1	31	1	10	20	0	0	1	49	2	7	40	0	0	1	201	5	30	166	0	0	1
CADANIAG00000155	ANIA_10922	+	50S ribosomal subunit L30 (AFU_orthologue; AFUA_2G16970)	1	0	0	1	0	0	0	6	0	0	6	0	0	0	5	0	0	5	0	0	0	15	0	0	15	0	0	1	37	0	0	37	0	0	1	64	0	0	64	0	0	1
CADANIAG00000156	ANIA_07283	-	conserved hypothetical protein	0	0	0	0	0	0	0	0	0	0	0	0	0	0	0	0	0	0	0	0	0	0	0	0	0	0	0	0	0	0	0	0	0	0	0	0	0	0	0	0	0	0
CADANIAG00000157	ANIA_07282	+	conserved hypothetical protein	0	0	0	0	0	0	0	0	0	0	0	0	0	0	1	1	0	0	0	0	0	0	0	0	0	0	0	0	0	0	0	0	0	0	0	1	1	0	0	0	0	0
CADANIAG00000158	ANIA_07281	+	hypothetical protein	0	0	0	0	0	0	0	1	1	0	0	0	0	0	0	0	0	0	0	0	0	0	0	0	0	0	0	0	0	0	0	0	0	0	0	1	1	0	0	0	0	0
CADANIAG00000159	ANIA_07280	-	conserved hypothetical protein	0	0	0	0	0	0	0	1	0	1	0	0	0	0	0	0	0	0	0	0	0	0	0	0	0	0	0	0	0	0	0	0	0	0	0	1	0	1	0	0	0	0
CADANIAG00000160	ANIA_11552	+	hypothetical protein	0	0	0	0	0	0	0	0	0	0	0	0	0	0	0	0	0	0	0	0	0	0	0	0	0	0	0	0	0	0	0	0	0	0	0	0	0	0	0	0	0	0
CADANIAG00000161	ANIA_07279	+	GPI anchored protein, putative (AFU_orthologue; AFUA_1G01300)	0	0	0	0	0	0	0	1	0	0	1	0	0	0	0	0	0	0	0	0	0	1	0	0	1	0	0	0	0	0	0	0	0	0	0	2	0	0	2	0	0	0
CADANIAG00000162	ANIA_07278	-	glutamate decarboxylase (Eurofung)	0	0	0	0	0	0	0	0	0	0	0	0	0	0	0	0	0	0	0	0	0	0	0	0	0	0	0	0	0	0	0	0	0	0	0	0	0	0	0	0	0	0
CADANIAG00000163	ANIA_10921	+	NACHT and WD domain protein (AFU_orthologue; AFUA_3G07460)	1	0	0	1	0	0	0	0	0	0	0	0	0	0	2	0	2	0	0	0	0	0	0	0	0	0	0	0	3	0	2	1	0	0	0	6	0	4	2	0	0	0
CADANIAG00000164	ANIA_10920	+	conserved hypothetical protein	0	0	0	0	0	0	0	0	0	0	0	0	0	0	0	0	0	0	0	0	0	0	0	0	0	0	0	0	0	0	0	0	0	0	0	0	0	0	0	0	0	0
CADANIAG00000165	ANIA_07276	-	conserved hypothetical protein	0	0	0	0	0	0	0	0	0	0	0	0	0	0	0	0	0	0	0	0	0	0	0	0	0	0	0	0	0	0	0	0	0	0	0	0	0	0	0	0	0	0
CADANIAG00000166	ANIA_07275	-	xylosidase/glycosyl hydrolase, putative (AFU_orthologue; AFUA_2G00930)	0	0	0	0	0	0	0	0	0	0	0	0	0	0	0	0	0	0	0	0	0	0	0	0	0	0	0	0	0	0	0	0	0	0	0	0	0	0	0	0	0	0
CADANIAG00000167	ANIA_10919	-	hypothetical protein	0	0	0	0	0	0	0	0	0	0	0	0	0	0	0	0	0	0	0	0	0	0	0	0	0	0	0	0	0	0	0	0	0	0	0	0	0	0	0	0	0	0
CADANIAG00000168	ANIA_07274	-	FAD binding domain protein (AFU_orthologue; AFUA_6G12070)	0	0	0	0	0	0	0	1	0	1	0	0	0	0	0	0	0	0	0	0	0	0	0	0	0	0	0	0	1	0	1	0	0	0	0	2	0	2	0	0	0	0
CADANIAG00000169	ANIA_07273	+	conserved hypothetical protein	0	0	0	0	0	0	0	0	0	0	0	0	0	0	0	0	0	0	0	0	0	0	0	0	0	0	0	0	0	0	0	0	0	0	0	0	0	0	0	0	0	0
CADANIAG00000170	ANIA_07272	+	ABC transporter, putative (Eurofung)	1	0	0	1	0	0	0	4	0	0	4	0	0	0	0	0	0	0	0	0	0	0	0	0	0	0	0	0	17	0	1	16	0	0	1	22	0	1	21	0	0	1
CADANIAG00000171	ANIA_07271	-	conserved hypothetical protein	0	0	0	0	0	0	0	0	0	0	0	0	0	0	1	1	0	0	0	0	0	1	1	0	0	0	0	0	8	8	0	0	0	0	0	10	10	0	0	0	0	1
CADANIAG00000172	ANIA_07270	-	conserved hypothetical protein	1	1	0	0	0	0	0	0	0	0	0	0	0	0	0	0	0	0	0	0	0	0	0	0	0	0	0	0	0	0	0	0	0	0	0	1	1	0	0	0	0	0
CADANIAG00000173	ANIA_07269	+	conserved hypothetical protein	2	0	0	2	0	0	0	1	0	1	0	0	0	0	9	1	0	8	0	0	0	26	0	0	26	0	0	1	779	10	25	744	0	0	1	817	11	26	780	0	0	1
CADANIAG00000174	ANIA_07268	-	short chain dehydrogenase/reductase, putative (AFU_orthologue; AFUA_7G00840)	0	0	0	0	0	0	0	0	0	0	0	0	0	0	1	0	1	0	0	0	0	1	0	0	1	0	0	0	13	4	5	4	0	0	0	15	4	6	5	0	0	0
CADANIAG00000175	ANIA_07267	+	conserved hypothetical protein	1	1	0	0	0	0	0	0	0	0	0	0	0	0	0	0	0	0	0	0	0	4	1	2	1	0	0	0	34	16	11	7	0	0	0	39	18	13	8	0	0	0
CADANIAG00000176	ANIA_07266	-	hypothetical protein	2	1	1	0	0	0	0	1	0	0	1	0	0	0	5	3	0	2	0	0	0	6	4	1	1	0	0	0	165	106	34	25	0	0	0	179	114	36	29	0	0	0
CADANIAG00000177	ANIA_07265	-	conserved hypothetical protein	0	0	0	0	0	0	0	0	0	0	0	0	0	0	0	0	0	0	0	0	0	0	0	0	0	0	0	0	3	1	1	1	0	0	0	3	1	1	1	0	0	0
CADANIAG00000178	ANIA_07264	+	conserved hypothetical protein	0	0	0	0	0	0	0	0	0	0	0	0	0	0	0	0	0	0	0	0	0	7	4	0	3	0	0	0	2	0	0	2	0	0	0	9	4	0	5	0	0	0
CADANIAG00000179	ANIA_07263	+	conserved hypothetical protein	0	0	0	0	0	0	0	0	0	0	0	0	0	0	0	0	0	0	0	0	0	0	0	0	0	0	0	0	0	0	0	0	0	0	0	0	0	0	0	0	0	0
CADANIAG00000180	ANIA_07262	+	hypothetical protein	0	0	0	0	0	0	0	1	0	0	1	0	0	0	0	0	0	0	0	0	0	1	0	0	1	0	0	0	8	8	0	0	0	0	0	10	8	0	2	0	0	0
CADANIAG00000181	ANIA_07261	+	conserved hypothetical protein	14	0	6	8	0	0	1	6	5	1	0	0	0	0	11	3	3	5	0	0	0	3	1	2	0	0	0	0	27	13	5	9	0	0	0	61	22	17	22	0	0	0
CADANIAG00000182	ANIA_07260	-	nuclear export protein Noc3 (AFU_orthologue; AFUA_2G17050)	0	0	0	0	0	0	0	0	0	0	0	0	0	0	0	0	0	0	0	0	0	0	0	0	0	0	0	0	1	1	0	0	0	0	0	1	1	0	0	0	0	0
CADANIAG00000183	ANIA_07259	+	DUF298 domain protein (AFU_orthologue; AFUA_2G17070)	1	0	0	1	0	0	0	1	0	1	0	0	0	0	1	0	0	1	0	0	0	0	0	0	0	0	0	0	1	0	0	1	0	0	0	4	0	1	3	0	0	0
CADANIAG00000184	ANIA_07258	-	hypothetical protein similar to 25D9-6 (Broad)	0	0	0	0	0	0	0	0	0	0	0	0	0	0	0	0	0	0	0	0	0	0	0	0	0	0	0	0	1	1	0	0	0	0	0	1	1	0	0	0	0	0
CADANIAG00000185	ANIA_07257	+	conserved hypothetical protein	59	21	16	22	0	0	0	58	24	19	15	0	0	0	76	32	24	20	0	0	0	91	40	27	24	0	0	0	299	106	110	83	0	0	0	583	223	196	164	0	0	0
CADANIAG00000186	ANIA_07256	+	putative microbody (peroxisome) proliferationprotein peroxin 11C (Eurofung)	1	0	0	1	0	0	0	0	0	0	0	0	0	0	0	0	0	0	0	0	0	0	0	0	0	0	0	0	3	1	0	2	0	0	0	4	1	0	3	0	0	0
CADANIAG00000187	ANIA_07255	-	conserved hypothetical protein	0	0	0	0	0	0	0	0	0	0	0	0	0	0	0	0	0	0	0	0	0	0	0	0	0	0	0	0	0	0	0	0	0	0	0	0	0	0	0	0	0	0
CADANIAG00000188	ANIA_07254	+	hypothetical protein similar to Cdc48p (Eurofung)	0	0	0	0	0	0	0	2	0	2	0	0	0	0	0	0	0	0	0	0	0	1	0	1	0	0	0	0	0	0	0	0	0	0	0	3	0	3	0	0	0	0
CADANIAG00000189	ANIA_07253	-	conserved hypothetical protein	7	0	2	5	0	0	0	5	0	0	5	0	0	0	4	0	4	0	0	0	0	2	0	0	2	0	0	0	1	0	0	1	0	0	0	19	0	6	13	1	0	0
CADANIAG00000190	ANIA_07252	+	MAPKKK cascade protein kinase regulator Ste50 (AFU_orthologue; AFUA_2G17130)	0	0	0	0	0	0	0	1	0	1	0	0	0	0	0	0	0	0	0	0	0	0	0	0	0	0	0	0	0	0	0	0	0	0	0	1	0	1	0	0	0	0
CADANIAG00000191	ANIA_07251	+	conserved hypothetical protein	3	1	2	0	0	0	0	7	3	2	2	0	0	0	1	0	1	0	0	0	0	8	4	0	4	0	0	0	1	0	0	1	0	0	0	20	8	5	7	0	0	0
CADANIAG00000192	ANIA_07250	-	sodium ion/proton exchanger (Eurofung)	1	0	1	0	0	0	0	3	2	1	0	0	0	0	0	0	0	0	0	0	0	1	0	0	1	0	0	0	3	0	3	0	0	0	0	8	2	5	1	0	0	0
CADANIAG00000193	ANIA_10918	-	sorting nexin Mvp1 (AFU_orthologue; AFUA_2G17180)	1	1	0	0	0	0	0	3	0	3	0	0	0	0	0	0	0	0	0	0	0	2	1	1	0	0	0	0	5	2	1	2	0	0	0	11	4	5	2	0	0	0
CADANIAG00000194	ANIA_10917	-	conserved hypothetical protein	0	0	0	0	0	0	0	0	0	0	0	0	0	0	0	0	0	0	0	0	0	3	3	0	0	0	0	0	6	3	1	2	0	0	0	9	6	1	2	0	0	0
CADANIAG00000195	ANIA_07248	+	conserved hypothetical protein	3	0	1	2	0	0	0	1	0	0	1	0	0	0	1	0	0	1	0	0	0	1	0	1	0	0	0	0	7	0	2	5	0	0	0	13	0	4	9	0	0	1
CADANIAG00000196	ANIA_09492	-	AmdX, C2H2 finger domain transcription factor (Eurofung)	0	0	0	0	0	0	0	0	0	0	0	0	0	0	0	0	0	0	0	0	0	0	0	0	0	0	0	0	1	0	1	0	0	0	0	1	0	1	0	0	0	0
CADANIAG00000197	ANIA_07247	+	conserved hypothetical protein	1	0	1	0	0	0	0	0	0	0	0	0	0	0	1	1	0	0	0	0	0	1	1	0	0	0	0	0	3	3	0	0	0	0	0	6	5	1	0	0	0	0
CADANIAG00000198	ANIA_07246	-	conserved hypothetical protein	13	9	4	0	0	0	1	6	5	0	1	0	0	0	4	4	0	0	0	0	0	9	8	1	0	0	0	0	99	74	23	2	0	0	1	131	100	28	3	0	0	1
CADANIAG00000199	ANIA_07245	+	conserved hypothetical protein	1	1	0	0	0	0	0	2	1	1	0	0	0	0	0	0	0	0	0	0	0	6	0	3	3	0	0	0	25	6	6	13	0	0	0	34	8	10	16	0	0	0
CADANIAG00000200	ANIA_07244	-	conserved hypothetical protein	1	1	0	0	0	0	0	2	2	0	0	0	0	0	0	0	0	0	0	0	0	1	1	0	0	0	0	0	8	5	1	2	0	0	0	12	9	1	2	0	0	0
CADANIAG00000201	ANIA_07243	+	methionine transporter, putative (Eurofung)	8	4	4	0	0	0	0	4	3	0	1	0	0	0	6	3	3	0	0	0	0	10	9	1	0	1	0	0	22	14	7	1	1	0	0	50	33	15	2	1	0	0
CADANIAG00000202	ANIA_07242	+	proline transporter, putative (Eurofung)	0	0	0	0	0	0	0	0	0	0	0	0	0	0	0	0	0	0	0	0	0	0	0	0	0	0	0	0	0	0	0	0	0	0	0	0	0	0	0	0	0	0
CADANIAG00000203	ANIA_07241	+	conserved hypothetical protein	0	0	0	0	0	0	0	0	0	0	0	0	0	0	0	0	0	0	0	0	0	0	0	0	0	0	0	0	0	0	0	0	0	0	0	0	0	0	0	0	0	0
CADANIAG00000204	ANIA_07240	+	MFS transporter, putative (AFU_orthologue; AFUA_2G17270)	0	0	0	0	0	0	0	0	0	0	0	0	0	0	0	0	0	0	0	0	0	0	0	0	0	0	0	0	0	0	0	0	0	0	0	0	0	0	0	0	0	0
CADANIAG00000205	ANIA_07239	-	conserved hypothetical protein	0	0	0	0	0	0	0	1	1	0	0	0	0	0	0	0	0	0	0	0	0	0	0	0	0	0	0	0	0	0	0	0	0	0	0	1	1	0	0	0	0	0
CADANIAG00000206	ANIA_07238	-	conserved hypothetical protein	0	0	0	0	0	0	0	0	0	0	0	0	0	0	0	0	0	0	0	0	0	4	4	0	0	0	0	0	1	0	0	1	0	0	0	5	4	0	1	0	0	0
CADANIAG00000207	ANIA_07237	+	conserved hypothetical protein	0	0	0	0	0	0	0	0	0	0	0	0	0	0	0	0	0	0	0	0	0	0	0	0	0	0	0	0	0	0	0	0	0	0	0	0	0	0	0	0	0	0
CADANIAG00000208	ANIA_07236	-	hypothetical protein	0	0	0	0	0	0	0	0	0	0	0	0	0	0	0	0	0	0	0	0	0	0	0	0	0	0	0	0	0	0	0	0	0	0	0	0	0	0	0	0	0	0
CADANIAG00000209	ANIA_07235	-	conserved hypothetical protein	0	0	0	0	0	0	0	0	0	0	0	0	0	0	0	0	0	0	0	0	0	0	0	0	0	0	0	0	0	0	0	0	0	0	0	0	0	0	0	0	0	0
CADANIAG00000210	ANIA_07234	-	conserved hypothetical protein	0	0	0	0	0	0	0	0	0	0	0	0	0	0	0	0	0	0	0	0	0	0	0	0	0	0	0	0	0	0	0	0	0	0	0	0	0	0	0	0	0	0
CADANIAG00000211	ANIA_07233	-	alpha/beta hydrolase, putative (AFU_orthologue; AFUA_7G06650)	0	0	0	0	0	0	0	4	4	0	0	0	0	0	0	0	0	0	0	0	0	0	0	0	0	0	0	0	0	0	0	0	0	0	0	4	4	0	0	0	0	0
CADANIAG00000212	ANIA_07232	+	conserved hypothetical protein	0	0	0	0	0	0	0	0	0	0	0	0	0	0	0	0	0	0	0	0	0	0	0	0	0	0	0	0	0	0	0	0	0	0	0	0	0	0	0	0	0	0
CADANIAG00000213	ANIA_07231	+	hypothetical serine carboxypeptidase (Eurofung)	0	0	0	0	0	0	0	0	0	0	0	0	0	0	0	0	0	0	0	0	0	0	0	0	0	0	0	0	0	0	0	0	0	0	0	0	0	0	0	0	0	0
CADANIAG00000214	ANIA_07230	-	cellobiose dehydrogenase (AFU_orthologue; AFUA_2G17620)	0	0	0	0	0	0	0	0	0	0	0	0	0	0	0	0	0	0	0	0	0	3	1	1	1	0	0	0	1	1	0	0	0	0	0	4	2	1	1	0	0	0
CADANIAG00000215	ANIA_07229	-	sulfatase domain protein (AFU_orthologue; AFUA_2G17610)	0	0	0	0	0	0	0	0	0	0	0	0	0	0	0	0	0	0	0	0	0	0	0	0	0	0	0	0	0	0	0	0	0	0	0	0	0	0	0	0	0	0
CADANIAG00000216	ANIA_07228	-	flavin-binding monooxygenase, putative (AFU_orthologue; AFUA_2G17490)	34	5	16	13	0	0	0	131	28	41	62	0	0	0	26	3	8	15	0	0	0	33	4	11	18	0	0	0	17	3	7	7	0	0	0	241	43	83	115	0	0	0
CADANIAG00000217	ANIA_07227	-	conserved hypothetical protein	6	3	3	0	0	0	0	6	3	3	0	0	0	0	9	7	2	0	0	0	0	2	1	1	0	0	0	0	0	0	0	0	0	0	0	23	14	9	0	0	0	1
CADANIAG00000218	ANIA_10916	+	conserved hypothetical protein	81	37	30	14	0	0	0	48	12	24	12	0	0	0	67	34	26	7	0	0	0	46	16	21	9	0	0	0	65	14	28	23	0	0	0	307	113	129	65	0	0	0
CADANIAG00000219	ANIA_10910	+	Putative transcription factor with C2H2 and Zn(2)-Cys(6) DNA binding domain (Eurofung)	0	0	0	0	0	0	0	0	0	0	0	0	0	0	0	0	0	0	0	0	0	0	0	0	0	0	0	0	0	0	0	0	0	0	0	0	0	0	0	0	0	0
CADANIAG00000220	ANIA_07225	+	conserved hypothetical protein	0	0	0	0	0	0	0	0	0	0	0	0	0	0	1	1	0	0	0	0	0	1	0	0	1	0	0	0	1	0	0	1	0	0	0	3	1	0	2	0	0	0
CADANIAG00000221	ANIA_10915	-	conserved hypothetical protein	1	1	0	0	0	0	0	1	0	0	1	0	0	0	1	0	0	1	0	0	0	0	0	0	0	0	0	0	1	0	0	1	0	0	0	4	1	0	3	0	0	0
CADANIAG00000222	ANIA_10909	-	conserved hypothetical protein	0	0	0	0	0	0	0	0	0	0	0	0	0	0	0	0	0	0	0	0	0	0	0	0	0	0	0	0	0	0	0	0	0	0	0	0	0	0	0	0	0	0
CADANIAG00000223	ANIA_07223	+	Putative Zn(II)2Cys6 transcription factor (Eurofung)	2	1	1	0	0	0	0	0	0	0	0	0	0	0	1	0	0	1	0	0	0	9	5	4	0	0	0	0	168	50	54	64	0	0	0	180	56	59	65	0	0	0
CADANIAG00000224	ANIA_07222	-	NACHT domain protein (AFU_orthologue; AFUA_2G01760)	0	0	0	0	0	0	0	1	1	0	0	0	0	0	1	1	0	0	0	0	0	0	0	0	0	0	0	0	35	35	0	0	0	0	1	37	37	0	0	0	0	1
CADANIAG00000225	ANIA_07221	+	hypothetical protein	2	1	1	0	0	0	0	13	4	9	0	0	0	0	5	2	3	0	0	0	0	10	6	4	0	1	0	0	32	13	17	2	1	0	0	62	26	34	2	1	0	0
CADANIAG00000226	ANIA_11551	+	hypothetical protein	0	0	0	0	0	0	0	0	0	0	0	0	0	0	1	0	0	1	0	0	0	2	1	0	1	0	0	0	5	1	0	4	0	0	0	8	2	0	6	0	0	0
CADANIAG00000227	ANIA_07220	-	conserved hypothetical protein	0	0	0	0	0	0	0	0	0	0	0	0	0	0	0	0	0	0	0	0	0	2	0	1	1	0	0	0	36	10	12	14	0	0	0	38	10	13	15	0	0	0
CADANIAG00000228	ANIA_07219	+	conserved hypothetical protein	2	2	0	0	0	0	0	1	1	0	0	0	0	0	5	4	0	1	0	0	0	1	0	1	0	0	0	0	3	3	0	0	0	0	0	12	10	1	1	1	0	0
CADANIAG00000229	ANIA_07218	-	hypothetical protein	0	0	0	0	0	0	0	0	0	0	0	0	0	0	0	0	0	0	0	0	0	0	0	0	0	0	0	0	6	2	0	4	0	0	0	6	2	0	4	0	0	0
CADANIAG00000230	ANIA_11550	-	hypothetical protein	0	0	0	0	0	0	0	0	0	0	0	0	0	0	0	0	0	0	0	0	0	0	0	0	0	0	0	0	1	0	1	0	0	0	0	1	0	1	0	0	0	0
CADANIAG00000231	ANIA_07217	+	conserved hypothetical protein	45	15	12	18	0	0	0	234	94	82	58	0	0	0	37	15	10	12	0	0	0	8	5	2	1	0	0	0	12	6	4	2	0	0	0	336	135	110	91	0	0	0
CADANIAG00000232	ANIA_10914	+	conserved hypothetical protein	1	1	0	0	0	0	0	2	0	1	1	0	0	0	1	1	0	0	0	0	0	0	0	0	0	0	0	0	6	0	4	2	0	0	0	10	2	5	3	0	0	0
CADANIAG00000233	ANIA_10913	+	Glutamate-1-semialdehyde 2,1-aminomutase, putative (Eurofung)	0	0	0	0	0	0	0	0	0	0	0	0	0	0	0	0	0	0	0	0	0	0	0	0	0	0	0	0	0	0	0	0	0	0	0	0	0	0	0	0	0	0
CADANIAG00000234	ANIA_10908	+	conserved hypothetical protein	0	0	0	0	0	0	0	0	0	0	0	0	0	0	0	0	0	0	0	0	0	0	0	0	0	0	0	0	0	0	0	0	0	0	0	0	0	0	0	0	0	0
CADANIAG00000235	ANIA_07215	+	conserved hypothetical protein	0	0	0	0	0	0	0	0	0	0	0	0	0	0	0	0	0	0	0	0	0	0	0	0	0	0	0	0	0	0	0	0	0	0	0	0	0	0	0	0	0	0
CADANIAG00000236	ANIA_07214	-	NADPH-dependent FMN reductase Lot6, putative (AFU_orthologue; AFUA_7G06600)	0	0	0	0	0	0	0	0	0	0	0	0	0	0	0	0	0	0	0	0	0	0	0	0	0	0	0	0	0	0	0	0	0	0	0	0	0	0	0	0	0	0
CADANIAG00000237	ANIA_07213	-	conserved hypothetical protein	0	0	0	0	0	0	0	0	0	0	0	0	0	0	0	0	0	0	0	0	0	0	0	0	0	0	0	0	0	0	0	0	0	0	0	0	0	0	0	0	0	0
CADANIAG00000238	ANIA_07212	-	conserved hypothetical protein	0	0	0	0	0	0	0	0	0	0	0	0	0	0	0	0	0	0	0	0	0	0	0	0	0	0	0	0	0	0	0	0	0	0	0	0	0	0	0	0	0	0
CADANIAG00000239	ANIA_07211	-	cholestenol delta-isomerase, putative (AFU_orthologue; AFUA_3G00810)	0	0	0	0	0	0	0	1	0	1	0	0	0	0	0	0	0	0	0	0	0	0	0	0	0	0	0	0	0	0	0	0	0	0	0	1	0	1	0	0	0	0
CADANIAG00000240	ANIA_10907	+	DUF614 domain protein (AFU_orthologue; AFUA_5G00975)	0	0	0	0	0	0	0	0	0	0	0	0	0	0	0	0	0	0	0	0	0	0	0	0	0	0	0	0	0	0	0	0	0	0	0	0	0	0	0	0	0	0
CADANIAG00000241	ANIA_10912	+	Putative Zn(II)2Cys6 transcription factor (Eurofung)	2	2	0	0	0	0	0	6	2	2	2	0	0	0	10	4	4	2	0	0	0	1	0	1	0	0	0	0	1	1	0	0	0	0	0	20	9	7	4	0	0	0
CADANIAG00000242	ANIA_10906	+	Putative Zn(II)2Cys6 transcription factor (Eurofung)	0	0	0	0	0	0	0	0	0	0	0	0	0	0	0	0	0	0	0	0	0	0	0	0	0	0	0	0	1	0	0	1	0	0	0	1	0	0	1	0	0	0
CADANIAG00000243	ANIA_10911	+	Putative Zn(II)2Cys6 transcription factor (Eurofung)	0	0	0	0	0	0	0	0	0	0	0	0	0	0	0	0	0	0	0	0	0	0	0	0	0	0	0	0	0	0	0	0	0	0	0	0	0	0	0	0	0	0
CADANIAG00000244	ANIA_07208	-	conserved hypothetical protein	2	0	2	0	0	0	0	1	1	0	0	0	0	0	0	0	0	0	0	0	0	5	2	1	2	0	0	0	33	19	9	5	0	0	0	41	22	12	7	0	0	0
CADANIAG00000245	ANIA_09514	-	D-isomer specific 2-hydroxyacid dehydrogenase familyprotein (AFU_orthologue; AFUA_6G10090)	6	0	3	3	0	0	0	1	0	0	1	0	0	0	1	0	0	1	0	0	0	10	2	2	6	0	0	0	21	5	7	9	0	0	0	39	7	12	20	0	0	0
CADANIAG00000246	ANIA_11674	+	hypothetical protein	28	5	1	22	0	0	0	24	7	1	16	0	0	0	20	6	0	14	0	0	0	0	0	0	0	0	0	0	5	2	0	3	0	0	0	77	20	2	55	0	0	0
CADANIAG00000247	ANIA_07207	+	hypothetical protein	126	0	0	126	0	0	1	274	1	0	273	0	0	1	103	2	1	100	0	0	1	496	0	0	496	0	0	1	628	7	4	617	0	0	1	1627	10	5	1612	0	0	1
CADANIAG00000248	ANIA_07206	-	GTP binding protein (SPG1), putative (AFU_orthologue; AFUA_6G10330)	3	2	1	0	0	0	0	1	0	0	1	0	0	0	1	1	0	0	0	0	0	0	0	0	0	0	0	0	1	0	1	0	0	0	0	6	3	2	1	0	0	0
CADANIAG00000249	ANIA_07205	+	ribosome biogenesis protein (Rrb1), putative (AFU_orthologue; AFUA_6G10320)	0	0	0	0	0	0	0	2	2	0	0	0	0	0	0	0	0	0	0	0	0	0	0	0	0	0	0	0	0	0	0	0	0	0	0	2	2	0	0	0	0	0
CADANIAG00000250	ANIA_07204	-	bifunctional oelate/linoleic acid delta desaturase (Eurofung)	7	4	2	1	0	0	0	0	0	0	0	0	0	0	3	1	1	1	0	0	0	12	5	2	5	0	0	0	15	6	4	5	0	0	0	37	16	9	12	0	0	0
CADANIAG00000251	ANIA_07203	+	conserved hypothetical protein	2	2	0	0	0	0	0	5	5	0	0	0	0	0	1	1	0	0	0	0	0	5	4	0	1	0	0	0	3	3	0	0	0	0	0	16	15	0	1	1	0	0
CADANIAG00000252	ANIA_07202	+	isochorismatase family hydrolase, putative (AFU_orthologue; AFUA_3G03270)	0	0	0	0	0	0	0	0	0	0	0	0	0	0	0	0	0	0	0	0	0	0	0	0	0	0	0	0	0	0	0	0	0	0	0	0	0	0	0	0	0	0
CADANIAG00000253	ANIA_07201	+	alkaline serine protease AorO, putative (AFU_orthologue; AFUA_6G10250)	0	0	0	0	0	0	0	5	0	1	4	0	0	0	0	0	0	0	0	0	0	1	0	1	0	0	0	0	0	0	0	0	0	0	0	6	0	2	4	0	0	0
CADANIAG00000254	ANIA_07200	+	conserved hypothetical protein	0	0	0	0	0	0	0	0	0	0	0	0	0	0	0	0	0	0	0	0	0	0	0	0	0	0	0	0	0	0	0	0	0	0	0	0	0	0	0	0	0	0
CADANIAG00000255	ANIA_07199	-	conserved hypothetical protein	0	0	0	0	0	0	0	0	0	0	0	0	0	0	1	1	0	0	0	0	0	0	0	0	0	0	0	0	0	0	0	0	0	0	0	1	1	0	0	0	0	0
CADANIAG00000256	ANIA_07198	+	hypothetical protein	0	0	0	0	0	0	0	0	0	0	0	0	0	0	0	0	0	0	0	0	0	0	0	0	0	0	0	0	0	0	0	0	0	0	0	0	0	0	0	0	0	0
CADANIAG00000257	ANIA_07197	-	conserved hypothetical protein	0	0	0	0	0	0	0	0	0	0	0	0	0	0	0	0	0	0	0	0	0	0	0	0	0	0	0	0	0	0	0	0	0	0	0	0	0	0	0	0	0	0
CADANIAG00000258	ANIA_07196	+	conserved hypothetical protein	0	0	0	0	0	0	0	0	0	0	0	0	0	0	0	0	0	0	0	0	0	0	0	0	0	0	0	0	0	0	0	0	0	0	0	0	0	0	0	0	0	0
CADANIAG00000259	ANIA_07195	-	conserved hypothetical protein	0	0	0	0	0	0	0	0	0	0	0	0	0	0	0	0	0	0	0	0	0	0	0	0	0	0	0	0	0	0	0	0	0	0	0	0	0	0	0	0	0	0
CADANIAG00000260	ANIA_07194	+	quinone oxidoreductase, putative (AFU_orthologue; AFUA_1G02090)	0	0	0	0	0	0	0	0	0	0	0	0	0	0	0	0	0	0	0	0	0	1	0	0	1	0	0	0	0	0	0	0	0	0	0	1	0	0	1	0	0	0
CADANIAG00000261	ANIA_07193	-	D-xylose reductases (Eurofung)	0	0	0	0	0	0	0	0	0	0	0	0	0	0	0	0	0	0	0	0	0	0	0	0	0	0	0	0	0	0	0	0	0	0	0	0	0	0	0	0	0	0
CADANIAG00000262	ANIA_07192	+	conserved hypothetical protein	0	0	0	0	0	0	0	0	0	0	0	0	0	0	0	0	0	0	0	0	0	0	0	0	0	0	0	0	0	0	0	0	0	0	0	0	0	0	0	0	0	0
CADANIAG00000263	ANIA_07191	-	GPI-anchored cell wall protein Pst1, putative (AFU_orthologue; AFUA_6G10290)	5	1	3	1	0	0	0	5	1	1	3	0	0	0	2	1	1	0	0	0	0	7	1	4	2	0	0	0	40	6	16	18	0	0	0	59	10	25	24	0	0	0
CADANIAG00000264	ANIA_07190	-	Putative Zn(II)2Cys6 transcription factor (Eurofung)	0	0	0	0	0	0	0	0	0	0	0	0	0	0	0	0	0	0	0	0	0	0	0	0	0	0	0	0	3	0	0	3	0	0	0	3	0	0	3	0	0	0
CADANIAG00000265	ANIA_07189	+	Putative Zn(II)2Cys6 transcription factor (Eurofung)	15	7	8	0	1	0	0	9	5	4	0	0	0	0	8	6	2	0	0	0	0	2	1	0	1	0	0	0	7	4	1	2	0	0	0	41	23	15	3	1	0	0
CADANIAG00000266	ANIA_07188	-	small oligopeptide transporter, OPT family (AFU_orthologue; AFUA_6G10220)	0	0	0	0	0	0	0	0	0	0	0	0	0	0	0	0	0	0	0	0	0	0	0	0	0	0	0	0	0	0	0	0	0	0	0	0	0	0	0	0	0	0
CADANIAG00000267	ANIA_07187	+	FAD dependent oxidoreductase superfamily (AFU_orthologue; AFUA_6G10230)	0	0	0	0	0	0	0	8	0	3	5	0	0	0	0	0	0	0	0	0	0	3	0	1	2	0	0	0	12	0	1	11	0	0	1	23	0	5	18	0	0	1
CADANIAG00000268	ANIA_07186	-	conserved hypothetical protein	12	8	3	1	0	0	1	61	42	13	6	0	0	1	5	3	2	0	0	0	0	26	11	12	3	0	0	0	59	24	17	18	0	0	0	163	88	47	28	0	0	0
CADANIAG00000269	ANIA_07185	+	serine protein kinase Sky1, putative (AFU_orthologue; AFUA_4G03140)	1	0	1	0	0	0	0	1	1	0	0	0	0	0	0	0	0	0	0	0	0	1	1	0	0	0	0	0	1	0	0	1	0	0	0	4	2	1	1	0	0	0
CADANIAG00000270	ANIA_07184	+	cell cycle control protein (Cwf26), putative (AFU_orthologue; AFUA_4G03160)	1	1	0	0	0	0	0	4	0	1	3	0	0	0	5	1	0	4	0	0	0	25	8	10	7	0	0	0	244	61	117	66	0	0	0	279	71	128	80	0	0	0
CADANIAG00000271	ANIA_07183	+	conserved hypothetical protein	5	3	0	2	0	0	0	1	0	0	1	0	0	0	7	2	2	3	0	0	0	0	0	0	0	0	0	0	5	1	2	2	0	0	0	18	6	4	8	0	0	0
CADANIAG00000272	ANIA_07182	+	nuclear envelope protein Brr6, putative (AFU_orthologue; AFUA_4G03180)	0	0	0	0	0	0	0	0	0	0	0	0	0	0	1	0	0	1	0	0	0	0	0	0	0	0	0	0	9	1	1	7	0	0	0	10	1	1	8	0	0	0
CADANIAG00000273	ANIA_07181	+	conserved hypothetical protein	8	4	4	0	0	0	0	3	0	3	0	0	0	0	12	10	2	0	1	0	0	0	0	0	0	0	0	0	1	0	1	0	0	0	0	24	14	10	0	1	0	0
CADANIAG00000274	ANIA_07180	+	cutinase, putative (AFU_orthologue; AFUA_4G03210)	0	0	0	0	0	0	0	0	0	0	0	0	0	0	0	0	0	0	0	0	0	0	0	0	0	0	0	0	0	0	0	0	0	0	0	0	0	0	0	0	0	0
CADANIAG00000275	ANIA_11549	+	hypothetical protein	0	0	0	0	0	0	0	0	0	0	0	0	0	0	0	0	0	0	0	0	0	0	0	0	0	0	0	0	0	0	0	0	0	0	0	0	0	0	0	0	0	0
CADANIAG00000276	ANIA_07179	-	conserved hypothetical protein	0	0	0	0	0	0	0	0	0	0	0	0	0	0	0	0	0	0	0	0	0	0	0	0	0	0	0	0	0	0	0	0	0	0	0	0	0	0	0	0	0	0
CADANIAG00000277	ANIA_07178	+	conserved hypothetical protein	1	0	1	0	0	0	0	0	0	0	0	0	0	0	0	0	0	0	0	0	0	1	0	0	1	0	0	0	0	0	0	0	0	0	0	2	0	1	1	0	0	0
CADANIAG00000278	ANIA_07177	+	WW domain protein (AFU_orthologue; AFUA_4G03322)	0	0	0	0	0	0	0	0	0	0	0	0	0	0	0	0	0	0	0	0	0	0	0	0	0	0	0	0	0	0	0	0	0	0	0	0	0	0	0	0	0	0
CADANIAG00000279	ANIA_07176	+	conserved hypothetical protein	0	0	0	0	0	0	0	4	0	3	1	0	0	0	1	0	1	0	0	0	0	1	0	0	1	0	0	0	13	5	5	3	0	0	0	19	5	9	5	0	0	0
CADANIAG00000280	ANIA_07175	-	ubiE/COQ5 methyltransferase, putative (AFU_orthologue; AFUA_4G03321)	0	0	0	0	0	0	0	0	0	0	0	0	0	0	0	0	0	0	0	0	0	0	0	0	0	0	0	0	1	0	1	0	0	0	0	1	0	1	0	0	0	0
CADANIAG00000281	ANIA_07174	+	putative Myb-like transcription factor (Eurofung)	2188	0	23	2165	0	0	1	233	1	30	202	0	0	1	1593	0	29	1564	0	0	1	877	0	21	856	0	0	1	1360	0	57	1303	0	0	1	6251	1	160	6090	0	0	1
CADANIAG00000282	ANIA_07173	-	Vacuolar Ca(2+)/H(+) exchanger, putative (Eurofung)	1	0	1	0	0	0	0	0	0	0	0	0	0	0	0	0	0	0	0	0	0	0	0	0	0	0	0	0	0	0	0	0	0	0	0	1	0	1	0	0	0	0
CADANIAG00000283	ANIA_07172	+	conserved hypothetical protein	1	0	0	1	0	0	0	0	0	0	0	0	0	0	0	0	0	0	0	0	0	0	0	0	0	0	0	0	0	0	0	0	0	0	0	1	0	0	1	0	0	0
CADANIAG00000284	ANIA_07171	+	hypothetical protein	0	0	0	0	0	0	0	0	0	0	0	0	0	0	0	0	0	0	0	0	0	0	0	0	0	0	0	0	0	0	0	0	0	0	0	0	0	0	0	0	0	0
CADANIAG00000285	ANIA_07170	-	putative bHLH transcription factor (Eurofung)	1	0	0	1	0	0	0	1	0	1	0	0	0	0	2	0	0	2	0	0	0	0	0	0	0	0	0	0	3	1	2	0	0	0	0	7	1	3	3	0	0	0
CADANIAG00000286	ANIA_07169	-	expressed flavohemoprotein (Eurofung)	31	8	15	8	0	0	0	82	19	29	34	0	0	0	84	23	25	36	0	0	0	47	15	11	21	0	0	0	45	13	10	22	0	0	0	289	78	90	121	0	0	0
CADANIAG00000287	ANIA_10902	+	MIP aquaporin (Eurofung)	0	0	0	0	0	0	0	2	1	0	1	0	0	0	1	0	1	0	0	0	0	8	1	1	6	0	0	0	24	10	5	9	0	0	0	35	12	7	16	0	0	0
CADANIAG00000288	ANIA_10905	+	GABA permease (Uga4), putative (AFU_orthologue; AFUA_4G03370)	0	0	0	0	0	0	0	0	0	0	0	0	0	0	1	0	0	1	0	0	0	0	0	0	0	0	0	0	0	0	0	0	0	0	0	1	0	0	1	0	0	0
CADANIAG00000289	ANIA_07167	-	conserved hypothetical protein	0	0	0	0	0	0	0	0	0	0	0	0	0	0	0	0	0	0	0	0	0	0	0	0	0	0	0	0	3	0	0	3	0	0	0	3	0	0	3	0	0	0
CADANIAG00000290	ANIA_07166	-	GPI anchored protein, putative (AFU_orthologue; AFUA_4G03360)	0	0	0	0	0	0	0	0	0	0	0	0	0	0	1	1	0	0	0	0	0	0	0	0	0	0	0	0	0	0	0	0	0	0	0	1	1	0	0	0	0	0
CADANIAG00000291	ANIA_07165	-	plasma membrane stress response protein (Ist2),putative (AFU_orthologue; AFUA_4G03330)	0	0	0	0	0	0	0	5	0	1	4	0	0	0	4	0	2	2	0	0	0	13	4	4	5	0	0	0	218	72	58	88	0	0	0	240	76	65	99	0	0	0
CADANIAG00000292	ANIA_07164	-	conserved hypothetical protein	346	345	1	0	0	0	1	188	187	1	0	0	0	1	246	245	1	0	0	0	1	525	507	4	14	0	0	1	390	378	3	9	0	0	1	1695	1662	10	23	0	0	1
CADANIAG00000293	ANIA_07163	+	Putative Zn(II)2Cys6 transcription factor (Eurofung)	0	0	0	0	0	0	0	0	0	0	0	0	0	0	0	0	0	0	0	0	0	2	0	0	2	0	0	0	6	0	0	6	0	0	0	8	0	0	8	0	0	0
CADANIAG00000294	ANIA_07162	+	conserved hypothetical protein	0	0	0	0	0	0	0	0	0	0	0	0	0	0	1	0	1	0	0	0	0	0	0	0	0	0	0	0	0	0	0	0	0	0	0	1	0	1	0	0	0	0
CADANIAG00000295	ANIA_11548	+	hypothetical protein	0	0	0	0	0	0	0	0	0	0	0	0	0	0	0	0	0	0	0	0	0	0	0	0	0	0	0	0	0	0	0	0	0	0	0	0	0	0	0	0	0	0
CADANIAG00000296	ANIA_07161	+	extracellular dioxygenase, putative (AFU_orthologue; AFUA_6G03070)	0	0	0	0	0	0	0	0	0	0	0	0	0	0	0	0	0	0	0	0	0	0	0	0	0	0	0	0	0	0	0	0	0	0	0	0	0	0	0	0	0	0
CADANIAG00000297	ANIA_07160	-	conserved hypothetical protein	0	0	0	0	0	0	0	0	0	0	0	0	0	0	0	0	0	0	0	0	0	0	0	0	0	0	0	0	0	0	0	0	0	0	0	0	0	0	0	0	0	0
CADANIAG00000298	ANIA_07159	+	hypothetical tripeptidyl-peptidase (Eurofung)	13	7	6	0	1	0	0	23	11	9	3	0	0	0	12	3	7	2	0	0	0	14	3	10	1	0	0	0	65	29	23	13	0	0	0	127	53	55	19	0	0	0
CADANIAG00000299	ANIA_07158	-	conserved hypothetical protein	6	6	0	0	0	0	0	79	77	0	2	0	0	1	8	8	0	0	0	0	0	47	44	3	0	0	0	1	2	2	0	0	0	0	0	142	137	3	2	0	0	1
CADANIAG00000300	ANIA_07157	-	conserved hypothetical protein	4	0	3	1	0	0	0	10	6	2	2	0	0	0	4	0	1	3	0	0	0	13	4	0	9	0	0	0	2	2	0	0	0	0	0	33	12	6	15	0	0	0
CADANIAG00000301	ANIA_07156	+	NAD binding Rossmann fold oxidoreductase, putative (AFU_orthologue; AFUA_4G00560)	0	0	0	0	0	0	0	0	0	0	0	0	0	0	0	0	0	0	0	0	0	0	0	0	0	0	0	0	0	0	0	0	0	0	0	0	0	0	0	0	0	0
CADANIAG00000302	ANIA_07155	+	conserved hypothetical protein	0	0	0	0	0	0	0	0	0	0	0	0	0	0	0	0	0	0	0	0	0	0	0	0	0	0	0	0	0	0	0	0	0	0	0	0	0	0	0	0	0	0
CADANIAG00000303	ANIA_07154	+	hypothetical protein	0	0	0	0	0	0	0	0	0	0	0	0	0	0	0	0	0	0	0	0	0	0	0	0	0	0	0	0	0	0	0	0	0	0	0	0	0	0	0	0	0	0
CADANIAG00000304	ANIA_07153	+	conserved hypothetical protein	0	0	0	0	0	0	0	0	0	0	0	0	0	0	0	0	0	0	0	0	0	0	0	0	0	0	0	0	0	0	0	0	0	0	0	0	0	0	0	0	0	0
CADANIAG00000305	ANIA_07152	+	alpha-1,4-galactosidase (Eurofung)	0	0	0	0	0	0	0	0	0	0	0	0	0	0	0	0	0	0	0	0	0	0	0	0	0	0	0	0	0	0	0	0	0	0	0	0	0	0	0	0	0	0
CADANIAG00000306	ANIA_07151	+	alpha-rhamnosidase (Eurofung)	0	0	0	0	0	0	0	1	0	0	1	0	0	0	0	0	0	0	0	0	0	0	0	0	0	0	0	0	0	0	0	0	0	0	0	1	0	0	1	0	0	0
CADANIAG00000307	ANIA_07150	-	GABA transporter, putative (Eurofung)	0	0	0	0	0	0	0	0	0	0	0	0	0	0	0	0	0	0	0	0	0	0	0	0	0	0	0	0	0	0	0	0	0	0	0	0	0	0	0	0	0	0
CADANIAG00000308	ANIA_07149	+	conserved hypothetical protein	0	0	0	0	0	0	0	0	0	0	0	0	0	0	0	0	0	0	0	0	0	0	0	0	0	0	0	0	0	0	0	0	0	0	0	0	0	0	0	0	0	0
CADANIAG00000309	ANIA_07148	-	hypothetical protein	9	8	0	1	0	0	0	61	61	0	0	0	0	1	3	3	0	0	0	0	0	10	10	0	0	0	0	1	10	10	0	0	0	0	1	93	92	0	1	0	0	1
CADANIAG00000310	ANIA_07147	-	MFS tranporter, putative (AFU_orthologue; AFUA_7G06830)	8	5	2	1	0	0	0	23	15	6	2	0	0	1	12	9	3	0	0	0	1	7	5	2	0	0	0	0	50	27	17	6	0	0	0	100	61	30	9	0	0	1
CADANIAG00000311	ANIA_07146	-	sterol 24-c-methyltransferase, putative (AFU_orthologue; AFUA_4G03630)	0	0	0	0	0	0	0	0	0	0	0	0	0	0	0	0	0	0	0	0	0	0	0	0	0	0	0	0	0	0	0	0	0	0	0	0	0	0	0	0	0	0
CADANIAG00000312	ANIA_07145	+	pre-RNA splicing factor Slt11, putative (AFU_orthologue; AFUA_4G03640)	0	0	0	0	0	0	0	0	0	0	0	0	0	0	0	0	0	0	0	0	0	0	0	0	0	0	0	0	0	0	0	0	0	0	0	0	0	0	0	0	0	0
CADANIAG00000313	ANIA_07144	-	mitochondrial complex I protein Fmp36, putative (AFU_orthologue; AFUA_4G03645)	0	0	0	0	0	0	0	0	0	0	0	0	0	0	0	0	0	0	0	0	0	0	0	0	0	0	0	0	0	0	0	0	0	0	0	0	0	0	0	0	0	0
CADANIAG00000314	ANIA_07143	+	ribosome associated DnaJ chaperone Zuotin, putative (AFU_orthologue; AFUA_4G03650)	1	0	0	1	0	0	0	0	0	0	0	0	0	0	0	0	0	0	0	0	0	0	0	0	0	0	0	0	1	1	0	0	0	0	0	2	1	0	1	0	0	0
CADANIAG00000315	ANIA_07142	+	acid phosphatase, putative (AFU_orthologue; AFUA_4G03660)	1	0	0	1	0	0	0	2	0	0	2	0	0	0	0	0	0	0	0	0	0	0	0	0	0	0	0	0	1	0	0	1	0	0	0	4	0	0	4	0	0	0
CADANIAG00000316	ANIA_07141	-	aldehyde dehydrogenase (NAD) family protein (Eurofung)	1	1	0	0	0	0	0	1	0	0	1	0	0	0	2	1	0	1	0	0	0	1	1	0	0	0	0	0	4	3	0	1	0	0	0	9	6	0	3	0	0	0
CADANIAG00000317	ANIA_07140	+	conserved hypothetical protein	8	4	4	0	0	0	0	15	6	7	2	0	0	0	7	4	2	1	0	0	0	3	1	0	2	0	0	0	3	1	0	2	0	0	0	36	16	13	7	0	0	0
CADANIAG00000318	ANIA_07139	-	dienelactone hydrolase (AFU_orthologue; AFUA_4G03730)	0	0	0	0	0	0	0	0	0	0	0	0	0	0	2	2	0	0	0	0	0	5	5	0	0	0	0	0	11	11	0	0	0	0	1	18	18	0	0	0	0	1
CADANIAG00000319	ANIA_07138	+	hypothetical amino acid transporter (Eurofung)	5	5	0	0	0	0	0	2	2	0	0	0	0	0	8	8	0	0	0	0	0	6	2	3	1	0	0	0	22	8	8	6	0	0	0	43	25	11	7	0	0	0
CADANIAG00000320	ANIA_07137	+	conserved hypothetical protein	7	2	2	3	0	0	0	19	0	10	9	0	0	1	1	0	0	1	0	0	0	40	10	24	6	0	0	0	85	28	24	33	0	0	0	152	40	60	52	0	0	0
CADANIAG00000321	ANIA_10901	+	hypothetical glycine cleavage system P protein (Eurofung)	1	0	0	1	0	0	0	1	0	1	0	0	0	0	0	0	0	0	0	0	0	4	0	0	4	0	0	0	12	4	3	5	0	0	0	18	4	4	10	0	0	0
CADANIAG00000322	ANIA_10903	+	chlorohydrolase family protein (AFU_orthologue; AFUA_4G03770)	0	0	0	0	0	0	0	1	1	0	0	0	0	0	0	0	0	0	0	0	0	0	0	0	0	0	0	0	0	0	0	0	0	0	0	1	1	0	0	0	0	0
CADANIAG00000323	ANIA_07135	-	rhamnogalacturonan lyase (Eurofung)	0	0	0	0	0	0	0	0	0	0	0	0	0	0	0	0	0	0	0	0	0	0	0	0	0	0	0	0	0	0	0	0	0	0	0	0	0	0	0	0	0	0
CADANIAG00000324	ANIA_10900	+	serine peptidase, family S28, putative (AFU_orthologue; AFUA_4G03790)	18	5	5	8	0	0	0	21	11	4	6	0	0	0	2	1	1	0	0	0	0	48	18	15	15	0	0	0	355	146	123	86	0	0	0	444	181	148	115	0	0	0
CADANIAG00000325	ANIA_10904	+	conserved hypothetical protein	0	0	0	0	0	0	0	0	0	0	0	0	0	0	0	0	0	0	0	0	0	0	0	0	0	0	0	0	0	0	0	0	0	0	0	0	0	0	0	0	0	0
CADANIAG00000326	ANIA_07133	-	hypothetical protein	0	0	0	0	0	0	0	0	0	0	0	0	0	0	0	0	0	0	0	0	0	0	0	0	0	0	0	0	0	0	0	0	0	0	0	0	0	0	0	0	0	0
CADANIAG00000327	ANIA_07132	-	conserved hypothetical protein	0	0	0	0	0	0	0	0	0	0	0	0	0	0	0	0	0	0	0	0	0	0	0	0	0	0	0	0	0	0	0	0	0	0	0	0	0	0	0	0	0	0
CADANIAG00000328	ANIA_07131	+	cytochrome P450, putative (Eurofung)	0	0	0	0	0	0	0	0	0	0	0	0	0	0	0	0	0	0	0	0	0	0	0	0	0	0	0	0	0	0	0	0	0	0	0	0	0	0	0	0	0	0
CADANIAG00000329	ANIA_07130	-	conserved hypothetical protein	0	0	0	0	0	0	0	0	0	0	0	0	0	0	0	0	0	0	0	0	0	0	0	0	0	0	0	0	1	0	0	1	0	0	0	1	0	0	1	0	0	0
CADANIAG00000330	ANIA_07129	-	conserved hypothetical protein	4	4	0	0	0	0	0	10	10	0	0	0	0	1	2	2	0	0	0	0	0	2	2	0	0	0	0	0	0	0	0	0	0	0	0	18	18	0	0	0	0	1
CADANIAG00000331	ANIA_11547	+	hypothetical protein	0	0	0	0	0	0	0	0	0	0	0	0	0	0	1	1	0	0	0	0	0	0	0	0	0	0	0	0	0	0	0	0	0	0	0	1	1	0	0	0	0	0
CADANIAG00000332	ANIA_07128	+	conserved hypothetical protein	0	0	0	0	0	0	0	0	0	0	0	0	0	0	0	0	0	0	0	0	0	0	0	0	0	0	0	0	0	0	0	0	0	0	0	0	0	0	0	0	0	0
CADANIAG00000333	ANIA_10894	+	conserved hypothetical protein	0	0	0	0	0	0	0	0	0	0	0	0	0	0	0	0	0	0	0	0	0	0	0	0	0	0	0	0	0	0	0	0	0	0	0	0	0	0	0	0	0	0
CADANIAG00000334	ANIA_10899	+	conserved hypothetical protein	0	0	0	0	0	0	0	0	0	0	0	0	0	0	0	0	0	0	0	0	0	0	0	0	0	0	0	0	0	0	0	0	0	0	0	0	0	0	0	0	0	0
CADANIAG00000335	ANIA_07126	-	HET domain protein (AFU_orthologue; AFUA_3G03140)	0	0	0	0	0	0	0	0	0	0	0	0	0	0	0	0	0	0	0	0	0	0	0	0	0	0	0	0	0	0	0	0	0	0	0	0	0	0	0	0	0	0
CADANIAG00000336	ANIA_07125	-	hypothetical protein	0	0	0	0	0	0	0	0	0	0	0	0	0	0	0	0	0	0	0	0	0	0	0	0	0	0	0	0	0	0	0	0	0	0	0	0	0	0	0	0	0	0
CADANIAG00000337	ANIA_11546	+	hypothetical protein	0	0	0	0	0	0	0	0	0	0	0	0	0	0	0	0	0	0	0	0	0	0	0	0	0	0	0	0	0	0	0	0	0	0	0	0	0	0	0	0	0	0
CADANIAG00000338	ANIA_11545	-	hypothetical protein	0	0	0	0	0	0	0	0	0	0	0	0	0	0	0	0	0	0	0	0	0	0	0	0	0	0	0	0	0	0	0	0	0	0	0	0	0	0	0	0	0	0
CADANIAG00000339	ANIA_07124	+	conserved hypothetical protein	1	0	1	0	0	0	0	0	0	0	0	0	0	0	1	1	0	0	0	0	0	0	0	0	0	0	0	0	3	1	1	1	0	0	0	5	2	2	1	0	0	0
CADANIAG00000340	ANIA_07123	+	conserved hypothetical protein	0	0	0	0	0	0	0	0	0	0	0	0	0	0	0	0	0	0	0	0	0	0	0	0	0	0	0	0	0	0	0	0	0	0	0	0	0	0	0	0	0	0
CADANIAG00000341	ANIA_07122	-	conserved hypothetical protein	1	1	0	0	0	0	0	1	1	0	0	0	0	0	0	0	0	0	0	0	0	0	0	0	0	0	0	0	0	0	0	0	0	0	0	2	2	0	0	0	0	0
CADANIAG00000342	ANIA_07121	-	conserved hypothetical protein	0	0	0	0	0	0	0	0	0	0	0	0	0	0	0	0	0	0	0	0	0	0	0	0	0	0	0	0	0	0	0	0	0	0	0	0	0	0	0	0	0	0
CADANIAG00000343	ANIA_11544	-	hypothetical protein	0	0	0	0	0	0	0	0	0	0	0	0	0	0	0	0	0	0	0	0	0	0	0	0	0	0	0	0	0	0	0	0	0	0	0	0	0	0	0	0	0	0
CADANIAG00000344	ANIA_07120	-	conserved hypothetical protein	0	0	0	0	0	0	0	0	0	0	0	0	0	0	0	0	0	0	0	0	0	0	0	0	0	0	0	0	0	0	0	0	0	0	0	0	0	0	0	0	0	0
CADANIAG00000345	ANIA_07119	+	conserved hypothetical protein	0	0	0	0	0	0	0	0	0	0	0	0	0	0	0	0	0	0	0	0	0	0	0	0	0	0	0	0	0	0	0	0	0	0	0	0	0	0	0	0	0	0
CADANIAG00000346	ANIA_07118	-	Putative transcription factor with C2H2 and Zn(2)-Cys(6) DNA binding domain (Eurofung)	0	0	0	0	0	0	0	0	0	0	0	0	0	0	0	0	0	0	0	0	0	0	0	0	0	0	0	0	0	0	0	0	0	0	0	0	0	0	0	0	0	0
CADANIAG00000347	ANIA_07117	-	conserved hypothetical protein	0	0	0	0	0	0	0	0	0	0	0	0	0	0	0	0	0	0	0	0	0	0	0	0	0	0	0	0	0	0	0	0	0	0	0	0	0	0	0	0	0	0
CADANIAG00000348	ANIA_07116	+	conserved hypothetical protein	0	0	0	0	0	0	0	0	0	0	0	0	0	0	0	0	0	0	0	0	0	0	0	0	0	0	0	0	0	0	0	0	0	0	0	0	0	0	0	0	0	0
CADANIAG00000349	ANIA_07115	-	conserved hypothetical protein	19	5	2	12	0	0	0	8	1	4	3	0	0	0	4	0	1	3	0	0	0	68	8	19	41	0	0	0	48	10	13	25	0	0	0	147	24	39	84	0	0	0
CADANIAG00000350	ANIA_10895	-	protein kinase, putative (AFU_orthologue; AFUA_6G02590)	0	0	0	0	0	0	0	0	0	0	0	0	0	0	0	0	0	0	0	0	0	0	0	0	0	0	0	0	0	0	0	0	0	0	0	0	0	0	0	0	0	0
CADANIAG00000351	ANIA_10893	-	ferric-chelate reductase, putative (AFU_orthologue; AFUA_4G03940)	0	0	0	0	0	0	0	0	0	0	0	0	0	0	0	0	0	0	0	0	0	1	1	0	0	0	0	0	1	0	1	0	0	0	0	2	1	1	0	0	0	0
CADANIAG00000352	ANIA_07113	-	cysteine synthase B, putative (AFU_orthologue; AFUA_4G03930)	3	1	1	1	0	0	0	2	0	0	2	0	0	0	1	1	0	0	0	0	0	1	1	0	0	0	0	0	8	6	0	2	0	0	0	15	9	1	5	0	0	0
CADANIAG00000353	ANIA_07112	+	MFS drug transporter, putative (AFU_orthologue; AFUA_4G03920)	0	0	0	0	0	0	0	0	0	0	0	0	0	0	0	0	0	0	0	0	0	0	0	0	0	0	0	0	0	0	0	0	0	0	0	0	0	0	0	0	0	0
CADANIAG00000354	ANIA_07111	-	peroxisomal multifunctional beta-oxidation protein(MFP), putative (AFU_orthologue; AFUA_4G03900)	2	0	0	2	0	0	0	1	0	0	1	0	0	0	1	0	0	1	0	0	0	0	0	0	0	0	0	0	0	0	0	0	0	0	0	4	0	0	4	0	0	0
CADANIAG00000355	ANIA_07110	-	conserved hypothetical protein	2	1	0	1	0	0	0	3	1	0	2	0	0	0	2	1	1	0	0	0	0	3	3	0	0	0	0	0	41	18	2	21	0	0	0	51	24	3	24	0	0	0
CADANIAG00000356	ANIA_07109	+	conserved hypothetical protein	1	0	0	1	0	0	0	0	0	0	0	0	0	0	0	0	0	0	0	0	0	0	0	0	0	0	0	0	1	0	0	1	0	0	0	2	0	0	2	0	0	0
CADANIAG00000357	ANIA_07108	+	conserved hypothetical protein	0	0	0	0	0	0	0	0	0	0	0	0	0	0	0	0	0	0	0	0	0	0	0	0	0	0	0	0	0	0	0	0	0	0	0	0	0	0	0	0	0	0
CADANIAG00000358	ANIA_07107	-	60S ribosomal protein L7 (AFU_orthologue; AFUA_4G03880)	0	0	0	0	0	0	0	0	0	0	0	0	0	0	0	0	0	0	0	0	0	0	0	0	0	0	0	0	1	1	0	0	0	0	0	1	1	0	0	0	0	0
CADANIAG00000359	ANIA_07106	+	ELL complex subunit Eap30, putative (AFU_orthologue; AFUA_4G03870)	0	0	0	0	0	0	0	0	0	0	0	0	0	0	0	0	0	0	0	0	0	0	0	0	0	0	0	0	0	0	0	0	0	0	0	0	0	0	0	0	0	0
CADANIAG00000360	ANIA_07105	-	eukaryotic translation initiation factor 3 subunitEifCc, putative (AFU_orthologue; AFUA_4G03860)	20	19	1	0	0	0	1	30	30	0	0	0	0	1	15	15	0	0	0	0	1	36	35	1	0	0	0	1	119	119	0	0	0	0	1	220	218	2	0	0	0	1
CADANIAG00000361	ANIA_07104	-	protein kinase Yak1, putative (AFU_orthologue; AFUA_4G03850)	0	0	0	0	0	0	0	0	0	0	0	0	0	0	0	0	0	0	0	0	0	0	0	0	0	0	0	0	0	0	0	0	0	0	0	0	0	0	0	0	0	0
CADANIAG00000362	ANIA_07103	+	DNA repair protein Rhp26/Rad26, putative (AFU_orthologue; AFUA_4G03840)	128	2	19	107	0	0	1	174	2	33	139	0	0	1	169	1	35	133	0	0	1	33	0	7	26	0	0	1	278	0	63	215	0	0	1	782	5	157	620	0	0	1
CADANIAG00000363	ANIA_07102	+	hypothetical protein	0	0	0	0	0	0	0	1	1	0	0	0	0	0	0	0	0	0	0	0	0	0	0	0	0	0	0	0	0	0	0	0	0	0	0	1	1	0	0	0	0	0
CADANIAG00000364	ANIA_07101	+	hypothetical protein	0	0	0	0	0	0	0	0	0	0	0	0	0	0	0	0	0	0	0	0	0	0	0	0	0	0	0	0	0	0	0	0	0	0	0	0	0	0	0	0	0	0
CADANIAG00000365	ANIA_10892	-	conserved hypothetical protein	0	0	0	0	0	0	0	0	0	0	0	0	0	0	0	0	0	0	0	0	0	0	0	0	0	0	0	0	0	0	0	0	0	0	0	0	0	0	0	0	0	0
CADANIAG00000366	ANIA_10896	-	conserved hypothetical protein	0	0	0	0	0	0	0	1	0	1	0	0	0	0	1	1	0	0	0	0	0	2	1	0	1	0	0	0	9	4	1	4	0	0	0	13	6	2	5	0	0	0
CADANIAG00000367	ANIA_07099	-	conserved hypothetical protein	4	0	2	2	0	0	0	4	0	3	1	0	0	0	6	0	5	1	0	0	0	21	0	17	4	0	1	0	179	9	123	47	0	0	0	214	9	150	55	0	0	0
CADANIAG00000368	ANIA_07098	+	hypothetical protein	2	0	2	0	0	0	0	0	0	0	0	0	0	0	1	0	1	0	0	0	0	0	0	0	0	0	0	0	0	0	0	0	0	0	0	3	0	3	0	0	0	0
CADANIAG00000369	ANIA_07097	+	MFS alpha-glucoside transporter, putative (AFU_orthologue; AFUA_5G00500)	0	0	0	0	0	0	0	0	0	0	0	0	0	0	0	0	0	0	0	0	0	0	0	0	0	0	0	0	0	0	0	0	0	0	0	0	0	0	0	0	0	0
CADANIAG00000370	ANIA_10891	-	putative sugar transporter (MstD) (Eurofung)	0	0	0	0	0	0	0	0	0	0	0	0	0	0	0	0	0	0	0	0	0	0	0	0	0	0	0	0	0	0	0	0	0	0	0	0	0	0	0	0	0	0
CADANIAG00000371	ANIA_10898	-	conserved hypothetical protein	0	0	0	0	0	0	0	0	0	0	0	0	0	0	0	0	0	0	0	0	0	0	0	0	0	0	0	0	1	1	0	0	0	0	0	1	1	0	0	0	0	0
CADANIAG00000372	ANIA_07095	+	conserved hypothetical protein	0	0	0	0	0	0	0	0	0	0	0	0	0	0	0	0	0	0	0	0	0	0	0	0	0	0	0	0	0	0	0	0	0	0	0	0	0	0	0	0	0	0
CADANIAG00000373	ANIA_07094	+	conserved hypothetical protein	0	0	0	0	0	0	0	0	0	0	0	0	0	0	1	0	0	1	0	0	0	1	0	0	1	0	0	0	0	0	0	0	0	0	0	2	0	0	2	0	0	0
CADANIAG00000374	ANIA_07093	+	conserved hypothetical protein	0	0	0	0	0	0	0	0	0	0	0	0	0	0	0	0	0	0	0	0	0	1	0	0	1	0	0	0	0	0	0	0	0	0	0	1	0	0	1	0	0	0
CADANIAG00000375	ANIA_07092	-	conserved hypothetical protein	0	0	0	0	0	0	0	0	0	0	0	0	0	0	0	0	0	0	0	0	0	0	0	0	0	0	0	0	0	0	0	0	0	0	0	0	0	0	0	0	0	0
CADANIAG00000376	ANIA_07091	+	hypothetical protein	175	61	68	46	0	0	0	210	77	86	47	0	0	0	161	55	59	47	0	0	0	64	27	20	17	0	0	0	511	176	184	151	0	0	0	1121	396	417	308	0	0	0
CADANIAG00000377	ANIA_07090	-	nonribosomal peptide synthase GliP-like, putative (AFU_orthologue; AFUA_3G12920)	0	0	0	0	0	0	0	1	0	0	1	0	0	0	0	0	0	0	0	0	0	29	25	4	0	0	0	1	9	7	1	1	0	0	0	39	32	5	2	0	0	1
CADANIAG00000378	ANIA_07089	+	conserved hypothetical protein	0	0	0	0	0	0	0	0	0	0	0	0	0	0	0	0	0	0	0	0	0	1	1	0	0	0	0	0	0	0	0	0	0	0	0	1	1	0	0	0	0	0
CADANIAG00000379	ANIA_07088	+	hexose transporter protein (AFU_orthologue; AFUA_8G04480)	0	0	0	0	0	0	0	0	0	0	0	0	0	0	0	0	0	0	0	0	0	0	0	0	0	0	0	0	0	0	0	0	0	0	0	0	0	0	0	0	0	0
CADANIAG00000380	ANIA_07087	-	conserved hypothetical protein	0	0	0	0	0	0	0	0	0	0	0	0	0	0	0	0	0	0	0	0	0	0	0	0	0	0	0	0	0	0	0	0	0	0	0	0	0	0	0	0	0	0
CADANIAG00000381	ANIA_07086	+	F-box domain protein (AFU_orthologue; AFUA_3G01810)	0	0	0	0	0	0	0	0	0	0	0	0	0	0	1	0	0	1	0	0	0	1	1	0	0	0	0	0	40	11	20	9	0	0	0	42	12	20	10	0	0	0
CADANIAG00000382	ANIA_07085	+	beta-lactamase (AFU_orthologue; AFUA_5G09790)	8	4	2	2	0	0	0	8	0	1	7	0	0	0	6	0	1	5	0	0	0	4	1	0	3	0	0	0	2	0	2	0	0	0	0	28	5	6	17	0	0	0
CADANIAG00000383	ANIA_07084	-	PKS-like enzyme, putative (JCVI)	18	8	3	7	0	0	0	12	5	0	7	0	0	0	20	5	5	10	0	0	0	41	15	8	18	0	0	0	452	217	94	141	0	0	0	543	250	110	183	0	0	0
CADANIAG00000384	ANIA_07083	+	DltD N-terminal domain protein (AFU_orthologue; AFUA_8G00380)	0	0	0	0	0	0	0	0	0	0	0	0	0	0	0	0	0	0	0	0	0	0	0	0	0	0	0	0	10	1	6	3	0	0	0	10	1	6	3	0	0	0
CADANIAG00000385	ANIA_10887	-	cytochrome P450, putative (Eurofung)	0	0	0	0	0	0	0	0	0	0	0	0	0	0	0	0	0	0	0	0	0	0	0	0	0	0	0	0	0	0	0	0	0	0	0	0	0	0	0	0	0	0
CADANIAG00000386	ANIA_10886	-	conserved hypothetical protein	0	0	0	0	0	0	0	1	0	0	1	0	0	0	0	0	0	0	0	0	0	0	0	0	0	0	0	0	17	11	4	2	0	0	0	18	11	4	3	0	0	0
CADANIAG00000387	ANIA_07081	-	conserved hypothetical protein	0	0	0	0	0	0	0	0	0	0	0	0	0	0	0	0	0	0	0	0	0	0	0	0	0	0	0	0	9	3	1	5	0	0	0	9	3	1	5	0	0	0
CADANIAG00000388	ANIA_07080	+	hypothetical protein	0	0	0	0	0	0	0	0	0	0	0	0	0	0	0	0	0	0	0	0	0	0	0	0	0	0	0	0	0	0	0	0	0	0	0	0	0	0	0	0	0	0
CADANIAG00000389	ANIA_10885	-	conserved hypothetical protein	0	0	0	0	0	0	0	0	0	0	0	0	0	0	0	0	0	0	0	0	0	0	0	0	0	0	0	0	0	0	0	0	0	0	0	0	0	0	0	0	0	0
CADANIAG00000390	ANIA_10890	-	conserved hypothetical protein	0	0	0	0	0	0	0	0	0	0	0	0	0	0	0	0	0	0	0	0	0	1	0	0	1	0	0	0	4	0	2	2	0	0	0	5	0	2	3	0	0	0
CADANIAG00000391	ANIA_07078	+	conserved hypothetical protein	0	0	0	0	0	0	0	0	0	0	0	0	0	0	0	0	0	0	0	0	0	0	0	0	0	0	0	0	0	0	0	0	0	0	0	0	0	0	0	0	0	0
CADANIAG00000392	ANIA_07077	+	hypothetical protein	1	1	0	0	0	0	0	0	0	0	0	0	0	0	0	0	0	0	0	0	0	0	0	0	0	0	0	0	0	0	0	0	0	0	0	1	1	0	0	0	0	0
CADANIAG00000393	ANIA_07076	-	conserved hypothetical protein	0	0	0	0	0	0	0	0	0	0	0	0	0	0	0	0	0	0	0	0	0	0	0	0	0	0	0	0	0	0	0	0	0	0	0	0	0	0	0	0	0	0
CADANIAG00000394	ANIA_07075	-	conserved hypothetical protein	0	0	0	0	0	0	0	0	0	0	0	0	0	0	0	0	0	0	0	0	0	0	0	0	0	0	0	0	0	0	0	0	0	0	0	0	0	0	0	0	0	0
CADANIAG00000395	ANIA_07074	+	oxidoreductase, short chain dehydrogenase/reductasefamily, putative (AFU_orthologue; AFUA_4G00940)	0	0	0	0	0	0	0	3	1	0	2	0	0	0	1	0	1	0	0	0	0	0	0	0	0	0	0	0	0	0	0	0	0	0	0	4	1	1	2	0	0	0
CADANIAG00000396	ANIA_07073	-	Putative Zn(II)2Cys6 transcription factor (Eurofung)	0	0	0	0	0	0	0	3	0	0	3	0	0	0	0	0	0	0	0	0	0	0	0	0	0	0	0	0	0	0	0	0	0	0	0	3	0	0	3	0	0	0
CADANIAG00000397	ANIA_07072	+	Miscellaneous Zn(II)2Cys6 transcription factor (Eurofung)	0	0	0	0	0	0	0	0	0	0	0	0	0	0	0	0	0	0	0	0	0	0	0	0	0	0	0	0	0	0	0	0	0	0	0	0	0	0	0	0	0	0
CADANIAG00000398	ANIA_07071	-	polyketide synthase, putative (JCVI)	0	0	0	0	0	0	0	0	0	0	0	0	0	0	0	0	0	0	0	0	0	0	0	0	0	0	0	0	2	0	0	2	0	0	0	2	0	0	2	0	0	0
CADANIAG00000399	ANIA_07070	-	conserved hypothetical protein	0	0	0	0	0	0	0	0	0	0	0	0	0	0	0	0	0	0	0	0	0	0	0	0	0	0	0	0	0	0	0	0	0	0	0	0	0	0	0	0	0	0
CADANIAG00000400	ANIA_10884	+	conserved hypothetical protein	8	4	3	1	0	0	0	15	9	2	4	0	0	0	12	6	2	4	0	0	0	1	0	0	1	0	0	0	3	1	1	1	0	0	0	39	20	8	11	0	0	0
CADANIAG00000401	ANIA_10889	+	conserved hypothetical protein	0	0	0	0	0	0	0	0	0	0	0	0	0	0	0	0	0	0	0	0	0	0	0	0	0	0	0	0	0	0	0	0	0	0	0	0	0	0	0	0	0	0
CADANIAG00000402	ANIA_07068	-	aryl-alcohol oxidase; vanillyl-alcohol oxidase (AFU_orthologue; AFUA_3G09500)	0	0	0	0	0	0	0	0	0	0	0	0	0	0	0	0	0	0	0	0	0	0	0	0	0	0	0	0	0	0	0	0	0	0	0	0	0	0	0	0	0	0
CADANIAG00000403	ANIA_07067	+	conserved hypothetical protein	0	0	0	0	0	0	0	0	0	0	0	0	0	0	0	0	0	0	0	0	0	0	0	0	0	0	0	0	0	0	0	0	0	0	0	0	0	0	0	0	0	0
CADANIAG00000404	ANIA_07066	+	cytochrome P450, putative (Eurofung)	0	0	0	0	0	0	0	0	0	0	0	0	0	0	0	0	0	0	0	0	0	0	0	0	0	0	0	0	0	0	0	0	0	0	0	0	0	0	0	0	0	0
CADANIAG00000405	ANIA_10888	-	monooxygenase, putative (AFU_orthologue; AFUA_7G06960)	0	0	0	0	0	0	0	0	0	0	0	0	0	0	0	0	0	0	0	0	0	0	0	0	0	0	0	0	0	0	0	0	0	0	0	0	0	0	0	0	0	0
CADANIAG00000406	ANIA_10883	-	oxidoreductase, putative (AFU_orthologue; AFUA_7G06950)	0	0	0	0	0	0	0	0	0	0	0	0	0	0	0	0	0	0	0	0	0	0	0	0	0	0	0	0	0	0	0	0	0	0	0	0	0	0	0	0	0	0
CADANIAG00000407	ANIA_07064	+	fumarylacetoacetate hydrolase family protein (AFU_orthologue; AFUA_7G07000)	0	0	0	0	0	0	0	0	0	0	0	0	0	0	0	0	0	0	0	0	0	0	0	0	0	0	0	0	0	0	0	0	0	0	0	0	0	0	0	0	0	0
CADANIAG00000408	ANIA_07063	+	conserved hypothetical protein	0	0	0	0	0	0	0	0	0	0	0	0	0	0	0	0	0	0	0	0	0	0	0	0	0	0	0	0	0	0	0	0	0	0	0	0	0	0	0	0	0	0
CADANIAG00000409	ANIA_07062	+	conserved hypothetical protein	0	0	0	0	0	0	0	0	0	0	0	0	0	0	0	0	0	0	0	0	0	0	0	0	0	0	0	0	0	0	0	0	0	0	0	0	0	0	0	0	0	0
CADANIAG00000410	ANIA_07061	-	Putative Zn(II)2Cys6 transcription factor (Eurofung)	2	0	0	2	0	0	0	0	0	0	0	0	0	0	0	0	0	0	0	0	0	0	0	0	0	0	0	0	1	0	1	0	0	0	0	3	0	1	2	0	0	0
CADANIAG00000411	ANIA_07060	+	tyrosinase (AFU_orthologue; AFUA_1G17430)	1	0	1	0	0	0	0	0	0	0	0	0	0	0	0	0	0	0	0	0	0	0	0	0	0	0	0	0	0	0	0	0	0	0	0	1	0	1	0	0	0	0
CADANIAG00000412	ANIA_07059	-	conserved hypothetical protein	0	0	0	0	0	0	0	0	0	0	0	0	0	0	0	0	0	0	0	0	0	0	0	0	0	0	0	0	0	0	0	0	0	0	0	0	0	0	0	0	0	0
CADANIAG00000413	ANIA_07058	+	conserved hypothetical protein	0	0	0	0	0	0	0	0	0	0	0	0	0	0	0	0	0	0	0	0	0	0	0	0	0	0	0	0	0	0	0	0	0	0	0	0	0	0	0	0	0	0
CADANIAG00000414	ANIA_07057	-	hypothetical protein	0	0	0	0	0	0	0	0	0	0	0	0	0	0	0	0	0	0	0	0	0	0	0	0	0	0	0	0	0	0	0	0	0	0	0	0	0	0	0	0	0	0
CADANIAG00000415	ANIA_07056	-	conserved hypothetical protein	0	0	0	0	0	0	0	0	0	0	0	0	0	0	0	0	0	0	0	0	0	0	0	0	0	0	0	0	0	0	0	0	0	0	0	0	0	0	0	0	0	0
CADANIAG00000416	ANIA_07055	-	conserved hypothetical protein	0	0	0	0	0	0	0	0	0	0	0	0	0	0	0	0	0	0	0	0	0	0	0	0	0	0	0	0	0	0	0	0	0	0	0	0	0	0	0	0	0	0
CADANIAG00000417	ANIA_07054	-	hypothetical protein	0	0	0	0	0	0	0	0	0	0	0	0	0	0	0	0	0	0	0	0	0	0	0	0	0	0	0	0	0	0	0	0	0	0	0	0	0	0	0	0	0	0
CADANIAG00000418	ANIA_07053	-	hypothetical protein	0	0	0	0	0	0	0	0	0	0	0	0	0	0	0	0	0	0	0	0	0	0	0	0	0	0	0	0	0	0	0	0	0	0	0	0	0	0	0	0	0	0
CADANIAG00000419	ANIA_07052	-	conserved hypothetical protein	35	7	26	2	0	0	0	7	1	6	0	0	0	0	66	5	56	5	0	1	0	2	0	2	0	0	0	0	1	0	1	0	0	0	0	111	13	91	7	0	1	0
CADANIAG00000420	metG	-	cystathionine beta-lyase (Eurofung)	0	0	0	0	0	0	0	0	0	0	0	0	0	0	2	1	1	0	0	0	0	0	0	0	0	0	0	0	1	0	1	0	0	0	0	3	1	2	0	0	0	0
CADANIAG00000421	ANIA_07050	-	FarA, Zn(II)2Cys6 transcription factor involved inshort chain fatty acid catabolism (Eurofung)	19	8	6	5	0	0	0	6	1	3	2	0	0	0	20	10	6	4	0	0	0	5	1	2	2	0	0	0	73	1	0	72	1	0	0	123	21	17	85	0	0	0
CADANIAG00000422	ANIA_07049	-	GPI-anchor biosynthetic protein (Mcd4), putative (AFU_orthologue; AFUA_4G03970)	1	0	0	1	0	0	0	0	0	0	0	0	0	0	0	0	0	0	0	0	0	0	0	0	0	0	0	0	4	2	0	2	0	0	0	5	2	0	3	0	0	0
CADANIAG00000423	ANIA_07048	-	chromosome segregation protein (Pcs1), putative (AFU_orthologue; AFUA_4G03980)	0	0	0	0	0	0	0	0	0	0	0	0	0	0	0	0	0	0	0	0	0	3	0	1	2	0	0	0	1	0	1	0	0	0	0	4	0	2	2	0	0	0
CADANIAG00000424	ANIA_07047	+	membrane-spanning ATPase, putative (AFU_orthologue; AFUA_4G03990)	0	0	0	0	0	0	0	0	0	0	0	0	0	0	0	0	0	0	0	0	0	0	0	0	0	0	0	0	0	0	0	0	0	0	0	0	0	0	0	0	0	0
CADANIAG00000425	ANIA_07046	-	hypothetical protein similar to triacylglycerollipase (Eurofung)	0	0	0	0	0	0	0	0	0	0	0	0	0	0	0	0	0	0	0	0	0	0	0	0	0	0	0	0	0	0	0	0	0	0	0	0	0	0	0	0	0	0
CADANIAG00000426	ANIA_07045	-	LysM domain protein, putative (AFU_orthologue; AFUA_4G04000)	8	0	0	8	0	0	0	12	0	2	10	1	0	0	8	0	2	6	0	0	0	9	0	0	9	0	0	0	20	0	2	18	1	0	0	57	0	6	51	1	0	0
CADANIAG00000427	ANIA_07044	-	histidinol phosphatase (Eurofung)	2	0	1	1	0	0	0	1	0	1	0	0	0	0	1	0	0	1	0	0	0	3	0	3	0	0	0	0	32	1	2	29	1	0	0	39	1	7	31	1	0	0
CADANIAG00000428	ANIA_07043	-	phosphopantetheinyl transferase PptB (Eurofung)	3	0	3	0	0	0	0	6	1	4	1	0	0	0	4	2	1	1	0	0	0	47	30	8	9	0	0	0	54	30	20	4	0	0	1	114	63	36	15	0	0	0
CADANIAG00000429	ANIA_11543	-	conserved hypothetical protein	0	0	0	0	0	0	0	0	0	0	0	0	0	0	0	0	0	0	0	0	0	0	0	0	0	0	0	0	7	7	0	0	0	0	0	7	7	0	0	0	0	0
CADANIAG00000430	ANIA_07042	+	conserved hypothetical protein	0	0	0	0	0	0	0	0	0	0	0	0	0	0	4	2	0	2	0	0	0	0	0	0	0	0	0	0	9	1	4	4	0	0	0	13	3	4	6	0	0	0
CADANIAG00000431	ANIA_07041	-	mucin family signaling protein Msb2, putative (AFU_orthologue; AFUA_4G04070)	1	1	0	0	0	0	0	0	0	0	0	0	0	0	0	0	0	0	0	0	0	0	0	0	0	0	0	0	0	0	0	0	0	0	0	1	1	0	0	0	0	0
CADANIAG00000432	ANIA_07040	-	conserved hypothetical protein	0	0	0	0	0	0	0	0	0	0	0	0	0	0	1	0	0	1	0	0	0	3	3	0	0	0	0	0	4	3	1	0	0	0	0	8	6	1	1	0	0	0
CADANIAG00000433	ANIA_07039	+	conserved hypothetical protein	11	3	4	4	0	0	0	65	23	16	26	0	0	0	16	3	8	5	0	0	0	39	8	12	19	0	0	0	77	23	24	30	0	0	0	208	60	64	84	0	0	0
CADANIAG00000434	ANIA_07038	-	conserved serine-threonine rich protein (AFU_orthologue; AFUA_4G04090)	0	0	0	0	0	0	0	0	0	0	0	0	0	0	0	0	0	0	0	0	0	1	0	0	1	0	0	0	1	1	0	0	0	0	0	2	1	0	1	0	0	0
CADANIAG00000435	ANIA_07037	-	vacuolar protein sorting protein (Vps36), putative (AFU_orthologue; AFUA_4G04100)	8	3	0	5	0	0	0	18	6	5	7	0	0	0	14	7	4	3	0	0	0	6	0	4	2	0	0	0	27	12	8	7	0	0	0	73	28	21	24	0	0	0
CADANIAG00000436	ANIA_10876	-	CDF divalent metal cation transporter (Eurofung)	2	2	0	0	0	0	0	0	0	0	0	0	0	0	1	1	0	0	0	0	0	0	0	0	0	0	0	0	4	4	0	0	0	0	0	7	7	0	0	0	0	0
CADANIAG00000437	ANIA_10880	-	AN1 zinc finger protein (AFU_orthologue; AFUA_4G04280)	15	2	9	4	0	0	0	5	3	1	1	0	0	0	16	7	9	0	0	0	1	0	0	0	0	0	0	0	117	33	59	25	0	0	0	153	45	78	30	0	0	0
CADANIAG00000438	ANIA_07035	+	aminopeptidase, putative (AFU_orthologue; AFUA_4G04210)	0	0	0	0	0	0	0	1	0	0	1	0	0	0	1	0	1	0	0	0	0	0	0	0	0	0	0	0	0	0	0	0	0	0	0	2	0	1	1	0	0	0
CADANIAG00000439	ANIA_07034	+	myo-inositol-1(or 4)-monophosphatase (AFU_orthologue; AFUA_4G04200)	6	4	0	2	0	0	0	4	3	0	1	0	0	0	5	4	1	0	0	0	0	2	1	1	0	0	0	0	23	12	6	5	0	0	0	40	24	8	8	0	0	0
CADANIAG00000440	ANIA_07033	+	conserved hypothetical protein	10	1	5	4	0	0	0	13	0	6	7	0	0	1	10	0	5	5	0	0	1	23	6	14	3	0	0	0	13	0	6	7	0	0	1	69	7	36	26	0	0	0
CADANIAG00000441	ANIA_07032	+	chitin synthase A (Eurofung)	7	0	0	7	0	0	0	1	0	0	1	0	0	0	7	0	1	6	0	0	0	10	0	0	10	0	0	1	64	8	20	36	0	0	0	89	8	21	60	0	0	1
CADANIAG00000442	ANIA_07031	+	SAC3/GANP domain protein (AFU_orthologue; AFUA_4G04110)	9	0	0	9	0	0	0	17	0	0	17	0	0	1	2	0	0	2	0	0	0	12	0	0	12	0	0	1	30	0	0	30	0	0	1	70	0	0	70	0	0	1
CADANIAG00000443	ANIA_07030	+	protein kinase activator Bem1, putative (AFU_orthologue; AFUA_4G04120)	1	1	0	0	0	0	0	1	1	0	0	0	0	0	2	2	0	0	0	0	0	2	1	0	1	0	0	0	10	10	0	0	1	0	0	16	15	0	1	1	0	0
CADANIAG00000444	ANIA_07029	+	mitochondrial ATPase (Afg1), putative (AFU_orthologue; AFUA_4G04130)	0	0	0	0	0	0	0	0	0	0	0	0	0	0	0	0	0	0	0	0	0	0	0	0	0	0	0	0	1	0	0	1	0	0	0	1	0	0	1	0	0	0
CADANIAG00000445	ANIA_07028	-	hypothetical protein similar to thymidylate synthase(Broad)	0	0	0	0	0	0	0	0	0	0	0	0	0	0	0	0	0	0	0	0	0	0	0	0	0	0	0	0	4	0	1	3	0	0	0	4	0	1	3	0	0	0
CADANIAG00000446	ANIA_07027	+	MFS transporter, putative (AFU_orthologue; AFUA_4G04250)	0	0	0	0	0	0	0	0	0	0	0	0	0	0	0	0	0	0	0	0	0	0	0	0	0	0	0	0	0	0	0	0	0	0	0	0	0	0	0	0	0	0
CADANIAG00000447	ANIA_11542	+	hypothetical protein	0	0	0	0	0	0	0	0	0	0	0	0	0	0	0	0	0	0	0	0	0	0	0	0	0	0	0	0	6	4	0	2	0	0	0	6	4	0	2	0	0	0
CADANIAG00000448	ANIA_11541	-	hypothetical protein	1	0	1	0	0	0	0	1	0	1	0	0	0	0	1	0	1	0	0	0	0	0	0	0	0	0	0	0	0	0	0	0	0	0	0	3	0	3	0	0	0	0
CADANIAG00000449	ANIA_07026	-	hypothetical protein	18	2	12	4	0	0	0	30	13	11	6	0	0	0	20	4	12	4	0	0	0	4	2	2	0	0	0	0	22	7	8	7	0	0	0	94	28	45	21	0	0	0
CADANIAG00000450	ANIA_07025	-	conserved hypothetical protein	29	9	11	9	0	0	0	42	15	19	8	0	0	0	19	7	5	7	0	0	0	14	5	5	4	0	0	0	106	41	44	21	0	0	0	210	77	84	49	0	0	0
CADANIAG00000451	ANIA_07024	+	hypothetical protein	0	0	0	0	0	0	0	0	0	0	0	0	0	0	0	0	0	0	0	0	0	1	1	0	0	0	0	0	7	3	0	4	0	0	0	8	4	0	4	0	0	0
CADANIAG00000452	ANIA_07023	+	conserved hypothetical protein	0	0	0	0	0	0	0	0	0	0	0	0	0	0	0	0	0	0	0	0	0	0	0	0	0	0	0	0	0	0	0	0	0	0	0	0	0	0	0	0	0	0
CADANIAG00000453	ANIA_07022	-	PKS-like enzyme, putative (JCVI)	0	0	0	0	0	0	0	0	0	0	0	0	0	0	0	0	0	0	0	0	0	0	0	0	0	0	0	0	0	0	0	0	0	0	0	0	0	0	0	0	0	0
CADANIAG00000454	ANIA_07021	-	conserved hypothetical protein	0	0	0	0	0	0	0	0	0	0	0	0	0	0	0	0	0	0	0	0	0	0	0	0	0	0	0	0	9	8	1	0	0	0	0	9	8	1	0	0	0	0
CADANIAG00000455	ANIA_07020	-	conserved hypothetical protein	0	0	0	0	0	0	0	1	1	0	0	0	0	0	0	0	0	0	0	0	0	3	0	1	2	0	0	0	36	18	11	7	0	0	0	40	19	12	9	0	0	0
CADANIAG00000456	ANIA_11540	+	hypothetical protein	0	0	0	0	0	0	0	1	1	0	0	0	0	0	1	1	0	0	0	0	0	0	0	0	0	0	0	0	0	0	0	0	0	0	0	2	2	0	0	0	0	0
CADANIAG00000457	ANIA_07019	-	histone deacetylase HosB (AFU_orthologue; AFUA_4G04290)	2	1	0	1	0	0	0	0	0	0	0	0	0	0	0	0	0	0	0	0	0	0	0	0	0	0	0	0	2	0	2	0	0	0	0	4	1	2	1	0	0	0
CADANIAG00000458	ANIA_07018	-	hypothetical protein	5	1	0	4	0	0	0	6	0	2	4	0	0	0	3	0	0	3	0	0	0	1	0	0	1	0	0	0	13	0	2	11	1	0	0	28	1	4	23	1	0	0
CADANIAG00000459	ANIA_07017	+	alanine racemase family protein, putative (AFU_orthologue; AFUA_4G04300)	9	6	0	3	0	0	0	14	3	0	11	0	0	0	4	2	0	2	0	0	0	15	4	1	10	0	0	0	15	1	0	14	0	0	1	57	16	1	40	0	0	0
CADANIAG00000460	ANIA_07016	-	AP-2 adaptor complex subunit alpha, putative (AFU_orthologue; AFUA_4G04310)	2	1	1	0	0	0	0	1	1	0	0	0	0	0	1	1	0	0	0	0	0	1	1	0	0	0	0	0	5	4	1	0	0	0	0	10	8	2	0	0	0	1
CADANIAG00000461	ANIA_07015	-	TFIIH and nucleotide excision repair factor 3complexes subunit (Tfb2), putative (AFU_orthologue; AFUA_4G04360)	0	0	0	0	0	0	0	0	0	0	0	0	0	0	0	0	0	0	0	0	0	0	0	0	0	0	0	0	2	2	0	0	0	0	0	2	2	0	0	0	0	0
CADANIAG00000462	ANIA_07014	-	DEAD helicases superfamily protein (Aquarius),putative (AFU_orthologue; AFUA_4G04350)	0	0	0	0	0	0	0	1	1	0	0	0	0	0	0	0	0	0	0	0	0	1	0	0	1	0	0	0	3	3	0	0	0	0	0	5	4	0	1	0	0	0
CADANIAG00000463	ANIA_07013	+	THO complex subunit Tho1, putative (AFU_orthologue; AFUA_4G04330)	1	1	0	0	0	0	0	2	1	1	0	0	0	0	1	0	0	1	0	0	0	0	0	0	0	0	0	0	4	1	2	1	0	0	0	8	3	3	2	0	0	0
CADANIAG00000464	ANIA_07012	+	homeobox transcription factor, putative (AFU_orthologue; AFUA_4G04320)	0	0	0	0	0	0	0	0	0	0	0	0	0	0	0	0	0	0	0	0	0	0	0	0	0	0	0	0	0	0	0	0	0	0	0	0	0	0	0	0	0	0
CADANIAG00000465	ANIA_07011	+	copper resistance protein Crd2, putative (AFU_orthologue; AFUA_4G04318)	0	0	0	0	0	0	0	0	0	0	0	0	0	0	0	0	0	0	0	0	0	0	0	0	0	0	0	0	0	0	0	0	0	0	0	0	0	0	0	0	0	0
CADANIAG00000466	ANIA_07010	-	phenazine biosynthesis-like protein, putative (AFU_orthologue; AFUA_4G04380)	0	0	0	0	0	0	0	0	0	0	0	0	0	0	0	0	0	0	0	0	0	0	0	0	0	0	0	0	0	0	0	0	0	0	0	0	0	0	0	0	0	0
CADANIAG00000467	ANIA_07009	+	actin family protein (AFU_orthologue; AFUA_4G04420)	0	0	0	0	0	0	0	1	0	1	0	0	0	0	0	0	0	0	0	0	0	3	0	0	3	0	0	0	8	0	3	5	0	0	0	12	0	4	8	0	0	1
CADANIAG00000468	ANIA_07008	-	3-hydroxybutyryl-CoA dehydrogenase, putative (AFU_orthologue; AFUA_4G04410)	2	2	0	0	0	0	0	4	4	0	0	0	0	0	2	2	0	0	0	0	0	1	1	0	0	0	0	0	9	7	1	1	0	0	0	18	16	1	1	0	0	1
CADANIAG00000469	ANIA_07007	+	hypothetical protein similar to drug resistanceprotein MdrA (Eurofung)	4	2	0	2	0	0	0	2	0	1	1	0	0	0	2	1	0	1	0	0	0	0	0	0	0	0	0	0	12	1	1	10	0	0	1	20	4	2	14	0	0	0
CADANIAG00000470	ANIA_07006	+	conserved hypothetical protein	3	0	1	2	0	0	0	0	0	0	0	0	0	0	1	0	0	1	0	0	0	11	5	2	4	0	0	0	39	8	10	21	0	0	0	54	13	13	28	0	0	0
CADANIAG00000471	ANIA_07005	-	conserved leucine-rich repeat protein (AFU_orthologue; AFUA_4G04440)	9	6	3	0	0	0	0	5	4	1	0	0	0	0	9	3	6	0	0	0	0	17	10	2	5	0	0	0	62	35	21	6	0	0	1	102	58	33	11	0	0	0
CADANIAG00000472	ANIA_07004	+	conserved hypothetical protein	29	2	15	12	0	0	1	27	6	9	12	0	0	0	27	4	9	14	0	0	0	8	0	3	5	0	0	0	19	4	5	10	0	0	0	110	16	41	53	0	0	0
CADANIAG00000473	ANIA_07003	+	60S ribosomal protein L13 (AFU_orthologue; AFUA_4G04460)	1	1	0	0	0	0	0	0	0	0	0	0	0	0	2	2	0	0	0	0	0	2	1	0	1	0	0	0	2	2	0	0	0	0	0	7	6	0	1	0	0	0
CADANIAG00000474	ANIA_07002	-	conserved hypothetical protein	0	0	0	0	0	0	0	0	0	0	0	0	0	0	0	0	0	0	0	0	0	1	0	0	1	0	0	0	0	0	0	0	0	0	0	1	0	0	1	0	0	0
CADANIAG00000475	ANIA_07001	+	conserved hypothetical protein	2	0	1	1	0	0	0	3	1	1	1	0	0	0	3	1	0	2	0	0	0	0	0	0	0	0	0	0	10	1	2	7	0	0	0	18	3	4	11	0	0	0
CADANIAG00000476	ANIA_07000	+	succinyl-CoA synthetase beta subunit, putative (AFU_orthologue; AFUA_4G04520)	0	0	0	0	0	0	0	1	0	0	1	0	0	0	0	0	0	0	0	0	0	0	0	0	0	0	0	0	1	0	0	1	0	0	0	2	0	0	2	0	0	0
CADANIAG00000477	ANIA_06999	+	hypothetical protein (Eurofung)	7	7	0	0	0	0	0	3	3	0	0	0	0	0	5	5	0	0	0	0	0	0	0	0	0	0	0	0	0	0	0	0	0	0	0	15	15	0	0	1	0	0
CADANIAG00000478	ANIA_06998	+	flocculation suppression protein (AFU_orthologue; AFUA_4G04502)	0	0	0	0	0	0	0	0	0	0	0	0	0	0	0	0	0	0	0	0	0	0	0	0	0	0	0	0	2	1	1	0	0	0	0	2	1	1	0	0	0	0
CADANIAG00000479	ANIA_06997	-	conserved hypothetical protein	1	1	0	0	0	0	0	3	2	1	0	0	0	0	0	0	0	0	0	0	0	3	3	0	0	0	0	0	13	5	6	2	0	0	0	20	11	7	2	0	0	0
CADANIAG00000480	ANIA_06996	-	ubiquinone biosynthesis protein, putative (AFU_orthologue; AFUA_4G04590)	0	0	0	0	0	0	0	0	0	0	0	0	0	0	0	0	0	0	0	0	0	0	0	0	0	0	0	0	7	3	4	0	0	0	0	7	3	4	0	0	0	0
CADANIAG00000481	ANIA_06995	+	conserved hypothetical protein	0	0	0	0	0	0	0	0	0	0	0	0	0	0	0	0	0	0	0	0	0	0	0	0	0	0	0	0	1	0	1	0	0	0	0	1	0	1	0	0	0	0
CADANIAG00000482	ANIA_06994	-	hypothetical protein	25	12	7	6	0	0	0	66	29	17	20	0	0	0	23	9	4	10	0	0	0	84	43	22	19	0	0	0	287	117	64	106	0	0	0	485	210	114	161	0	0	0
CADANIAG00000483	ANIA_06993	+	xanthine-guanine phosphoribosyl transferase Xpt1,putative (AFU_orthologue; AFUA_4G04550)	268	0	1	267	0	0	1	226	0	0	226	0	0	1	144	0	0	144	0	0	1	417	0	0	417	0	0	1	664	0	1	663	0	0	1	1719	0	2	1717	0	0	1
CADANIAG00000484	ANIA_06992	-	conserved hypothetical protein	128	128	0	0	0	0	1	134	134	0	0	0	0	1	83	83	0	0	0	0	1	358	358	0	0	0	0	1	155	154	1	0	0	0	1	858	857	1	0	0	0	1
CADANIAG00000485	ANIA_10882	+	GTP binding protein, putative (AFU_orthologue; AFUA_4G04560)	6	0	1	5	0	0	0	2	0	1	1	0	0	0	3	0	2	1	0	0	0	4	0	2	2	0	0	0	88	0	26	62	0	0	1	103	0	32	71	0	0	1
CADANIAG00000486	ANIA_10875	+	short chain dehydrogenase/reductase (Ayr1), putative (AFU_orthologue; AFUA_4G04530)	0	0	0	0	0	0	0	2	0	1	1	0	0	0	3	0	0	3	0	0	0	3	0	0	3	0	0	0	3	3	0	0	0	0	0	11	3	1	7	0	0	0
CADANIAG00000487	ANIA_10879	-	cytochrome c heme lyase, putative (AFU_orthologue; AFUA_4G04600)	0	0	0	0	0	0	0	0	0	0	0	0	0	0	0	0	0	0	0	0	0	0	0	0	0	0	0	0	0	0	0	0	0	0	0	0	0	0	0	0	0	0
CADANIAG00000488	ANIA_10874	-	ubiquitin-conjugating enzyme Ubc6, putative (AFU_orthologue; AFUA_4G04612)	0	0	0	0	0	0	0	0	0	0	0	0	0	0	0	0	0	0	0	0	0	0	0	0	0	0	0	0	2	0	2	0	0	0	0	2	0	2	0	0	0	0
CADANIAG00000489	ANIA_10873	+	mitochondrial outer membrane protein (Sam50),putative (AFU_orthologue; AFUA_4G04620)	0	0	0	0	0	0	0	0	0	0	0	0	0	0	0	0	0	0	0	0	0	2	0	0	2	0	0	0	10	3	5	2	0	0	0	12	3	5	4	0	0	0
CADANIAG00000490	ANIA_10878	+	Golgi membrane protein, putative (AFU_orthologue; AFUA_4G04630)	3	3	0	0	0	0	0	1	1	0	0	0	0	0	0	0	0	0	0	0	0	0	0	0	0	0	0	0	0	0	0	0	0	0	0	4	4	0	0	0	0	0
CADANIAG00000491	ANIA_06988	+	hypothetical protein similar to proteasome p45/SUG(Broad)	0	0	0	0	0	0	0	0	0	0	0	0	0	0	2	0	1	1	0	0	0	0	0	0	0	0	0	0	3	0	3	0	0	0	0	5	0	4	1	0	0	0
CADANIAG00000492	ANIA_10872	+	conserved hypothetical protein	114	19	32	63	0	0	0	117	32	37	48	0	0	0	111	18	28	65	0	0	0	58	5	21	32	0	0	1	71	15	19	37	0	0	0	471	89	137	245	0	0	0
CADANIAG00000493	ANIA_10877	+	ubiquitin fusion degradation protein (Ufd1),putative (AFU_orthologue; AFUA_4G04640)	1	1	0	0	0	0	0	3	3	0	0	0	0	0	0	0	0	0	0	0	0	0	0	0	0	0	0	0	9	7	2	0	0	0	0	13	11	2	0	1	0	0
CADANIAG00000494	ANIA_06986	-	calcium/ hydrogen exchanger, putative (Eurofung)	0	0	0	0	0	0	0	0	0	0	0	0	0	0	0	0	0	0	0	0	0	3	0	0	3	0	0	0	1	0	0	1	0	0	0	4	0	0	4	0	0	0
CADANIAG00000495	ANIA_06985	-	FGGY-family carbohydrate kinase, putative (AFU_orthologue; AFUA_4G04680)	5	2	3	0	0	0	0	13	5	4	4	0	0	0	2	0	0	2	0	0	0	5	3	1	1	0	0	0	15	8	2	5	0	0	0	40	18	10	12	0	0	0
CADANIAG00000496	ANIA_06984	+	conserved hypothetical protein	4	0	0	4	0	0	0	12	0	0	12	0	0	1	9	0	0	9	0	0	0	58	0	0	58	0	0	1	86	0	2	84	0	0	1	169	0	2	167	0	0	1
CADANIAG00000497	ANIA_06983	-	F-box domain protein (AFU_orthologue; AFUA_4G04700)	16	10	0	6	0	0	0	8	7	1	0	0	0	0	12	9	1	2	0	0	0	20	20	0	0	0	0	1	26	25	0	1	0	0	1	82	71	2	9	0	0	0
CADANIAG00000498	ptpA	-	protein tyrosine phosphatase (Pyp1), putative (AFU_orthologue; AFUA_4G04710)	0	0	0	0	0	0	0	0	0	0	0	0	0	0	0	0	0	0	0	0	0	0	0	0	0	0	0	0	0	0	0	0	0	0	0	0	0	0	0	0	0	0
CADANIAG00000499	ANIA_10881	-	conserved hypothetical protein	12	10	2	0	0	0	1	10	8	1	1	0	0	0	21	20	1	0	0	0	1	15	14	1	0	0	0	1	23	23	0	0	0	0	1	81	75	5	1	0	0	1
CADANIAG00000500	ANIA_10871	-	conserved hypothetical protein	0	0	0	0	0	0	0	1	0	0	1	0	0	0	0	0	0	0	0	0	0	0	0	0	0	0	0	0	0	0	0	0	0	0	0	1	0	0	1	0	0	0
CADANIAG00000501	ANIA_06980	+	Nuclear pore complex protein An-Nic96 (Eurofung)	0	0	0	0	0	0	0	0	0	0	0	0	0	0	0	0	0	0	0	0	0	0	0	0	0	0	0	0	0	0	0	0	0	0	0	0	0	0	0	0	0	0
CADANIAG00000502	ANIA_06979	+	riboflavin-specific deaminase (AFU_orthologue; AFUA_4G04730)	0	0	0	0	0	0	0	1	0	1	0	0	0	0	0	0	0	0	0	0	0	0	0	0	0	0	0	0	1	0	1	0	0	0	0	2	0	2	0	0	0	0
CADANIAG00000503	ANIA_06978	+	RCC1 Chromatin-associated guanine nucleotideexchange factor for Ran (Eurofung)	0	0	0	0	0	0	0	2	2	0	0	0	0	0	0	0	0	0	0	0	0	7	3	4	0	0	0	0	4	1	3	0	0	0	0	13	6	7	0	1	0	0
CADANIAG00000504	ANIA_06977	-	replication fork protection component Swi3, putative (AFU_orthologue; AFUA_4G04745)	2	0	2	0	0	0	0	0	0	0	0	0	0	0	2	2	0	0	0	0	0	3	3	0	0	0	0	0	3	3	0	0	0	0	0	10	8	2	0	0	0	1
CADANIAG00000505	ANIA_06976	+	NADH-ubiquinone oxidoreductase 21 kDa subunit,putative (AFU_orthologue; AFUA_4G04750)	19	0	0	19	0	0	1	11	0	0	11	0	0	1	16	0	0	16	0	0	1	38	0	0	38	0	0	1	140	1	5	134	0	0	1	224	1	5	218	0	0	1
CADANIAG00000506	ANIA_06975	+	hypothetical protein similar to UVSB (Eurofung)	80	0	2	78	0	0	1	61	0	0	61	0	0	1	64	0	2	62	0	0	1	212	0	0	212	0	0	1	276	1	0	275	0	0	1	693	1	4	688	0	0	1
CADANIAG00000507	ANIA_06974	-	Rab GTPase SrgA (Eurofung)	0	0	0	0	0	0	0	0	0	0	0	0	0	0	0	0	0	0	0	0	0	0	0	0	0	0	0	0	0	0	0	0	0	0	0	0	0	0	0	0	0	0
CADANIAG00000508	ANIA_06973	+	C-4 methyl sterol oxidase Erg25, putative (AFU_orthologue; AFUA_4G04820)	0	0	0	0	0	0	0	1	0	0	1	0	0	0	0	0	0	0	0	0	0	0	0	0	0	0	0	0	2	0	0	2	0	0	0	3	0	0	3	0	0	0
CADANIAG00000509	ANIA_11539	+	hypothetical protein	0	0	0	0	0	0	0	0	0	0	0	0	0	0	0	0	0	0	0	0	0	2	2	0	0	0	0	0	1	1	0	0	0	0	0	3	3	0	0	0	0	0
CADANIAG00000510	ANIA_11562	-	hypothetical protein	0	0	0	0	0	0	0	0	0	0	0	0	0	0	0	0	0	0	0	0	0	0	0	0	0	0	0	0	0	0	0	0	0	0	0	0	0	0	0	0	0	0
CADANIAG00000511	ANIA_07422	-	ubiquitin C-terminal hydrolase, putative (AFU_orthologue; AFUA_2G06330)	3	0	2	1	0	0	0	0	0	0	0	0	0	0	2	0	1	1	0	0	0	3	1	2	0	0	0	0	4	2	1	1	0	0	0	12	3	6	3	0	0	0
CADANIAG00000512	ANIA_07423	+	subunit of heterotrimeric Replication Factor (Eurofung)	0	0	0	0	0	0	0	1	0	1	0	0	0	0	1	0	1	0	0	0	0	1	0	0	1	0	0	0	16	0	11	5	0	0	0	19	0	13	6	0	0	0
CADANIAG00000513	ANIA_07424	+	ATP-dependent RNA helicase, putative (AFU_orthologue; AFUA_2G06310)	5	0	0	5	0	0	0	13	0	0	13	0	0	1	9	0	3	6	0	0	0	72	3	10	59	0	0	1	339	46	135	158	0	0	0	438	49	148	241	0	0	0
CADANIAG00000514	ANIA_07425	-	nuclear division Rft1 protein, putative (AFU_orthologue; AFUA_2G06300)	0	0	0	0	0	0	0	0	0	0	0	0	0	0	0	0	0	0	0	0	0	1	0	0	1	0	0	0	4	0	0	4	0	0	0	5	0	0	5	0	0	0
CADANIAG00000515	ANIA_07426	-	oligosaccharyl transferase subunit (gamma), putative (AFU_orthologue; AFUA_2G06280)	2	1	1	0	0	0	0	0	0	0	0	0	0	0	1	1	0	0	0	0	0	8	6	0	2	0	0	0	32	27	4	1	0	0	1	43	35	5	3	0	0	1
CADANIAG00000516	ANIA_10971	+	conserved hypothetical protein	1	1	0	0	0	0	0	1	0	0	1	0	0	0	0	0	0	0	0	0	0	11	4	5	2	0	0	0	12	5	1	6	0	0	0	25	10	6	9	0	0	0
CADANIAG00000517	ANIA_10940	+	conserved hypothetical protein	7	0	1	6	0	0	0	3	0	0	3	0	0	0	3	0	0	3	0	0	0	7	0	0	7	0	0	0	20	0	0	20	0	0	1	40	0	1	39	0	0	1
CADANIAG00000518	ANIA_07428	-	autophagy-related protein Atg7 (Eurofung)	249	236	13	0	0	0	1	314	270	44	0	0	0	1	182	168	14	0	0	0	1	436	386	50	0	0	0	1	911	733	177	1	0	0	1	2092	1793	298	1	0	0	1
CADANIAG00000519	ANIA_07429	+	deoxycytidylate deaminase, putative (AFU_orthologue; AFUA_2G06240)	0	0	0	0	0	0	0	0	0	0	0	0	0	0	0	0	0	0	0	0	0	2	2	0	0	0	0	0	30	4	10	16	0	0	0	32	6	10	16	0	0	0
CADANIAG00000520	ANIA_07430	-	imidazole glycerol phosphate synthase (Eurofung)	1	0	0	1	0	0	0	1	0	0	1	0	0	0	1	0	0	1	0	0	0	4	0	0	4	0	0	0	9	5	3	1	0	0	0	16	5	3	8	0	0	0
CADANIAG00000521	ANIA_07431	+	zinc knuckle domain protein (AFU_orthologue; AFUA_2G06220)	0	0	0	0	0	0	0	0	0	0	0	0	0	0	1	0	1	0	0	0	0	0	0	0	0	0	0	0	5	0	2	3	0	0	0	6	0	3	3	0	0	0
CADANIAG00000522	ANIA_07432	+	hypothetical protein similar to ornithinedecarboxylase antizyme (Eurofung)	0	0	0	0	0	0	0	0	0	0	0	0	0	0	1	1	0	0	0	0	0	0	0	0	0	0	0	0	5	5	0	0	0	0	0	6	6	0	0	0	0	0
CADANIAG00000523	ANIA_10967	+	yippee family protein (AFU_orthologue; AFUA_2G06205)	3	0	0	3	0	0	0	6	2	0	4	0	0	0	5	1	0	4	0	0	0	9	0	2	7	0	0	0	18	1	6	11	0	0	1	41	4	8	29	0	0	1
CADANIAG00000524	ANIA_07433	-	conserved hypothetical protein	23	18	5	0	0	0	1	17	12	5	0	0	0	1	31	22	9	0	0	0	1	10	7	3	0	0	0	1	78	48	30	0	0	0	1	159	107	52	0	0	0	1
CADANIAG00000525	ANIA_07434	-	fungal specific transcription factor, putative (AFU_orthologue; AFUA_2G06130)	0	0	0	0	0	0	0	1	0	0	1	0	0	0	1	1	0	0	0	0	0	0	0	0	0	0	0	0	0	0	0	0	0	0	0	2	1	0	1	0	0	0
CADANIAG00000526	ANIA_07435	+	uracil-DNA glycosylase (Eurofung)	2	0	1	1	0	0	0	0	0	0	0	0	0	0	0	0	0	0	0	0	0	0	0	0	0	0	0	0	7	0	2	5	0	0	0	9	0	3	6	0	0	0
CADANIAG00000527	ANIA_07436	-	protein disulfide isomerase A (Eurofung)	0	0	0	0	0	0	0	0	0	0	0	0	0	0	0	0	0	0	0	0	0	0	0	0	0	0	0	0	1	0	1	0	0	0	0	1	0	1	0	0	0	0
CADANIAG00000528	ANIA_07437	-	autophagy-related protein Atg22A1 (Eurofung)	1	1	0	0	0	0	0	0	0	0	0	0	0	0	9	9	0	0	0	0	0	0	0	0	0	0	0	0	0	0	0	0	0	0	0	10	10	0	0	0	0	1
CADANIAG00000529	ANIA_07438	+	RNA polymerase II holoenzyme/mediator complexcomponent Rgr1, putative (AFU_orthologue; AFUA_2G06180)	0	0	0	0	0	0	0	0	0	0	0	0	0	0	0	0	0	0	0	0	0	0	0	0	0	0	0	0	0	0	0	0	0	0	0	0	0	0	0	0	0	0
CADANIAG00000530	ANIA_07439	-	second largest subunit of DNA polymerase II (Eurofung)	0	0	0	0	0	0	0	0	0	0	0	0	0	0	0	0	0	0	0	0	0	1	0	0	1	0	0	0	10	4	3	3	0	0	0	11	4	3	4	0	0	0
CADANIAG00000531	ANIA_07440	+	conserved hypothetical protein	2	1	1	0	0	0	0	0	0	0	0	0	0	0	1	1	0	0	0	0	0	2	2	0	0	0	0	0	20	8	6	6	0	0	0	25	12	7	6	0	0	0
CADANIAG00000532	ANIA_07441	-	chromatin remodeling and histone acetyltransferasecomplexes subunit (Arp4) putative (AFU_orthologue; AFUA_2G06110)	2	0	0	2	0	0	0	1	1	0	0	0	0	0	0	0	0	0	0	0	0	0	0	0	0	0	0	0	0	0	0	0	0	0	0	3	1	0	2	0	0	0
CADANIAG00000533	ANIA_07442	+	conserved hypothetical protein	18	1	4	13	0	0	1	12	0	6	6	0	0	1	16	1	6	9	0	0	1	5	0	2	3	0	0	0	13	0	5	8	0	0	1	64	2	23	39	0	0	1
CADANIAG00000534	ANIA_07443	+	DUF907 domain protein (AFU_orthologue; AFUA_2G06100)	0	0	0	0	0	0	0	0	0	0	0	0	0	0	0	0	0	0	0	0	0	0	0	0	0	0	0	0	0	0	0	0	0	0	0	0	0	0	0	0	0	0
CADANIAG00000535	ANIA_07444	-	GTPase activating protein (Gyp1), putative (AFU_orthologue; AFUA_2G06080)	3	3	0	0	0	0	0	0	0	0	0	0	0	0	0	0	0	0	0	0	0	1	1	0	0	0	0	0	29	29	0	0	0	0	1	33	33	0	0	0	0	1
CADANIAG00000536	ANIA_10941	+	heterogeneous nuclear ribonucleoprotein HRP1 (AFU_orthologue; AFUA_2G06090)	0	0	0	0	0	0	0	0	0	0	0	0	0	0	1	0	0	1	0	0	0	3	0	0	3	0	0	0	4	0	0	4	0	0	0	8	0	0	8	0	0	0
CADANIAG00000537	ANIA_07447	+	mRNA splicing factor (Prp1/Zer1), putative (AFU_orthologue; AFUA_2G06070)	0	0	0	0	0	0	0	0	0	0	0	0	0	0	0	0	0	0	0	0	0	1	0	1	0	0	0	0	2	0	0	2	0	0	0	3	0	1	2	0	0	0
CADANIAG00000538	ANIA_10953	-	transcriptional co-activator (Hfi1/Ada1), putative (AFU_orthologue; AFUA_2G06060)	5	0	3	2	0	0	0	1	0	0	1	0	0	0	2	0	0	2	0	0	0	1	0	1	0	0	0	0	2	0	2	0	0	0	0	11	0	6	5	1	0	0
CADANIAG00000539	ANIA_10954	-	conserved hypothetical protein	1	1	0	0	0	0	0	1	1	0	0	0	0	0	0	0	0	0	0	0	0	8	8	0	0	0	0	0	10	9	0	1	0	0	0	20	19	0	1	0	0	1
CADANIAG00000540	ANIA_10942	-	conserved hypothetical protein similar to Aip1 (Eurofung)	1	1	0	0	0	0	0	2	0	2	0	0	0	0	0	0	0	0	0	0	0	1	1	0	0	0	0	0	4	3	1	0	0	0	0	8	5	3	0	0	0	0
CADANIAG00000541	ANIA_07449	-	37S ribosomal protein S18, putative (AFU_orthologue; AFUA_2G06030)	0	0	0	0	0	0	0	0	0	0	0	0	0	0	0	0	0	0	0	0	0	5	2	1	2	0	0	0	13	3	2	8	0	0	0	18	5	3	10	0	0	0
CADANIAG00000542	ANIA_07450	+	mitochondrial respiratory complex I chaperone(Cia84), putative (AFU_orthologue; AFUA_2G06020)	0	0	0	0	0	0	0	4	0	0	4	0	0	0	0	0	0	0	0	0	0	0	0	0	0	0	0	0	1	0	0	1	0	0	0	5	0	0	5	0	0	0
CADANIAG00000543	ANIA_07451	-	NAD dependent glutamate dehydrogenase (Eurofung)	0	0	0	0	0	0	0	0	0	0	0	0	0	0	1	0	1	0	0	0	0	0	0	0	0	0	0	0	1	1	0	0	0	0	0	2	1	1	0	0	0	0
CADANIAG00000544	ANIA_07452	+	hypothetical protein	3	0	0	3	0	0	0	6	1	1	4	0	0	0	5	0	1	4	0	0	0	1	0	0	1	0	0	0	8	3	1	4	0	0	0	23	4	3	16	0	0	0
CADANIAG00000545	ANIA_11563	+	hypothetical protein	0	0	0	0	0	0	0	0	0	0	0	0	0	0	1	0	0	1	0	0	0	0	0	0	0	0	0	0	0	0	0	0	0	0	0	1	0	0	1	0	0	0
CADANIAG00000546	ANIA_07453	-	conserved hypothetical protein	20	20	0	0	0	0	1	15	15	0	0	0	0	1	14	14	0	0	0	0	1	45	45	0	0	0	0	1	66	62	2	2	0	0	1	160	156	2	2	0	0	1
CADANIAG00000547	ANIA_07454	+	conserved hypothetical protein	0	0	0	0	0	0	0	0	0	0	0	0	0	0	0	0	0	0	0	0	0	2	2	0	0	0	0	0	0	0	0	0	0	0	0	2	2	0	0	0	0	0
CADANIAG00000548	ANIA_07455	-	PHD finger and JmjC domain protein, putative (AFU_orthologue; AFUA_2G05970)	0	0	0	0	0	0	0	0	0	0	0	0	0	0	0	0	0	0	0	0	0	0	0	0	0	0	0	0	0	0	0	0	0	0	0	0	0	0	0	0	0	0
CADANIAG00000549	ANIA_07456	+	pre-mRNA branch site protein p14, putative (AFU_orthologue; AFUA_2G05960)	0	0	0	0	0	0	0	0	0	0	0	0	0	0	0	0	0	0	0	0	0	0	0	0	0	0	0	0	0	0	0	0	0	0	0	0	0	0	0	0	0	0
CADANIAG00000550	ANIA_07457	+	hypothetical protein	0	0	0	0	0	0	0	0	0	0	0	0	0	0	0	0	0	0	0	0	0	0	0	0	0	0	0	0	1	0	0	1	0	0	0	1	0	0	1	0	0	0
CADANIAG00000551	ANIA_07458	+	small nucleolar ribonucleoprotein complex subunit,putative (AFU_orthologue; AFUA_2G05930)	3	2	0	1	0	0	0	1	0	0	1	0	0	0	0	0	0	0	0	0	0	0	0	0	0	0	0	0	3	1	2	0	0	0	0	7	3	2	2	0	0	0
CADANIAG00000552	ANIA_07459	-	hexokinase (Eurofung)	1	0	1	0	0	0	0	0	0	0	0	0	0	0	0	0	0	0	0	0	0	0	0	0	0	0	0	0	0	0	0	0	0	0	0	1	0	1	0	0	0	0
CADANIAG00000553	ANIA_07460	+	conserved hypothetical protein	0	0	0	0	0	0	0	0	0	0	0	0	0	0	2	2	0	0	0	0	0	1	0	1	0	0	0	0	6	3	0	3	0	0	0	9	5	1	3	0	0	0
CADANIAG00000554	ANIA_07461	-	SIR2 family histone deacetylase, putative (AFU_orthologue; AFUA_2G05900)	0	0	0	0	0	0	0	3	1	1	1	0	0	0	0	0	0	0	0	0	0	16	8	7	1	0	0	1	2	2	0	0	0	0	0	21	11	8	2	0	0	1
CADANIAG00000555	ANIA_07462	+	Golgi complex component 4, putative (Eurofung)	78	7	23	48	0	0	1	100	5	37	58	0	0	1	70	5	26	39	0	0	1	45	3	17	25	0	0	1	41	5	16	20	0	0	0	334	25	119	190	0	0	1
CADANIAG00000556	ANIA_07463	-	ammonium transporter low affinity (Eurofung)	0	0	0	0	0	0	0	0	0	0	0	0	0	0	0	0	0	0	0	0	0	0	0	0	0	0	0	0	0	0	0	0	0	0	0	0	0	0	0	0	0	0
CADANIAG00000557	ANIA_07464	-	High affinity Ca2+/Mn2+ P-type ATPase (Eurofung)	0	0	0	0	0	0	0	0	0	0	0	0	0	0	0	0	0	0	0	0	0	0	0	0	0	0	0	0	1	1	0	0	0	0	0	1	1	0	0	0	0	0
CADANIAG00000558	ANIA_07465	+	double-strand-break repair protein rad21 (AFU_orthologue; AFUA_2G05850)	1	0	1	0	0	0	0	0	0	0	0	0	0	0	1	1	0	0	0	0	0	5	1	1	3	0	0	0	3	1	1	1	0	0	0	10	3	3	4	0	0	0
CADANIAG00000559	ANIA_07466	+	MFS multidrug transporter, putative (AFU_orthologue; AFUA_2G05840)	15	9	3	3	0	0	0	11	0	3	8	0	0	1	12	7	1	4	0	0	0	3	2	0	1	0	0	0	118	16	61	41	0	0	0	159	34	68	57	0	0	0
CADANIAG00000560	ANIA_07467	-	hypothetical protein	159	71	88	0	0	0	1	142	51	91	0	0	0	0	146	76	70	0	0	0	1	138	61	77	0	0	0	1	168	65	103	0	0	0	0	753	324	429	0	0	0	1
CADANIAG00000561	ANIA_07468	+	acuK,Identical to acuK, involved in transcriptioncontrol of gluconeogenesis (Eurofung)	150	14	104	32	0	0	0	39	2	25	12	0	0	0	154	8	92	54	0	0	0	4	0	3	1	0	0	0	0	0	0	0	0	0	0	347	24	224	99	0	0	0
CADANIAG00000562	ANIA_07469	+	Riboflavin kinase, putative (AFU_orthologue; AFUA_2G05820)	27	19	3	5	0	0	0	46	34	4	8	0	0	0	56	38	5	13	0	0	0	15	1	2	12	0	0	1	51	1	17	33	0	0	1	195	93	31	71	0	0	0
CADANIAG00000563	ANIA_07470	+	dienelactone hydrolase (AFU_orthologue; AFUA_2G05810)	36	7	17	12	0	0	0	31	2	19	10	0	0	0	27	2	9	16	0	0	1	37	8	20	9	0	0	0	56	14	17	25	0	0	0	187	33	82	72	0	0	0
CADANIAG00000564	ANIA_07471	-	IdgA domain protein (AFU_orthologue; AFUA_2G05800)	137	92	21	24	0	0	0	235	169	41	25	0	0	0	136	88	20	28	0	0	0	171	156	8	7	0	0	1	157	130	18	9	0	0	1	836	635	108	93	0	0	0
CADANIAG00000565	ANIA_07472	+	oligosaccharyl transferase subunit (alpha), putative (AFU_orthologue; AFUA_2G05790)	2	2	0	0	0	0	0	0	0	0	0	0	0	0	0	0	0	0	0	0	0	0	0	0	0	0	0	0	2	1	0	1	0	0	0	4	3	0	1	0	0	0
CADANIAG00000566	ANIA_07473	-	mRNA capping enzyme alpha subunit, putative (AFU_orthologue; AFUA_2G05780)	0	0	0	0	0	0	0	0	0	0	0	0	0	0	0	0	0	0	0	0	0	0	0	0	0	0	0	0	2	2	0	0	0	0	0	2	2	0	0	0	0	0
CADANIAG00000567	ANIA_07474	-	RNA binding protein Jsn1, putative (AFU_orthologue; AFUA_2G05610)	3	0	1	2	0	0	0	2	0	0	2	0	0	0	4	0	3	1	0	0	0	3	0	2	1	0	0	0	5	0	1	4	0	0	0	17	0	7	10	1	0	0
CADANIAG00000568	ANIA_07475	+	signal transducer, putative (AFU_orthologue; AFUA_2G05620)	46	1	1	44	0	0	1	51	0	0	51	0	0	1	53	1	0	52	0	0	1	24	4	0	20	0	0	0	116	36	0	80	0	0	0	290	42	1	247	0	0	0
CADANIAG00000569	ANIA_07476	+	hypothetical protein	1	1	0	0	0	0	0	8	6	2	0	0	0	0	2	2	0	0	0	0	0	3	2	1	0	0	0	0	17	14	3	0	1	0	0	31	25	6	0	1	0	0
CADANIAG00000570	ANIA_07477	-	conserved hypothetical protein	0	0	0	0	0	0	0	0	0	0	0	0	0	0	0	0	0	0	0	0	0	0	0	0	0	0	0	0	1	1	0	0	0	0	0	1	1	0	0	0	0	0
CADANIAG00000571	ANIA_07478	+	Miscellaneous Zn(II)2Cys6 transcription factor (Eurofung)	0	0	0	0	0	0	0	0	0	0	0	0	0	0	0	0	0	0	0	0	0	0	0	0	0	0	0	0	3	2	0	1	0	0	0	3	2	0	1	0	0	0
CADANIAG00000572	ANIA_07479	-	cytoplasmic asparaginyl-tRNA synthetase, putative (AFU_orthologue; AFUA_2G05650)	0	0	0	0	0	0	0	0	0	0	0	0	0	0	0	0	0	0	0	0	0	0	0	0	0	0	0	0	0	0	0	0	0	0	0	0	0	0	0	0	0	0
CADANIAG00000573	ANIA_07480	+	differentiation regulator (Nrd1), putative (AFU_orthologue; AFUA_2G05670)	0	0	0	0	0	0	0	0	0	0	0	0	0	0	0	0	0	0	0	0	0	0	0	0	0	0	0	0	0	0	0	0	0	0	0	0	0	0	0	0	0	0
CADANIAG00000574	ANIA_07481	+	conserved hypothetical protein	0	0	0	0	0	0	0	6	1	3	2	0	0	0	6	1	0	5	0	0	0	1	0	1	0	0	0	0	118	44	46	28	0	0	0	131	46	50	35	0	0	0
CADANIAG00000575	ANIA_07482	-	hypothetical protein	99	19	16	64	0	0	0	56	13	8	35	0	0	0	91	19	16	56	0	0	0	19	4	4	11	0	0	0	14	3	4	7	0	0	0	279	58	48	173	0	0	0
CADANIAG00000576	ANIA_11564	+	hypothetical protein	3	3	0	0	0	0	0	2	2	0	0	0	0	0	4	3	0	1	0	0	0	4	0	3	1	0	0	0	2	1	0	1	0	0	0	15	9	3	3	0	0	0
CADANIAG00000577	ANIA_07483	-	conserved hypothetical protein	0	0	0	0	0	0	0	0	0	0	0	0	0	0	1	1	0	0	0	0	0	1	0	1	0	0	0	0	0	0	0	0	0	0	0	2	1	1	0	0	0	0
CADANIAG00000578	ANIA_07484	+	conserved hypothetical protein	7	3	2	2	0	0	0	26	8	9	9	0	0	0	0	0	0	0	0	0	0	6	4	2	0	0	0	0	17	3	6	8	0	0	0	56	18	19	19	0	0	0
CADANIAG00000579	ANIA_07485	+	siderophore iron transporter mirC (Eurofung)	0	0	0	0	0	0	0	0	0	0	0	0	0	0	0	0	0	0	0	0	0	0	0	0	0	0	0	0	0	0	0	0	0	0	0	0	0	0	0	0	0	0
CADANIAG00000580	ANIA_07486	-	hypothetical protein	6	6	0	0	0	0	0	5	5	0	0	0	0	0	2	2	0	0	0	0	0	17	17	0	0	0	0	1	32	32	0	0	0	0	1	62	62	0	0	0	0	1
CADANIAG00000581	ANIA_07487	+	Cdc42 GTPase homologue MODA (Eurofung)	4	4	0	0	0	0	0	1	1	0	0	0	0	0	0	0	0	0	0	0	0	2	2	0	0	0	0	0	1	1	0	0	0	0	0	8	8	0	0	0	0	0
CADANIAG00000582	ANIA_07488	-	putative agmatinase (Eurofung)	14	10	3	1	0	0	1	20	12	6	2	0	0	0	18	9	5	4	0	0	0	6	4	2	0	0	0	0	28	18	8	2	0	0	1	86	53	24	9	0	0	0
CADANIAG00000583	ANIA_07489	+	mitochondrial 3-oxoacyl-[acyl-carrier-protein]-synthase, putative (JCVI)	0	0	0	0	0	0	0	0	0	0	0	0	0	0	0	0	0	0	0	0	0	0	0	0	0	0	0	0	0	0	0	0	0	0	0	0	0	0	0	0	0	0
CADANIAG00000584	ANIA_07490	+	MT-A70 family (AFU_orthologue; AFUA_2G05600)	0	0	0	0	0	0	0	1	0	0	1	0	0	0	0	0	0	0	0	0	0	0	0	0	0	0	0	0	0	0	0	0	0	0	0	1	0	0	1	0	0	0
CADANIAG00000585	ANIA_07491	-	ubiquitin C-terminal hydrolase L3 (AFU_orthologue; AFUA_2G05590)	0	0	0	0	0	0	0	0	0	0	0	0	0	0	0	0	0	0	0	0	0	0	0	0	0	0	0	0	1	0	0	1	0	0	0	1	0	0	1	0	0	0
CADANIAG00000586	ANIA_07492	-	mRNA decapping hydrolase, putative (AFU_orthologue; AFUA_2G05580)	1	0	1	0	0	0	0	1	0	0	1	0	0	0	1	1	0	0	0	0	0	6	0	2	4	0	0	0	43	6	16	21	0	0	0	52	7	19	26	0	0	0
CADANIAG00000587	ANIA_07493	-	conserved hypothetical protein	0	0	0	0	0	0	0	1	1	0	0	0	0	0	1	1	0	0	0	0	0	0	0	0	0	0	0	0	3	1	1	1	0	0	0	5	3	1	1	0	0	0
CADANIAG00000588	ANIA_10955	-	exonuclease, putative (AFU_orthologue; AFUA_2G05560)	0	0	0	0	0	0	0	1	1	0	0	0	0	0	1	0	1	0	0	0	0	13	6	6	1	0	0	1	94	41	38	15	0	0	0	109	48	45	16	0	0	0
CADANIAG00000589	ANIA_10943	-	conserved hypothetical protein	1	1	0	0	0	0	0	0	0	0	0	0	0	0	0	0	0	0	0	0	0	1	0	1	0	0	0	0	2	0	1	1	0	0	0	4	1	2	1	0	0	0
CADANIAG00000590	ANIA_10944	+	Pre-mRNA-splicing factor cef1 (Eurofung)	0	0	0	0	0	0	0	0	0	0	0	0	0	0	0	0	0	0	0	0	0	1	0	0	1	0	0	0	3	0	0	3	0	0	0	4	0	0	4	0	0	0
CADANIAG00000591	ANIA_10956	+	histone acetyltransferase catalytic subunit (Eurofung)	0	0	0	0	0	0	0	0	0	0	0	0	0	0	0	0	0	0	0	0	0	0	0	0	0	0	0	0	2	0	0	2	0	0	0	2	0	0	2	0	0	0
CADANIAG00000592	ANIA_07496	-	conserved hypothetical protein	0	0	0	0	0	0	0	1	0	1	0	0	0	0	0	0	0	0	0	0	0	3	0	1	2	0	0	0	0	0	0	0	0	0	0	4	0	2	2	0	0	0
CADANIAG00000593	ANIA_11565	-	mitochondrial F1F0 ATP synthase subunit F (Atp17),putative (AFU_orthologue; AFUA_2G05510)	3	2	1	0	0	0	0	0	0	0	0	0	0	0	1	1	0	0	0	0	0	1	1	0	0	0	0	0	0	0	0	0	0	0	0	5	4	1	0	0	0	0
CADANIAG00000594	ANIA_07497	+	NADH-ubiquinone oxidoreductase 18 kDa subunit,putative (AFU_orthologue; AFUA_2G05500)	0	0	0	0	0	0	0	0	0	0	0	0	0	0	0	0	0	0	0	0	0	0	0	0	0	0	0	0	1	0	0	1	0	0	0	1	0	0	1	0	0	0
CADANIAG00000595	ANIA_11566	-	hypothetical protein	0	0	0	0	0	0	0	0	0	0	0	0	0	0	0	0	0	0	0	0	0	0	0	0	0	0	0	0	0	0	0	0	0	0	0	0	0	0	0	0	0	0
CADANIAG00000596	ANIA_07498	+	HEAT repeat protein (AFU_orthologue; AFUA_2G05490)	230	2	59	169	0	0	1	74	0	19	55	0	0	1	143	3	34	106	0	0	1	156	2	53	101	0	0	1	118	0	41	77	0	0	1	721	7	206	508	0	0	1
CADANIAG00000597	ANIA_10970	-	DNA-directed RNA polymerase I 13.1 kDa polypeptide,putative (AFU_orthologue; AFUA_2G05480)	154	124	30	0	0	0	1	106	83	21	2	0	0	1	89	68	17	4	0	0	1	231	185	43	3	0	0	1	359	287	65	7	0	0	1	939	747	176	16	0	0	1
CADANIAG00000598	ANIA_07499	+	sister chromatid cohesion protein Mis4, putative (AFU_orthologue; AFUA_2G05470)	7	0	0	7	0	0	0	41	0	2	39	0	0	1	6	0	0	6	0	0	0	6	2	0	4	0	0	0	21	5	5	11	0	0	0	81	7	7	67	0	0	1
CADANIAG00000599	ANIA_07500	+	64 kDa mitochondrial NADH dehydrogenase (Eurofung)	1	0	1	0	0	0	0	1	0	1	0	0	0	0	1	0	1	0	0	0	0	0	0	0	0	0	0	0	0	0	0	0	0	0	0	3	0	3	0	0	0	0
CADANIAG00000600	ANIA_07501	-	hypothetical protein	0	0	0	0	0	0	0	0	0	0	0	0	0	0	0	0	0	0	0	0	0	0	0	0	0	0	0	0	0	0	0	0	0	0	0	0	0	0	0	0	0	0
CADANIAG00000601	ANIA_07502	+	uridine kinase, putative (AFU_orthologue; AFUA_2G05430)	0	0	0	0	0	0	0	0	0	0	0	0	0	0	0	0	0	0	0	0	0	2	0	1	1	0	0	0	4	0	0	4	0	0	0	6	0	1	5	0	0	0
CADANIAG00000602	ANIA_07503	+	pre-rRNA processing protein Esf1, putative (AFU_orthologue; AFUA_2G05420)	1	0	0	1	0	0	0	5	1	2	2	0	0	0	0	0	0	0	0	0	0	11	0	5	6	0	0	1	314	95	111	108	0	0	0	331	96	118	117	0	0	0
CADANIAG00000603	ANIA_07504	+	conserved hypothetical protein	8	0	3	5	0	0	0	5	0	1	4	0	0	0	3	0	1	2	0	0	0	3	0	0	3	0	0	0	5	0	4	1	0	0	0	24	0	9	15	0	0	1
CADANIAG00000604	ANIA_07505	-	alpha-1,4-xylosidase (Eurofung)	23	10	10	3	0	0	0	14	7	5	2	0	0	0	16	5	9	2	0	0	0	9	4	4	1	0	0	0	17	9	7	1	0	0	1	79	35	35	9	0	0	0
CADANIAG00000605	ANIA_07506	-	Dishevelled, Egl-10, and Pleckstrin domain protein (AFU_orthologue; AFUA_2G05390)	0	0	0	0	0	0	0	2	2	0	0	0	0	0	0	0	0	0	0	0	0	0	0	0	0	0	0	0	1	1	0	0	0	0	0	3	3	0	0	0	0	0
CADANIAG00000606	ANIA_07507	-	Putative Zn(II)2Cys6 transcription factor (Eurofung)	21	19	2	0	0	0	1	18	15	2	1	0	0	1	14	11	3	0	0	0	1	14	10	4	0	0	0	1	124	82	14	28	0	0	0	191	137	25	29	0	0	0
CADANIAG00000607	ANIA_07508	-	Putative Zn(II)2Cys6 transcription factor (Eurofung)	1	0	0	1	0	0	0	8	1	5	2	0	0	0	2	1	0	1	0	0	0	3	1	0	2	0	0	0	7	2	2	3	0	0	0	21	5	7	9	0	0	0
CADANIAG00000608	ANIA_07509	+	conserved hypothetical protein	5	1	4	0	0	0	0	2	0	2	0	0	0	0	3	0	2	1	0	0	0	11	4	3	4	0	0	0	21	5	12	4	0	0	0	42	10	23	9	0	0	0
CADANIAG00000609	ANIA_10968	+	hypothetical protein	1	0	1	0	0	0	0	5	2	0	3	0	0	0	1	0	0	1	0	0	0	9	2	2	5	0	0	0	53	20	11	22	0	0	0	69	24	14	31	0	0	0
CADANIAG00000610	ANIA_07510	-	Vacuolar Ca(2+)/H(+) exchanger, putative (Eurofung)	0	0	0	0	0	0	0	0	0	0	0	0	0	0	0	0	0	0	0	0	0	0	0	0	0	0	0	0	0	0	0	0	0	0	0	0	0	0	0	0	0	0
CADANIAG00000611	ANIA_07511	+	putative 1,3-beta-transglucosylase, GH72 family (Eurofung)	0	0	0	0	0	0	0	2	1	1	0	0	0	0	0	0	0	0	0	0	0	1	0	0	1	0	0	0	0	0	0	0	0	0	0	3	1	1	1	0	0	0
CADANIAG00000612	ANIA_10958	-	MFS transporter, putative (AFU_orthologue; AFUA_2G05350)	2	1	1	0	0	0	0	1	0	1	0	0	0	0	0	0	0	0	0	0	0	0	0	0	0	0	0	0	2	2	0	0	0	0	0	5	3	2	0	0	0	0
CADANIAG00000613	ANIA_10957	-	Putative Zn(II)2Cys6 transcription factor (Eurofung)	1	0	0	1	0	0	0	1	0	0	1	0	0	0	0	0	0	0	0	0	0	1	0	0	1	0	0	0	0	0	0	0	0	0	0	3	0	0	3	0	0	0
CADANIAG00000614	ANIA_10945	-	conserved hypothetical protein	0	0	0	0	0	0	0	0	0	0	0	0	0	0	0	0	0	0	0	0	0	1	1	0	0	0	0	0	0	0	0	0	0	0	0	1	1	0	0	0	0	0
CADANIAG00000615	ANIA_07513	+	bZIP transcription factor AP-1/Yap1, putative (AFU_orthologue; AFUA_6G09930)	1	1	0	0	0	0	0	0	0	0	0	0	0	0	1	1	0	0	0	0	0	0	0	0	0	0	0	0	1	0	1	0	0	0	0	3	2	1	0	0	0	0
CADANIAG00000616	ANIA_10946	-	conserved hypothetical protein	1	1	0	0	0	0	0	0	0	0	0	0	0	0	0	0	0	0	0	0	0	0	0	0	0	0	0	0	3	3	0	0	0	0	0	4	4	0	0	0	0	0
CADANIAG00000617	ANIA_10959	-	glutaminase, putative (AFU_orthologue; AFUA_6G09910)	7	4	2	1	0	0	0	5	3	2	0	0	0	0	7	5	2	0	0	0	0	4	2	2	0	0	0	0	21	12	8	1	0	0	1	44	26	16	2	0	0	1
CADANIAG00000618	ANIA_07515	+	aspergillopepsin, putative (AFU_orthologue; AFUA_3G02970)	0	0	0	0	0	0	0	0	0	0	0	0	0	0	1	1	0	0	0	0	0	0	0	0	0	0	0	0	0	0	0	0	0	0	0	1	1	0	0	0	0	0
CADANIAG00000619	ANIA_07516	+	transposase Tan1-Aspergillus niger (ANG_orthologue; An07g09460)	0	0	0	0	0	0	0	0	0	0	0	0	0	0	0	0	0	0	0	0	0	0	0	0	0	0	0	0	0	0	0	0	0	0	0	0	0	0	0	0	0	0
CADANIAG00000620	ANIA_07517	-	HypA-like protein, putative (AFU_orthologue; AFUA_5G03330)	0	0	0	0	0	0	0	0	0	0	0	0	0	0	0	0	0	0	0	0	0	0	0	0	0	0	0	0	0	0	0	0	0	0	0	0	0	0	0	0	0	0
CADANIAG00000621	ANIA_07518	-	conserved hypothetical protein	3	1	1	1	0	0	0	28	13	13	2	0	0	1	2	1	1	0	0	0	0	8	2	5	1	0	0	0	348	118	172	58	0	0	0	389	135	192	62	0	0	0
CADANIAG00000622	ANIA_07519	+	conserved hypothetical protein	0	0	0	0	0	0	0	0	0	0	0	0	0	0	0	0	0	0	0	0	0	0	0	0	0	0	0	0	2	1	1	0	0	0	0	2	1	1	0	0	0	0
CADANIAG00000623	ANIA_07520	-	conserved hypothetical protein	0	0	0	0	0	0	0	0	0	0	0	0	0	0	0	0	0	0	0	0	0	0	0	0	0	0	0	0	0	0	0	0	0	0	0	0	0	0	0	0	0	0
CADANIAG00000624	ANIA_07521	+	carboxylesterase, putative (AFU_orthologue; AFUA_3G09230)	0	0	0	0	0	0	0	0	0	0	0	0	0	0	0	0	0	0	0	0	0	0	0	0	0	0	0	0	0	0	0	0	0	0	0	0	0	0	0	0	0	0
CADANIAG00000625	ANIA_07522	-	cytochrome P450, putative (Eurofung)	0	0	0	0	0	0	0	0	0	0	0	0	0	0	0	0	0	0	0	0	0	0	0	0	0	0	0	0	0	0	0	0	0	0	0	0	0	0	0	0	0	0
CADANIAG00000626	ANIA_07523	-	conserved hypothetical protein	21	11	10	0	0	0	1	7	4	3	0	0	0	0	17	9	8	0	0	0	1	1	0	1	0	0	0	0	0	0	0	0	0	0	0	46	24	22	0	0	0	1
CADANIAG00000627	ANIA_07524	+	lipase/esterase family protein (AFU_orthologue; AFUA_6G09520)	0	0	0	0	0	0	0	0	0	0	0	0	0	0	0	0	0	0	0	0	0	0	0	0	0	0	0	0	1	1	0	0	0	0	0	1	1	0	0	0	0	0
CADANIAG00000628	ANIA_07525	-	nucleotide binding protein, putative (AFU_orthologue; AFUA_6G09810)	0	0	0	0	0	0	0	1	1	0	0	0	0	0	0	0	0	0	0	0	0	0	0	0	0	0	0	0	1	0	1	0	0	0	0	2	1	1	0	0	0	0
CADANIAG00000629	ANIA_07526	+	vesicle-mediated transport protein Bfr2/Che-1,putative (AFU_orthologue; AFUA_6G09820)	0	0	0	0	0	0	0	0	0	0	0	0	0	0	0	0	0	0	0	0	0	1	1	0	0	0	0	0	0	0	0	0	0	0	0	1	1	0	0	0	0	0
CADANIAG00000630	ANIA_10947	-	zinc alcohol dehydrogenase, putative (AFU_orthologue; AFUA_6G09590)	0	0	0	0	0	0	0	1	0	1	0	0	0	0	1	0	1	0	0	0	0	1	0	1	0	0	0	0	72	6	51	15	0	0	0	75	6	54	15	0	0	0
CADANIAG00000631	ANIA_10960	-	conserved hypothetical protein	2	0	0	2	0	0	0	0	0	0	0	0	0	0	0	0	0	0	0	0	0	0	0	0	0	0	0	0	0	0	0	0	0	0	0	2	0	0	2	0	0	0
CADANIAG00000632	ANIA_07528	+	hypothetical protein	0	0	0	0	0	0	0	0	0	0	0	0	0	0	0	0	0	0	0	0	0	0	0	0	0	0	0	0	1	0	0	1	0	0	0	1	0	0	1	0	0	0
CADANIAG00000633	ANIA_07529	-	zinc metallopeptidase, putative (AFU_orthologue; AFUA_6G09600)	0	0	0	0	0	0	0	0	0	0	0	0	0	0	0	0	0	0	0	0	0	0	0	0	0	0	0	0	1	0	0	1	0	0	0	1	0	0	1	0	0	0
CADANIAG00000634	ANIA_11567	+	hypothetical protein	0	0	0	0	0	0	0	0	0	0	0	0	0	0	0	0	0	0	0	0	0	0	0	0	0	0	0	0	1	1	0	0	0	0	0	1	1	0	0	0	0	0
CADANIAG00000635	ANIA_07530	+	conserved hypothetical protein	0	0	0	0	0	0	0	0	0	0	0	0	0	0	0	0	0	0	0	0	0	0	0	0	0	0	0	0	0	0	0	0	0	0	0	0	0	0	0	0	0	0
CADANIAG00000636	ANIA_07531	+	conserved hypothetical protein	2	0	2	0	0	0	0	0	0	0	0	0	0	0	0	0	0	0	0	0	0	2	0	2	0	0	0	0	3	1	1	1	0	0	0	7	1	5	1	0	0	0
CADANIAG00000637	ANIA_11568	+	conserved hypothetical protein	0	0	0	0	0	0	0	0	0	0	0	0	0	0	0	0	0	0	0	0	0	0	0	0	0	0	0	0	0	0	0	0	0	0	0	0	0	0	0	0	0	0
CADANIAG00000638	ANIA_07532	+	hypothetical protein	0	0	0	0	0	0	0	0	0	0	0	0	0	0	0	0	0	0	0	0	0	0	0	0	0	0	0	0	0	0	0	0	0	0	0	0	0	0	0	0	0	0
CADANIAG00000639	ANIA_07533	-	beta-1,3-exoglucosidase (Eurofung)	0	0	0	0	0	0	0	0	0	0	0	0	0	0	1	0	0	1	0	0	0	4	1	0	3	0	0	0	2	1	0	1	0	0	0	7	2	0	5	0	0	0
CADANIAG00000640	ANIA_07534	+	glycosyl transferase, putative (AFU_orthologue; AFUA_6G14040)	0	0	0	0	0	0	0	0	0	0	0	0	0	0	0	0	0	0	0	0	0	0	0	0	0	0	0	0	0	0	0	0	0	0	0	0	0	0	0	0	0	0
CADANIAG00000641	ANIA_07535	-	conserved hypothetical protein	0	0	0	0	0	0	0	2	2	0	0	0	0	0	2	1	1	0	0	0	0	0	0	0	0	0	0	0	4	1	0	3	0	0	0	8	4	1	3	0	0	0
CADANIAG00000642	ANIA_07536	+	hypothetical protein	0	0	0	0	0	0	0	0	0	0	0	0	0	0	0	0	0	0	0	0	0	1	0	1	0	0	0	0	7	1	1	5	0	0	0	8	1	2	5	0	0	0
CADANIAG00000643	ANIA_07537	-	protein kinase, putative (AFU_orthologue; AFUA_6G09240)	1	0	0	1	0	0	0	5	0	0	5	0	0	0	6	0	0	6	0	0	0	3	2	0	1	0	0	0	6	1	1	4	0	0	0	21	3	1	17	0	0	0
CADANIAG00000644	ANIA_07538	-	ATP-dependent DNA helicase (Eurofung)	3	3	0	0	0	0	0	2	0	2	0	0	0	0	2	2	0	0	0	0	0	18	13	5	0	0	0	1	67	37	25	5	0	0	1	92	55	32	5	0	0	1
CADANIAG00000645	ANIA_07539	-	hydrophobin, putative (AFU_orthologue; AFUA_2G14661)	0	0	0	0	0	0	0	0	0	0	0	0	0	0	0	0	0	0	0	0	0	0	0	0	0	0	0	0	0	0	0	0	0	0	0	0	0	0	0	0	0	0
CADANIAG00000646	ANIA_07540	+	eukaryotic translation initiation factor 3 subunitEifCd, putative (AFU_orthologue; AFUA_2G14670)	0	0	0	0	0	0	0	0	0	0	0	0	0	0	0	0	0	0	0	0	0	0	0	0	0	0	0	0	1	0	0	1	0	0	0	1	0	0	1	0	0	0
CADANIAG00000647	ANIA_07541	+	cutinase, putative (AFU_orthologue; AFUA_4G14120)	0	0	0	0	0	0	0	0	0	0	0	0	0	0	2	2	0	0	0	0	0	0	0	0	0	0	0	0	0	0	0	0	0	0	0	2	2	0	0	0	0	0
CADANIAG00000648	flbB	-	flbB, b-zip transcription factor (Eurofung)	3	0	1	2	0	0	0	4	2	1	1	0	0	0	6	1	1	4	0	0	0	10	8	1	1	0	0	0	14	13	0	1	0	0	1	37	24	4	9	0	0	0
CADANIAG00000649	ANIA_07543	+	conserved hypothetical protein	7	5	1	1	0	0	0	5	4	0	1	0	0	0	6	3	1	2	0	0	0	5	1	0	4	0	0	0	6	0	0	6	0	0	0	29	13	2	14	0	0	0
CADANIAG00000650	ANIA_07544	-	arsenite resistance protein Ars2, putative (AFU_orthologue; AFUA_2G14710)	1	1	0	0	0	0	0	6	0	3	3	0	0	0	1	0	0	1	0	0	0	3	1	1	1	0	0	0	0	0	0	0	0	0	0	11	2	4	5	0	0	0
CADANIAG00000651	ANIA_07545	-	CCAAT-box-binding transcription factor HapB (Eurofung)	8	1	7	0	0	0	0	5	4	0	1	0	0	0	11	4	7	0	0	0	0	20	7	13	0	0	0	0	24	7	17	0	0	0	0	68	23	44	1	0	0	0
CADANIAG00000652	ANIA_07546	-	conserved hypothetical protein	22	0	0	22	1	0	0	50	3	3	44	1	0	0	16	0	1	15	1	0	0	38	1	4	33	1	0	0	37	1	5	31	1	0	0	163	5	13	145	1	0	0
CADANIAG00000653	uncA	+	kinesin family protein (AFU_orthologue; AFUA_2G14730)	33	0	15	18	0	0	1	39	2	17	20	0	0	1	14	1	8	5	0	0	0	18	2	11	5	0	0	0	32	2	16	14	0	0	1	136	7	67	62	0	0	1
CADANIAG00000654	ANIA_07548	+	DUF821 domain protein (AFU_orthologue; AFUA_2G14740)	0	0	0	0	0	0	0	0	0	0	0	0	0	0	0	0	0	0	0	0	0	0	0	0	0	0	0	0	9	0	6	3	0	0	0	9	0	6	3	0	0	0
CADANIAG00000655	ANIA_07549	-	BCS1-like ATPase, putative (AFU_orthologue; AFUA_2G14760)	0	0	0	0	0	0	0	0	0	0	0	0	0	0	1	1	0	0	0	0	0	0	0	0	0	0	0	0	0	0	0	0	0	0	0	1	1	0	0	0	0	0
CADANIAG00000656	ANIA_07550	-	nucleotide pyrophosphatase/phosphodiesterase familymember (Eurofung)	2	1	0	1	0	0	0	6	1	4	1	0	0	0	0	0	0	0	0	0	0	4	0	3	1	0	0	0	15	2	7	6	0	0	0	27	4	14	9	0	0	0
CADANIAG00000657	ANIA_07551	+	hypothetical protein	0	0	0	0	0	0	0	0	0	0	0	0	0	0	0	0	0	0	0	0	0	0	0	0	0	0	0	0	0	0	0	0	0	0	0	0	0	0	0	0	0	0
CADANIAG00000658	ANIA_07552	-	HLH transcription factor (Hpa3), putative (AFU_orthologue; AFUA_2G14800)	21	0	15	6	0	0	0	31	0	26	5	0	1	0	17	0	15	2	0	1	0	12	0	9	3	0	0	0	30	0	27	3	0	1	0	111	0	92	19	0	1	0
CADANIAG00000659	ANIA_07553	-	bHLH transcription factor DevR (Eurofung)	0	0	0	0	0	0	0	3	2	1	0	0	0	0	0	0	0	0	0	0	0	4	4	0	0	0	0	0	16	16	0	0	0	0	1	23	22	1	0	0	0	1
CADANIAG00000660	ANIA_07554	-	oxidoreductase, putative (AFU_orthologue; AFUA_2G14810)	1	0	0	1	0	0	0	2	2	0	0	0	0	0	2	2	0	0	0	0	0	1	1	0	0	0	0	0	67	28	22	17	0	0	0	73	33	22	18	0	0	0
CADANIAG00000661	ANIA_07555	+	hypothetical protein	0	0	0	0	0	0	0	0	0	0	0	0	0	0	0	0	0	0	0	0	0	0	0	0	0	0	0	0	0	0	0	0	0	0	0	0	0	0	0	0	0	0
CADANIAG00000662	ANIA_07556	-	conserved hypothetical protein	44	19	18	7	0	0	0	159	72	66	21	0	0	0	47	22	18	7	0	0	0	52	26	22	4	0	0	1	319	133	135	51	0	0	0	621	272	259	90	0	0	0
CADANIAG00000663	ANIA_07557	-	conserved hypothetical protein	0	0	0	0	0	0	0	0	0	0	0	0	0	0	0	0	0	0	0	0	0	0	0	0	0	0	0	0	0	0	0	0	0	0	0	0	0	0	0	0	0	0
CADANIAG00000664	ANIA_07558	+	conserved hypothetical protein	4	1	2	1	0	0	0	4	0	3	1	0	0	0	4	2	0	2	0	0	0	9	3	3	3	0	0	0	17	2	5	10	0	0	0	38	8	13	17	0	0	0
CADANIAG00000665	ANIA_07559	-	transcription initiation factor TFIID subunit 7,putative (AFU_orthologue; AFUA_2G14880)	0	0	0	0	0	0	0	0	0	0	0	0	0	0	2	0	0	2	0	0	0	0	0	0	0	0	0	0	5	4	0	1	0	0	0	7	4	0	3	0	0	0
CADANIAG00000666	ANIA_07560	+	hypothetical protein similar to PalC (Eurofung)	0	0	0	0	0	0	0	0	0	0	0	0	0	0	0	0	0	0	0	0	0	0	0	0	0	0	0	0	0	0	0	0	0	0	0	0	0	0	0	0	0	0
CADANIAG00000667	ANIA_07561	-	NADH-ubiquinone oxidoreductase 12 kda subunit,putative (AFU_orthologue; AFUA_2G14905)	0	0	0	0	0	0	0	0	0	0	0	0	0	0	0	0	0	0	0	0	0	0	0	0	0	0	0	0	0	0	0	0	0	0	0	0	0	0	0	0	0	0
CADANIAG00000668	ANIA_07562	-	alpha-1,6-mannosyltransferase subunit, putative (AFU_orthologue; AFUA_2G14910)	3	3	0	0	0	0	0	0	0	0	0	0	0	0	4	3	1	0	0	0	0	4	4	0	0	0	0	0	8	8	0	0	0	0	0	19	18	1	0	0	0	1
CADANIAG00000669	ANIA_11569	+	hypothetical protein	8	0	0	8	0	0	0	10	0	1	9	0	0	1	16	0	3	13	0	0	1	43	0	7	36	0	0	1	47	0	8	39	0	0	1	124	0	19	105	0	0	1
CADANIAG00000670	ANIA_07563	-	protein kinase (Eurofung)	0	0	0	0	0	0	0	0	0	0	0	0	0	0	0	0	0	0	0	0	0	0	0	0	0	0	0	0	0	0	0	0	0	0	0	0	0	0	0	0	0	0
CADANIAG00000671	ANIA_07564	-	threonine aldolase or alanine racemase, putative (Eurofung)	1	1	0	0	0	0	0	1	1	0	0	0	0	0	2	1	1	0	0	0	0	11	7	4	0	0	0	1	61	30	21	10	0	0	0	76	40	26	10	0	0	0
CADANIAG00000672	ANIA_07565	+	conserved hypothetical protein	1	0	0	1	0	0	0	0	0	0	0	0	0	0	1	0	0	1	0	0	0	0	0	0	0	0	0	0	1	0	0	1	0	0	0	3	0	0	3	0	0	0
CADANIAG00000673	ANIA_07566	-	exonuclease, putative (AFU_orthologue; AFUA_2G14950)	0	0	0	0	0	0	0	1	0	0	1	0	0	0	2	2	0	0	0	0	0	2	2	0	0	0	0	0	4	2	0	2	0	0	0	9	6	0	3	0	0	0
CADANIAG00000674	ANIA_07567	+	hydroperoxide and superoxide-radical responsiveglutathione-dependent oxidoreductase (Eurofung)	1	0	0	1	0	0	0	1	0	0	1	0	0	0	0	0	0	0	0	0	0	0	0	0	0	0	0	0	4	1	0	3	0	0	0	6	1	0	5	0	0	0
CADANIAG00000675	ANIA_07568	-	Gamma-butyrobetaine hydroxylase subfamily, putative (AFU_orthologue; AFUA_2G14970)	5	0	0	5	0	0	0	2	0	0	2	0	0	0	2	0	0	2	0	0	0	1	0	0	1	0	0	0	4	0	0	4	0	0	0	14	0	0	14	1	0	0
CADANIAG00000676	ANIA_07569	+	mitochondrial deoxynucleotide carrier protein,putative (AFU_orthologue; AFUA_2G14980)	1	0	0	1	0	0	0	1	1	0	0	0	0	0	0	0	0	0	0	0	0	0	0	0	0	0	0	0	2	1	1	0	0	0	0	4	2	1	1	0	0	0
CADANIAG00000677	ANIA_07570	-	tubulin alpha chain (Eurofung)	1	1	0	0	0	0	0	0	0	0	0	0	0	0	1	0	0	1	0	0	0	0	0	0	0	0	0	0	0	0	0	0	0	0	0	2	1	0	1	0	0	0
CADANIAG00000678	ANIA_07571	+	mechanosensitive ion channel, putative (Eurofung)	0	0	0	0	0	0	0	0	0	0	0	0	0	0	0	0	0	0	0	0	0	0	0	0	0	0	0	0	2	2	0	0	0	0	0	2	2	0	0	0	0	0
CADANIAG00000679	ANIA_07572	-	glucose-repressible protein kinase (Eurofung)	1	0	0	1	0	0	0	1	0	1	0	0	0	0	3	0	1	2	0	0	0	0	0	0	0	0	0	0	0	0	0	0	0	0	0	5	0	2	3	0	0	0
CADANIAG00000680	ANIA_10961	-	Putative Zn(II)2Cys6 transcription factor (Eurofung)	0	0	0	0	0	0	0	0	0	0	0	0	0	0	0	0	0	0	0	0	0	0	0	0	0	0	0	0	0	0	0	0	0	0	0	0	0	0	0	0	0	0
CADANIAG00000681	ANIA_10948	-	conserved hypothetical protein	26	9	4	13	0	0	0	25	6	6	13	0	0	0	20	10	4	6	0	0	0	48	16	12	20	0	0	0	168	85	25	58	0	0	0	287	126	51	110	0	0	0
CADANIAG00000682	ANIA_07574	+	conserved hypothetical protein	0	0	0	0	0	0	0	0	0	0	0	0	0	0	0	0	0	0	0	0	0	0	0	0	0	0	0	0	0	0	0	0	0	0	0	0	0	0	0	0	0	0
CADANIAG00000683	ANIA_07575	-	C-3 sterol dehydrogenase/C-4 decarboxylase (AFU_orthologue; AFUA_2G15030)	0	0	0	0	0	0	0	0	0	0	0	0	0	0	0	0	0	0	0	0	0	0	0	0	0	0	0	0	0	0	0	0	0	0	0	0	0	0	0	0	0	0
CADANIAG00000684	ANIA_07576	-	conserved hypothetical protein similar to Rho GTPaseactivating proteins (Eurofung)	0	0	0	0	0	0	0	0	0	0	0	0	0	0	0	0	0	0	0	0	0	0	0	0	0	0	0	0	0	0	0	0	0	0	0	0	0	0	0	0	0	0
CADANIAG00000685	ANIA_07577	+	ubiquitin conjugating enzyme, putative (AFU_orthologue; AFUA_2G15040)	2	0	1	1	0	0	0	4	2	0	2	0	0	0	8	2	1	5	0	0	0	6	0	0	6	0	0	0	0	0	0	0	0	0	0	20	4	2	14	0	0	0
CADANIAG00000686	ANIA_07578	-	conserved hypothetical protein	0	0	0	0	0	0	0	0	0	0	0	0	0	0	0	0	0	0	0	0	0	0	0	0	0	0	0	0	0	0	0	0	0	0	0	0	0	0	0	0	0	0
CADANIAG00000687	ANIA_07579	+	26S proteasome regulatory subunit S5A (AFU_orthologue; AFUA_2G15070)	2	0	0	2	0	0	0	1	0	0	1	0	0	0	0	0	0	0	0	0	0	1	0	0	1	0	0	0	0	0	0	0	0	0	0	4	0	0	4	0	0	0
CADANIAG00000688	ANIA_07580	-	C2H2 finger domain protein, putative (AFU_orthologue; AFUA_2G15110)	0	0	0	0	0	0	0	0	0	0	0	0	0	0	1	1	0	0	0	0	0	1	0	1	0	0	0	0	4	1	3	0	0	0	0	6	2	4	0	0	0	0
CADANIAG00000689	ANIA_10972	+	choline transport protein, putative (AFU_orthologue; AFUA_2G15150)	1	0	0	1	0	0	0	4	0	3	1	0	0	0	1	0	0	1	0	0	0	5	1	3	1	0	0	0	98	9	38	51	0	0	1	109	10	44	55	0	0	1
CADANIAG00000690	ANIA_10949	+	ABC multidrug transporter (Eurofung)	5	0	5	0	0	0	0	0	0	0	0	0	0	0	1	0	1	0	0	0	0	0	0	0	0	0	0	0	11	0	0	11	0	0	1	17	0	6	11	0	0	1
CADANIAG00000691	ANIA_07582	+	conserved hypothetical protein	48	44	0	4	1	0	0	125	105	0	20	0	0	0	53	51	0	2	1	0	0	258	162	0	96	0	0	0	806	619	2	185	0	0	0	1290	981	2	307	0	0	0
CADANIAG00000692	ANIA_07583	-	conserved hypothetical protein	0	0	0	0	0	0	0	0	0	0	0	0	0	0	1	1	0	0	0	0	0	0	0	0	0	0	0	0	1	1	0	0	0	0	0	2	2	0	0	0	0	0
CADANIAG00000693	ANIA_07584	-	conserved hypothetical protein	2	0	2	0	0	0	0	0	0	0	0	0	0	0	0	0	0	0	0	0	0	0	0	0	0	0	0	0	0	0	0	0	0	0	0	2	0	2	0	0	0	0
CADANIAG00000694	ANIA_07585	+	conserved hypothetical protein	0	0	0	0	0	0	0	0	0	0	0	0	0	0	0	0	0	0	0	0	0	0	0	0	0	0	0	0	0	0	0	0	0	0	0	0	0	0	0	0	0	0
CADANIAG00000695	ANIA_07586	+	hypothetical protein	40	12	12	16	0	0	0	82	28	26	28	0	0	0	60	10	26	24	0	0	0	13	4	3	6	0	0	0	112	29	50	33	0	0	0	307	83	117	107	0	0	0
CADANIAG00000696	ANIA_07587	+	conserved hypothetical protein	2	1	0	1	0	0	0	1	0	0	1	0	0	0	6	3	0	3	0	0	0	2	2	0	0	0	0	0	18	6	5	7	0	0	0	29	12	5	12	0	0	0
CADANIAG00000697	ANIA_07588	-	ribulose-phosphate 3-epimerase (AFU_orthologue; AFUA_2G15190)	8	8	0	0	0	0	0	5	2	2	1	0	0	0	5	4	1	0	0	0	0	5	4	1	0	0	0	0	3	2	1	0	0	0	0	26	20	5	1	0	0	1
CADANIAG00000698	ANIA_10964	+	conserved hypothetical protein	1	0	1	0	0	0	0	2	2	0	0	0	0	0	0	0	0	0	0	0	0	0	0	0	0	0	0	0	0	0	0	0	0	0	0	3	2	1	0	0	0	0
CADANIAG00000699	ANIA_10963	+	small nuclear ribonucleoprotein (LSM2), putative (AFU_orthologue; AFUA_2G15210)	2	0	2	0	0	0	0	3	0	1	2	0	0	0	1	1	0	0	0	0	0	1	0	1	0	0	0	0	5	2	2	1	0	0	0	12	3	6	3	0	0	0
CADANIAG00000700	ANIA_10962	+	interstrand crosslink repair protein (Eurofung)	2	0	0	2	0	0	0	1	1	0	0	0	0	0	0	0	0	0	0	0	0	3	2	0	1	0	0	0	9	1	2	6	0	0	0	15	4	2	9	0	0	0
CADANIAG00000701	ANIA_10950	+	benzoate 4-monooxygenase (Eurofung)	0	0	0	0	0	0	0	0	0	0	0	0	0	0	0	0	0	0	0	0	0	0	0	0	0	0	0	0	1	0	1	0	0	0	0	1	0	1	0	0	0	0
CADANIAG00000702	ANIA_07590	-	hypothetical protein similar to NADP-dependentmannitol dehydrogenase (Broad)	1	0	1	0	0	0	0	0	0	0	0	0	0	0	0	0	0	0	0	0	0	0	0	0	0	0	0	0	0	0	0	0	0	0	0	1	0	1	0	0	0	0
CADANIAG00000703	ANIA_07591	-	autophagy-related protein Atg22A2 (Eurofung)	1	0	0	1	0	0	0	3	0	3	0	0	0	0	2	0	0	2	0	0	0	40	7	16	17	0	0	0	358	48	160	150	0	0	0	404	55	179	170	0	0	0
CADANIAG00000704	ANIA_10969	+	conserved hypothetical protein	0	0	0	0	0	0	0	0	0	0	0	0	0	0	0	0	0	0	0	0	0	0	0	0	0	0	0	0	0	0	0	0	0	0	0	0	0	0	0	0	0	0
CADANIAG00000705	ANIA_10951	-	conserved hypothetical protein	0	0	0	0	0	0	0	1	1	0	0	0	0	0	1	1	0	0	0	0	0	4	4	0	0	0	0	0	304	288	12	4	0	0	1	310	294	12	4	0	0	1
CADANIAG00000706	ANIA_10973	-	citrate synthase, putative (AFU_orthologue; AFUA_2G15312)	0	0	0	0	0	0	0	0	0	0	0	0	0	0	0	0	0	0	0	0	0	0	0	0	0	0	0	0	0	0	0	0	0	0	0	0	0	0	0	0	0	0
CADANIAG00000707	ANIA_07594	-	DUF636 domain protein (AFU_orthologue; AFUA_2G15290)	0	0	0	0	0	0	0	1	0	0	1	0	0	0	0	0	0	0	0	0	0	0	0	0	0	0	0	0	0	0	0	0	0	0	0	1	0	0	1	0	0	0
CADANIAG00000708	ANIA_07595	-	conserved hypothetical protein	19	0	2	17	1	0	0	23	3	3	17	0	0	0	13	2	3	8	0	0	0	41	1	4	36	1	0	0	114	0	6	108	1	0	0	210	6	18	186	1	0	0
CADANIAG00000709	ANIA_07596	+	Putative Zn(II)2Cys6 transcription factor (Eurofung)	0	0	0	0	0	0	0	0	0	0	0	0	0	0	1	0	0	1	0	0	0	23	1	1	21	0	0	1	11	3	0	8	0	0	0	35	4	1	30	0	0	0
CADANIAG00000710	ANIA_07597	+	oligopeptide transporter family (Eurofung)	4	3	1	0	0	0	0	0	0	0	0	0	0	0	0	0	0	0	0	0	0	1	0	1	0	0	0	0	0	0	0	0	0	0	0	5	3	2	0	0	0	0
CADANIAG00000711	ANIA_07598	+	conserved hypothetical protein	1	0	1	0	0	0	0	0	0	0	0	0	0	0	1	1	0	0	0	0	0	0	0	0	0	0	0	0	0	0	0	0	0	0	0	2	1	1	0	0	0	0
CADANIAG00000712	ANIA_07599	+	conserved hypothetical protein	0	0	0	0	0	0	0	0	0	0	0	0	0	0	0	0	0	0	0	0	0	0	0	0	0	0	0	0	0	0	0	0	0	0	0	0	0	0	0	0	0	0
CADANIAG00000713	ANIA_07600	-	SE, putative sulfite reductase beta subunit-hemoprotein,ferredoxin oxidoreductase (Eurofung)	0	0	0	0	0	0	0	0	0	0	0	0	0	0	0	0	0	0	0	0	0	0	0	0	0	0	0	0	0	0	0	0	0	0	0	0	0	0	0	0	0	0
CADANIAG00000714	ANIA_07601	-	conserved hypothetical protein	0	0	0	0	0	0	0	0	0	0	0	0	0	0	0	0	0	0	0	0	0	0	0	0	0	0	0	0	0	0	0	0	0	0	0	0	0	0	0	0	0	0
CADANIAG00000715	ANIA_07602	-	hypothetical protein similar to small GTP-bindingprotein (Eurofung)	0	0	0	0	0	0	0	1	1	0	0	0	0	0	0	0	0	0	0	0	0	0	0	0	0	0	0	0	0	0	0	0	0	0	0	1	1	0	0	0	0	0
CADANIAG00000716	ANIA_07603	+	V-ATPase proteolipid subunit Ppa1, putative (AFU_orthologue; AFUA_2G15560)	0	0	0	0	0	0	0	0	0	0	0	0	0	0	0	0	0	0	0	0	0	0	0	0	0	0	0	0	0	0	0	0	0	0	0	0	0	0	0	0	0	0
CADANIAG00000717	ANIA_07604	-	DDHD domain protein (AFU_orthologue; AFUA_2G15540)	0	0	0	0	0	0	0	0	0	0	0	0	0	0	1	0	1	0	0	0	0	0	0	0	0	0	0	0	0	0	0	0	0	0	0	1	0	1	0	0	0	0
CADANIAG00000718	ANIA_07605	-	conserved hypothetical protein	52	9	30	13	0	0	0	152	56	53	43	0	0	0	40	13	16	11	0	0	0	64	18	30	16	0	0	0	133	49	49	35	0	0	0	441	145	178	118	0	0	0
CADANIAG00000719	ANIA_10952	+	FAD monooxygenase, putative (AFU_orthologue; AFUA_2G15520)	1	0	1	0	0	0	0	4	0	1	3	0	0	0	1	0	1	0	0	0	0	1	1	0	0	0	0	0	0	0	0	0	0	0	0	7	1	3	3	0	0	0
CADANIAG00000720	ANIA_10965	+	DUF866 domain protein (AFU_orthologue; AFUA_2G15510)	2	2	0	0	0	0	0	5	0	1	4	0	0	0	2	2	0	0	0	0	0	2	0	2	0	0	0	0	3	0	0	3	0	0	0	14	4	3	7	0	0	0
CADANIAG00000721	ANIA_10966	+	small nuclear ribonucleoprotein SmF, putative (AFU_orthologue; AFUA_2G15500)	0	0	0	0	0	0	0	0	0	0	0	0	0	0	0	0	0	0	0	0	0	0	0	0	0	0	0	0	0	0	0	0	0	0	0	0	0	0	0	0	0	0
CADANIAG00000722	ANIA_07607	+	conserved hypothetical protein	0	0	0	0	0	0	0	0	0	0	0	0	0	0	0	0	0	0	0	0	0	0	0	0	0	0	0	0	0	0	0	0	0	0	0	0	0	0	0	0	0	0
CADANIAG00000723	ANIA_07608	+	conserved hypothetical protein	0	0	0	0	0	0	0	1	1	0	0	0	0	0	1	1	0	0	0	0	0	3	1	0	2	0	0	0	15	1	7	7	0	0	1	20	4	7	9	0	0	0
CADANIAG00000724	ANIA_07609	+	mitochondrial DNA-directed RNA polymerase, putative (AFU_orthologue; AFUA_2G15610)	0	0	0	0	0	0	0	0	0	0	0	0	0	0	0	0	0	0	0	0	0	0	0	0	0	0	0	0	0	0	0	0	0	0	0	0	0	0	0	0	0	0
CADANIAG00000725	ANIA_07610	+	XlnR, Zn(II)2Cys6 transcription factor, involved inxylan catabolism (Eurofung)	0	0	0	0	0	0	0	0	0	0	0	0	0	0	0	0	0	0	0	0	0	0	0	0	0	0	0	0	0	0	0	0	0	0	0	0	0	0	0	0	0	0
CADANIAG00000726	ANIA_07611	+	pyruvate formate lyase activating enzyme, putative (AFU_orthologue; AFUA_2G15630)	0	0	0	0	0	0	0	0	0	0	0	0	0	0	0	0	0	0	0	0	0	0	0	0	0	0	0	0	1	0	0	1	0	0	0	1	0	0	1	0	0	0
CADANIAG00000727	ANIA_07612	+	hypothetical protein	0	0	0	0	0	0	0	0	0	0	0	0	0	0	2	0	1	1	0	0	0	1	1	0	0	0	0	0	5	1	3	1	0	0	0	8	2	4	2	0	0	0
CADANIAG00000728	ANIA_07613	+	conserved hypothetical protein	1	1	0	0	0	0	0	0	0	0	0	0	0	0	0	0	0	0	0	0	0	0	0	0	0	0	0	0	0	0	0	0	0	0	0	1	1	0	0	0	0	0
CADANIAG00000729	ANIA_07614	+	conserved hypothetical protein	0	0	0	0	0	0	0	0	0	0	0	0	0	0	0	0	0	0	0	0	0	0	0	0	0	0	0	0	0	0	0	0	0	0	0	0	0	0	0	0	0	0
CADANIAG00000730	ANIA_07615	+	DUF92 domain protein (AFU_orthologue; AFUA_2G15640)	0	0	0	0	0	0	0	0	0	0	0	0	0	0	0	0	0	0	0	0	0	0	0	0	0	0	0	0	0	0	0	0	0	0	0	0	0	0	0	0	0	0
CADANIAG00000731	ANIA_07616	-	conserved hypothetical protein	1	0	1	0	0	0	0	1	0	0	1	0	0	0	0	0	0	0	0	0	0	2	0	2	0	0	0	0	11	3	7	1	0	0	0	15	3	10	2	0	0	0
CADANIAG00000732	ANIA_07617	+	conserved hypothetical protein	0	0	0	0	0	0	0	0	0	0	0	0	0	0	0	0	0	0	0	0	0	0	0	0	0	0	0	0	1	0	0	1	0	0	0	1	0	0	1	0	0	0
CADANIAG00000733	ANIA_07618	-	MIP aquaporin (Eurofung)	0	0	0	0	0	0	0	0	0	0	0	0	0	0	0	0	0	0	0	0	0	0	0	0	0	0	0	0	0	0	0	0	0	0	0	0	0	0	0	0	0	0
CADANIAG00000734	ANIA_07619	-	antigenic thaumatin domain protein, putative (AFU_orthologue; AFUA_8G01710)	0	0	0	0	0	0	0	0	0	0	0	0	0	0	0	0	0	0	0	0	0	0	0	0	0	0	0	0	0	0	0	0	0	0	0	0	0	0	0	0	0	0
CADANIAG00000735	ANIA_10974	+	conserved hypothetical protein	0	0	0	0	0	0	0	0	0	0	0	0	0	0	2	0	2	0	0	0	0	0	0	0	0	0	0	0	0	0	0	0	0	0	0	2	0	2	0	0	0	0
CADANIAG00000736	ANIA_10996	+	DUF323 domain protein (AFU_orthologue; AFUA_2G15650)	0	0	0	0	0	0	0	1	0	0	1	0	0	0	1	0	1	0	0	0	0	1	0	0	1	0	0	0	5	3	0	2	0	0	0	8	3	1	4	0	0	0
CADANIAG00000737	ANIA_07621	-	L-galactose dehydrogenase (L-GalDH), putative (AFU_orthologue; AFUA_7G04140)	0	0	0	0	0	0	0	8	4	1	3	0	0	0	0	0	0	0	0	0	0	4	2	1	1	0	0	0	23	8	10	5	0	0	0	35	14	12	9	0	0	0
CADANIAG00000738	ANIA_07622	+	conserved hypothetical protein	7	0	3	4	0	0	0	16	1	6	9	0	0	1	7	1	4	2	0	0	0	12	0	8	4	0	0	0	195	49	89	57	0	0	0	237	51	110	76	0	0	0
CADANIAG00000739	ANIA_10975	+	conserved hypothetical protein	2	0	2	0	0	0	0	0	0	0	0	0	0	0	0	0	0	0	0	0	0	0	0	0	0	0	0	0	0	0	0	0	0	0	0	2	0	2	0	0	0	0
CADANIAG00000740	ANIA_10987	+	conserved hypothetical protein	0	0	0	0	0	0	0	3	0	0	3	0	0	0	1	1	0	0	0	0	0	0	0	0	0	0	0	0	2	0	1	1	0	0	0	6	1	1	4	0	0	0
CADANIAG00000741	ANIA_07624	+	alpha-1,4-galactosidase (Eurofung)	6	6	0	0	0	0	0	14	10	4	0	1	0	0	4	1	3	0	0	0	0	1	1	0	0	0	0	0	7	5	2	0	0	0	0	32	23	9	0	1	0	0
CADANIAG00000742	ANIA_07625	-	myo-inositol-1-phosphate synthase (Eurofung)	15	6	6	3	0	0	0	11	6	2	3	0	0	0	7	7	0	0	0	0	0	2	1	0	1	0	0	0	0	0	0	0	0	0	0	35	20	8	7	0	0	0
CADANIAG00000743	ANIA_07626	+	conserved hypothetical protein similar to paxillin (Eurofung)	4	3	1	0	0	0	0	3	2	1	0	0	0	0	1	0	1	0	0	0	0	0	0	0	0	0	0	0	2	2	0	0	0	0	0	10	7	3	0	1	0	0
CADANIAG00000744	ANIA_10976	-	Putative Zn(II)2Cys6 transcription factor (Eurofung)	0	0	0	0	0	0	0	0	0	0	0	0	0	0	0	0	0	0	0	0	0	0	0	0	0	0	0	0	1	0	1	0	0	0	0	1	0	1	0	0	0	0
CADANIAG00000745	ANIA_10997	-	conserved hypothetical protein	0	0	0	0	0	0	0	0	0	0	0	0	0	0	0	0	0	0	0	0	0	0	0	0	0	0	0	0	0	0	0	0	0	0	0	0	0	0	0	0	0	0
CADANIAG00000746	ANIA_07628	-	CCR4-NOT core complex subunit Caf1, putative (AFU_orthologue; AFUA_5G07370)	0	0	0	0	0	0	0	0	0	0	0	0	0	0	0	0	0	0	0	0	0	0	0	0	0	0	0	0	0	0	0	0	0	0	0	0	0	0	0	0	0	0
CADANIAG00000747	ANIA_07629	+	NADH-ubiquinone oxidoreductase B12 subunit, putative (AFU_orthologue; AFUA_5G07380)	0	0	0	0	0	0	0	0	0	0	0	0	0	0	0	0	0	0	0	0	0	0	0	0	0	0	0	0	0	0	0	0	0	0	0	0	0	0	0	0	0	0
CADANIAG00000748	ANIA_07630	-	60S ribosome biogenesis protein Sqt1, putative (AFU_orthologue; AFUA_5G07390)	0	0	0	0	0	0	0	1	1	0	0	0	0	0	0	0	0	0	0	0	0	6	6	0	0	0	0	0	1	1	0	0	0	0	0	8	8	0	0	0	0	0
CADANIAG00000749	ANIA_07631	-	phenylacetyl-CoA ligase (AFU_orthologue; AFUA_5G07410)	0	0	0	0	0	0	0	2	1	1	0	0	0	0	3	2	1	0	0	0	0	2	0	1	1	0	0	0	31	12	11	8	0	0	0	38	15	14	9	0	0	0
CADANIAG00000750	ANIA_07632	-	formaldehyde dehydrogenase (AFU_orthologue; AFUA_2G01040)	20	8	4	8	0	0	0	42	12	14	16	0	0	0	17	10	4	3	0	0	0	2	2	0	0	0	0	0	4	2	1	1	0	0	0	85	34	23	28	0	0	0
CADANIAG00000751	ANIA_07633	-	malate/L-lactate dehydrogenase, putative (AFU_orthologue; AFUA_2G13810)	33	5	12	16	0	0	0	38	8	12	18	0	0	0	29	1	15	13	1	0	0	9	2	2	5	0	0	0	32	8	6	18	0	0	0	141	24	47	70	0	0	0
CADANIAG00000752	ANIA_07634	-	conserved hypothetical protein	0	0	0	0	0	0	0	0	0	0	0	0	0	0	0	0	0	0	0	0	0	2	1	1	0	0	0	0	0	0	0	0	0	0	0	2	1	1	0	0	0	0
CADANIAG00000753	ANIA_07635	+	Cupin domain protein (AFU_orthologue; AFUA_2G00967)	14	0	0	14	0	0	1	18	0	0	18	0	0	1	15	0	0	15	0	0	1	22	0	0	22	0	0	1	13	0	0	13	0	0	1	82	0	0	82	0	0	1
CADANIAG00000754	ANIA_07636	-	oxidoreductase (Eurofung)	1	0	0	1	0	0	0	1	1	0	0	0	0	0	1	1	0	0	0	0	0	4	4	0	0	0	0	0	78	75	0	3	0	0	1	85	81	0	4	0	0	1
CADANIAG00000755	ANIA_07637	+	conserved hypothetical protein	0	0	0	0	0	0	0	0	0	0	0	0	0	0	0	0	0	0	0	0	0	1	0	1	0	0	0	0	1	0	1	0	0	0	0	2	0	2	0	0	0	0
CADANIAG00000756	ANIA_07638	-	hypothetical protein	0	0	0	0	0	0	0	0	0	0	0	0	0	0	0	0	0	0	0	0	0	0	0	0	0	0	0	0	0	0	0	0	0	0	0	0	0	0	0	0	0	0
CADANIAG00000757	ANIA_07639	+	beta-1,4-endomannanase (Eurofung)	0	0	0	0	0	0	0	0	0	0	0	0	0	0	0	0	0	0	0	0	0	0	0	0	0	0	0	0	0	0	0	0	0	0	0	0	0	0	0	0	0	0
CADANIAG00000758	ANIA_07640	-	stress response protein Rds1, putative (AFU_orthologue; AFUA_5G12490)	0	0	0	0	0	0	0	1	0	0	1	0	0	0	2	0	0	2	0	0	0	1	0	0	1	0	0	0	0	0	0	0	0	0	0	4	0	0	4	0	0	0
CADANIAG00000759	ANIA_07641	-	peroxisomal copper amine oxidase (AFU_orthologue; AFUA_5G07360)	1	0	0	1	0	0	0	3	1	2	0	0	0	0	1	0	1	0	0	0	0	1	1	0	0	0	0	0	1	1	0	0	0	0	0	7	3	3	1	0	0	0
CADANIAG00000760	ANIA_07642	-	aconitate hydratase, hypothetical (Eurofung)	2	2	0	0	0	0	0	4	4	0	0	0	0	0	5	5	0	0	0	0	0	16	16	0	0	0	0	1	42	37	4	1	0	0	1	69	64	4	1	0	0	1
CADANIAG00000761	ANIA_07643	+	hypothetical protein	0	0	0	0	0	0	0	0	0	0	0	0	0	0	0	0	0	0	0	0	0	0	0	0	0	0	0	0	5	0	0	5	0	0	0	5	0	0	5	0	0	0
CADANIAG00000762	ANIA_07644	+	conserved hypothetical protein	7	3	3	1	0	0	0	15	3	5	7	0	0	0	7	2	4	1	0	0	0	42	18	16	8	0	0	0	296	90	145	61	0	0	0	367	116	173	78	0	0	0
CADANIAG00000763	ANIA_07645	+	hypothetical protein	2	2	0	0	0	0	0	5	5	0	0	0	0	0	4	4	0	0	0	0	0	0	0	0	0	0	0	0	1	1	0	0	0	0	0	12	12	0	0	1	0	0
CADANIAG00000764	ANIA_07646	+	pectate lyase (Eurofung)	0	0	0	0	0	0	0	0	0	0	0	0	0	0	0	0	0	0	0	0	0	0	0	0	0	0	0	0	0	0	0	0	0	0	0	0	0	0	0	0	0	0
CADANIAG00000765	ANIA_10988	-	monooxygenase, putative (AFU_orthologue; AFUA_6G14510)	0	0	0	0	0	0	0	1	0	1	0	0	0	0	3	0	0	3	0	0	0	0	0	0	0	0	0	0	0	0	0	0	0	0	0	4	0	1	3	0	0	0
CADANIAG00000766	ANIA_10977	-	conserved hypothetical protein	1	1	0	0	0	0	0	2	2	0	0	0	0	0	2	0	2	0	0	0	0	12	8	2	2	0	0	0	10	6	4	0	0	0	1	27	17	8	2	0	0	1
CADANIAG00000767	ANIA_11570	+	hypothetical protein	0	0	0	0	0	0	0	0	0	0	0	0	0	0	0	0	0	0	0	0	0	0	0	0	0	0	0	0	1	0	0	1	0	0	0	1	0	0	1	0	0	0
CADANIAG00000768	ANIA_07648	+	MFS transporter, putative (AFU_orthologue; AFUA_2G00840)	0	0	0	0	0	0	0	0	0	0	0	0	0	0	0	0	0	0	0	0	0	0	0	0	0	0	0	0	0	0	0	0	0	0	0	0	0	0	0	0	0	0
CADANIAG00000769	ANIA_07649	-	mitochondrial import inner membrane translocasesubunit TIM9 (Eurofung)	0	0	0	0	0	0	0	1	0	0	1	0	0	0	0	0	0	0	0	0	0	1	1	0	0	0	0	0	2	2	0	0	0	0	0	4	3	0	1	0	0	0
CADANIAG00000770	ANIA_07650	+	conserved hypothetical protein similar to Rho GTPaseactivating proteins (Eurofung)	6	5	0	1	0	0	0	5	5	0	0	0	0	0	1	0	0	1	0	0	0	4	0	0	4	0	0	0	33	16	0	17	0	0	0	49	26	0	23	0	0	0
CADANIAG00000771	ANIA_07651	-	conserved hypothetical protein	0	0	0	0	0	0	0	0	0	0	0	0	0	0	1	0	0	1	0	0	0	0	0	0	0	0	0	0	1	1	0	0	0	0	0	2	1	0	1	0	0	0
CADANIAG00000772	ANIA_07652	-	DNA helicase, putative (AFU_orthologue; AFUA_2G01090)	2	2	0	0	0	0	0	3	1	2	0	0	0	0	8	3	5	0	0	0	0	3	1	2	0	0	0	0	39	7	8	24	0	0	0	55	14	17	24	0	0	0
CADANIAG00000773	ANIA_10989	-	conserved hypothetical protein	6	3	3	0	0	0	0	3	2	1	0	0	0	0	2	1	1	0	0	0	0	0	0	0	0	0	0	0	0	0	0	0	0	0	0	11	6	5	0	0	0	1
CADANIAG00000774	ANIA_10978	-	DNA repair protein Ntg1, putative (AFU_orthologue; AFUA_2G01120)	0	0	0	0	0	0	0	1	0	0	1	0	0	0	0	0	0	0	0	0	0	0	0	0	0	0	0	0	6	1	3	2	0	0	0	7	1	3	3	0	0	0
CADANIAG00000775	ANIA_10994	+	ubiquitin conjugating enzyme (UbcJ), putative (AFU_orthologue; AFUA_2G01130)	0	0	0	0	0	0	0	1	0	0	1	0	0	0	0	0	0	0	0	0	0	0	0	0	0	0	0	0	0	0	0	0	0	0	0	1	0	0	1	0	0	0
CADANIAG00000776	ANIA_07654	-	GPI anchored cell wall protein (Dan4), putative (AFU_orthologue; AFUA_2G01140)	0	0	0	0	0	0	0	0	0	0	0	0	0	0	0	0	0	0	0	0	0	0	0	0	0	0	0	0	1	1	0	0	0	0	0	1	1	0	0	0	0	0
CADANIAG00000777	ANIA_10998	-	conserved hypothetical protein	36	5	13	18	0	0	0	73	12	23	38	0	0	0	24	4	16	4	0	0	0	10	0	4	6	1	0	0	135	31	59	45	0	0	0	278	52	115	111	0	0	0
CADANIAG00000778	ANIA_10979	-	Putative Zn(II)2Cys6 transcription factor (Eurofung)	46	27	10	9	0	0	0	187	94	62	31	0	0	0	36	19	7	10	0	0	0	74	32	27	15	0	0	0	797	320	292	185	0	0	0	1140	492	398	250	0	0	0
CADANIAG00000779	ANIA_07656	+	conserved hypothetical protein	33	11	18	4	0	0	0	20	8	11	1	0	0	0	24	6	12	6	0	0	0	3	1	1	1	0	0	0	1	0	0	1	0	0	0	81	26	42	13	0	0	0
CADANIAG00000780	ANIA_07657	+	1,3-beta-glucanosyltransferase Gel1 (AFU_orthologue; AFUA_2G01170)	0	0	0	0	0	0	0	0	0	0	0	0	0	0	0	0	0	0	0	0	0	0	0	0	0	0	0	0	0	0	0	0	0	0	0	0	0	0	0	0	0	0
CADANIAG00000781	ANIA_10999	-	actin polymerization protein Bzz1, putative (AFU_orthologue; AFUA_2G01200)	1	1	0	0	0	0	0	5	0	0	5	0	0	0	0	0	0	0	0	0	0	1	1	0	0	0	0	0	17	6	6	5	0	0	0	24	8	6	10	0	0	0
CADANIAG00000782	ANIA_10980	-	conserved hypothetical protein	0	0	0	0	0	0	0	1	1	0	0	0	0	0	0	0	0	0	0	0	0	0	0	0	0	0	0	0	6	6	0	0	0	0	0	7	7	0	0	0	0	0
CADANIAG00000783	ANIA_07659	+	ATP dependent RNA helicase (Dbp5), putative (AFU_orthologue; AFUA_2G01210)	0	0	0	0	0	0	0	1	0	0	1	0	0	0	1	0	0	1	0	0	0	0	0	0	0	0	0	0	0	0	0	0	0	0	0	2	0	0	2	0	0	0
CADANIAG00000784	ANIA_10981	+	GTP cyclohydrolase II, putative (AFU_orthologue; AFUA_2G01220)	1	1	0	0	0	0	0	1	0	0	1	0	0	0	0	0	0	0	0	0	0	0	0	0	0	0	0	0	3	3	0	0	0	0	0	5	4	0	1	0	0	0
CADANIAG00000785	ANIA_10990	+	dihydrodipicolinate synthetase family protein (AFU_orthologue; AFUA_2G01230)	47	19	16	12	0	0	0	62	28	15	19	0	0	0	53	20	19	14	0	0	0	52	14	16	22	0	0	0	53	22	16	15	0	0	0	267	103	82	82	0	0	0
CADANIAG00000786	ANIA_07661	+	putative bHLH transcription factor (Eurofung)	0	0	0	0	0	0	0	0	0	0	0	0	0	0	0	0	0	0	0	0	0	0	0	0	0	0	0	0	0	0	0	0	0	0	0	0	0	0	0	0	0	0
CADANIAG00000787	ANIA_07662	+	hypothetical protein similar to metalloreductase (Eurofung)	1	1	0	0	0	0	0	0	0	0	0	0	0	0	1	1	0	0	0	0	0	1	0	0	1	0	0	0	0	0	0	0	0	0	0	3	2	0	1	0	0	0
CADANIAG00000788	ANIA_07663	-	D-mandelate dehydrogenase, putative (AFU_orthologue; AFUA_2G01280)	2	1	1	0	0	0	0	1	0	1	0	0	0	0	1	1	0	0	0	0	0	0	0	0	0	0	0	0	6	3	0	3	0	0	0	10	5	2	3	0	0	0
CADANIAG00000789	ANIA_10993	-	EF-hand calcium-binding domain protein, putative (AFU_orthologue; AFUA_2G01310)	0	0	0	0	0	0	0	0	0	0	0	0	0	0	0	0	0	0	0	0	0	0	0	0	0	0	0	0	3	1	1	1	0	0	0	3	1	1	1	0	0	0
CADANIAG00000790	ANIA_10982	-	sodium ion P-type ATPase (Eurofung)	0	0	0	0	0	0	0	0	0	0	0	0	0	0	0	0	0	0	0	0	0	0	0	0	0	0	0	0	3	3	0	0	0	0	0	3	3	0	0	0	0	0
CADANIAG00000791	ANIA_07665	+	exosome complex subunit Rrp46, putative (AFU_orthologue; AFUA_2G01330)	0	0	0	0	0	0	0	0	0	0	0	0	0	0	0	0	0	0	0	0	0	0	0	0	0	0	0	0	0	0	0	0	0	0	0	0	0	0	0	0	0	0
CADANIAG00000792	ANIA_07666	+	NAD+ kinase Utr1, putative (AFU_orthologue; AFUA_2G01350)	0	0	0	0	0	0	0	0	0	0	0	0	0	0	0	0	0	0	0	0	0	0	0	0	0	0	0	0	0	0	0	0	0	0	0	0	0	0	0	0	0	0
CADANIAG00000793	ANIA_07667	+	conserved hypothetical protein	9	9	0	0	0	0	0	3	2	1	0	0	0	0	2	2	0	0	0	0	0	1	0	0	1	0	0	0	0	0	0	0	0	0	0	15	13	1	1	1	0	0
CADANIAG00000794	ANIA_07668	-	GAF domain nucleotide-binding protein (AFU_orthologue; AFUA_2G01360)	0	0	0	0	0	0	0	0	0	0	0	0	0	0	0	0	0	0	0	0	0	0	0	0	0	0	0	0	0	0	0	0	0	0	0	0	0	0	0	0	0	0
CADANIAG00000795	ANIA_07669	+	hypothetical arginase family protein (Eurofung)	1	1	0	0	0	0	0	6	1	2	3	0	0	0	1	0	0	1	0	0	0	1	0	0	1	0	0	0	0	0	0	0	0	0	0	9	2	2	5	0	0	0
CADANIAG00000796	ANIA_10995	-	hypothetical protein	1	1	0	0	0	0	0	0	0	0	0	0	0	0	2	1	1	0	0	0	0	0	0	0	0	0	0	0	1	0	1	0	0	0	0	4	2	2	0	0	0	0
CADANIAG00000797	ANIA_07670	+	conserved hypothetical protein	0	0	0	0	0	0	0	0	0	0	0	0	0	0	0	0	0	0	0	0	0	0	0	0	0	0	0	0	0	0	0	0	0	0	0	0	0	0	0	0	0	0
CADANIAG00000798	ANIA_07671	+	mitochondrial carrier protein, putative (AFU_orthologue; AFUA_2G01440)	0	0	0	0	0	0	0	0	0	0	0	0	0	0	0	0	0	0	0	0	0	1	0	0	1	0	0	0	3	0	3	0	0	0	0	4	0	3	1	0	0	0
CADANIAG00000799	ANIA_07672	+	alpha-1,6 mannosyltransferase subunit (Mnn9),putative (AFU_orthologue; AFUA_2G01450)	0	0	0	0	0	0	0	0	0	0	0	0	0	0	0	0	0	0	0	0	0	0	0	0	0	0	0	0	0	0	0	0	0	0	0	0	0	0	0	0	0	0
CADANIAG00000800	ANIA_07673	-	ZIP Zinc transporter, putaitve (AFU_orthologue; AFUA_2G01460)	0	0	0	0	0	0	0	0	0	0	0	0	0	0	0	0	0	0	0	0	0	0	0	0	0	0	0	0	0	0	0	0	0	0	0	0	0	0	0	0	0	0
CADANIAG00000801	ANIA_07674	+	60S ribosomal subunit biogenesis protein Nop16,putative (AFU_orthologue; AFUA_2G01480)	0	0	0	0	0	0	0	0	0	0	0	0	0	0	0	0	0	0	0	0	0	0	0	0	0	0	0	0	0	0	0	0	0	0	0	0	0	0	0	0	0	0
CADANIAG00000802	ANIA_07675	+	conserved hypothetical protein	0	0	0	0	0	0	0	1	0	1	0	0	0	0	0	0	0	0	0	0	0	0	0	0	0	0	0	0	0	0	0	0	0	0	0	1	0	1	0	0	0	0
CADANIAG00000803	ANIA_07676	-	ABC bile acid transporter, putative (Eurofung)	1	0	0	1	0	0	0	0	0	0	0	0	0	0	1	0	0	1	0	0	0	0	0	0	0	0	0	0	0	0	0	0	0	0	0	2	0	0	2	0	0	0
CADANIAG00000804	ANIA_07677	-	microbody (peroxisome) proliferation protein peroxin24 (Eurofung)	0	0	0	0	0	0	0	0	0	0	0	0	0	0	0	0	0	0	0	0	0	0	0	0	0	0	0	0	0	0	0	0	0	0	0	0	0	0	0	0	0	0
CADANIAG00000805	ANIA_07678	+	pom1 kinase homologue pomA (Eurofung)	0	0	0	0	0	0	0	0	0	0	0	0	0	0	1	0	1	0	0	0	0	0	0	0	0	0	0	0	0	0	0	0	0	0	0	1	0	1	0	0	0	0
CADANIAG00000806	ANIA_07679	+	COPII-coated vesicle protein (Erv41), putative (AFU_orthologue; AFUA_2G01530)	0	0	0	0	0	0	0	0	0	0	0	0	0	0	0	0	0	0	0	0	0	0	0	0	0	0	0	0	0	0	0	0	0	0	0	0	0	0	0	0	0	0
CADANIAG00000807	ANIA_07680	-	hypothetical protein	1	0	0	1	0	0	0	0	0	0	0	0	0	0	0	0	0	0	0	0	0	1	0	1	0	0	0	0	4	2	2	0	0	0	0	6	2	3	1	0	0	0
CADANIAG00000808	ANIA_07681	-	mitogen-activated protein kinase MAF1 (AFU_orthologue; AFUA_2G01550)	0	0	0	0	0	0	0	0	0	0	0	0	0	0	0	0	0	0	0	0	0	0	0	0	0	0	0	0	0	0	0	0	0	0	0	0	0	0	0	0	0	0
CADANIAG00000809	ANIA_07682	-	AP-1 adaptor complex subunit sigma, putative (AFU_orthologue; AFUA_2G01570)	0	0	0	0	0	0	0	3	2	1	0	0	0	0	0	0	0	0	0	0	0	1	0	1	0	0	0	0	9	2	3	4	0	0	0	13	4	5	4	0	0	0
CADANIAG00000810	ANIA_07683	+	non-classical export protein Nce102, putative (AFU_orthologue; AFUA_2G01590)	0	0	0	0	0	0	0	0	0	0	0	0	0	0	0	0	0	0	0	0	0	0	0	0	0	0	0	0	0	0	0	0	0	0	0	0	0	0	0	0	0	0
CADANIAG00000811	ANIA_07684	+	monooxygenase, putative (AFU_orthologue; AFUA_2G01680)	13	0	2	11	0	0	1	2	0	0	2	0	0	0	10	1	0	9	0	0	0	19	0	1	18	0	0	1	57	2	10	45	0	0	1	101	3	13	85	0	0	1
CADANIAG00000812	ANIA_11003	-	Putative Zn(II)2Cys6 transcription factor (Eurofung)	0	0	0	0	0	0	0	0	0	0	0	0	0	0	0	0	0	0	0	0	0	0	0	0	0	0	0	0	2	1	1	0	0	0	0	2	1	1	0	0	0	0
CADANIAG00000813	ANIA_11002	-	dioxygenase, putative (AFU_orthologue; AFUA_8G07350)	3	0	2	1	0	0	0	2	1	1	0	0	0	0	3	1	0	2	0	0	0	6	1	3	2	0	0	0	12	4	3	5	0	0	0	26	7	9	10	0	0	0
CADANIAG00000814	ANIA_07686	-	FHA domain protein (AFU_orthologue; AFUA_2G01670)	0	0	0	0	0	0	0	1	1	0	0	0	0	0	1	0	0	1	0	0	0	1	0	0	1	0	0	0	3	3	0	0	0	0	0	6	4	0	2	0	0	0
CADANIAG00000815	ANIA_07687	-	mitochondrial outer membrane translocase receptor(TOM70), putative (AFU_orthologue; AFUA_2G01660)	1	1	0	0	0	0	0	2	1	1	0	0	0	0	3	2	0	1	0	0	0	17	17	0	0	0	0	1	45	43	2	0	0	0	1	68	64	3	1	0	0	1
CADANIAG00000816	ANIA_10991	+	conserved hypothetical protein	0	0	0	0	0	0	0	0	0	0	0	0	0	0	0	0	0	0	0	0	0	0	0	0	0	0	0	0	1	0	0	1	0	0	0	1	0	0	1	0	0	0
CADANIAG00000817	ANIA_10983	+	MSF1 domain protein (AFU_orthologue; AFUA_2G01630)	0	0	0	0	0	0	0	0	0	0	0	0	0	0	0	0	0	0	0	0	0	0	0	0	0	0	0	0	0	0	0	0	0	0	0	0	0	0	0	0	0	0
CADANIAG00000818	ANIA_07689	+	conserved hypothetical protein	1	0	1	0	0	0	0	10	4	3	3	0	0	0	1	0	1	0	0	0	0	18	5	5	8	0	0	0	28	12	12	4	0	0	0	58	21	22	15	0	0	0
CADANIAG00000819	ANIA_07690	+	conserved hypothetical protein	0	0	0	0	0	0	0	0	0	0	0	0	0	0	0	0	0	0	0	0	0	0	0	0	0	0	0	0	0	0	0	0	0	0	0	0	0	0	0	0	0	0
CADANIAG00000820	ANIA_07691	+	phosphoesterase superfamily protein (AFU_orthologue; AFUA_1G17590)	2	2	0	0	0	0	0	0	0	0	0	0	0	0	0	0	0	0	0	0	0	0	0	0	0	0	0	0	0	0	0	0	0	0	0	2	2	0	0	0	0	0
CADANIAG00000821	ANIA_07692	-	conserved hypothetical protein	2	1	1	0	0	0	0	1	0	1	0	0	0	0	1	1	0	0	0	0	0	0	0	0	0	0	0	0	4	2	1	1	0	0	0	8	4	3	1	0	0	0
CADANIAG00000822	ANIA_11000	+	conserved hypothetical protein	0	0	0	0	0	0	0	0	0	0	0	0	0	0	0	0	0	0	0	0	0	0	0	0	0	0	0	0	1	0	1	0	0	0	0	1	0	1	0	0	0	0
CADANIAG00000823	ANIA_10984	+	DMT family transporter (Eurofung)	0	0	0	0	0	0	0	0	0	0	0	0	0	0	0	0	0	0	0	0	0	0	0	0	0	0	0	0	0	0	0	0	0	0	0	0	0	0	0	0	0	0
CADANIAG00000824	ANIA_10992	-	conserved hypothetical protein	0	0	0	0	0	0	0	0	0	0	0	0	0	0	0	0	0	0	0	0	0	0	0	0	0	0	0	0	2	0	2	0	0	0	0	2	0	2	0	0	0	0
CADANIAG00000825	ANIA_10985	-	conserved hypothetical protein	0	0	0	0	0	0	0	0	0	0	0	0	0	0	1	0	1	0	0	0	0	0	0	0	0	0	0	0	0	0	0	0	0	0	0	1	0	1	0	0	0	0
CADANIAG00000826	ANIA_07695	-	AMP-activated serine/threonine protein kinase (Eurofung)	0	0	0	0	0	0	0	0	0	0	0	0	0	0	1	0	1	0	0	0	0	0	0	0	0	0	0	0	0	0	0	0	0	0	0	1	0	1	0	0	0	0
CADANIAG00000827	ANIA_07696	+	conserved hypothetical protein	7	2	0	5	0	0	0	1	0	0	1	0	0	0	3	0	0	3	0	0	0	1	0	0	1	0	0	0	0	0	0	0	0	0	0	12	2	0	10	0	0	0
CADANIAG00000828	sskA	-	cytoplasmic response regulator (Eurofung)	1	0	0	1	0	0	0	3	0	0	3	0	0	0	1	0	0	1	0	0	0	0	0	0	0	0	0	0	0	0	0	0	0	0	0	5	0	0	5	0	0	0
CADANIAG00000829	shoA	-	transmembrane osmosensor (Eurofung)	4	0	1	3	0	0	0	1	0	0	1	0	0	0	10	7	2	1	0	0	0	2	1	1	0	0	0	0	0	0	0	0	0	0	0	17	8	4	5	0	0	0
CADANIAG00000830	ANIA_07699	-	conserved hypothetical protein	0	0	0	0	0	0	0	0	0	0	0	0	0	0	0	0	0	0	0	0	0	1	1	0	0	0	0	0	6	4	2	0	0	0	0	7	5	2	0	0	0	0
CADANIAG00000831	ANIA_07700	-	RNA binding protein (AFU_orthologue; AFUA_5G08330)	8	4	2	2	0	0	0	10	5	3	2	0	0	0	6	3	0	3	0	0	0	0	0	0	0	0	0	0	8	0	0	8	0	0	0	32	12	5	15	0	0	0
CADANIAG00000832	ANIA_07701	-	37S ribosomal protein S16 (AFU_orthologue; AFUA_5G08350)	4	4	0	0	0	0	0	1	1	0	0	0	0	0	1	1	0	0	0	0	0	0	0	0	0	0	0	0	2	2	0	0	0	0	0	8	8	0	0	0	0	0
CADANIAG00000833	ANIA_07702	-	oligopeptide transporter, putative (AFU_orthologue; AFUA_6G03140)	0	0	0	0	0	0	0	0	0	0	0	0	0	0	0	0	0	0	0	0	0	0	0	0	0	0	0	0	0	0	0	0	0	0	0	0	0	0	0	0	0	0
CADANIAG00000834	ANIA_10986	+	conserved hypothetical protein	3	0	2	1	0	0	0	3	1	0	2	0	0	0	0	0	0	0	0	0	0	4	1	1	2	0	0	0	16	3	2	11	0	0	0	26	5	5	16	0	0	0
CADANIAG00000835	ANIA_11001	+	AI-BP family protein (AFU_orthologue; AFUA_5G08360)	0	0	0	0	0	0	0	0	0	0	0	0	0	0	0	0	0	0	0	0	0	0	0	0	0	0	0	0	0	0	0	0	0	0	0	0	0	0	0	0	0	0
CADANIAG00000836	ANIA_07704	-	polyubiquitin binding protein (Doa1/Ufd3), putative (AFU_orthologue; AFUA_5G08370)	2	1	0	1	0	0	0	4	0	0	4	0	0	0	1	1	0	0	0	0	0	0	0	0	0	0	0	0	1	0	0	1	0	0	0	8	2	0	6	0	0	0
CADANIAG00000837	ANIA_07705	+	WD repeat protein (AFU_orthologue; AFUA_5G08320)	0	0	0	0	0	0	0	0	0	0	0	0	0	0	0	0	0	0	0	0	0	0	0	0	0	0	0	0	0	0	0	0	0	0	0	0	0	0	0	0	0	0
CADANIAG00000838	ANIA_07706	-	RNA binding protein, putative (AFU_orthologue; AFUA_5G08310)	0	0	0	0	0	0	0	0	0	0	0	0	0	0	0	0	0	0	0	0	0	1	0	0	1	0	0	0	0	0	0	0	0	0	0	1	0	0	1	0	0	0
CADANIAG00000839	ANIA_07707	-	alpha-actinin, sarcomeric (f-actin cross linkingprotein) (AFU_orthologue; AFUA_5G08300)	0	0	0	0	0	0	0	0	0	0	0	0	0	0	2	2	0	0	0	0	0	0	0	0	0	0	0	0	1	1	0	0	0	0	0	3	3	0	0	0	0	0
CADANIAG00000840	ANIA_07708	+	aldo-keto reductase, putative (AFU_orthologue; AFUA_5G08290)	49	2	8	39	0	0	1	48	3	8	37	0	0	1	40	0	6	34	0	0	1	155	1	37	117	0	0	1	696	26	211	459	0	0	1	988	32	270	686	0	0	1
CADANIAG00000841	ANIA_07709	-	tRNA a64-2'-o-ribosylphosphate transferase (AFU_orthologue; AFUA_5G08280)	28	25	2	1	0	0	1	29	27	1	1	0	0	1	26	24	1	1	0	0	1	19	19	0	0	0	0	1	45	44	1	0	0	0	1	147	139	5	3	0	0	1
CADANIAG00000842	ANIA_07710	+	HAD-superfamily hydrolase (Eurofung)	1	0	1	0	0	0	0	0	0	0	0	0	0	0	0	0	0	0	0	0	0	0	0	0	0	0	0	0	4	0	2	2	0	0	0	5	0	3	2	0	0	0
CADANIAG00000843	ANIA_07711	+	MutT/nudix family protein (AFU_orthologue; AFUA_5G08240)	485	91	105	289	0	0	0	1062	254	260	548	0	0	0	433	70	105	258	0	0	0	175	21	50	104	0	0	0	632	145	151	336	0	0	0	2787	581	671	1535	0	0	0
CADANIAG00000844	ANIA_07712	-	NUDIX family hydrolase, putative (AFU_orthologue; AFUA_5G08235)	15	0	0	15	1	0	0	23	0	0	23	1	0	0	8	0	0	8	0	0	0	10	1	0	9	0	0	0	123	26	9	88	0	0	0	179	27	9	143	0	0	0
CADANIAG00000845	ANIA_07713	+	C3HC4 finger protein (AFU_orthologue; AFUA_5G08230)	0	0	0	0	0	0	0	4	0	0	4	0	0	0	1	0	0	1	0	0	0	1	0	0	1	0	0	0	7	0	0	7	0	0	0	13	0	0	13	0	0	1
CADANIAG00000846	ANIA_07714	+	conserved hypothetical protein	0	0	0	0	0	0	0	0	0	0	0	0	0	0	0	0	0	0	0	0	0	0	0	0	0	0	0	0	1	1	0	0	0	0	0	1	1	0	0	0	0	0
CADANIAG00000847	ANIA_07715	+	dolichyl-phosphate beta-glucosyltransferase,putative (AFU_orthologue; AFUA_5G08210)	0	0	0	0	0	0	0	0	0	0	0	0	0	0	0	0	0	0	0	0	0	0	0	0	0	0	0	0	0	0	0	0	0	0	0	0	0	0	0	0	0	0
CADANIAG00000848	ANIA_07716	-	cell wall protein, putative (AFU_orthologue; AFUA_5G08180)	0	0	0	0	0	0	0	0	0	0	0	0	0	0	0	0	0	0	0	0	0	0	0	0	0	0	0	0	0	0	0	0	0	0	0	0	0	0	0	0	0	0
CADANIAG00000849	ANIA_07717	-	conserved hypothetical protein	0	0	0	0	0	0	0	2	0	0	2	0	0	0	0	0	0	0	0	0	0	0	0	0	0	0	0	0	0	0	0	0	0	0	0	2	0	0	2	0	0	0
CADANIAG00000850	ANIA_11006	-	hypothetical protein	5	5	0	0	0	0	0	1	1	0	0	0	0	0	3	3	0	0	0	0	0	5	3	2	0	0	0	0	46	42	3	1	0	0	1	60	54	5	1	0	0	1
CADANIAG00000851	ANIA_11004	-	autophagy-related protein Atg3 (Eurofung)	130	49	57	24	0	0	0	172	71	52	49	0	0	0	158	77	61	20	0	0	0	28	10	8	10	0	0	0	2	0	1	1	0	0	0	490	207	179	104	0	0	0
CADANIAG00000852	ANIA_07719	-	cyclin, putative (AFU_orthologue; AFUA_5G08160)	13	5	6	2	0	0	0	14	7	6	1	0	0	1	9	4	5	0	0	0	0	5	5	0	0	0	0	0	23	8	15	0	0	0	0	64	29	32	3	0	0	1
CADANIAG00000853	ANIA_07720	+	conserved hypothetical protein	1	0	0	1	0	0	0	0	0	0	0	0	0	0	0	0	0	0	0	0	0	0	0	0	0	0	0	0	0	0	0	0	0	0	0	1	0	0	1	0	0	0
CADANIAG00000854	ANIA_07721	+	hypothetical protein similar to Sec61 (Broad)	23	0	0	23	0	0	1	15	0	1	14	0	0	1	11	0	1	10	0	0	1	7	0	0	7	0	0	0	23	0	1	22	0	0	1	79	0	3	76	0	0	1
CADANIAG00000855	ANIA_07722	-	glutamate N-acetyltransferase (Eurofung)	19	19	0	0	0	0	1	8	8	0	0	0	0	0	8	8	0	0	0	0	0	13	12	1	0	0	0	1	26	26	0	0	0	0	1	74	73	1	0	0	0	1
CADANIAG00000856	ANIA_07723	+	origin recognition complex subunit 2, putative (AFU_orthologue; AFUA_5G08110)	17	0	4	13	0	0	1	56	0	3	53	0	0	1	7	0	0	7	0	0	0	27	0	2	25	0	0	1	86	2	14	70	0	0	1	193	2	23	168	0	0	1
CADANIAG00000857	ANIA_07724	-	conserved hypothetical protein	60	18	31	11	0	0	0	41	9	26	6	0	0	0	41	11	23	7	0	0	0	90	26	52	12	0	0	0	69	14	47	8	0	0	0	301	78	179	44	0	0	0
CADANIAG00000858	pyroA	+	pyridoxine biosynthesis protein (AFU_orthologue; AFUA_5G08090)	0	0	0	0	0	0	0	0	0	0	0	0	0	0	0	0	0	0	0	0	0	0	0	0	0	0	0	0	0	0	0	0	0	0	0	0	0	0	0	0	0	0
CADANIAG00000859	ANIA_07726	-	Nuclear pore complex protein An-Sac3 (Eurofung)	0	0	0	0	0	0	0	0	0	0	0	0	0	0	0	0	0	0	0	0	0	0	0	0	0	0	0	0	2	1	0	1	0	0	0	2	1	0	1	0	0	0
CADANIAG00000860	ANIA_07727	-	conserved hypothetical protein	2	0	0	2	0	0	0	0	0	0	0	0	0	0	2	0	0	2	0	0	0	0	0	0	0	0	0	0	0	0	0	0	0	0	0	4	0	0	4	0	0	0
CADANIAG00000861	ANIA_07728	+	conserved hypothetical protein	0	0	0	0	0	0	0	2	0	1	1	0	0	0	0	0	0	0	0	0	0	3	1	0	2	0	0	0	6	3	2	1	0	0	0	11	4	3	4	0	0	0
CADANIAG00000862	ANIA_07729	-	ABC metal ion transporter (Eurofung)	3	1	2	0	0	0	0	0	0	0	0	0	0	0	1	1	0	0	0	0	0	13	13	0	0	0	0	1	25	21	2	2	0	0	1	42	36	4	2	0	0	1
CADANIAG00000863	ANIA_11007	-	Exocyst complex component Sec8, putative (Eurofung)	14	2	3	9	0	0	0	19	19	0	0	0	0	1	3	0	0	3	0	0	0	1	1	0	0	0	0	0	20	19	1	0	0	0	1	57	41	4	12	0	0	0
CADANIAG00000864	ANIA_11005	-	aminopeptidase P, putative (AFU_orthologue; AFUA_5G08050)	1	1	0	0	0	0	0	0	0	0	0	0	0	0	0	0	0	0	0	0	0	0	0	0	0	0	0	0	1	1	0	0	0	0	0	2	2	0	0	0	0	0
CADANIAG00000865	ANIA_07731	+	importin 13, putative (AFU_orthologue; AFUA_5G08060)	13	0	1	12	0	0	1	18	0	0	18	0	0	1	13	0	0	13	0	0	1	2	0	0	2	0	0	0	8	0	0	8	0	0	0	54	0	1	53	0	0	1
CADANIAG00000866	ANIA_07732	+	conserved hypothetical protein	1	0	0	1	0	0	0	0	0	0	0	0	0	0	0	0	0	0	0	0	0	0	0	0	0	0	0	0	0	0	0	0	0	0	0	1	0	0	1	0	0	0
CADANIAG00000867	ANIA_07733	+	protein N-terminal asparagine amidohydrolase,putative (AFU_orthologue; AFUA_5G08010)	0	0	0	0	0	0	0	1	0	0	1	0	0	0	1	0	0	1	0	0	0	0	0	0	0	0	0	0	0	0	0	0	0	0	0	2	0	0	2	0	0	0
CADANIAG00000868	ANIA_11571	-	hypothetical protein	2	2	0	0	0	0	0	0	0	0	0	0	0	0	0	0	0	0	0	0	0	0	0	0	0	0	0	0	0	0	0	0	0	0	0	2	2	0	0	0	0	0
CADANIAG00000869	ANIA_07734	+	bHLH transcription factor similar to AnBH1 protein (Eurofung)	0	0	0	0	0	0	0	0	0	0	0	0	0	0	0	0	0	0	0	0	0	0	0	0	0	0	0	0	1	1	0	0	0	0	0	1	1	0	0	0	0	0
CADANIAG00000870	ANIA_07735	-	extracellular cellulase CelA/allergen Asp F7-like,putative (AFU_orthologue; AFUA_5G08030)	0	0	0	0	0	0	0	0	0	0	0	0	0	0	0	0	0	0	0	0	0	0	0	0	0	0	0	0	0	0	0	0	0	0	0	0	0	0	0	0	0	0
CADANIAG00000871	ANIA_07736	+	C2H2 finger and ankyrin domain protein, putative (AFU_orthologue; AFUA_5G07960)	0	0	0	0	0	0	0	0	0	0	0	0	0	0	0	0	0	0	0	0	0	0	0	0	0	0	0	0	2	2	0	0	0	0	0	2	2	0	0	0	0	0
CADANIAG00000872	ANIA_07737	+	serine/threonine protein kinase, putative (AFU_orthologue; AFUA_5G07950)	0	0	0	0	0	0	0	1	0	1	0	0	0	0	0	0	0	0	0	0	0	0	0	0	0	0	0	0	6	3	1	2	0	0	0	7	3	2	2	0	0	0
CADANIAG00000873	ANIA_07738	-	hypothetical protein	0	0	0	0	0	0	0	0	0	0	0	0	0	0	0	0	0	0	0	0	0	0	0	0	0	0	0	0	0	0	0	0	0	0	0	0	0	0	0	0	0	0
CADANIAG00000874	ANIA_07739	+	conserved hypothetical protein	0	0	0	0	0	0	0	0	0	0	0	0	0	0	0	0	0	0	0	0	0	0	0	0	0	0	0	0	0	0	0	0	0	0	0	0	0	0	0	0	0	0
CADANIAG00000875	ANIA_07741	-	AP-2 adaptor complex subunit mu, putative (AFU_orthologue; AFUA_5G07930)	0	0	0	0	0	0	0	0	0	0	0	0	0	0	0	0	0	0	0	0	0	0	0	0	0	0	0	0	0	0	0	0	0	0	0	0	0	0	0	0	0	0
CADANIAG00000876	ANIA_11019	-	hypothetical protein	1	1	0	0	0	0	0	1	0	0	1	0	0	0	0	0	0	0	0	0	0	0	0	0	0	0	0	0	1	1	0	0	0	0	0	3	2	0	1	0	0	0
CADANIAG00000877	ANIA_11018	-	hypothetical protein	8	7	1	0	0	0	0	10	8	1	1	0	0	0	11	9	1	1	0	0	1	42	29	10	3	0	0	1	63	26	23	14	0	0	0	134	79	36	19	0	0	0
CADANIAG00000878	ANIA_07742	+	ssDNA binding protein, putative (AFU_orthologue; AFUA_5G07890)	0	0	0	0	0	0	0	0	0	0	0	0	0	0	0	0	0	0	0	0	0	0	0	0	0	0	0	0	4	1	2	1	0	0	0	4	1	2	1	0	0	0
CADANIAG00000879	preA	-	hypothetical protein similar to TPA: pheromonereceptor PREA (Eurofung)	0	0	0	0	0	0	0	0	0	0	0	0	0	0	0	0	0	0	0	0	0	0	0	0	0	0	0	0	1	1	0	0	0	0	0	1	1	0	0	0	0	0
CADANIAG00000880	ANIA_07744	+	conserved hypothetical protein	0	0	0	0	0	0	0	0	0	0	0	0	0	0	0	0	0	0	0	0	0	0	0	0	0	0	0	0	1	0	1	0	0	0	0	1	0	1	0	0	0	0
CADANIAG00000881	ANIA_07745	-	phosphatase family protein (AFU_orthologue; AFUA_5G07860)	0	0	0	0	0	0	0	0	0	0	0	0	0	0	1	1	0	0	0	0	0	0	0	0	0	0	0	0	0	0	0	0	0	0	0	1	1	0	0	0	0	0
CADANIAG00000882	ANIA_07746	+	decapping enzyme Dcp1, putative (AFU_orthologue; AFUA_5G07850)	0	0	0	0	0	0	0	0	0	0	0	0	0	0	0	0	0	0	0	0	0	0	0	0	0	0	0	0	0	0	0	0	0	0	0	0	0	0	0	0	0	0
CADANIAG00000883	ANIA_07747	-	conserved hypothetical protein	0	0	0	0	0	0	0	3	2	1	0	0	0	0	0	0	0	0	0	0	0	4	3	1	0	0	0	0	7	3	4	0	0	0	0	14	8	6	0	0	0	1
CADANIAG00000884	ANIA_07748	-	PAP/25A associated domain family (AFU_orthologue; AFUA_5G07790)	0	0	0	0	0	0	0	0	0	0	0	0	0	0	0	0	0	0	0	0	0	1	0	1	0	0	0	0	2	0	0	2	0	0	0	3	0	1	2	0	0	0
CADANIAG00000885	ANIA_07749	+	conserved hypothetical protein	0	0	0	0	0	0	0	1	0	1	0	0	0	0	0	0	0	0	0	0	0	1	1	0	0	0	0	0	1	0	0	1	0	0	0	3	1	1	1	0	0	0
CADANIAG00000886	ANIA_07750	+	DUF625 domain protein, putative (AFU_orthologue; AFUA_5G07830)	1	1	0	0	0	0	0	2	2	0	0	0	0	0	0	0	0	0	0	0	0	1	1	0	0	0	0	0	0	0	0	0	0	0	0	4	4	0	0	0	0	0
CADANIAG00000887	ANIA_11008	-	squalene monooxygenase Erg1 (AFU_orthologue; AFUA_5G07780)	0	0	0	0	0	0	0	0	0	0	0	0	0	0	0	0	0	0	0	0	0	0	0	0	0	0	0	0	0	0	0	0	0	0	0	0	0	0	0	0	0	0
CADANIAG00000888	ANIA_11022	-	pentatricopeptide repeat protein (AFU_orthologue; AFUA_5G07770)	21	19	2	0	0	0	1	33	24	7	2	0	0	1	18	18	0	0	0	0	1	5	5	0	0	0	0	0	55	51	4	0	0	0	1	132	117	13	2	0	0	1
CADANIAG00000889	ANIA_07752	-	mitochondrial ferrochelatase, putative (AFU_orthologue; AFUA_5G07750)	116	79	21	16	0	0	0	144	68	38	38	0	0	0	96	70	15	11	0	0	0	21	15	1	5	0	0	0	10	7	1	2	0	0	0	387	239	76	72	0	0	0
CADANIAG00000890	ANIA_07753	+	DSB repair complex subunit Ku70, putative (AFU_orthologue; AFUA_5G07740)	0	0	0	0	0	0	0	0	0	0	0	0	0	0	0	0	0	0	0	0	0	0	0	0	0	0	0	0	0	0	0	0	0	0	0	0	0	0	0	0	0	0
CADANIAG00000891	ANIA_07754	-	conserved hypothetical protein	0	0	0	0	0	0	0	0	0	0	0	0	0	0	0	0	0	0	0	0	0	0	0	0	0	0	0	0	0	0	0	0	0	0	0	0	0	0	0	0	0	0
CADANIAG00000892	ANIA_07755	-	CCCH and RING finger protein (Znf183), putative (AFU_orthologue; AFUA_5G07720)	0	0	0	0	0	0	0	1	0	0	1	0	0	0	2	0	1	1	0	0	0	2	0	0	2	0	0	0	2	0	1	1	0	0	0	7	0	2	5	0	0	0
CADANIAG00000893	ANIA_07756	+	conserved hypothetical protein	0	0	0	0	0	0	0	0	0	0	0	0	0	0	0	0	0	0	0	0	0	0	0	0	0	0	0	0	0	0	0	0	0	0	0	0	0	0	0	0	0	0
CADANIAG00000894	apsA	+	anucleate primary sterigmata protein A (Eurofung)	3	0	2	1	0	0	0	8	1	3	4	0	0	0	2	1	0	1	0	0	0	5	3	2	0	0	0	0	27	12	11	4	0	0	0	45	17	18	10	0	0	0
CADANIAG00000895	ANIA_07758	+	conserved hypothetical protein	5	0	2	3	0	0	0	0	0	0	0	0	0	0	4	0	0	4	0	0	0	1	0	0	1	0	0	0	1	0	0	1	0	0	0	11	0	2	9	0	0	1
CADANIAG00000896	ANIA_07759	-	conserved hypothetical protein	1	0	1	0	0	0	0	2	0	1	1	0	0	0	5	4	1	0	0	0	0	4	3	1	0	0	0	0	0	0	0	0	0	0	0	12	7	4	1	0	0	1
CADANIAG00000897	ANIA_07760	+	SH3 domain signalling protein (AFU_orthologue; AFUA_5G07670)	1	1	0	0	0	0	0	0	0	0	0	0	0	0	4	2	1	1	0	0	0	0	0	0	0	0	0	0	38	27	5	6	0	0	0	43	30	6	7	0	0	0
CADANIAG00000898	ANIA_07761	-	conserved hypothetical protein	32	12	10	10	0	0	0	80	29	29	22	0	0	0	48	26	14	8	0	0	0	51	21	10	20	0	0	0	259	100	79	80	0	0	0	470	188	142	140	0	0	0
CADANIAG00000899	ANIA_07762	+	RNA 3'-terminal phosphate cyclase, putative (AFU_orthologue; AFUA_5G07640)	47	26	17	4	1	0	0	87	47	17	23	0	0	0	42	22	6	14	0	0	0	82	43	14	25	0	0	0	168	83	45	40	0	0	0	426	221	99	106	0	0	0
CADANIAG00000900	ANIA_11023	-	inositol 5-phosphatase, putative (AFU_orthologue; AFUA_5G07600)	2	0	1	1	0	0	0	3	1	1	1	0	0	0	6	0	3	3	0	0	0	1	1	0	0	0	0	0	119	38	39	42	0	0	0	131	40	44	47	0	0	0
CADANIAG00000901	ANIA_11009	-	pyruvate carboxylase, putative (AFU_orthologue; AFUA_5G07570)	13	2	5	6	0	0	0	40	9	12	19	0	0	0	7	3	0	4	0	0	0	65	20	18	27	0	0	0	391	101	129	161	0	0	0	516	135	164	217	0	0	0
CADANIAG00000902	ANIA_07764	+	methylmalonyl-CoA decarboxylase, alpha subunit,putative (AFU_orthologue; AFUA_5G07580)	0	0	0	0	0	0	0	0	0	0	0	0	0	0	0	0	0	0	0	0	0	0	0	0	0	0	0	0	0	0	0	0	0	0	0	0	0	0	0	0	0	0
CADANIAG00000903	ANIA_07765	+	conserved hypothetical protein	6	6	0	0	0	0	0	22	22	0	0	1	0	0	7	7	0	0	0	0	0	4	4	0	0	0	0	0	9	9	0	0	0	0	0	48	48	0	0	1	0	0
CADANIAG00000904	ANIA_07766	-	PQ loop repeat protein (AFU_orthologue; AFUA_5G08410)	0	0	0	0	0	0	0	0	0	0	0	0	0	0	0	0	0	0	0	0	0	0	0	0	0	0	0	0	0	0	0	0	0	0	0	0	0	0	0	0	0	0
CADANIAG00000905	ANIA_07767	+	conserved hypothetical protein	0	0	0	0	0	0	0	0	0	0	0	0	0	0	0	0	0	0	0	0	0	0	0	0	0	0	0	0	1	1	0	0	0	0	0	1	1	0	0	0	0	0
CADANIAG00000906	ANIA_07768	-	conserved hypothetical protein	5	3	0	2	0	0	0	9	5	3	1	0	0	0	2	0	1	1	0	0	0	6	4	1	1	0	0	0	40	15	16	9	0	0	0	62	27	21	14	0	0	0
CADANIAG00000907	ANIA_07769	-	conserved hypothetical protein	0	0	0	0	0	0	0	0	0	0	0	0	0	0	0	0	0	0	0	0	0	0	0	0	0	0	0	0	0	0	0	0	0	0	0	0	0	0	0	0	0	0
CADANIAG00000908	ANIA_07770	-	oxidoreductase, short-chain dehydrogenase/reductasefamily (AFU_orthologue; AFUA_5G07470)	0	0	0	0	0	0	0	0	0	0	0	0	0	0	1	0	0	1	0	0	0	0	0	0	0	0	0	0	0	0	0	0	0	0	0	1	0	0	1	0	0	0
CADANIAG00000909	ANIA_07771	+	conserved hypothetical protein	8	1	3	4	0	0	0	4	1	0	3	0	0	0	4	1	2	1	0	0	0	0	0	0	0	0	0	0	0	0	0	0	0	0	0	16	3	5	8	0	0	0
CADANIAG00000910	ANIA_07772	+	cytochrome P450, putative (Eurofung)	0	0	0	0	0	0	0	0	0	0	0	0	0	0	0	0	0	0	0	0	0	0	0	0	0	0	0	0	0	0	0	0	0	0	0	0	0	0	0	0	0	0
CADANIAG00000911	ANIA_07773	-	cytochrome P450, putative (Eurofung)	0	0	0	0	0	0	0	0	0	0	0	0	0	0	0	0	0	0	0	0	0	0	0	0	0	0	0	0	0	0	0	0	0	0	0	0	0	0	0	0	0	0
CADANIAG00000912	ANIA_07774	+	integral membrane protein Pth11-like, putative (AFU_orthologue; AFUA_7G06620)	0	0	0	0	0	0	0	0	0	0	0	0	0	0	0	0	0	0	0	0	0	0	0	0	0	0	0	0	2	1	0	1	0	0	0	2	1	0	1	0	0	0
CADANIAG00000913	ANIA_07775	-	conserved hypothetical protein	0	0	0	0	0	0	0	1	1	0	0	0	0	0	0	0	0	0	0	0	0	0	0	0	0	0	0	0	0	0	0	0	0	0	0	1	1	0	0	0	0	0
CADANIAG00000914	ANIA_07776	+	Putative Zn(II)2Cys6 transcription factor (Eurofung)	6	5	0	1	0	0	0	1	0	1	0	0	0	0	4	4	0	0	0	0	0	9	7	0	2	0	0	0	26	25	0	1	1	0	0	46	41	1	4	1	0	0
CADANIAG00000915	ANIA_07777	+	amino acid transporter (Eurofung)	3	0	0	3	0	0	0	9	9	0	0	0	0	0	7	4	0	3	0	0	0	5	1	1	3	0	0	0	1	0	0	1	0	0	0	25	14	1	10	0	0	0
CADANIAG00000916	ANIA_07778	+	conserved hypothetical protein	0	0	0	0	0	0	0	0	0	0	0	0	0	0	0	0	0	0	0	0	0	0	0	0	0	0	0	0	0	0	0	0	0	0	0	0	0	0	0	0	0	0
CADANIAG00000917	ANIA_07779	-	conserved hypothetical protein	0	0	0	0	0	0	0	1	1	0	0	0	0	0	0	0	0	0	0	0	0	1	0	1	0	0	0	0	0	0	0	0	0	0	0	2	1	1	0	0	0	0
CADANIAG00000918	ANIA_07780	+	glyoxalase family protein, putative (AFU_orthologue; AFUA_3G15060)	0	0	0	0	0	0	0	0	0	0	0	0	0	0	0	0	0	0	0	0	0	0	0	0	0	0	0	0	0	0	0	0	0	0	0	0	0	0	0	0	0	0
CADANIAG00000919	ANIA_07781	-	arabinosidase, putative (AFU_orthologue; AFUA_2G00650)	4	4	0	0	0	0	0	1	1	0	0	0	0	0	6	0	2	4	0	0	0	5	4	0	1	0	0	0	26	15	8	3	0	0	0	42	24	10	8	0	0	0
CADANIAG00000920	ANIA_07782	-	DNA repair family protein (AFU_orthologue; AFUA_5G14250)	0	0	0	0	0	0	0	0	0	0	0	0	0	0	0	0	0	0	0	0	0	3	2	1	0	0	0	0	2	0	2	0	0	0	0	5	2	3	0	0	0	0
CADANIAG00000921	ANIA_07783	+	Rho guanyl nucleotide exchange factor, putative (AFU_orthologue; AFUA_5G07430)	0	0	0	0	0	0	0	1	0	0	1	0	0	0	0	0	0	0	0	0	0	0	0	0	0	0	0	0	0	0	0	0	0	0	0	1	0	0	1	0	0	0
CADANIAG00000922	ANIA_11015	-	conserved hypothetical protein	0	0	0	0	0	0	0	0	0	0	0	0	0	0	0	0	0	0	0	0	0	0	0	0	0	0	0	0	2	2	0	0	0	0	0	2	2	0	0	0	0	0
CADANIAG00000923	ANIA_11010	-	GTPase activating protein (Gyp2), putative (AFU_orthologue; AFUA_5G07440)	0	0	0	0	0	0	0	0	0	0	0	0	0	0	0	0	0	0	0	0	0	0	0	0	0	0	0	0	0	0	0	0	0	0	0	0	0	0	0	0	0	0
CADANIAG00000924	ANIA_07785	-	hypothetical protein	0	0	0	0	0	0	0	0	0	0	0	0	0	0	0	0	0	0	0	0	0	0	0	0	0	0	0	0	0	0	0	0	0	0	0	0	0	0	0	0	0	0
CADANIAG00000925	ANIA_07786	-	conserved hypothetical protein	0	0	0	0	0	0	0	0	0	0	0	0	0	0	1	0	0	1	0	0	0	0	0	0	0	0	0	0	0	0	0	0	0	0	0	1	0	0	1	0	0	0
CADANIAG00000926	ANIA_07787	-	conserved hypothetical protein	0	0	0	0	0	0	0	4	3	1	0	0	0	0	1	0	1	0	0	0	0	5	1	2	2	0	0	0	4	0	1	3	0	0	0	14	4	5	5	0	0	0
CADANIAG00000927	ANIA_07788	+	Putative Zn(II)2Cys6 transcription factor (Eurofung)	0	0	0	0	0	0	0	0	0	0	0	0	0	0	0	0	0	0	0	0	0	0	0	0	0	0	0	0	1	1	0	0	0	0	0	1	1	0	0	0	0	0
CADANIAG00000928	ANIA_07789	-	conserved hypothetical protein	0	0	0	0	0	0	0	0	0	0	0	0	0	0	0	0	0	0	0	0	0	0	0	0	0	0	0	0	0	0	0	0	0	0	0	0	0	0	0	0	0	0
CADANIAG00000929	ANIA_07790	+	conserved hypothetical protein	0	0	0	0	0	0	0	0	0	0	0	0	0	0	0	0	0	0	0	0	0	0	0	0	0	0	0	0	0	0	0	0	0	0	0	0	0	0	0	0	0	0
CADANIAG00000930	ANIA_11016	-	malic acid transport protein, putative (AFU_orthologue; AFUA_4G09410)	0	0	0	0	0	0	0	0	0	0	0	0	0	0	0	0	0	0	0	0	0	0	0	0	0	0	0	0	0	0	0	0	0	0	0	0	0	0	0	0	0	0
CADANIAG00000931	ANIA_11011	-	conserved hypothetical protein	0	0	0	0	0	0	0	0	0	0	0	0	0	0	0	0	0	0	0	0	0	0	0	0	0	0	0	0	4	2	0	2	0	0	0	4	2	0	2	0	0	0
CADANIAG00000932	ANIA_07792	+	hypothetical protein similar to lysophospholipase A (Eurofung)	10	6	4	0	1	0	0	17	5	6	6	0	0	0	9	5	0	4	0	0	0	33	19	8	6	0	0	0	55	20	24	11	0	0	0	124	55	42	27	0	0	0
CADANIAG00000933	ANIA_07793	+	conserved hypothetical protein	25	9	9	7	0	0	0	57	27	15	15	0	0	0	12	6	4	2	0	0	0	169	72	78	19	0	0	0	110	52	34	24	0	0	0	373	166	140	67	0	0	0
CADANIAG00000934	ANIA_07794	+	conserved hypothetical protein	0	0	0	0	0	0	0	1	0	0	1	0	0	0	0	0	0	0	0	0	0	21	11	1	9	0	0	0	31	12	11	8	0	0	0	53	23	12	18	0	0	0
CADANIAG00000935	ANIA_07795	+	conserved hypothetical protein	0	0	0	0	0	0	0	0	0	0	0	0	0	0	0	0	0	0	0	0	0	0	0	0	0	0	0	0	1	0	1	0	0	0	0	1	0	1	0	0	0	0
CADANIAG00000936	ANIA_07796	-	conserved hypothetical protein	1	1	0	0	0	0	0	1	1	0	0	0	0	0	2	2	0	0	0	0	0	9	9	0	0	0	0	0	1	1	0	0	0	0	0	14	14	0	0	0	0	1
CADANIAG00000937	ANIA_07797	-	C4-dicarboxylate transporter/malic acid transportprotein, putative (AFU_orthologue; AFUA_2G17660)	0	0	0	0	0	0	0	0	0	0	0	0	0	0	0	0	0	0	0	0	0	1	0	0	1	0	0	0	0	0	0	0	0	0	0	1	0	0	1	0	0	0
CADANIAG00000938	ANIA_07798	+	conserved hypothetical protein	1	0	0	1	0	0	0	0	0	0	0	0	0	0	0	0	0	0	0	0	0	7	3	1	3	0	0	0	22	8	8	6	0	0	0	30	11	9	10	0	0	0
CADANIAG00000939	ANIA_07799	-	conserved hypothetical protein	1	0	0	1	0	0	0	0	0	0	0	0	0	0	0	0	0	0	0	0	0	1	0	1	0	0	0	0	2	0	0	2	0	0	0	4	0	1	3	0	0	0
CADANIAG00000940	ANIA_07800	-	siderophore iron transporter mirA (Eurofung)	5	4	1	0	0	0	0	2	1	1	0	0	0	0	14	14	0	0	0	0	1	0	0	0	0	0	0	0	7	4	3	0	0	0	0	28	23	5	0	0	0	1
CADANIAG00000941	ANIA_07801	+	putative siderophore-degrading esterase (Eurofung)	1	1	0	0	0	0	0	1	1	0	0	0	0	0	0	0	0	0	0	0	0	0	0	0	0	0	0	0	0	0	0	0	0	0	0	2	2	0	0	0	0	0
CADANIAG00000942	ANIA_11014	-	hypothetical protein	0	0	0	0	0	0	0	0	0	0	0	0	0	0	0	0	0	0	0	0	0	0	0	0	0	0	0	0	0	0	0	0	0	0	0	0	0	0	0	0	0	0
CADANIAG00000943	ANIA_11572	+	hypothetical protein	0	0	0	0	0	0	0	0	0	0	0	0	0	0	0	0	0	0	0	0	0	0	0	0	0	0	0	0	0	0	0	0	0	0	0	0	0	0	0	0	0	0
CADANIAG00000944	ANIA_11012	+	conserved hypothetical protein	1	0	1	0	0	0	0	0	0	0	0	0	0	0	0	0	0	0	0	0	0	0	0	0	0	0	0	0	0	0	0	0	0	0	0	1	0	1	0	0	0	0
CADANIAG00000945	ANIA_07804	-	sterigmatocystin biosynthesis monooxygenase,putative (Eurofung)	0	0	0	0	0	0	0	0	0	0	0	0	0	0	0	0	0	0	0	0	0	0	0	0	0	0	0	0	0	0	0	0	0	0	0	0	0	0	0	0	0	0
CADANIAG00000946	ANIA_07805	+	sterigmatocystin biosynthesis dehydrogenase,putative (Eurofung)	0	0	0	0	0	0	0	0	0	0	0	0	0	0	0	0	0	0	0	0	0	0	0	0	0	0	0	0	0	0	0	0	0	0	0	0	0	0	0	0	0	0
CADANIAG00000947	ANIA_07806	+	versicolorin reductase (Eurofung)	0	0	0	0	0	0	0	0	0	0	0	0	0	0	0	0	0	0	0	0	0	0	0	0	0	0	0	0	1	0	1	0	0	0	0	1	0	1	0	0	0	0
CADANIAG00000948	ANIA_07807	-	conserved hypothetical protein	0	0	0	0	0	0	0	0	0	0	0	0	0	0	0	0	0	0	0	0	0	1	1	0	0	0	0	0	2	1	1	0	0	0	0	3	2	1	0	0	0	0
CADANIAG00000949	ANIA_07808	+	conserved hypothetical protein	0	0	0	0	0	0	0	0	0	0	0	0	0	0	0	0	0	0	0	0	0	0	0	0	0	0	0	0	0	0	0	0	0	0	0	0	0	0	0	0	0	0
CADANIAG00000950	ANIA_07809	-	conserved hypothetical protein	0	0	0	0	0	0	0	0	0	0	0	0	0	0	0	0	0	0	0	0	0	0	0	0	0	0	0	0	0	0	0	0	0	0	0	0	0	0	0	0	0	0
CADANIAG00000951	ANIA_07810	+	conserved hypothetical protein	0	0	0	0	0	0	0	0	0	0	0	0	0	0	0	0	0	0	0	0	0	1	0	0	1	0	0	0	0	0	0	0	0	0	0	1	0	0	1	0	0	0
CADANIAG00000952	ANIA_07811	+	conserved hypothetical protein	0	0	0	0	0	0	0	0	0	0	0	0	0	0	0	0	0	0	0	0	0	0	0	0	0	0	0	0	0	0	0	0	0	0	0	0	0	0	0	0	0	0
CADANIAG00000953	ANIA_07812	-	conserved hypothetical protein	0	0	0	0	0	0	0	0	0	0	0	0	0	0	0	0	0	0	0	0	0	0	0	0	0	0	0	0	0	0	0	0	0	0	0	0	0	0	0	0	0	0
CADANIAG00000954	ANIA_11017	+	conserved hypothetical protein	0	0	0	0	0	0	0	0	0	0	0	0	0	0	0	0	0	0	0	0	0	0	0	0	0	0	0	0	1	1	0	0	0	0	0	1	1	0	0	0	0	0
CADANIAG00000955	ANIA_11013	+	hypothetical protein similar to VerB (Eurofung)	0	0	0	0	0	0	0	1	1	0	0	0	0	0	0	0	0	0	0	0	0	1	0	0	1	0	0	0	3	1	1	1	0	0	0	5	2	1	2	0	0	0
CADANIAG00000956	ANIA_07814	-	conserved hypothetical protein	0	0	0	0	0	0	0	0	0	0	0	0	0	0	0	0	0	0	0	0	0	0	0	0	0	0	0	0	0	0	0	0	0	0	0	0	0	0	0	0	0	0
CADANIAG00000957	ANIA_07815	+	conserved hypothetical protein	40	12	14	14	0	0	0	67	18	17	32	0	0	0	32	4	8	20	0	0	0	48	15	14	19	0	0	0	420	129	163	128	0	0	0	607	178	216	213	0	0	0
CADANIAG00000958	ANIA_07816	-	conserved hypothetical protein	16	2	9	5	0	0	0	22	2	12	8	0	0	0	22	7	5	10	0	0	0	22	4	11	7	0	0	0	109	29	46	34	0	0	0	191	44	83	64	0	0	0
CADANIAG00000959	ANIA_11021	+	hypothetical protein	0	0	0	0	0	0	0	0	0	0	0	0	0	0	0	0	0	0	0	0	0	5	0	0	5	0	0	0	21	0	1	20	0	0	1	26	0	1	25	0	0	1
CADANIAG00000960	ANIA_07817	-	conserved hypothetical protein	0	0	0	0	0	0	0	3	3	0	0	0	0	0	1	1	0	0	0	0	0	3	3	0	0	0	0	0	26	26	0	0	0	0	1	33	33	0	0	0	0	1
CADANIAG00000961	ANIA_07818	+	conserved hypothetical protein	15	7	7	1	1	0	0	25	12	9	4	0	0	0	10	5	5	0	1	0	0	63	36	18	9	0	0	0	42	29	10	3	1	0	0	155	89	49	17	0	0	0
CADANIAG00000962	ANIA_07819	-	conserved hypothetical protein	4	0	3	1	0	0	0	4	3	1	0	0	0	0	4	1	0	3	0	0	0	17	0	5	12	1	0	0	40	9	7	24	0	0	0	69	13	16	40	0	0	0
CADANIAG00000963	ANIA_07820	+	AflR, Zn(II)2Cys6 transcription factor involved inaflatoxin biosynthesis (Eurofung)	0	0	0	0	0	0	0	0	0	0	0	0	0	0	0	0	0	0	0	0	0	0	0	0	0	0	0	0	2	0	0	2	0	0	0	2	0	0	2	0	0	0
CADANIAG00000964	ANIA_07821	-	toxin biosynthesis ketoreductase, putative (AFU_orthologue; AFUA_5G14120)	2	2	0	0	0	0	0	2	2	0	0	0	0	0	1	1	0	0	0	0	0	25	25	0	0	0	0	1	27	26	1	0	0	0	1	57	56	1	0	0	0	1
CADANIAG00000965	ANIA_07822	-	integral membrane protein, putative (AFU_orthologue; AFUA_5G00770)	0	0	0	0	0	0	0	0	0	0	0	0	0	0	0	0	0	0	0	0	0	0	0	0	0	0	0	0	1	1	0	0	0	0	0	1	1	0	0	0	0	0
CADANIAG00000966	ANIA_07823	+	peroxidase, putative (AFU_orthologue; AFUA_5G02300)	0	0	0	0	0	0	0	0	0	0	0	0	0	0	0	0	0	0	0	0	0	0	0	0	0	0	0	0	0	0	0	0	0	0	0	0	0	0	0	0	0	0
CADANIAG00000967	ANIA_07825	+	sterigmatocystin polyketide synthase (Eurofung)	21	15	6	0	1	0	0	4	3	0	1	0	0	0	27	18	9	0	1	0	0	0	0	0	0	0	0	0	0	0	0	0	0	0	0	52	36	15	1	1	0	0
CADANIAG00000968	ANIA_07824	-	sterigmatocystin biosynthesis P450 monooxygenaseStcB (Eurofung)	6	2	4	0	0	0	0	11	7	3	1	0	0	1	3	0	3	0	0	0	0	6	1	4	1	0	0	0	35	16	13	6	0	0	0	61	26	27	8	0	0	0
CADANIAG00000969	ANIA_07826	+	mitochondrial CorA family metal ion transporter (Eurofung)	0	0	0	0	0	0	0	1	1	0	0	0	0	0	1	1	0	0	0	0	0	0	0	0	0	0	0	0	0	0	0	0	0	0	0	2	2	0	0	0	0	0
CADANIAG00000970	ANIA_11573	-	hypothetical protein	0	0	0	0	0	0	0	0	0	0	0	0	0	0	0	0	0	0	0	0	0	0	0	0	0	0	0	0	0	0	0	0	0	0	0	0	0	0	0	0	0	0
CADANIAG00000971	ANIA_07827	+	hypothetical protein	0	0	0	0	0	0	0	0	0	0	0	0	0	0	0	0	0	0	0	0	0	0	0	0	0	0	0	0	0	0	0	0	0	0	0	0	0	0	0	0	0	0
CADANIAG00000972	ANIA_07828	-	unsaturated rhamnogalacturonan hydrolase (Eurofung)	0	0	0	0	0	0	0	0	0	0	0	0	0	0	0	0	0	0	0	0	0	0	0	0	0	0	0	0	0	0	0	0	0	0	0	0	0	0	0	0	0	0
CADANIAG00000973	ANIA_07829	-	hypothetical protein	0	0	0	0	0	0	0	0	0	0	0	0	0	0	0	0	0	0	0	0	0	0	0	0	0	0	0	0	0	0	0	0	0	0	0	0	0	0	0	0	0	0
CADANIAG00000974	ANIA_07830	+	conserved hypothetical protein	0	0	0	0	0	0	0	0	0	0	0	0	0	0	0	0	0	0	0	0	0	0	0	0	0	0	0	0	0	0	0	0	0	0	0	0	0	0	0	0	0	0
CADANIAG00000975	ANIA_07831	+	conserved hypothetical protein	0	0	0	0	0	0	0	0	0	0	0	0	0	0	0	0	0	0	0	0	0	0	0	0	0	0	0	0	0	0	0	0	0	0	0	0	0	0	0	0	0	0
CADANIAG00000976	ANIA_07832	-	choline dehydrogenase, putative (AFU_orthologue; AFUA_5G00630)	0	0	0	0	0	0	0	0	0	0	0	0	0	0	0	0	0	0	0	0	0	0	0	0	0	0	0	0	0	0	0	0	0	0	0	0	0	0	0	0	0	0
CADANIAG00000977	ANIA_07833	+	conserved hypothetical protein	1	1	0	0	0	0	0	1	0	0	1	0	0	0	2	0	0	2	0	0	0	0	0	0	0	0	0	0	2	1	1	0	0	0	0	6	2	1	3	0	0	0
CADANIAG00000978	ANIA_07834	+	conserved hypothetical protein	0	0	0	0	0	0	0	0	0	0	0	0	0	0	0	0	0	0	0	0	0	0	0	0	0	0	0	0	0	0	0	0	0	0	0	0	0	0	0	0	0	0
CADANIAG00000979	ANIA_11026	+	hypothetical protein	0	0	0	0	0	0	0	0	0	0	0	0	0	0	0	0	0	0	0	0	0	0	0	0	0	0	0	0	0	0	0	0	0	0	0	0	0	0	0	0	0	0
CADANIAG00000980	ANIA_11024	+	hypothetical protein	1	0	0	1	0	0	0	0	0	0	0	0	0	0	0	0	0	0	0	0	0	0	0	0	0	0	0	0	0	0	0	0	0	0	0	1	0	0	1	0	0	0
CADANIAG00000981	ANIA_07836	+	cysteine-rich secreted protein (AFU_orthologue; AFUA_7G01060)	207	104	52	51	0	0	0	432	181	101	150	0	0	0	212	107	50	55	0	0	0	21	10	7	4	0	0	0	5	1	3	1	0	0	0	877	403	213	261	0	0	0
CADANIAG00000982	ANIA_07837	+	PKS-like enzyme, putative (JCVI)	55	11	20	24	0	0	0	11	2	7	2	0	0	0	61	9	27	25	0	0	0	4	0	2	2	0	0	0	2	1	0	1	0	0	0	133	23	56	54	0	0	0
CADANIAG00000983	ANIA_07838	+	PKS-like enzyme, putative (JCVI)	149	116	28	5	1	0	0	27	21	4	2	1	0	0	162	120	38	4	1	0	0	13	6	2	5	0	0	0	101	1	6	94	0	0	1	452	264	78	110	0	0	0
CADANIAG00000984	ANIA_07839	-	ABC transporter (Eurofung)	9	0	7	2	0	0	0	1	0	1	0	0	0	0	9	2	5	2	0	0	0	0	0	0	0	0	0	0	0	0	0	0	0	0	0	19	2	13	4	0	0	0
CADANIAG00000985	ANIA_11574	+	hypothetical protein	0	0	0	0	0	0	0	0	0	0	0	0	0	0	0	0	0	0	0	0	0	0	0	0	0	0	0	0	0	0	0	0	0	0	0	0	0	0	0	0	0	0
CADANIAG00000986	ANIA_11575	-	DUF1212 domain membrane protein (AFU_orthologue; AFUA_5G07620)	1	0	0	1	0	0	0	0	0	0	0	0	0	0	0	0	0	0	0	0	0	0	0	0	0	0	0	0	1	0	0	1	0	0	0	2	0	0	2	0	0	0
CADANIAG00000987	ANIA_07840	-	conserved hypothetical protein	0	0	0	0	0	0	0	0	0	0	0	0	0	0	0	0	0	0	0	0	0	0	0	0	0	0	0	0	0	0	0	0	0	0	0	0	0	0	0	0	0	0
CADANIAG00000988	ANIA_07841	-	conserved hypothetical protein	0	0	0	0	0	0	0	0	0	0	0	0	0	0	0	0	0	0	0	0	0	0	0	0	0	0	0	0	0	0	0	0	0	0	0	0	0	0	0	0	0	0
CADANIAG00000989	ANIA_07842	+	conserved hypothetical protein	2	0	0	2	0	0	0	0	0	0	0	0	0	0	1	0	1	0	0	0	0	1	0	0	1	0	0	0	1	0	0	1	0	0	0	5	0	1	4	0	0	0
CADANIAG00000990	ANIA_07843	+	hypothetical protein	1	0	1	0	0	0	0	2	1	1	0	0	0	0	1	1	0	0	0	0	0	0	0	0	0	0	0	0	5	3	1	1	0	0	0	9	5	3	1	0	0	0
CADANIAG00000991	ANIA_11027	+	acyl-CoA thioesterase (AFU_orthologue; AFUA_1G12060)	0	0	0	0	0	0	0	0	0	0	0	0	0	0	0	0	0	0	0	0	0	0	0	0	0	0	0	0	0	0	0	0	0	0	0	0	0	0	0	0	0	0
CADANIAG00000992	ANIA_11025	+	conserved hypothetical protein	0	0	0	0	0	0	0	0	0	0	0	0	0	0	0	0	0	0	0	0	0	0	0	0	0	0	0	0	0	0	0	0	0	0	0	0	0	0	0	0	0	0
CADANIAG00000993	ANIA_07845	+	conserved hypothetical protein	0	0	0	0	0	0	0	0	0	0	0	0	0	0	0	0	0	0	0	0	0	0	0	0	0	0	0	0	0	0	0	0	0	0	0	0	0	0	0	0	0	0
CADANIAG00000994	ANIA_07846	+	conserved hypothetical protein	0	0	0	0	0	0	0	0	0	0	0	0	0	0	0	0	0	0	0	0	0	0	0	0	0	0	0	0	0	0	0	0	0	0	0	0	0	0	0	0	0	0
CADANIAG00000995	ANIA_07847	-	LysM domain protein, putative (AFU_orthologue; AFUA_5G03980)	0	0	0	0	0	0	0	0	0	0	0	0	0	0	3	0	1	2	0	0	0	1	1	0	0	0	0	0	0	0	0	0	0	0	0	4	1	1	2	0	0	0
CADANIAG00000996	ANIA_11576	-	hypothetical protein	0	0	0	0	0	0	0	0	0	0	0	0	0	0	0	0	0	0	0	0	0	0	0	0	0	0	0	0	0	0	0	0	0	0	0	0	0	0	0	0	0	0
CADANIAG00000997	ANIA_11577	+	hypothetical protein	0	0	0	0	0	0	0	0	0	0	0	0	0	0	0	0	0	0	0	0	0	0	0	0	0	0	0	0	0	0	0	0	0	0	0	0	0	0	0	0	0	0
CADANIAG00000998	ANIA_11578	+	hypothetical protein	0	0	0	0	0	0	0	0	0	0	0	0	0	0	0	0	0	0	0	0	0	0	0	0	0	0	0	0	0	0	0	0	0	0	0	0	0	0	0	0	0	0
CADANIAG00000999	ANIA_07848	-	serine-leucine-rich repeat protein (AFU_orthologue; AFUA_8G02230)	0	0	0	0	0	0	0	0	0	0	0	0	0	0	0	0	0	0	0	0	0	0	0	0	0	0	0	0	0	0	0	0	0	0	0	0	0	0	0	0	0	0
CADANIAG00001000	ANIA_11579	+	hypothetical protein	0	0	0	0	0	0	0	0	0	0	0	0	0	0	0	0	0	0	0	0	0	0	0	0	0	0	0	0	0	0	0	0	0	0	0	0	0	0	0	0	0	0
CADANIAG00001001	ANIA_09237	-	conserved hypothetical protein	0	0	0	0	0	0	0	0	0	0	0	0	0	0	0	0	0	0	0	0	0	0	0	0	0	0	0	0	0	0	0	0	0	0	0	0	0	0	0	0	0	0
CADANIAG00001002	ANIA_11204	-	conserved hypothetical protein	0	0	0	0	0	0	0	0	0	0	0	0	0	0	0	0	0	0	0	0	0	0	0	0	0	0	0	0	0	0	0	0	0	0	0	0	0	0	0	0	0	0
CADANIAG00001003	ANIA_11203	-	conserved hypothetical protein	0	0	0	0	0	0	0	0	0	0	0	0	0	0	0	0	0	0	0	0	0	0	0	0	0	0	0	0	0	0	0	0	0	0	0	0	0	0	0	0	0	0
CADANIAG00001004	ANIA_09239	+	conserved hypothetical protein	0	0	0	0	0	0	0	0	0	0	0	0	0	0	0	0	0	0	0	0	0	0	0	0	0	0	0	0	0	0	0	0	0	0	0	0	0	0	0	0	0	0
CADANIAG00001005	ANIA_09240	-	Putative C2H2 finger domain transcription factor (Eurofung)	0	0	0	0	0	0	0	0	0	0	0	0	0	0	0	0	0	0	0	0	0	0	0	0	0	0	0	0	0	0	0	0	0	0	0	0	0	0	0	0	0	0
CADANIAG00001006	ANIA_09241	+	conserved hypothetical protein	2	2	0	0	0	0	0	0	0	0	0	0	0	0	2	2	0	0	0	0	0	0	0	0	0	0	0	0	0	0	0	0	0	0	0	4	4	0	0	0	0	0
CADANIAG00001007	ANIA_09242	-	conserved hypothetical protein	0	0	0	0	0	0	0	5	0	0	5	0	0	0	1	0	0	1	0	0	0	2	0	0	2	0	0	0	0	0	0	0	0	0	0	8	0	0	8	0	0	0
CADANIAG00001008	ANIA_11646	+	hypothetical protein	0	0	0	0	0	0	0	0	0	0	0	0	0	0	0	0	0	0	0	0	0	0	0	0	0	0	0	0	0	0	0	0	0	0	0	0	0	0	0	0	0	0
CADANIAG00001009	ANIA_09243	-	NRPS-like enzyme, putative (JCVI)	1	0	0	1	0	0	0	0	0	0	0	0	0	0	2	0	0	2	0	0	0	0	0	0	0	0	0	0	0	0	0	0	0	0	0	3	0	0	3	0	0	0
CADANIAG00001010	ANIA_09244	-	nonribosomal peptide synthase, putative (JCVI)	0	0	0	0	0	0	0	1	1	0	0	0	0	0	2	2	0	0	0	0	0	0	0	0	0	0	0	0	1	0	0	1	0	0	0	4	3	0	1	0	0	0
CADANIAG00001011	ANIA_09245	+	fatty acid synthase, putative (JCVI)	0	0	0	0	0	0	0	0	0	0	0	0	0	0	0	0	0	0	0	0	0	0	0	0	0	0	0	0	1	0	0	1	0	0	0	1	0	0	1	0	0	0
CADANIAG00001012	ANIA_09246	-	toxin biosynthesis proten (Fum3), putative (AFU_orthologue; AFUA_3G14710)	0	0	0	0	0	0	0	0	0	0	0	0	0	0	1	1	0	0	0	0	0	0	0	0	0	0	0	0	2	0	0	2	0	0	0	3	1	0	2	0	0	0
CADANIAG00001013	ANIA_09247	+	conserved hypothetical protein	0	0	0	0	0	0	0	0	0	0	0	0	0	0	0	0	0	0	0	0	0	0	0	0	0	0	0	0	0	0	0	0	0	0	0	0	0	0	0	0	0	0
CADANIAG00001014	ANIA_09248	-	cytochrome P450, putative (Eurofung)	0	0	0	0	0	0	0	0	0	0	0	0	0	0	0	0	0	0	0	0	0	0	0	0	0	0	0	0	0	0	0	0	0	0	0	0	0	0	0	0	0	0
CADANIAG00001015	ANIA_09249	-	conserved hypothetical protein	0	0	0	0	0	0	0	0	0	0	0	0	0	0	0	0	0	0	0	0	0	0	0	0	0	0	0	0	2	0	0	2	0	0	0	2	0	0	2	0	0	0
CADANIAG00001016	ANIA_09250	-	O-acetyltransferase, putative (AFU_orthologue; AFUA_2G18020)	4	2	1	1	0	0	0	0	0	0	0	0	0	0	0	0	0	0	0	0	0	6	1	0	5	0	0	0	19	6	8	5	0	0	0	29	9	9	11	0	0	0
CADANIAG00001017	ANIA_09251	+	cytochrome P450, putative (Eurofung)	0	0	0	0	0	0	0	0	0	0	0	0	0	0	0	0	0	0	0	0	0	0	0	0	0	0	0	0	0	0	0	0	0	0	0	0	0	0	0	0	0	0
CADANIAG00001018	ANIA_09252	-	conserved hypothetical protein	0	0	0	0	0	0	0	0	0	0	0	0	0	0	1	0	0	1	0	0	0	0	0	0	0	0	0	0	0	0	0	0	0	0	0	1	0	0	1	0	0	0
CADANIAG00001019	ANIA_09253	-	conserved hypothetical protein	0	0	0	0	0	0	0	0	0	0	0	0	0	0	0	0	0	0	0	0	0	0	0	0	0	0	0	0	0	0	0	0	0	0	0	0	0	0	0	0	0	0
CADANIAG00001020	ANIA_09254	-	conserved hypothetical protein	0	0	0	0	0	0	0	0	0	0	0	0	0	0	0	0	0	0	0	0	0	0	0	0	0	0	0	0	0	0	0	0	0	0	0	0	0	0	0	0	0	0
CADANIAG00001021	ANIA_11214	+	conserved hypothetical protein	0	0	0	0	0	0	0	0	0	0	0	0	0	0	0	0	0	0	0	0	0	0	0	0	0	0	0	0	0	0	0	0	0	0	0	0	0	0	0	0	0	0
CADANIAG00001022	ANIA_11205	+	conserved hypothetical protein	0	0	0	0	0	0	0	0	0	0	0	0	0	0	0	0	0	0	0	0	0	0	0	0	0	0	0	0	0	0	0	0	0	0	0	0	0	0	0	0	0	0
CADANIAG00001023	ANIA_09256	+	hypothetical protein	1	0	0	1	0	0	0	0	0	0	0	0	0	0	3	1	1	1	0	0	0	0	0	0	0	0	0	0	0	0	0	0	0	0	0	4	1	1	2	0	0	0
CADANIAG00001024	ANIA_11647	-	hypothetical protein	10	0	4	6	1	0	0	6	2	1	3	0	0	0	11	2	8	1	0	0	0	0	0	0	0	0	0	0	1	0	1	0	0	0	0	28	4	14	10	0	0	0
CADANIAG00001025	ANIA_09257	+	integral membrane protein (AFU_orthologue; AFUA_6G13950)	0	0	0	0	0	0	0	0	0	0	0	0	0	0	0	0	0	0	0	0	0	0	0	0	0	0	0	0	0	0	0	0	0	0	0	0	0	0	0	0	0	0
CADANIAG00001026	ANIA_11217	-	MFS toxin efflux pump (AflT), putative (AFU_orthologue; AFUA_1G12620)	0	0	0	0	0	0	0	0	0	0	0	0	0	0	0	0	0	0	0	0	0	0	0	0	0	0	0	0	0	0	0	0	0	0	0	0	0	0	0	0	0	0
CADANIAG00001027	ANIA_11206	-	FAD-dependent monooxygenase, putative (AFU_orthologue; AFUA_8G02380)	0	0	0	0	0	0	0	0	0	0	0	0	0	0	0	0	0	0	0	0	0	0	0	0	0	0	0	0	0	0	0	0	0	0	0	0	0	0	0	0	0	0
CADANIAG00001028	ANIA_09259	+	4-hydroxybenzoate polyprenyl transferase, putative (AFU_orthologue; AFUA_6G07240)	0	0	0	0	0	0	0	0	0	0	0	0	0	0	0	0	0	0	0	0	0	0	0	0	0	0	0	0	0	0	0	0	0	0	0	0	0	0	0	0	0	0
CADANIAG00001029	ANIA_11648	+	hypothetical protein	0	0	0	0	0	0	0	0	0	0	0	0	0	0	0	0	0	0	0	0	0	0	0	0	0	0	0	0	0	0	0	0	0	0	0	0	0	0	0	0	0	0
CADANIAG00001030	ANIA_09260	+	conserved hypothetical protein	0	0	0	0	0	0	0	0	0	0	0	0	0	0	0	0	0	0	0	0	0	0	0	0	0	0	0	0	0	0	0	0	0	0	0	0	0	0	0	0	0	0
CADANIAG00001031	ANIA_09261	-	conserved hypothetical protein	0	0	0	0	0	0	0	0	0	0	0	0	0	0	0	0	0	0	0	0	0	0	0	0	0	0	0	0	1	0	0	1	0	0	0	1	0	0	1	0	0	0
CADANIAG00001032	ANIA_09262	-	conserved hypothetical protein	0	0	0	0	0	0	0	0	0	0	0	0	0	0	0	0	0	0	0	0	0	0	0	0	0	0	0	0	1	1	0	0	0	0	0	1	1	0	0	0	0	0
CADANIAG00001033	ANIA_09263	+	hypothetical protein	1	0	1	0	0	0	0	0	0	0	0	0	0	0	0	0	0	0	0	0	0	0	0	0	0	0	0	0	0	0	0	0	0	0	0	1	0	1	0	0	0	0
CADANIAG00001035	ANIA_11650	+	hypothetical protein	0	0	0	0	0	0	0	0	0	0	0	0	0	0	0	0	0	0	0	0	0	0	0	0	0	0	0	0	0	0	0	0	0	0	0	0	0	0	0	0	0	0
CADANIAG00001036	ANIA_11651	-	hypothetical protein	0	0	0	0	0	0	0	0	0	0	0	0	0	0	0	0	0	0	0	0	0	0	0	0	0	0	0	0	0	0	0	0	0	0	0	0	0	0	0	0	0	0
CADANIAG00001037	ANIA_09264	-	conserved hypothetical protein	0	0	0	0	0	0	0	0	0	0	0	0	0	0	0	0	0	0	0	0	0	0	0	0	0	0	0	0	0	0	0	0	0	0	0	0	0	0	0	0	0	0
CADANIAG00001038	ANIA_09265	-	conserved hypothetical protein	1	0	0	1	0	0	0	0	0	0	0	0	0	0	2	1	1	0	0	0	0	2	1	1	0	0	0	0	2	0	0	2	0	0	0	7	2	2	3	0	0	0
CADANIAG00001039	ANIA_09266	+	integral membrane protein Pth11-like, putative (AFU_orthologue; AFUA_6G13800)	0	0	0	0	0	0	0	0	0	0	0	0	0	0	0	0	0	0	0	0	0	0	0	0	0	0	0	0	0	0	0	0	0	0	0	0	0	0	0	0	0	0
CADANIAG00001040	ANIA_11652	+	hypothetical protein	0	0	0	0	0	0	0	0	0	0	0	0	0	0	0	0	0	0	0	0	0	0	0	0	0	0	0	0	0	0	0	0	0	0	0	0	0	0	0	0	0	0
CADANIAG00001041	ANIA_09267	+	conserved hypothetical protein	0	0	0	0	0	0	0	0	0	0	0	0	0	0	0	0	0	0	0	0	0	0	0	0	0	0	0	0	0	0	0	0	0	0	0	0	0	0	0	0	0	0
CADANIAG00001042	ANIA_09268	-	conserved hypothetical protein	0	0	0	0	0	0	0	0	0	0	0	0	0	0	0	0	0	0	0	0	0	0	0	0	0	0	0	0	0	0	0	0	0	0	0	0	0	0	0	0	0	0
CADANIAG00001043	ANIA_11218	-	conserved hypothetical protein	0	0	0	0	0	0	0	2	2	0	0	0	0	0	0	0	0	0	0	0	0	2	0	0	2	0	0	0	3	1	1	1	0	0	0	7	3	1	3	0	0	0
CADANIAG00001044	ANIA_11207	-	conserved hypothetical protein	0	0	0	0	0	0	0	0	0	0	0	0	0	0	0	0	0	0	0	0	0	0	0	0	0	0	0	0	0	0	0	0	0	0	0	0	0	0	0	0	0	0
CADANIAG00001045	ANIA_11222	-	Putative Zn(II)2Cys6 transcription factor (Eurofung)	0	0	0	0	0	0	0	0	0	0	0	0	0	0	0	0	0	0	0	0	0	0	0	0	0	0	0	0	0	0	0	0	0	0	0	0	0	0	0	0	0	0
CADANIAG00001046	ANIA_11208	-	RTA1 domain protein, putative (AFU_orthologue; AFUA_2G17890)	3	2	1	0	0	0	0	8	4	4	0	0	0	0	1	0	1	0	0	0	0	3	1	1	1	0	0	0	2	2	0	0	0	0	0	17	9	7	1	0	0	1
CADANIAG00001047	ANIA_11209	+	hypothetical protein	0	0	0	0	0	0	0	0	0	0	0	0	0	0	0	0	0	0	0	0	0	0	0	0	0	0	0	0	0	0	0	0	0	0	0	0	0	0	0	0	0	0
CADANIAG00001048	ANIA_11223	+	hypothetical protein	0	0	0	0	0	0	0	0	0	0	0	0	0	0	0	0	0	0	0	0	0	0	0	0	0	0	0	0	0	0	0	0	0	0	0	0	0	0	0	0	0	0
CADANIAG00001049	ANIA_09272	+	conserved hypothetical protein	0	0	0	0	0	0	0	0	0	0	0	0	0	0	0	0	0	0	0	0	0	0	0	0	0	0	0	0	0	0	0	0	0	0	0	0	0	0	0	0	0	0
CADANIAG00001050	ANIA_09273	-	NlpC/P60-like cell-wall peptidase, putative (AFU_orthologue; AFUA_5G13730)	0	0	0	0	0	0	0	0	0	0	0	0	0	0	0	0	0	0	0	0	0	0	0	0	0	0	0	0	0	0	0	0	0	0	0	0	0	0	0	0	0	0
CADANIAG00001051	ANIA_09274	-	pathogenesis associated protein Pep2, putative (AFU_orthologue; AFUA_3G14810)	0	0	0	0	0	0	0	0	0	0	0	0	0	0	0	0	0	0	0	0	0	0	0	0	0	0	0	0	0	0	0	0	0	0	0	0	0	0	0	0	0	0
CADANIAG00001052	ANIA_09275	-	C-4 methylsterol oxidase, putative (AFU_orthologue; AFUA_2G01160)	0	0	0	0	0	0	0	0	0	0	0	0	0	0	0	0	0	0	0	0	0	0	0	0	0	0	0	0	0	0	0	0	0	0	0	0	0	0	0	0	0	0
CADANIAG00001053	ANIA_11653	-	hypothetical protein	0	0	0	0	0	0	0	0	0	0	0	0	0	0	0	0	0	0	0	0	0	0	0	0	0	0	0	0	0	0	0	0	0	0	0	0	0	0	0	0	0	0
CADANIAG00001054	ANIA_09276	-	beta-1,4-endomannanase (Eurofung)	0	0	0	0	0	0	0	0	0	0	0	0	0	0	0	0	0	0	0	0	0	0	0	0	0	0	0	0	0	0	0	0	0	0	0	0	0	0	0	0	0	0
CADANIAG00001055	ANIA_11654	-	hypothetical protein	0	0	0	0	0	0	0	0	0	0	0	0	0	0	0	0	0	0	0	0	0	0	0	0	0	0	0	0	0	0	0	0	0	0	0	0	0	0	0	0	0	0
CADANIAG00001056	ANIA_09277	+	conserved hypothetical protein	0	0	0	0	0	0	0	0	0	0	0	0	0	0	0	0	0	0	0	0	0	0	0	0	0	0	0	0	3	2	1	0	0	0	0	3	2	1	0	0	0	0
CADANIAG00001057	ANIA_09278	+	conserved hypothetical protein	0	0	0	0	0	0	0	0	0	0	0	0	0	0	0	0	0	0	0	0	0	0	0	0	0	0	0	0	0	0	0	0	0	0	0	0	0	0	0	0	0	0
CADANIAG00001058	ANIA_09279	+	hypothetical pyrroline-5-carboxylate reductase (Eurofung)	0	0	0	0	0	0	0	0	0	0	0	0	0	0	0	0	0	0	0	0	0	0	0	0	0	0	0	0	0	0	0	0	0	0	0	0	0	0	0	0	0	0
CADANIAG00001059	ANIA_09280	-	amino acid transporter (Eurofung)	2	2	0	0	0	0	0	0	0	0	0	0	0	0	0	0	0	0	0	0	0	0	0	0	0	0	0	0	1	0	0	1	0	0	0	3	2	0	1	0	0	0
CADANIAG00001060	ANIA_09281	-	conserved hypothetical protein	0	0	0	0	0	0	0	0	0	0	0	0	0	0	0	0	0	0	0	0	0	0	0	0	0	0	0	0	0	0	0	0	0	0	0	0	0	0	0	0	0	0
CADANIAG00001061	ANIA_09282	+	flavin-binding monooxygenase, putative (AFU_orthologue; AFUA_6G03020)	0	0	0	0	0	0	0	4	2	2	0	0	0	0	0	0	0	0	0	0	0	0	0	0	0	0	0	0	7	0	0	7	0	0	0	11	2	2	7	0	0	0
CADANIAG00001062	ANIA_11818	-	Putative Zn(II)2Cys6 transcription factor (Eurofung)	0	0	0	0	0	0	0	0	0	0	0	0	0	0	0	0	0	0	0	0	0	0	0	0	0	0	0	0	0	0	0	0	0	0	0	0	0	0	0	0	0	0
CADANIAG00001063	ANIA_09284	+	conserved hypothetical protein	0	0	0	0	0	0	0	10	6	2	2	0	0	0	0	0	0	0	0	0	0	1	0	0	1	0	0	0	15	10	5	0	1	0	0	26	16	7	3	0	0	0
CADANIAG00001064	ANIA_09285	-	glucose repressible protein Grg1, putative (AFU_orthologue; AFUA_5G14210)	0	0	0	0	0	0	0	1	1	0	0	0	0	0	0	0	0	0	0	0	0	0	0	0	0	0	0	0	0	0	0	0	0	0	0	1	1	0	0	0	0	0
CADANIAG00001065	ANIA_09286	-	alpha-glucuronidase (Eurofung)	1	1	0	0	0	0	0	2	1	1	0	0	0	0	1	0	1	0	0	0	0	0	0	0	0	0	0	0	1	0	0	1	0	0	0	5	2	2	1	0	0	0
CADANIAG00001066	ANIA_09287	+	extracellular GDSL-like lipase/acylhydrolase,putative (AFU_orthologue; AFUA_2G00820)	1	0	1	0	0	0	0	0	0	0	0	0	0	0	2	2	0	0	0	0	0	6	3	1	2	0	0	0	32	17	4	11	0	0	0	41	22	6	13	0	0	0
CADANIAG00001067	ANIA_09288	+	conserved hypothetical protein	0	0	0	0	0	0	0	0	0	0	0	0	0	0	0	0	0	0	0	0	0	3	1	0	2	0	0	0	28	4	12	12	0	0	0	31	5	12	14	0	0	0
CADANIAG00001068	ANIA_09289	-	conserved hypothetical protein	2	1	0	1	0	0	0	0	0	0	0	0	0	0	0	0	0	0	0	0	0	0	0	0	0	0	0	0	0	0	0	0	0	0	0	2	1	0	1	0	0	0
CADANIAG00001069	ANIA_09290	-	conserved hypothetical protein	0	0	0	0	0	0	0	0	0	0	0	0	0	0	0	0	0	0	0	0	0	0	0	0	0	0	0	0	0	0	0	0	0	0	0	0	0	0	0	0	0	0
CADANIAG00001070	ANIA_09291	+	MFS transporter/NRPS-like enzyme, putative (JCVI)	3	2	1	0	0	0	0	4	3	1	0	0	0	0	5	3	2	0	0	0	0	1	0	1	0	0	0	0	44	34	10	0	1	0	0	57	42	15	0	1	0	0
CADANIAG00001071	ANIA_09292	+	Putative Zn(II)2Cys6 transcription factor (Eurofung)	0	0	0	0	0	0	0	0	0	0	0	0	0	0	0	0	0	0	0	0	0	0	0	0	0	0	0	0	2	1	0	1	0	0	0	2	1	0	1	0	0	0
CADANIAG00001072	ANIA_09293	+	Putative Zn(II)2Cys6 transcription factor (Eurofung)	1	0	1	0	0	0	0	1	0	1	0	0	0	0	0	0	0	0	0	0	0	2	0	2	0	0	0	0	2	0	2	0	0	0	0	6	0	6	0	0	0	0
CADANIAG00001073	ANIA_09294	+	hypothetical protein	0	0	0	0	0	0	0	2	0	1	1	0	0	0	0	0	0	0	0	0	0	2	0	1	1	0	0	0	16	3	6	7	0	0	0	20	3	8	9	0	0	0
CADANIAG00001074	ANIA_09295	+	conserved hypothetical protein	0	0	0	0	0	0	0	0	0	0	0	0	0	0	0	0	0	0	0	0	0	0	0	0	0	0	0	0	0	0	0	0	0	0	0	0	0	0	0	0	0	0
CADANIAG00001075	ANIA_09296	+	cytochrome P450, putative (Eurofung)	0	0	0	0	0	0	0	0	0	0	0	0	0	0	0	0	0	0	0	0	0	0	0	0	0	0	0	0	0	0	0	0	0	0	0	0	0	0	0	0	0	0
CADANIAG00001076	ANIA_09297	+	67 kDa myosin-cross-reactive antigen family protein (AFU_orthologue; AFUA_3G03570)	0	0	0	0	0	0	0	2	0	0	2	0	0	0	0	0	0	0	0	0	0	0	0	0	0	0	0	0	0	0	0	0	0	0	0	2	0	0	2	0	0	0
CADANIAG00001077	ANIA_09298	+	GDP-mannose transporter (Eurofung)	0	0	0	0	0	0	0	1	0	1	0	0	0	0	0	0	0	0	0	0	0	0	0	0	0	0	0	0	14	8	6	0	1	0	0	15	8	7	0	1	0	0
CADANIAG00001078	ANIA_09299	-	glutathione transferase (Eurofung)	2	0	0	2	0	0	0	0	0	0	0	0	0	0	3	0	0	3	0	0	0	0	0	0	0	0	0	0	1	0	0	1	0	0	0	6	0	0	6	0	0	0
CADANIAG00001079	ANIA_09300	-	amino acid transporter (Eurofung)	22	0	18	4	0	1	0	3	0	1	2	0	0	0	12	0	10	2	0	1	0	0	0	0	0	0	0	0	0	0	0	0	0	0	0	37	0	29	8	0	1	0
CADANIAG00001080	ANIA_11210	+	conserved hypothetical protein	0	0	0	0	0	0	0	0	0	0	0	0	0	0	0	0	0	0	0	0	0	1	1	0	0	0	0	0	7	4	1	2	0	0	0	8	5	1	2	0	0	0
CADANIAG00001081	ANIA_11215	+	conserved hypothetical protein	4	0	3	1	0	0	0	0	0	0	0	0	0	0	6	2	2	2	0	0	0	250	60	108	82	0	0	0	1099	380	441	278	0	0	0	1359	442	554	363	0	0	0
CADANIAG00001082	ANIA_09302	-	conserved hypothetical protein	0	0	0	0	0	0	0	0	0	0	0	0	0	0	1	1	0	0	0	0	0	14	14	0	0	0	0	1	138	138	0	0	0	0	1	153	153	0	0	0	0	1
CADANIAG00001083	ANIA_09303	-	methyltransferase, putative (AFU_orthologue; AFUA_3G13140)	0	0	0	0	0	0	0	0	0	0	0	0	0	0	0	0	0	0	0	0	0	0	0	0	0	0	0	0	2	2	0	0	0	0	0	2	2	0	0	0	0	0
CADANIAG00001084	ANIA_09304	+	translation elongation factor eEF-1B gamma subunit,putative (AFU_orthologue; AFUA_1G17120)	6	1	1	4	0	0	0	8	5	1	2	0	0	0	4	1	1	2	0	0	0	31	14	11	6	0	0	0	46	18	12	16	0	0	0	95	39	26	30	0	0	0
CADANIAG00001085	ANIA_09305	-	LysR family regulatory protein, putative (AFU_orthologue; AFUA_3G14730)	13	9	0	4	0	0	0	4	0	2	2	0	0	0	9	5	3	1	0	0	0	0	0	0	0	0	0	0	15	5	6	4	0	0	0	41	19	11	11	0	0	0
CADANIAG00001086	ANIA_09306	+	hypothetical protein	0	0	0	0	0	0	0	0	0	0	0	0	0	0	0	0	0	0	0	0	0	0	0	0	0	0	0	0	0	0	0	0	0	0	0	0	0	0	0	0	0	0
CADANIAG00001087	ANIA_09307	+	conserved hypothetical protein	2	0	2	0	0	0	0	1	0	1	0	0	0	0	1	1	0	0	0	0	0	0	0	0	0	0	0	0	1	1	0	0	0	0	0	5	2	3	0	0	0	0
CADANIAG00001088	ANIA_09308	+	FAD binding domain protein (AFU_orthologue; AFUA_2G00730)	0	0	0	0	0	0	0	0	0	0	0	0	0	0	0	0	0	0	0	0	0	1	0	0	1	0	0	0	18	0	0	18	0	0	1	19	0	0	19	0	0	1
CADANIAG00001089	ANIA_09309	-	conserved hypothetical protein	0	0	0	0	0	0	0	0	0	0	0	0	0	0	0	0	0	0	0	0	0	0	0	0	0	0	0	0	2	2	0	0	0	0	0	2	2	0	0	0	0	0
CADANIAG00001090	ANIA_09310	+	hypothetical protein	0	0	0	0	0	0	0	0	0	0	0	0	0	0	0	0	0	0	0	0	0	0	0	0	0	0	0	0	0	0	0	0	0	0	0	0	0	0	0	0	0	0
CADANIAG00001091	ANIA_09311	-	conserved hypothetical protein	0	0	0	0	0	0	0	0	0	0	0	0	0	0	0	0	0	0	0	0	0	12	1	8	3	0	0	0	27	14	9	4	0	0	0	39	15	17	7	0	0	0
CADANIAG00001092	ANIA_09312	-	hypothetical protein	0	0	0	0	0	0	0	0	0	0	0	0	0	0	0	0	0	0	0	0	0	0	0	0	0	0	0	0	0	0	0	0	0	0	0	0	0	0	0	0	0	0
CADANIAG00001093	ANIA_09313	-	cytochrome P450, putative (Eurofung)	0	0	0	0	0	0	0	0	0	0	0	0	0	0	0	0	0	0	0	0	0	0	0	0	0	0	0	0	0	0	0	0	0	0	0	0	0	0	0	0	0	0
CADANIAG00001094	ANIA_09314	+	terpene synthase family protein (AFU_orthologue; AFUA_5G15060)	0	0	0	0	0	0	0	0	0	0	0	0	0	0	0	0	0	0	0	0	0	0	0	0	0	0	0	0	6	1	3	2	0	0	0	6	1	3	2	0	0	0
CADANIAG00001095	ANIA_09315	+	AMID-like mitochondrial oxidoreductase, putative (AFU_orthologue; AFUA_3G01290)	0	0	0	0	0	0	0	0	0	0	0	0	0	0	0	0	0	0	0	0	0	0	0	0	0	0	0	0	0	0	0	0	0	0	0	0	0	0	0	0	0	0
CADANIAG00001096	ANIA_09316	-	MFS multidrug transporter, putative (AFU_orthologue; AFUA_1G05010)	0	0	0	0	0	0	0	0	0	0	0	0	0	0	0	0	0	0	0	0	0	0	0	0	0	0	0	0	4	4	0	0	0	0	0	4	4	0	0	0	0	0
CADANIAG00001097	ANIA_09317	+	conserved hypothetical protein	2	2	0	0	0	0	0	0	0	0	0	0	0	0	0	0	0	0	0	0	0	0	0	0	0	0	0	0	0	0	0	0	0	0	0	2	2	0	0	0	0	0
CADANIAG00001098	ANIA_09318	+	conserved hypothetical protein	0	0	0	0	0	0	0	0	0	0	0	0	0	0	0	0	0	0	0	0	0	0	0	0	0	0	0	0	0	0	0	0	0	0	0	0	0	0	0	0	0	0
CADANIAG00001099	ANIA_09319	+	hypothetical protein	0	0	0	0	0	0	0	0	0	0	0	0	0	0	0	0	0	0	0	0	0	0	0	0	0	0	0	0	1	0	1	0	0	0	0	1	0	1	0	0	0	0
CADANIAG00001100	ANIA_09320	-	conserved hypothetical protein	0	0	0	0	0	0	0	0	0	0	0	0	0	0	0	0	0	0	0	0	0	0	0	0	0	0	0	0	0	0	0	0	0	0	0	0	0	0	0	0	0	0
CADANIAG00001101	ANIA_09321	+	hypothetical protein	0	0	0	0	0	0	0	1	0	0	1	0	0	0	0	0	0	0	0	0	0	0	0	0	0	0	0	0	5	0	1	4	0	0	0	6	0	1	5	0	0	0
CADANIAG00001102	ANIA_09322	-	NmrA-like family protein (AFU_orthologue; AFUA_4G03450)	0	0	0	0	0	0	0	0	0	0	0	0	0	0	0	0	0	0	0	0	0	0	0	0	0	0	0	0	0	0	0	0	0	0	0	0	0	0	0	0	0	0
CADANIAG00001103	ANIA_09323	-	conserved hypothetical protein	0	0	0	0	0	0	0	0	0	0	0	0	0	0	0	0	0	0	0	0	0	0	0	0	0	0	0	0	1	1	0	0	0	0	0	1	1	0	0	0	0	0
CADANIAG00001104	ANIA_09324	-	conserved hypothetical protein	0	0	0	0	0	0	0	0	0	0	0	0	0	0	0	0	0	0	0	0	0	6	1	3	2	0	0	0	13	4	5	4	0	0	0	19	5	8	6	0	0	0
CADANIAG00001105	ANIA_11655	-	hypothetical protein	0	0	0	0	0	0	0	0	0	0	0	0	0	0	0	0	0	0	0	0	0	0	0	0	0	0	0	0	0	0	0	0	0	0	0	0	0	0	0	0	0	0
CADANIAG00001106	ANIA_09325	+	conserved hypothetical protein	0	0	0	0	0	0	0	0	0	0	0	0	0	0	0	0	0	0	0	0	0	0	0	0	0	0	0	0	0	0	0	0	0	0	0	0	0	0	0	0	0	0
CADANIAG00001107	ANIA_11219	-	amidase family protein (AFU_orthologue; AFUA_6G14410)	0	0	0	0	0	0	0	0	0	0	0	0	0	0	0	0	0	0	0	0	0	0	0	0	0	0	0	0	0	0	0	0	0	0	0	0	0	0	0	0	0	0
CADANIAG00001108	ANIA_11211	-	conserved hypothetical protein	0	0	0	0	0	0	0	5	1	3	1	0	0	0	2	0	1	1	0	0	0	5	1	1	3	0	0	0	62	9	16	37	0	0	0	74	11	21	42	0	0	0
CADANIAG00001109	ANIA_09327	-	conserved hypothetical protein	0	0	0	0	0	0	0	0	0	0	0	0	0	0	0	0	0	0	0	0	0	2	0	2	0	0	0	0	6	3	3	0	0	0	0	8	3	5	0	0	0	0
CADANIAG00001110	ANIA_09328	-	Miscellaneous Zn(II)2Cys6 transcription factor (Eurofung)	0	0	0	0	0	0	0	0	0	0	0	0	0	0	0	0	0	0	0	0	0	5	4	1	0	0	0	0	71	48	23	0	0	0	1	76	52	24	0	0	0	1
CADANIAG00001111	ANIA_09329	-	conserved hypothetical protein	0	0	0	0	0	0	0	0	0	0	0	0	0	0	0	0	0	0	0	0	0	0	0	0	0	0	0	0	0	0	0	0	0	0	0	0	0	0	0	0	0	0
CADANIAG00001112	ANIA_09330	+	conserved hypothetical protein	0	0	0	0	0	0	0	0	0	0	0	0	0	0	0	0	0	0	0	0	0	0	0	0	0	0	0	0	0	0	0	0	0	0	0	0	0	0	0	0	0	0
CADANIAG00001113	ANIA_09331	-	conserved hypothetical protein	0	0	0	0	0	0	0	0	0	0	0	0	0	0	0	0	0	0	0	0	0	0	0	0	0	0	0	0	0	0	0	0	0	0	0	0	0	0	0	0	0	0
CADANIAG00001114	ANIA_09332	-	conserved hypothetical protein	0	0	0	0	0	0	0	0	0	0	0	0	0	0	0	0	0	0	0	0	0	0	0	0	0	0	0	0	0	0	0	0	0	0	0	0	0	0	0	0	0	0
CADANIAG00001115	ANIA_09333	-	Monocarboxylate transporter (Eurofung)	3	0	2	1	0	0	0	0	0	0	0	0	0	0	1	0	0	1	0	0	0	0	0	0	0	0	0	0	1	1	0	0	0	0	0	5	1	2	2	0	0	0
CADANIAG00001116	ANIA_09334	+	hypothetical protein	0	0	0	0	0	0	0	0	0	0	0	0	0	0	0	0	0	0	0	0	0	0	0	0	0	0	0	0	0	0	0	0	0	0	0	0	0	0	0	0	0	0
CADANIAG00001117	ANIA_11220	-	cytochrome P450, putative (Eurofung)	0	0	0	0	0	0	0	0	0	0	0	0	0	0	0	0	0	0	0	0	0	0	0	0	0	0	0	0	3	2	0	1	0	0	0	3	2	0	1	0	0	0
CADANIAG00001118	ANIA_11212	-	C2H2 type zinc finger domain protein (AFU_orthologue; AFUA_1G02360)	1	0	1	0	0	0	0	0	0	0	0	0	0	0	0	0	0	0	0	0	0	2	1	1	0	0	0	0	4	2	2	0	0	0	0	7	3	4	0	0	0	0
CADANIAG00001119	ANIA_09336	+	conserved hypothetical protein	0	0	0	0	0	0	0	0	0	0	0	0	0	0	0	0	0	0	0	0	0	0	0	0	0	0	0	0	0	0	0	0	0	0	0	0	0	0	0	0	0	0
CADANIAG00001120	ANIA_09337	+	conserved hypothetical protein	0	0	0	0	0	0	0	0	0	0	0	0	0	0	0	0	0	0	0	0	0	0	0	0	0	0	0	0	0	0	0	0	0	0	0	0	0	0	0	0	0	0
CADANIAG00001121	ANIA_11656	-	hypothetical protein	0	0	0	0	0	0	0	0	0	0	0	0	0	0	0	0	0	0	0	0	0	0	0	0	0	0	0	0	0	0	0	0	0	0	0	0	0	0	0	0	0	0
CADANIAG00001122	ANIA_09338	+	L-PSP endoribonuclease family protein, putative (AFU_orthologue; AFUA_4G03420)	1	0	0	1	0	0	0	0	0	0	0	0	0	0	0	0	0	0	0	0	0	0	0	0	0	0	0	0	2	0	0	2	0	0	0	3	0	0	3	0	0	0
CADANIAG00001123	catB	-	catalase B precursor (Eurofung)	47	16	24	7	0	0	0	13	5	4	4	0	0	0	45	15	27	3	0	0	0	4	1	2	1	0	0	0	66	28	28	10	0	0	0	175	65	85	25	0	0	0
CADANIAG00001124	ANIA_09340	-	acid trehalase TreA (Eurofung)	1	0	0	1	0	0	0	14	7	3	4	0	0	0	2	0	0	2	0	0	0	0	0	0	0	0	0	0	2	2	0	0	0	0	0	19	9	3	7	0	0	0
CADANIAG00001125	ANIA_11221	-	proline oxidase Put1, putative (AFU_orthologue; AFUA_3G02300)	55	21	15	19	0	0	0	86	40	21	25	0	0	0	53	22	9	22	0	0	0	41	13	8	20	0	0	0	101	40	26	35	0	0	0	336	136	79	121	0	0	0
CADANIAG00001126	ANIA_09341	+	hypothetical protein	0	0	0	0	0	0	0	0	0	0	0	0	0	0	1	1	0	0	0	0	0	0	0	0	0	0	0	0	0	0	0	0	0	0	0	1	1	0	0	0	0	0
CADANIAG00001127	ANIA_09342	-	ABC multidrug transporter (Eurofung)	0	0	0	0	0	0	0	0	0	0	0	0	0	0	0	0	0	0	0	0	0	1	0	1	0	0	0	0	0	0	0	0	0	0	0	1	0	1	0	0	0	0
CADANIAG00001128	ANIA_09343	+	conserved hypothetical protein	0	0	0	0	0	0	0	0	0	0	0	0	0	0	0	0	0	0	0	0	0	0	0	0	0	0	0	0	0	0	0	0	0	0	0	0	0	0	0	0	0	0
CADANIAG00001129	ANIA_09344	-	ABC multidrug transporter (Eurofung)	0	0	0	0	0	0	0	0	0	0	0	0	0	0	0	0	0	0	0	0	0	0	0	0	0	0	0	0	0	0	0	0	0	0	0	0	0	0	0	0	0	0
CADANIAG00001130	ANIA_09345	-	conserved hypothetical protein	0	0	0	0	0	0	0	0	0	0	0	0	0	0	0	0	0	0	0	0	0	0	0	0	0	0	0	0	0	0	0	0	0	0	0	0	0	0	0	0	0	0
CADANIAG00001131	ANIA_09346	+	conserved hypothetical protein	0	0	0	0	0	0	0	0	0	0	0	0	0	0	0	0	0	0	0	0	0	0	0	0	0	0	0	0	2	2	0	0	0	0	0	2	2	0	0	0	0	0
CADANIAG00001132	ANIA_09347	+	conserved hypothetical protein	0	0	0	0	0	0	0	0	0	0	0	0	0	0	0	0	0	0	0	0	0	0	0	0	0	0	0	0	0	0	0	0	0	0	0	0	0	0	0	0	0	0
CADANIAG00001133	ANIA_11657	+	hypothetical protein	0	0	0	0	0	0	0	0	0	0	0	0	0	0	0	0	0	0	0	0	0	0	0	0	0	0	0	0	0	0	0	0	0	0	0	0	0	0	0	0	0	0
CADANIAG00001134	ANIA_09348	-	conserved hypothetical protein	1	0	0	1	0	0	0	0	0	0	0	0	0	0	2	0	0	2	0	0	0	0	0	0	0	0	0	0	0	0	0	0	0	0	0	3	0	0	3	0	0	0
CADANIAG00001135	ANIA_11658	+	hypothetical protein	0	0	0	0	0	0	0	0	0	0	0	0	0	0	0	0	0	0	0	0	0	0	0	0	0	0	0	0	0	0	0	0	0	0	0	0	0	0	0	0	0	0
CADANIAG00001136	ANIA_09349	-	hypothetical protein	0	0	0	0	0	0	0	0	0	0	0	0	0	0	0	0	0	0	0	0	0	0	0	0	0	0	0	0	0	0	0	0	0	0	0	0	0	0	0	0	0	0
CADANIAG00001137	ANIA_09350	-	conserved hypothetical protein	0	0	0	0	0	0	0	0	0	0	0	0	0	0	0	0	0	0	0	0	0	0	0	0	0	0	0	0	0	0	0	0	0	0	0	0	0	0	0	0	0	0
CADANIAG00001138	ANIA_09351	+	conserved hypothetical protein	0	0	0	0	0	0	0	0	0	0	0	0	0	0	0	0	0	0	0	0	0	0	0	0	0	0	0	0	4	0	2	2	0	0	0	4	0	2	2	0	0	0
CADANIAG00001139	ANIA_09352	+	conserved hypothetical protein	0	0	0	0	0	0	0	0	0	0	0	0	0	0	0	0	0	0	0	0	0	0	0	0	0	0	0	0	0	0	0	0	0	0	0	0	0	0	0	0	0	0
CADANIAG00001140	ANIA_09353	-	conserved hypothetical protein	0	0	0	0	0	0	0	0	0	0	0	0	0	0	0	0	0	0	0	0	0	0	0	0	0	0	0	0	0	0	0	0	0	0	0	0	0	0	0	0	0	0
CADANIAG00001141	ANIA_09354	+	conserved hypothetical protein	0	0	0	0	0	0	0	0	0	0	0	0	0	0	0	0	0	0	0	0	0	0	0	0	0	0	0	0	0	0	0	0	0	0	0	0	0	0	0	0	0	0
CADANIAG00001142	ANIA_09355	-	conserved hypothetical protein	0	0	0	0	0	0	0	0	0	0	0	0	0	0	0	0	0	0	0	0	0	0	0	0	0	0	0	0	0	0	0	0	0	0	0	0	0	0	0	0	0	0
CADANIAG00001143	ANIA_09356	-	FAD dependent oxidoreductase superfamily (AFU_orthologue; AFUA_3G02360)	0	0	0	0	0	0	0	1	0	1	0	0	0	0	0	0	0	0	0	0	0	0	0	0	0	0	0	0	3	0	1	2	0	0	0	4	0	2	2	0	0	0
CADANIAG00001144	ANIA_09357	+	short-chain dehydrogenase/reductase, putative (AFU_orthologue; AFUA_3G02370)	51	0	1	50	0	0	1	22	0	0	22	0	0	1	42	0	0	42	0	0	1	49	0	0	49	0	0	1	88	1	1	86	0	0	1	252	1	2	249	0	0	1
CADANIAG00001145	ANIA_09358	+	putative CCAAT-box-binding transcription factor (Eurofung)	0	0	0	0	0	0	0	0	0	0	0	0	0	0	0	0	0	0	0	0	0	0	0	0	0	0	0	0	1	0	0	1	0	0	0	1	0	0	1	0	0	0
CADANIAG00001146	ANIA_09359	+	chromatin remodeling complex subunit (Arp9),putative (AFU_orthologue; AFUA_3G02330)	0	0	0	0	0	0	0	0	0	0	0	0	0	0	0	0	0	0	0	0	0	2	0	0	2	0	0	0	5	0	0	5	0	0	0	7	0	0	7	0	0	0
CADANIAG00001147	ANIA_09360	+	C2H2 finger domain protein (Kin17), putative (AFU_orthologue; AFUA_3G02320)	0	0	0	0	0	0	0	0	0	0	0	0	0	0	0	0	0	0	0	0	0	8	3	1	4	0	0	0	22	11	2	9	0	0	0	30	14	3	13	0	0	0
CADANIAG00001148	ANIA_09361	+	conserved hypothetical protein	0	0	0	0	0	0	0	0	0	0	0	0	0	0	0	0	0	0	0	0	0	0	0	0	0	0	0	0	1	0	1	0	0	0	0	1	0	1	0	0	0	0
CADANIAG00001149	ANIA_09362	+	U2 auxiliary factor small subunit, putative (AFU_orthologue; AFUA_3G02380)	1	0	1	0	0	0	0	0	0	0	0	0	0	0	0	0	0	0	0	0	0	2	0	2	0	0	0	0	2	1	1	0	0	0	0	5	1	4	0	0	0	0
CADANIAG00001150	ANIA_09363	-	conserved hypothetical protein	23	8	3	12	0	0	0	33	17	7	9	0	0	0	24	14	4	6	0	0	0	54	20	7	27	0	0	0	104	42	20	42	0	0	0	238	101	41	96	0	0	0
CADANIAG00001151	ANIA_09364	-	conserved hypothetical protein	2	2	0	0	0	0	0	0	0	0	0	0	0	0	0	0	0	0	0	0	0	0	0	0	0	0	0	0	6	3	3	0	0	0	0	8	5	3	0	0	0	0
CADANIAG00001152	ANIA_09365	+	endo-1,4-beta-xylanase B precursor (Eurofung)	0	0	0	0	0	0	0	0	0	0	0	0	0	0	0	0	0	0	0	0	0	0	0	0	0	0	0	0	0	0	0	0	0	0	0	0	0	0	0	0	0	0
CADANIAG00001153	ANIA_09366	-	conserved hypothetical protein	2	1	1	0	0	0	0	1	1	0	0	0	0	0	3	2	1	0	0	0	0	0	0	0	0	0	0	0	6	3	2	1	0	0	0	12	7	4	1	0	0	1
CADANIAG00001154	ANIA_09367	+	conserved hypothetical protein	0	0	0	0	0	0	0	0	0	0	0	0	0	0	0	0	0	0	0	0	0	0	0	0	0	0	0	0	1	1	0	0	0	0	0	1	1	0	0	0	0	0
CADANIAG00001155	ANIA_09368	+	conserved hypothetical protein	0	0	0	0	0	0	0	0	0	0	0	0	0	0	0	0	0	0	0	0	0	0	0	0	0	0	0	0	0	0	0	0	0	0	0	0	0	0	0	0	0	0
CADANIAG00001156	ANIA_09369	+	conserved hypothetical protein	0	0	0	0	0	0	0	11	4	7	0	0	0	0	0	0	0	0	0	0	0	13	9	4	0	1	0	0	63	24	39	0	0	0	0	87	37	50	0	1	0	0
CADANIAG00001157	ANIA_09370	+	MFS transporter of unkown specificity (AFU_orthologue; AFUA_5G09940)	0	0	0	0	0	0	0	1	0	0	1	0	0	0	0	0	0	0	0	0	0	0	0	0	0	0	0	0	0	0	0	0	0	0	0	1	0	0	1	0	0	0
CADANIAG00001158	ANIA_09371	-	conserved hypothetical protein	0	0	0	0	0	0	0	0	0	0	0	0	0	0	0	0	0	0	0	0	0	0	0	0	0	0	0	0	2	1	0	1	0	0	0	2	1	0	1	0	0	0
CADANIAG00001159	ANIA_09372	-	conserved hypothetical protein	0	0	0	0	0	0	0	0	0	0	0	0	0	0	0	0	0	0	0	0	0	0	0	0	0	0	0	0	0	0	0	0	0	0	0	0	0	0	0	0	0	0
CADANIAG00001160	ANIA_09373	+	Putative Zn(II)2Cys6 transcription factor (Eurofung)	0	0	0	0	0	0	0	0	0	0	0	0	0	0	0	0	0	0	0	0	0	0	0	0	0	0	0	0	0	0	0	0	0	0	0	0	0	0	0	0	0	0
CADANIAG00001161	ANIA_09374	-	RTA1 domain protein, putative (AFU_orthologue; AFUA_3G00920)	0	0	0	0	0	0	0	0	0	0	0	0	0	0	0	0	0	0	0	0	0	1	1	0	0	0	0	0	0	0	0	0	0	0	0	1	1	0	0	0	0	0
CADANIAG00001162	ANIA_09375	+	conserved hypothetical protein	9	6	0	3	0	0	0	17	3	7	7	0	0	0	8	0	6	2	0	0	0	24	6	10	8	0	0	0	59	18	16	25	0	0	0	117	33	39	45	0	0	0
CADANIAG00001163	ANIA_11216	-	Putative Zn(II)2Cys6 transcription factor (Eurofung)	4	4	0	0	0	0	0	1	1	0	0	0	0	0	7	7	0	0	0	0	0	0	0	0	0	0	0	0	2	1	0	1	0	0	0	14	13	0	1	0	0	1
CADANIAG00001164	ANIA_09377	+	allergen, putative (AFU_orthologue; AFUA_3G02940)	0	0	0	0	0	0	0	1	0	1	0	0	0	0	0	0	0	0	0	0	0	0	0	0	0	0	0	0	9	1	4	4	0	0	0	10	1	5	4	0	0	0
CADANIAG00001165	ANIA_09378	+	conserved hypothetical protein	0	0	0	0	0	0	0	0	0	0	0	0	0	0	0	0	0	0	0	0	0	0	0	0	0	0	0	0	0	0	0	0	0	0	0	0	0	0	0	0	0	0
CADANIAG00001166	ANIA_09379	+	amino acid transporter, partial (Eurofung)	0	0	0	0	0	0	0	0	0	0	0	0	0	0	0	0	0	0	0	0	0	0	0	0	0	0	0	0	0	0	0	0	0	0	0	0	0	0	0	0	0	0
CADANIAG00001167	ANIA_09380	-	polysaccharide deacetylase family protein (AFU_orthologue; AFUA_4G09940)	0	0	0	0	0	0	0	0	0	0	0	0	0	0	0	0	0	0	0	0	0	0	0	0	0	0	0	0	0	0	0	0	0	0	0	0	0	0	0	0	0	0
CADANIAG00001168	ANIA_09381	-	conserved hypothetical protein	0	0	0	0	0	0	0	0	0	0	0	0	0	0	0	0	0	0	0	0	0	0	0	0	0	0	0	0	0	0	0	0	0	0	0	0	0	0	0	0	0	0
CADANIAG00001169	ANIA_09382	+	conserved hypothetical protein	0	0	0	0	0	0	0	0	0	0	0	0	0	0	0	0	0	0	0	0	0	0	0	0	0	0	0	0	0	0	0	0	0	0	0	0	0	0	0	0	0	0
CADANIAG00001170	ANIA_09383	-	unsaturated rhamnogalacturonan hydrolase (Eurofung)	0	0	0	0	0	0	0	0	0	0	0	0	0	0	0	0	0	0	0	0	0	0	0	0	0	0	0	0	0	0	0	0	0	0	0	0	0	0	0	0	0	0
CADANIAG00001171	ANIA_09384	-	cytochrome P450, putative (Eurofung)	1	0	0	1	0	0	0	0	0	0	0	0	0	0	2	0	2	0	0	0	0	0	0	0	0	0	0	0	1	0	0	1	0	0	0	4	0	2	2	0	0	0
CADANIAG00001172	ANIA_09385	-	hypothetical protein	0	0	0	0	0	0	0	0	0	0	0	0	0	0	0	0	0	0	0	0	0	0	0	0	0	0	0	0	0	0	0	0	0	0	0	0	0	0	0	0	0	0
CADANIAG00001173	ANIA_09386	+	conserved hypothetical protein	0	0	0	0	0	0	0	0	0	0	0	0	0	0	0	0	0	0	0	0	0	0	0	0	0	0	0	0	0	0	0	0	0	0	0	0	0	0	0	0	0	0
CADANIAG00001174	ANIA_09387	-	conserved hypothetical protein	3	0	1	2	0	0	0	7	3	3	1	0	0	0	7	3	3	1	0	0	0	4	0	1	3	0	0	0	60	21	16	23	0	0	0	81	27	24	30	0	0	0
CADANIAG00001175	ANIA_09388	+	conserved hypothetical protein	0	0	0	0	0	0	0	0	0	0	0	0	0	0	0	0	0	0	0	0	0	0	0	0	0	0	0	0	0	0	0	0	0	0	0	0	0	0	0	0	0	0
CADANIAG00001176	ANIA_09389	-	conserved hypothetical protein	0	0	0	0	0	0	0	0	0	0	0	0	0	0	0	0	0	0	0	0	0	0	0	0	0	0	0	0	0	0	0	0	0	0	0	0	0	0	0	0	0	0
CADANIAG00001177	ANIA_09390	+	hypothetical protein similar to chitinase (Eurofung)	55	26	18	11	0	0	0	69	29	16	24	0	0	0	25	6	9	10	0	0	0	79	29	25	25	0	0	0	186	83	58	45	0	0	0	414	173	126	115	0	0	0
CADANIAG00001178	ANIA_09391	-	conserved hypothetical protein	0	0	0	0	0	0	0	0	0	0	0	0	0	0	0	0	0	0	0	0	0	1	1	0	0	0	0	0	3	1	2	0	0	0	0	4	2	2	0	0	0	0
CADANIAG00001179	ANIA_09392	+	MFS transporter, putative (AFU_orthologue; AFUA_3G04010)	0	0	0	0	0	0	0	0	0	0	0	0	0	0	0	0	0	0	0	0	0	0	0	0	0	0	0	0	6	4	0	2	0	0	0	6	4	0	2	0	0	0
CADANIAG00001180	ANIA_09393	+	MFS transporter, putative (AFU_orthologue; AFUA_3G04000)	1	1	0	0	0	0	0	0	0	0	0	0	0	0	1	0	1	0	0	0	0	0	0	0	0	0	0	0	1	0	0	1	0	0	0	3	1	1	1	0	0	0
CADANIAG00001181	ANIA_09394	-	coenzyme A transferase, putative (AFU_orthologue; AFUA_3G04030)	0	0	0	0	0	0	0	0	0	0	0	0	0	0	0	0	0	0	0	0	0	0	0	0	0	0	0	0	1	1	0	0	0	0	0	1	1	0	0	0	0	0
CADANIAG00001182	ANIA_09395	-	Putative Zn(II)2Cys6 transcription factor (Eurofung)	3	1	2	0	0	0	0	3	2	1	0	0	0	0	1	0	1	0	0	0	0	1	0	1	0	0	0	0	6	0	3	3	0	0	0	14	3	8	3	0	0	0
CADANIAG00001183	ANIA_09396	-	SNF7 family protein Fti1/Did2, putative (AFU_orthologue; AFUA_3G04060)	43	7	19	17	0	0	0	43	10	20	13	0	0	0	36	2	19	15	1	0	0	36	1	21	14	0	0	0	37	5	26	6	0	0	0	195	25	105	65	0	0	0
CADANIAG00001184	ANIA_09397	-	bZIP transcription factor HacA (Eurofung)	3	2	1	0	0	0	0	1	1	0	0	0	0	0	2	1	1	0	0	0	0	1	1	0	0	0	0	0	5	4	0	1	0	0	0	12	9	2	1	0	0	1
CADANIAG00001185	ANIA_09398	-	rRNA processing protein Bystin, putative (AFU_orthologue; AFUA_3G04110)	1	1	0	0	0	0	0	3	2	0	1	0	0	0	1	0	1	0	0	0	0	3	2	0	1	0	0	0	6	5	1	0	0	0	0	14	10	2	2	0	0	0
CADANIAG00001186	ANIA_09399	+	histone-lysine N-methyltransferase (Bre2), putative (AFU_orthologue; AFUA_3G04120)	2	0	0	2	0	0	0	1	0	0	1	0	0	0	0	0	0	0	0	0	0	6	0	1	5	0	0	0	7	0	1	6	0	0	0	16	0	2	14	0	0	1
CADANIAG00001187	ANIA_09400	-	amidase, possible glutamyl-tRNA amidotransferase (Eurofung)	6	4	0	2	0	0	0	0	0	0	0	0	0	0	6	3	1	2	0	0	0	6	6	0	0	0	0	0	18	16	2	0	0	0	1	36	29	3	4	0	0	0
CADANIAG00001188	ANIA_09401	+	mitochondrial enoyl reductase, putative (AFU_orthologue; AFUA_3G04150)	7	0	3	4	0	0	0	14	2	6	6	0	0	0	15	1	4	10	0	0	1	109	16	26	67	0	0	0	295	30	97	168	0	0	0	440	49	136	255	0	0	0
CADANIAG00001189	ANIA_09402	-	Ser/Thr protein phosphatase family (AFU_orthologue; AFUA_3G04160)	1	1	0	0	0	0	0	3	3	0	0	0	0	0	3	3	0	0	0	0	0	0	0	0	0	0	0	0	2	1	0	1	0	0	0	9	8	0	1	0	0	0
CADANIAG00001190	ANIA_09403	+	pyruvate dehydrogenase E1 component, beta subunit (Eurofung)	0	0	0	0	0	0	0	0	0	0	0	0	0	0	0	0	0	0	0	0	0	2	1	1	0	0	0	0	1	0	0	1	0	0	0	3	1	1	1	0	0	0
CADANIAG00001191	ANIA_09404	-	C2H2 finger domain protein, putative (AFU_orthologue; AFUA_3G04180)	2	1	0	1	0	0	0	2	1	0	1	0	0	0	1	0	0	1	0	0	0	0	0	0	0	0	0	0	3	0	0	3	0	0	0	8	2	0	6	0	0	0
CADANIAG00001192	ANIA_09405	+	conserved hypothetical protein	8	0	2	6	0	0	0	3	0	2	1	0	0	0	4	0	3	1	0	0	0	7	0	2	5	0	0	0	68	3	23	42	0	0	1	90	3	32	55	0	0	1
CADANIAG00001193	ANIA_09406	+	An-Trm1 protein related to S. cerevisiae Trm1 (Eurofung)	0	0	0	0	0	0	0	1	1	0	0	0	0	0	0	0	0	0	0	0	0	11	0	4	7	0	0	1	15	1	11	3	0	0	0	27	2	15	10	0	0	0
CADANIAG00001194	ANIA_09407	-	fatty acid synthase subunit alpha reductase (Eurofung)	0	0	0	0	0	0	0	0	0	0	0	0	0	0	1	1	0	0	0	0	0	1	1	0	0	0	0	0	2	1	0	1	0	0	0	4	3	0	1	0	0	0
CADANIAG00001195	ANIA_09408	+	hypothetical protein similar to fatty acid synthase (Eurofung)	1	0	0	1	0	0	0	1	0	0	1	0	0	0	1	0	0	1	0	0	0	1	0	0	1	0	0	0	1	0	0	1	0	0	0	5	0	0	5	0	0	0
CADANIAG00001196	ANIA_09409	-	DNA-binding protein HGH1, putative (AFU_orthologue; AFUA_3G04260)	1	1	0	0	0	0	0	0	0	0	0	0	0	0	0	0	0	0	0	0	0	0	0	0	0	0	0	0	2	2	0	0	0	0	0	3	3	0	0	0	0	0
CADANIAG00001197	ANIA_09410	-	lipase/serine esterase, putative (AFU_orthologue; AFUA_3G04240)	7	4	1	2	0	0	0	8	8	0	0	0	0	0	5	5	0	0	0	0	0	15	5	6	4	0	0	0	28	23	4	1	0	0	1	63	45	11	7	0	0	0
CADANIAG00001198	ANIA_11659	+	hypothetical protein	3	3	0	0	0	0	0	2	2	0	0	0	0	0	2	2	0	0	0	0	0	2	2	0	0	0	0	0	8	8	0	0	0	0	0	17	17	0	0	1	0	0
CADANIAG00001199	ANIA_11660	-	hypothetical protein	0	0	0	0	0	0	0	0	0	0	0	0	0	0	0	0	0	0	0	0	0	0	0	0	0	0	0	0	0	0	0	0	0	0	0	0	0	0	0	0	0	0
CADANIAG00001200	ANIA_11661	+	hypothetical protein	0	0	0	0	0	0	0	0	0	0	0	0	0	0	0	0	0	0	0	0	0	0	0	0	0	0	0	0	0	0	0	0	0	0	0	0	0	0	0	0	0	0
CADANIAG00001201	ANIA_01404	+	conserved hypothetical protein	11	1	2	8	0	0	1	7	2	1	4	0	0	0	10	2	1	7	0	0	0	22	4	7	11	0	0	0	47	2	15	30	0	0	1	97	11	26	60	0	0	0
CADANIAG00001202	ANIA_01403	+	porphobilinogen synthase, putative (AFU_orthologue; AFUA_1G08760)	0	0	0	0	0	0	0	0	0	0	0	0	0	0	0	0	0	0	0	0	0	0	0	0	0	0	0	0	1	1	0	0	0	0	0	1	1	0	0	0	0	0
CADANIAG00001203	ANIA_01402	-	Putative Zn(II)2Cys6 transcription factor (Eurofung)	0	0	0	0	0	0	0	0	0	0	0	0	0	0	2	0	0	2	0	0	0	0	0	0	0	0	0	0	1	0	0	1	0	0	0	3	0	0	3	0	0	0
CADANIAG00001204	ANIA_01401	+	hypothetical protein similar to nuclear exportfactor CRM1 (Eurofung)	1	0	0	1	0	0	0	3	1	0	2	0	0	0	0	0	0	0	0	0	0	0	0	0	0	0	0	0	29	0	0	29	0	0	1	33	1	0	32	0	0	1
CADANIAG00001205	ANIA_01400	+	hypothetical protein	0	0	0	0	0	0	0	0	0	0	0	0	0	0	1	0	0	1	0	0	0	2	0	0	2	0	0	0	0	0	0	0	0	0	0	3	0	0	3	0	0	0
CADANIAG00001206	ANIA_01399	-	shugoshin family protein (AFU_orthologue; AFUA_1G08795)	3	3	0	0	0	0	0	7	7	0	0	0	0	0	1	0	0	1	0	0	0	10	9	0	1	0	0	0	43	40	3	0	0	0	1	64	59	3	2	0	0	1
CADANIAG00001207	ANIA_01398	+	hypothetical protein	0	0	0	0	0	0	0	0	0	0	0	0	0	0	0	0	0	0	0	0	0	14	8	4	2	0	0	0	137	57	30	50	0	0	0	151	65	34	52	0	0	0
CADANIAG00001208	ANIA_01397	-	conserved hypothetical protein: cytochrome P450, 3-hydroxyphenylacetate-6-hydroxylase (Eurofung)	2	2	0	0	0	0	0	2	2	0	0	0	0	0	2	2	0	0	0	0	0	29	29	0	0	0	0	1	149	140	7	2	0	0	1	184	175	7	2	0	0	1
CADANIAG00001209	ANIA_01396	+	glycerol-3-phosphate dehydrogenase, mitochondrial (AFU_orthologue; AFUA_1G08810)	16	1	4	11	0	0	1	7	0	3	4	0	0	0	7	0	3	4	0	0	0	8	7	0	1	0	0	0	45	7	14	24	0	0	0	83	15	24	44	0	0	0
CADANIAG00001210	ANIA_10186	+	Golgi matrix protein, putative (AFU_orthologue; AFUA_1G08830)	3	0	2	1	0	0	0	1	0	0	1	0	0	0	2	0	1	1	0	0	0	1	0	0	1	0	0	0	7	1	1	5	0	0	0	14	1	4	9	0	0	1
CADANIAG00001211	ANIA_10188	+	hypothetical protein similar to guanylate kinase(Broad)	565	0	0	565	0	0	1	643	0	0	643	0	0	1	399	0	0	399	0	0	1	916	1	0	915	0	0	1	1058	0	3	1055	0	0	1	3581	1	3	3577	0	0	1
CADANIAG00001212	ANIA_01394	-	septin CDC10, putative (Eurofung)	4	4	0	0	0	0	0	2	2	0	0	0	0	0	0	0	0	0	0	0	0	6	6	0	0	0	0	0	6	6	0	0	0	0	0	18	18	0	0	0	0	1
CADANIAG00001213	ANIA_01393	+	conserved hypothetical protein	0	0	0	0	0	0	0	0	0	0	0	0	0	0	0	0	0	0	0	0	0	0	0	0	0	0	0	0	0	0	0	0	0	0	0	0	0	0	0	0	0	0
CADANIAG00001214	ANIA_01392	-	conserved hypothetical protein	1	0	1	0	0	0	0	1	1	0	0	0	0	0	2	1	1	0	0	0	0	6	3	3	0	0	0	0	8	6	2	0	0	0	0	18	11	7	0	0	0	1
CADANIAG00001215	ANIA_01391	+	hypothetical protein	0	0	0	0	0	0	0	2	0	0	2	0	0	0	0	0	0	0	0	0	0	9	0	2	7	0	0	0	31	0	3	28	0	0	1	42	0	5	37	0	0	1
CADANIAG00001216	ANIA_01390	+	iron/copper transporter Atx1, putative (AFU_orthologue; AFUA_1G08880)	2	2	0	0	0	0	0	4	0	2	2	0	0	0	0	0	0	0	0	0	0	2	0	0	2	0	0	0	8	1	0	7	0	0	0	16	3	2	11	0	0	0
CADANIAG00001217	ANIA_01389	-	conserved hypothetical protein	10	4	3	3	0	0	0	7	6	0	1	0	0	0	11	8	3	0	0	0	1	3	2	0	1	0	0	0	28	19	6	3	0	0	0	59	39	12	8	0	0	0
CADANIAG00001218	ANIA_10187	-	conserved hypothetical protein	92	37	20	35	0	0	0	98	43	24	31	0	0	0	83	27	20	36	0	0	0	139	53	25	61	0	0	0	154	78	18	58	0	0	0	566	238	107	221	0	0	0
CADANIAG00001219	ANIA_10185	-	CHY and RING finger domain protein, putative (AFU_orthologue; AFUA_1G08900)	12	4	8	0	0	0	0	31	6	21	4	0	0	0	21	5	14	2	0	0	0	15	2	13	0	0	1	0	54	14	36	4	0	0	0	133	31	92	10	0	0	0
CADANIAG00001220	ANIA_01387	+	meiotic recombination protein Ski8/Rec14, putative (AFU_orthologue; AFUA_1G08860)	1	1	0	0	0	0	0	0	0	0	0	0	0	0	4	0	1	3	0	0	0	1	1	0	0	0	0	0	0	0	0	0	0	0	0	6	2	1	3	0	0	0
CADANIAG00001221	ANIA_01386	+	IQ calmodulin-binding motif domain protein (AFU_orthologue; AFUA_1G08920)	2	0	2	0	0	0	0	1	0	0	1	0	0	0	1	0	0	1	0	0	0	2	1	1	0	0	0	0	2	0	0	2	0	0	0	8	1	3	4	0	0	0
CADANIAG00001222	ANIA_01385	+	WD repeat protein (AFU_orthologue; AFUA_1G08930)	0	0	0	0	0	0	0	2	1	1	0	0	0	0	1	1	0	0	0	0	0	0	0	0	0	0	0	0	8	3	2	3	0	0	0	11	5	3	3	0	0	0
CADANIAG00001223	ANIA_10184	-	hypothetical protein similar to TPA:carboxypeptidase (Eurofung)	3	0	2	1	0	0	0	2	0	1	1	0	0	0	3	1	2	0	0	0	0	0	0	0	0	0	0	0	5	2	3	0	0	0	0	13	3	8	2	0	0	0
CADANIAG00001224	ANIA_10189	-	DUF431 domain protein (AFU_orthologue; AFUA_1G08950)	1	1	0	0	0	0	0	0	0	0	0	0	0	0	1	1	0	0	0	0	0	1	1	0	0	0	0	0	0	0	0	0	0	0	0	3	3	0	0	0	0	0
CADANIAG00001225	ANIA_01383	+	cAMP-regulated phosphoprotein family protein Igo1,putative (AFU_orthologue; AFUA_1G08960)	0	0	0	0	0	0	0	1	0	0	1	0	0	0	1	0	0	1	0	0	0	0	0	0	0	0	0	0	6	1	2	3	0	0	0	8	1	2	5	0	0	0
CADANIAG00001226	ANIA_01382	-	conserved hypothetical protein	0	0	0	0	0	0	0	0	0	0	0	0	0	0	0	0	0	0	0	0	0	0	0	0	0	0	0	0	0	0	0	0	0	0	0	0	0	0	0	0	0	0
CADANIAG00001227	ANIA_01381	-	conserved hypothetical protein	4	3	1	0	0	0	0	7	5	1	1	0	0	0	6	1	4	1	0	0	0	17	11	6	0	0	0	1	31	22	8	1	0	0	1	65	42	20	3	0	0	1
CADANIAG00001228	ANIA_01380	+	methionyl-tRNA synthetase (AFU_orthologue; AFUA_1G09010)	2	2	0	0	0	0	0	1	0	0	1	0	0	0	0	0	0	0	0	0	0	0	0	0	0	0	0	0	0	0	0	0	0	0	0	3	2	0	1	0	0	0
CADANIAG00001229	ANIA_01379	-	nuclear pore complex protein SONA (Eurofung)	0	0	0	0	0	0	0	0	0	0	0	0	0	0	0	0	0	0	0	0	0	0	0	0	0	0	0	0	0	0	0	0	0	0	0	0	0	0	0	0	0	0
CADANIAG00001230	ANIA_01378	+	hypothetical protein	1	1	0	0	0	0	0	1	1	0	0	0	0	0	2	2	0	0	0	0	0	3	0	0	3	0	0	0	11	2	2	7	0	0	0	18	6	2	10	0	0	0
CADANIAG00001231	rgsC	-	intermediate filament, regulator of G-proteinsignaling (Eurofung)	3	1	1	1	0	0	0	1	1	0	0	0	0	0	0	0	0	0	0	0	0	0	0	0	0	0	0	0	0	0	0	0	0	0	0	4	2	1	1	0	0	0
CADANIAG00001232	ANIA_01376	+	hypothetical protein: phosphatidylethanolamine N-methyltransferase (Eurofung)	0	0	0	0	0	0	0	0	0	0	0	0	0	0	0	0	0	0	0	0	0	0	0	0	0	0	0	0	0	0	0	0	0	0	0	0	0	0	0	0	0	0
CADANIAG00001233	ANIA_01375	-	conserved hypothetical protein	0	0	0	0	0	0	0	0	0	0	0	0	0	0	1	0	0	1	0	0	0	2	2	0	0	0	0	0	3	3	0	0	0	0	0	6	5	0	1	0	0	0
CADANIAG00001234	ANIA_01374	-	conserved hypothetical protein	0	0	0	0	0	0	0	0	0	0	0	0	0	0	0	0	0	0	0	0	0	1	1	0	0	0	0	0	2	2	0	0	0	0	0	3	3	0	0	0	0	0
CADANIAG00001235	ANIA_09464	+	Glutaredoxin domain protein (AFU_orthologue; AFUA_1G09090)	11	1	6	4	0	0	0	5	0	2	3	0	0	0	8	0	2	6	0	0	0	21	2	11	8	0	0	0	40	3	20	17	0	0	1	85	6	41	38	0	0	1
CADANIAG00001236	ANIA_09465	+	60S ribosomal protein L9, putative (AFU_orthologue; AFUA_1G09100)	0	0	0	0	0	0	0	0	0	0	0	0	0	0	0	0	0	0	0	0	0	0	0	0	0	0	0	0	0	0	0	0	0	0	0	0	0	0	0	0	0	0
CADANIAG00001237	ANIA_09466	-	conserved hypothetical protein	0	0	0	0	0	0	0	0	0	0	0	0	0	0	0	0	0	0	0	0	0	0	0	0	0	0	0	0	2	1	1	0	0	0	0	2	1	1	0	0	0	0
CADANIAG00001238	ANIA_01373	-	conserved hypothetical protein	16	5	6	5	0	0	0	21	8	7	6	0	0	0	14	8	4	2	0	0	0	21	15	3	3	0	0	0	338	135	95	108	0	0	0	410	171	115	124	0	0	0
CADANIAG00001239	ANIA_01372	-	rhomboid family protein, putative (AFU_orthologue; AFUA_1G09150)	0	0	0	0	0	0	0	2	1	0	1	0	0	0	2	0	2	0	0	0	0	1	1	0	0	0	0	0	0	0	0	0	0	0	0	5	2	2	1	0	0	0
CADANIAG00001240	ANIA_01371	+	conserved hypothetical protein	0	0	0	0	0	0	0	0	0	0	0	0	0	0	0	0	0	0	0	0	0	0	0	0	0	0	0	0	0	0	0	0	0	0	0	0	0	0	0	0	0	0
CADANIAG00001241	ANIA_01370	-	protein kinase activator (Mob2), putative (AFU_orthologue; AFUA_1G09170)	3	3	0	0	0	0	0	0	0	0	0	0	0	0	0	0	0	0	0	0	0	2	2	0	0	0	0	0	6	6	0	0	0	0	0	11	11	0	0	0	0	1
CADANIAG00001242	ANIA_01369	+	conserved hypothetical protein	0	0	0	0	0	0	0	0	0	0	0	0	0	0	0	0	0	0	0	0	0	0	0	0	0	0	0	0	0	0	0	0	0	0	0	0	0	0	0	0	0	0
CADANIAG00001243	ANIA_01368	-	Putative Zn(II)2Cys6 transcription factor (Eurofung)	0	0	0	0	0	0	0	0	0	0	0	0	0	0	1	0	1	0	0	0	0	1	0	0	1	0	0	0	0	0	0	0	0	0	0	2	0	1	1	0	0	0
CADANIAG00001244	ANIA_01367	+	ribosome biogenesis protein Erb1, putative (AFU_orthologue; AFUA_1G09200)	0	0	0	0	0	0	0	3	1	0	2	0	0	0	0	0	0	0	0	0	0	3	1	2	0	0	0	0	27	2	20	5	0	0	0	33	4	22	7	0	0	0
CADANIAG00001245	ANIA_01366	-	AAA family ATPase/60S ribosome export protein Rix7,putative (AFU_orthologue; AFUA_1G09210)	0	0	0	0	0	0	0	0	0	0	0	0	0	0	0	0	0	0	0	0	0	9	2	4	3	0	0	0	42	16	15	11	0	0	0	51	18	19	14	0	0	0
CADANIAG00001246	ANIA_01365	+	SNF7 family protein (AFU_orthologue; AFUA_1G09220)	0	0	0	0	0	0	0	0	0	0	0	0	0	0	0	0	0	0	0	0	0	0	0	0	0	0	0	0	1	0	1	0	0	0	0	1	0	1	0	0	0	0
CADANIAG00001247	ANIA_01364	+	DUF1000 domain protein (AFU_orthologue; AFUA_1G09230)	55	2	1	52	0	0	1	33	1	1	31	0	0	1	32	3	1	28	0	0	1	71	3	2	66	0	0	1	188	15	9	164	0	0	1	379	24	14	341	0	0	1
CADANIAG00001248	ANIA_01363	-	ATP dependent RNA helicase, putative (AFU_orthologue; AFUA_1G09240)	199	195	4	0	0	0	1	204	202	1	1	0	0	1	130	129	1	0	0	0	1	338	336	1	1	0	0	1	466	463	3	0	0	0	1	1337	1325	10	2	0	0	1
CADANIAG00001249	ANIA_01362	+	CUE domain protein, putative (AFU_orthologue; AFUA_1G09250)	10	2	2	6	0	0	0	17	1	5	11	0	0	1	6	1	3	2	0	0	0	32	8	7	17	0	0	0	115	40	18	57	0	0	0	180	52	35	93	0	0	0
CADANIAG00001250	ANIA_01361	-	conserved hypothetical protein	121	108	11	2	0	0	1	162	150	8	4	0	0	1	71	66	3	2	0	0	1	321	307	13	1	0	0	1	367	319	44	4	0	0	1	1042	950	79	13	0	0	1
CADANIAG00001251	ANIA_01360	+	acetyltransferase, GNAT family family (AFU_orthologue; AFUA_1G09260)	0	0	0	0	0	0	0	1	0	0	1	0	0	0	0	0	0	0	0	0	0	0	0	0	0	0	0	0	8	5	3	0	0	0	0	9	5	3	1	0	0	0
CADANIAG00001252	ANIA_01359	+	transmembrane glycoprotein, putative (AFU_orthologue; AFUA_1G09270)	17	0	9	8	0	0	1	15	1	8	6	0	0	0	11	0	7	4	0	0	0	9	0	4	5	0	0	0	60	1	30	29	0	0	1	112	2	58	52	0	0	1
CADANIAG00001253	ANIA_01358	+	type 2C protein phosphatase (Eurofung)	8	0	4	4	0	0	0	0	0	0	0	0	0	0	2	1	0	1	0	0	0	2	0	0	2	0	0	0	0	0	0	0	0	0	0	12	1	4	7	0	0	1
CADANIAG00001254	ANIA_01357	+	cholinephosphate cytidylyltransferase (AFU_orthologue; AFUA_1G09290)	1	1	0	0	0	0	0	0	0	0	0	0	0	0	0	0	0	0	0	0	0	0	0	0	0	0	0	0	0	0	0	0	0	0	0	1	1	0	0	0	0	0
CADANIAG00001255	ANIA_01356	-	hypothetical protein	0	0	0	0	0	0	0	0	0	0	0	0	0	0	3	2	0	1	0	0	0	3	3	0	0	0	0	0	0	0	0	0	0	0	0	6	5	0	1	0	0	0
CADANIAG00001256	ANIA_01355	-	DMT family transporter (Eurofung)	3	1	0	2	0	0	0	6	2	4	0	0	0	0	2	0	1	1	0	0	0	5	3	2	0	0	0	0	32	12	7	13	0	0	0	48	18	14	16	0	0	0
CADANIAG00001257	ANIA_01354	-	nucleolus protein required for cell viability,putative (AFU_orthologue; AFUA_1G09320)	1	0	1	0	0	0	0	0	0	0	0	0	0	0	0	0	0	0	0	0	0	11	11	0	0	0	0	1	26	25	0	1	0	0	1	38	36	1	1	0	0	1
CADANIAG00001258	ANIA_10182	+	eukaryotic translation initiation factor 3 subunitEifCf, putative (AFU_orthologue; AFUA_1G09330)	1	0	0	1	0	0	0	1	0	0	1	0	0	0	1	1	0	0	0	0	0	0	0	0	0	0	0	0	0	0	0	0	0	0	0	3	1	0	2	0	0	0
CADANIAG00001259	ANIA_01353	-	transcription initiation factor TFIID subunit 13,putative (AFU_orthologue; AFUA_1G09350)	0	0	0	0	0	0	0	1	0	1	0	0	0	0	0	0	0	0	0	0	0	1	0	1	0	0	0	0	2	0	1	1	0	0	0	4	0	3	1	0	0	0
CADANIAG00001260	ANIA_01352	+	S-adenosylmethionine-dependent methyltransferase,putative (AFU_orthologue; AFUA_1G09360)	0	0	0	0	0	0	0	0	0	0	0	0	0	0	0	0	0	0	0	0	0	2	0	0	2	0	0	0	0	0	0	0	0	0	0	2	0	0	2	0	0	0
CADANIAG00001261	ANIA_01351	-	pentatricopeptide repeat protein (AFU_orthologue; AFUA_1G09370)	0	0	0	0	0	0	0	0	0	0	0	0	0	0	0	0	0	0	0	0	0	0	0	0	0	0	0	0	0	0	0	0	0	0	0	0	0	0	0	0	0	0
CADANIAG00001262	ANIA_01350	+	conserved hypothetical protein	0	0	0	0	0	0	0	0	0	0	0	0	0	0	0	0	0	0	0	0	0	0	0	0	0	0	0	0	0	0	0	0	0	0	0	0	0	0	0	0	0	0
CADANIAG00001263	ANIA_01349	+	R3H domain protein, putative (AFU_orthologue; AFUA_1G09400)	1	1	0	0	0	0	0	0	0	0	0	0	0	0	0	0	0	0	0	0	0	0	0	0	0	0	0	0	0	0	0	0	0	0	0	1	1	0	0	0	0	0
CADANIAG00001264	ANIA_01348	-	50S ribosomal protein L17 (AFU_orthologue; AFUA_1G09410)	1	1	0	0	0	0	0	0	0	0	0	0	0	0	1	0	1	0	0	0	0	0	0	0	0	0	0	0	5	2	3	0	0	0	0	7	3	4	0	0	0	0
CADANIAG00001265	ANIA_01347	+	conserved hypothetical protein	0	0	0	0	0	0	0	0	0	0	0	0	0	0	0	0	0	0	0	0	0	0	0	0	0	0	0	0	0	0	0	0	0	0	0	0	0	0	0	0	0	0
CADANIAG00001266	ANIA_01346	-	conserved hypothetical protein	0	0	0	0	0	0	0	0	0	0	0	0	0	0	0	0	0	0	0	0	0	0	0	0	0	0	0	0	0	0	0	0	0	0	0	0	0	0	0	0	0	0
CADANIAG00001267	ANIA_01345	+	40S ribosomal protein S23 (Broad)	0	0	0	0	0	0	0	2	0	0	2	0	0	0	1	0	0	1	0	0	0	0	0	0	0	0	0	0	0	0	0	0	0	0	0	3	0	0	3	0	0	0
CADANIAG00001268	ANIA_01344	-	translation regulator GCD7 (AFU_orthologue; AFUA_1G09450)	0	0	0	0	0	0	0	0	0	0	0	0	0	0	1	0	0	1	0	0	0	1	0	0	1	0	0	0	0	0	0	0	0	0	0	2	0	0	2	0	0	0
CADANIAG00001269	ANIA_01343	+	NIF domain protein (AFU_orthologue; AFUA_1G09460)	1	0	0	1	0	0	0	3	1	2	0	0	0	0	3	1	1	1	0	0	0	0	0	0	0	0	0	0	0	0	0	0	0	0	0	7	2	3	2	0	0	0
CADANIAG00001270	ANIA_01342	-	hypothetical alanine--glyoxylate aminotransferase (Eurofung)	5	4	1	0	0	0	0	0	0	0	0	0	0	0	3	1	2	0	0	0	0	1	1	0	0	0	0	0	6	6	0	0	0	0	0	15	12	3	0	0	0	1
CADANIAG00001271	ANIA_01341	+	vacuolar protein sorting 29, putative (AFU_orthologue; AFUA_1G09480)	0	0	0	0	0	0	0	4	0	4	0	0	0	0	1	1	0	0	0	0	0	0	0	0	0	0	0	0	13	3	8	2	0	0	0	18	4	12	2	0	0	0
CADANIAG00001272	ANIA_01340	+	RNP domain protein (AFU_orthologue; AFUA_1G09490)	0	0	0	0	0	0	0	2	0	0	2	0	0	0	0	0	0	0	0	0	0	0	0	0	0	0	0	0	12	1	5	6	0	0	1	14	1	5	8	0	0	1
CADANIAG00001273	ANIA_01339	+	ubiquitin-protein ligase (Rsp5), putative (AFU_orthologue; AFUA_1G09500)	0	0	0	0	0	0	0	0	0	0	0	0	0	0	1	0	0	1	0	0	0	3	0	0	3	0	0	0	15	0	0	15	0	0	1	19	0	0	19	0	0	1
CADANIAG00001274	ANIA_01338	+	GPI anchored serine-threonine rich protein (AFU_orthologue; AFUA_1G09510)	19	11	7	1	1	0	0	76	40	26	10	0	0	0	17	8	9	0	1	0	0	14	8	5	1	1	0	0	81	35	40	6	1	0	0	207	102	87	18	1	0	0
CADANIAG00001275	ANIA_10181	+	conserved hypothetical protein	10	0	6	4	0	0	0	0	0	0	0	0	0	0	9	0	5	4	0	0	0	0	0	0	0	0	0	0	1	1	0	0	0	0	0	20	1	11	8	0	0	0
CADANIAG00001276	ANIA_10183	+	conserved hypothetical protein	0	0	0	0	0	0	0	0	0	0	0	0	0	0	1	1	0	0	0	0	0	2	0	2	0	0	0	0	2	1	1	0	0	0	0	5	2	3	0	0	0	0
CADANIAG00001277	ANIA_01336	-	conserved hypothetical protein	0	0	0	0	0	0	0	1	0	0	1	0	0	0	1	0	0	1	0	0	0	0	0	0	0	0	0	0	0	0	0	0	0	0	0	2	0	0	2	0	0	0
CADANIAG00001278	ANIA_01335	+	protein transport protein (LST8), putative (AFU_orthologue; AFUA_1G09560)	18	1	5	12	0	0	1	6	0	1	5	0	0	0	16	0	3	13	0	0	1	4	0	1	3	0	0	0	14	0	5	9	0	0	1	58	1	15	42	0	0	1
CADANIAG00001279	ANIA_01334	-	vacuolar transporter chaperon Vtc1, putative (AFU_orthologue; AFUA_1G09540)	0	0	0	0	0	0	0	0	0	0	0	0	0	0	0	0	0	0	0	0	0	0	0	0	0	0	0	0	0	0	0	0	0	0	0	0	0	0	0	0	0	0
CADANIAG00001280	ANIA_01333	+	dynein light chain (Eurofung)	0	0	0	0	0	0	0	1	0	0	1	0	0	0	1	0	0	1	0	0	0	0	0	0	0	0	0	0	2	0	0	2	0	0	0	4	0	0	4	0	0	0
CADANIAG00001281	ANIA_01332	-	beta-1,3-exoglucosidase (Eurofung)	1	0	1	0	0	0	0	0	0	0	0	0	0	0	2	2	0	0	0	0	0	0	0	0	0	0	0	0	7	7	0	0	0	0	0	10	9	1	0	0	0	1
CADANIAG00001282	ANIA_01331	-	conserved hypothetical protein	5	5	0	0	0	0	0	6	4	2	0	0	0	0	1	1	0	0	0	0	0	5	4	0	1	0	0	0	5	1	0	4	0	0	0	22	15	2	5	0	0	0
CADANIAG00001283	ANIA_01330	+	conserved hypothetical protein	0	0	0	0	0	0	0	1	0	0	1	0	0	0	1	1	0	0	0	0	0	0	0	0	0	0	0	0	3	0	0	3	0	0	0	5	1	0	4	0	0	0
CADANIAG00001284	ANIA_01329	-	conserved hypothetical protein	2	0	1	1	0	0	0	22	7	8	7	0	0	0	4	1	1	2	0	0	0	0	0	0	0	0	0	0	4	3	0	1	0	0	0	32	11	10	11	0	0	0
CADANIAG00001285	ANIA_01328	+	N-acetyltransferase complex ARD1 subunit, putative (AFU_orthologue; AFUA_1G09600)	0	0	0	0	0	0	0	0	0	0	0	0	0	0	1	0	0	1	0	0	0	0	0	0	0	0	0	0	1	0	0	1	0	0	0	2	0	0	2	0	0	0
CADANIAG00001286	ANIA_01327	-	hypothetical protein	0	0	0	0	0	0	0	0	0	0	0	0	0	0	0	0	0	0	0	0	0	1	1	0	0	0	0	0	11	5	5	1	0	0	1	12	6	5	1	0	0	1
CADANIAG00001287	ANIA_01326	-	protein kinase family protein (AFU_orthologue; AFUA_1G09620)	1	0	1	0	0	0	0	0	0	0	0	0	0	0	0	0	0	0	0	0	0	0	0	0	0	0	0	0	0	0	0	0	0	0	0	1	0	1	0	0	0	0
CADANIAG00001288	ANIA_01325	-	PAB1 binding protein (Pbp1), putative (AFU_orthologue; AFUA_1G09630)	0	0	0	0	0	0	0	9	5	4	0	0	0	0	0	0	0	0	0	0	0	0	0	0	0	0	0	0	0	0	0	0	0	0	0	9	5	4	0	0	0	0
CADANIAG00001289	ANIA_01324	+	polarisome component BudA (Eurofung)	0	0	0	0	0	0	0	0	0	0	0	0	0	0	0	0	0	0	0	0	0	0	0	0	0	0	0	0	1	0	1	0	0	0	0	1	0	1	0	0	0	0
CADANIAG00001290	ANIA_01323	-	conserved hypothetical protein	2	1	0	1	0	0	0	1	0	0	1	0	0	0	3	0	3	0	0	0	0	0	0	0	0	0	0	0	9	2	3	4	0	0	0	15	3	6	6	0	0	0
CADANIAG00001291	ANIA_01322	-	dynamin family GTPase, putative (AFU_orthologue; AFUA_4G14300)	0	0	0	0	0	0	0	0	0	0	0	0	0	0	0	0	0	0	0	0	0	3	3	0	0	0	0	0	5	3	2	0	0	0	0	8	6	2	0	0	0	0
CADANIAG00001292	ANIA_11300	-	hypothetical protein	1	1	0	0	0	0	0	1	0	0	1	0	0	0	1	1	0	0	0	0	0	2	0	0	2	0	0	0	4	1	1	2	0	0	0	9	3	1	5	0	0	0
CADANIAG00001293	ANIA_01321	+	conserved hypothetical protein	0	0	0	0	0	0	0	0	0	0	0	0	0	0	0	0	0	0	0	0	0	0	0	0	0	0	0	0	0	0	0	0	0	0	0	0	0	0	0	0	0	0
CADANIAG00001294	ANIA_01320	-	conserved hypothetical protein	0	0	0	0	0	0	0	0	0	0	0	0	0	0	0	0	0	0	0	0	0	0	0	0	0	0	0	0	0	0	0	0	0	0	0	0	0	0	0	0	0	0
CADANIAG00001295	ANIA_01319	+	snRNP and snoRNP protein (Snu13), putative (AFU_orthologue; AFUA_2G05950)	0	0	0	0	0	0	0	0	0	0	0	0	0	0	0	0	0	0	0	0	0	0	0	0	0	0	0	0	0	0	0	0	0	0	0	0	0	0	0	0	0	0
CADANIAG00001296	ANIA_01318	-	conserved hypothetical protein	0	0	0	0	0	0	0	0	0	0	0	0	0	0	0	0	0	0	0	0	0	1	1	0	0	0	0	0	2	2	0	0	0	0	0	3	3	0	0	0	0	0
CADANIAG00001297	ANIA_01317	+	conserved hypothetical protein	0	0	0	0	0	0	0	0	0	0	0	0	0	0	0	0	0	0	0	0	0	0	0	0	0	0	0	0	0	0	0	0	0	0	0	0	0	0	0	0	0	0
CADANIAG00001298	ANIA_01316	-	conserved hypothetical protein	0	0	0	0	0	0	0	0	0	0	0	0	0	0	0	0	0	0	0	0	0	0	0	0	0	0	0	0	0	0	0	0	0	0	0	0	0	0	0	0	0	0
CADANIAG00001299	ANIA_01315	+	conserved hypothetical protein	0	0	0	0	0	0	0	0	0	0	0	0	0	0	0	0	0	0	0	0	0	0	0	0	0	0	0	0	0	0	0	0	0	0	0	0	0	0	0	0	0	0
CADANIAG00001300	ANIA_01314	+	conserved hypothetical protein	0	0	0	0	0	0	0	0	0	0	0	0	0	0	0	0	0	0	0	0	0	0	0	0	0	0	0	0	0	0	0	0	0	0	0	0	0	0	0	0	0	0
CADANIAG00001301	ANIA_01313	+	conserved hypothetical protein	0	0	0	0	0	0	0	0	0	0	0	0	0	0	0	0	0	0	0	0	0	0	0	0	0	0	0	0	0	0	0	0	0	0	0	0	0	0	0	0	0	0
CADANIAG00001302	ANIA_01312	-	conserved hypothetical protein	0	0	0	0	0	0	0	0	0	0	0	0	0	0	0	0	0	0	0	0	0	0	0	0	0	0	0	0	0	0	0	0	0	0	0	0	0	0	0	0	0	0
CADANIAG00001303	ANIA_01311	-	conserved hypothetical protein	1	0	0	1	0	0	0	0	0	0	0	0	0	0	1	0	0	1	0	0	0	0	0	0	0	0	0	0	0	0	0	0	0	0	0	2	0	0	2	0	0	0
CADANIAG00001304	ANIA_01310	+	conserved hypothetical protein	0	0	0	0	0	0	0	0	0	0	0	0	0	0	3	2	0	1	0	0	0	0	0	0	0	0	0	0	0	0	0	0	0	0	0	3	2	0	1	0	0	0
CADANIAG00001305	ANIA_01309	+	dynamin GTPase, putative (AFU_orthologue; AFUA_7G08580)	0	0	0	0	0	0	0	0	0	0	0	0	0	0	0	0	0	0	0	0	0	0	0	0	0	0	0	0	6	0	0	6	0	0	0	6	0	0	6	0	0	0
CADANIAG00001306	ANIA_01308	-	conserved hypothetical protein	0	0	0	0	0	0	0	0	0	0	0	0	0	0	0	0	0	0	0	0	0	0	0	0	0	0	0	0	1	0	1	0	0	0	0	1	0	1	0	0	0	0
CADANIAG00001307	ANIA_01307	+	conserved hypothetical protein	0	0	0	0	0	0	0	0	0	0	0	0	0	0	0	0	0	0	0	0	0	0	0	0	0	0	0	0	0	0	0	0	0	0	0	0	0	0	0	0	0	0
CADANIAG00001308	ANIA_01306	-	conserved hypothetical protein similar to gelsolin (Eurofung)	0	0	0	0	0	0	0	0	0	0	0	0	0	0	0	0	0	0	0	0	0	0	0	0	0	0	0	0	0	0	0	0	0	0	0	0	0	0	0	0	0	0
CADANIAG00001309	ANIA_01305	+	conserved hypothetical protein	1	1	0	0	0	0	0	1	0	0	1	0	0	0	0	0	0	0	0	0	0	0	0	0	0	0	0	0	1	0	0	1	0	0	0	3	1	0	2	0	0	0
CADANIAG00001310	ANIA_01304	+	conserved hypothetical protein	4	0	0	4	0	0	0	2	0	0	2	0	0	0	6	0	0	6	0	0	0	0	0	0	0	0	0	0	1	0	0	1	0	0	0	13	0	0	13	0	0	1
CADANIAG00001311	ANIA_01302	+	conserved hypothetical protein	0	0	0	0	0	0	0	0	0	0	0	0	0	0	0	0	0	0	0	0	0	0	0	0	0	0	0	0	0	0	0	0	0	0	0	0	0	0	0	0	0	0
CADANIAG00001312	ANIA_09516	-	Putative Zn(II)2Cys6 transcription factor (Eurofung)	0	0	0	0	0	0	0	0	0	0	0	0	0	0	0	0	0	0	0	0	0	0	0	0	0	0	0	0	0	0	0	0	0	0	0	0	0	0	0	0	0	0
CADANIAG00001313	ANIA_01301	+	conserved hypothetical protein	2	0	1	1	0	0	0	2	0	0	2	0	0	0	1	0	0	1	0	0	0	0	0	0	0	0	0	0	1	0	0	1	0	0	0	6	0	1	5	0	0	0
CADANIAG00001314	ANIA_11299	+	hypothetical protein	0	0	0	0	0	0	0	0	0	0	0	0	0	0	0	0	0	0	0	0	0	0	0	0	0	0	0	0	0	0	0	0	0	0	0	0	0	0	0	0	0	0
CADANIAG00001315	ANIA_01300	+	short chain dehydrogenase/reductase familyoxidoreductase (JCVI)	0	0	0	0	0	0	0	0	0	0	0	0	0	0	0	0	0	0	0	0	0	0	0	0	0	0	0	0	0	0	0	0	0	0	0	0	0	0	0	0	0	0
CADANIAG00001316	ANIA_10180	+	conserved hypothetical protein	39	13	9	17	0	0	0	46	14	20	12	0	0	0	31	5	12	14	0	0	0	39	13	13	13	0	0	0	122	25	43	54	0	0	0	277	70	97	110	0	0	0
CADANIAG00001317	ANIA_10179	+	GPI anchored protein, putative (AFU_orthologue; AFUA_1G09650)	0	0	0	0	0	0	0	0	0	0	0	0	0	0	0	0	0	0	0	0	0	0	0	0	0	0	0	0	0	0	0	0	0	0	0	0	0	0	0	0	0	0
CADANIAG00001318	ANIA_10172	+	mitochondrial 2-oxodicarboxylate carrier protein,putative (AFU_orthologue; AFUA_1G09660)	0	0	0	0	0	0	0	0	0	0	0	0	0	0	3	1	2	0	0	0	0	0	0	0	0	0	0	0	2	1	0	1	0	0	0	5	2	2	1	0	0	0
CADANIAG00001319	ANIA_01298	-	putative bHLH transcription factor similar to GlcDgamma (Eurofung)	0	0	0	0	0	0	0	1	0	0	1	0	0	0	0	0	0	0	0	0	0	1	1	0	0	0	0	0	1	0	0	1	0	0	0	3	1	0	2	0	0	0
CADANIAG00001320	ANIA_01297	+	Golgi traffic protein SFT2, putative (AFU_orthologue; AFUA_1G09680)	0	0	0	0	0	0	0	1	0	1	0	0	0	0	0	0	0	0	0	0	0	0	0	0	0	0	0	0	2	0	0	2	0	0	0	3	0	1	2	0	0	0
CADANIAG00001321	ANIA_01296	-	tRNA ligase (Eurofung)	1	0	1	0	0	0	0	0	0	0	0	0	0	0	1	1	0	0	0	0	0	7	3	3	1	0	0	0	161	110	46	5	0	0	1	170	114	50	6	0	0	1
CADANIAG00001322	ANIA_01295	+	ankyrin repeat protein (AFU_orthologue; AFUA_1G09700)	0	0	0	0	0	0	0	0	0	0	0	0	0	0	0	0	0	0	0	0	0	1	1	0	0	0	0	0	9	3	4	2	0	0	0	10	4	4	2	0	0	0
CADANIAG00001323	ANIA_01294	+	conserved hypothetical protein	0	0	0	0	0	0	0	0	0	0	0	0	0	0	1	1	0	0	0	0	0	0	0	0	0	0	0	0	0	0	0	0	0	0	0	1	1	0	0	0	0	0
CADANIAG00001324	ANIA_01293	+	conserved hypothetical protein	1	1	0	0	0	0	0	1	0	0	1	0	0	0	0	0	0	0	0	0	0	0	0	0	0	0	0	0	0	0	0	0	0	0	0	2	1	0	1	0	0	0
CADANIAG00001325	ANIA_01292	-	PAP2 domain protein (AFU_orthologue; AFUA_1G09730)	85	82	3	0	0	0	1	71	69	2	0	0	0	1	62	60	2	0	0	0	1	146	138	8	0	0	0	1	188	179	9	0	0	0	1	552	528	24	0	0	0	1
CADANIAG00001326	ANIA_01291	-	DUF636 domain protein (AFU_orthologue; AFUA_1G09754)	4	2	1	1	0	0	0	2	1	1	0	0	0	0	4	2	1	1	0	0	0	3	3	0	0	0	0	0	11	5	5	1	0	0	1	24	13	8	3	0	0	0
CADANIAG00001327	ANIA_10178	+	cytochrome c oxidase assembly protein Cox19,putative (AFU_orthologue; AFUA_1G09757)	1	0	0	1	0	0	0	0	0	0	0	0	0	0	0	0	0	0	0	0	0	0	0	0	0	0	0	0	0	0	0	0	0	0	0	1	0	0	1	0	0	0
CADANIAG00001328	ANIA_01290	-	potassium ion/proton antiporter (Eurofung)	0	0	0	0	0	0	0	0	0	0	0	0	0	0	0	0	0	0	0	0	0	0	0	0	0	0	0	0	0	0	0	0	0	0	0	0	0	0	0	0	0	0
CADANIAG00001329	ANIA_10171	+	UPF0171 domain protein (AFU_orthologue; AFUA_1G09760)	88	0	16	72	0	0	1	48	0	14	34	0	0	1	83	0	15	68	0	0	1	19	0	3	16	0	0	1	0	0	0	0	0	0	0	238	0	48	190	0	0	1
CADANIAG00001330	ANIA_10176	+	hypothetical protein	2	1	1	0	0	0	0	0	0	0	0	0	0	0	5	3	1	1	0	0	0	1	1	0	0	0	0	0	9	8	0	1	0	0	0	17	13	2	2	0	0	0
CADANIAG00001331	ANIA_11298	-	hypothetical protein	193	34	82	77	0	0	0	176	32	66	78	0	0	0	190	25	66	99	0	0	0	194	32	66	96	0	0	0	422	64	144	214	0	0	0	1175	187	424	564	0	0	0
CADANIAG00001332	ANIA_01288	+	La domain family (AFU_orthologue; AFUA_1G09770)	0	0	0	0	0	0	0	0	0	0	0	0	0	0	0	0	0	0	0	0	0	0	0	0	0	0	0	0	1	0	1	0	0	0	0	1	0	1	0	0	0	0
CADANIAG00001333	ANIA_01287	+	stomatin family protein (AFU_orthologue; AFUA_1G09780)	0	0	0	0	0	0	0	2	0	0	2	0	0	0	2	0	1	1	0	0	0	0	0	0	0	0	0	0	1	1	0	0	0	0	0	5	1	1	3	0	0	0
CADANIAG00001334	ANIA_01286	+	histone transcription corepressor Hir1, putative (Eurofung)	30	29	1	0	1	0	0	35	35	0	0	1	0	0	28	26	2	0	1	0	0	5	5	0	0	0	0	0	0	0	0	0	0	0	0	98	95	3	0	1	0	0
CADANIAG00001335	ANIA_01285	+	beta-1,4-endoglucanase (Eurofung)	64	26	25	13	0	0	0	42	14	12	16	0	0	0	87	35	42	10	0	0	0	30	7	14	9	0	0	0	79	32	34	13	0	0	0	302	114	127	61	0	0	0
CADANIAG00001336	ANIA_10170	+	GTP-binding protein YchF (AFU_orthologue; AFUA_1G09800)	1	1	0	0	0	0	0	0	0	0	0	0	0	0	1	1	0	0	0	0	0	1	1	0	0	0	0	0	0	0	0	0	0	0	0	3	3	0	0	0	0	0
CADANIAG00001337	ANIA_10175	+	PUA RNA binding domain protein, putative (AFU_orthologue; AFUA_1G09810)	1	0	1	0	0	0	0	0	0	0	0	0	0	0	0	0	0	0	0	0	0	0	0	0	0	0	0	0	0	0	0	0	0	0	0	1	0	1	0	0	0	0
CADANIAG00001338	ANIA_01283	-	DUF1339 domain protein (AFU_orthologue; AFUA_1G09820)	1	0	1	0	0	0	0	10	2	1	7	0	0	0	1	0	0	1	0	0	0	1	0	0	1	0	0	0	4	0	0	4	0	0	0	17	2	2	13	0	0	0
CADANIAG00001339	ANIA_01282	+	glutamine-rich cytoplasmic protein (Eurofung)	324	0	29	295	0	0	1	283	1	26	256	0	0	1	244	0	16	228	0	0	1	527	1	70	456	0	0	1	562	0	96	466	0	0	1	1940	2	237	1701	0	0	1
CADANIAG00001340	ANIA_01281	-	mitochondrial inner membrane translocase subunitTIM44, putative (AFU_orthologue; AFUA_1G09840)	19	19	0	0	0	0	1	14	14	0	0	0	0	1	10	10	0	0	0	0	1	41	41	0	0	0	0	1	66	66	0	0	0	0	1	150	150	0	0	0	0	1
CADANIAG00001341	ANIA_01280	+	VPS9 domain protein, putative (AFU_orthologue; AFUA_1G09870)	4	4	0	0	0	0	0	3	3	0	0	0	0	0	0	0	0	0	0	0	0	0	0	0	0	0	0	0	4	3	0	1	0	0	0	11	10	0	1	1	0	0
CADANIAG00001342	ANIA_01279	-	conserved hypothetical protein	0	0	0	0	0	0	0	0	0	0	0	0	0	0	0	0	0	0	0	0	0	0	0	0	0	0	0	0	1	0	0	1	0	0	0	1	0	0	1	0	0	0
CADANIAG00001343	ANIA_01278	+	conserved hypothetical protein	0	0	0	0	0	0	0	0	0	0	0	0	0	0	0	0	0	0	0	0	0	0	0	0	0	0	0	0	0	0	0	0	0	0	0	0	0	0	0	0	0	0
CADANIAG00001344	ANIA_01277	-	alpha-arabinofuranosidase (Eurofung)	0	0	0	0	0	0	0	5	4	1	0	0	0	0	1	1	0	0	0	0	0	4	4	0	0	0	0	0	27	24	3	0	0	0	1	37	33	4	0	0	0	1
CADANIAG00001345	ANIA_01276	+	MFS sugar transporter, putative (AFU_orthologue; AFUA_1G09910)	8	0	0	8	0	0	0	1	0	0	1	0	0	0	1	0	0	1	0	0	0	7	0	0	7	0	0	0	22	2	0	20	0	0	1	39	2	0	37	0	0	1
CADANIAG00001346	ANIA_01275	-	conserved hypothetical protein	16	4	9	3	0	0	0	2	1	1	0	0	0	0	5	2	1	2	0	0	0	2	0	2	0	0	0	0	2	0	2	0	0	0	0	27	7	15	5	0	0	0
CADANIAG00001347	ANIA_01274	+	conserved aldo-keto oxidoreductase, NADPH-dependent (Eurofung)	0	0	0	0	0	0	0	0	0	0	0	0	0	0	0	0	0	0	0	0	0	0	0	0	0	0	0	0	1	0	0	1	0	0	0	1	0	0	1	0	0	0
CADANIAG00001348	ANIA_01273	+	cellobiohydrolase (nonreducing end) (Eurofung)	40	12	16	12	0	0	0	40	12	17	11	0	0	0	37	7	19	11	0	0	0	60	14	32	14	0	0	0	260	73	98	89	0	0	0	437	118	182	137	0	0	0
CADANIAG00001349	ANIA_01272	+	beta' regulatory subunit of casein kinase 2 (Eurofung)	1	0	0	1	0	0	0	0	0	0	0	0	0	0	1	0	0	1	0	0	0	4	0	0	4	0	0	0	4	0	0	4	0	0	0	10	0	0	10	0	0	1
CADANIAG00001350	ANIA_01271	-	conserved hypothetical protein	0	0	0	0	0	0	0	0	0	0	0	0	0	0	0	0	0	0	0	0	0	0	0	0	0	0	0	0	0	0	0	0	0	0	0	0	0	0	0	0	0	0
CADANIAG00001351	ANIA_01270	+	eukaryotic translation initiation factor 3 subunitEifCh, putative (AFU_orthologue; AFUA_1G09970)	0	0	0	0	0	0	0	0	0	0	0	0	0	0	0	0	0	0	0	0	0	0	0	0	0	0	0	0	0	0	0	0	0	0	0	0	0	0	0	0	0	0
CADANIAG00001352	ANIA_11297	+	hypothetical protein	0	0	0	0	0	0	0	1	0	0	1	0	0	0	0	0	0	0	0	0	0	0	0	0	0	0	0	0	0	0	0	0	0	0	0	1	0	0	1	0	0	0
CADANIAG00001353	ANIA_01269	+	mitochondrial carrier protein, putative (AFU_orthologue; AFUA_1G09980)	4	1	0	3	0	0	0	0	0	0	0	0	0	0	2	1	1	0	0	0	0	3	0	2	1	0	0	0	5	1	1	3	0	0	0	14	3	4	7	0	0	0
CADANIAG00001354	ANIA_01268	-	hypothetical protein	2	0	1	1	0	0	0	4	0	4	0	0	0	0	2	0	0	2	0	0	0	14	0	10	4	0	0	0	50	1	25	24	1	0	0	72	1	40	31	1	0	0
CADANIAG00001355	ANIA_01267	-	HMG box protein, putative (AFU_orthologue; AFUA_1G10040)	2	2	0	0	0	0	0	4	2	1	1	0	0	0	5	4	0	1	0	0	0	2	2	0	0	0	0	0	12	5	5	2	0	0	0	25	15	6	4	0	0	0
CADANIAG00001356	ANIA_01266	+	DEAD/DEAH box RNA helicase (AFU_orthologue; AFUA_1G10050)	2	0	0	2	0	0	0	1	0	0	1	0	0	0	3	0	0	3	0	0	0	4	0	2	2	0	0	0	2	0	0	2	0	0	0	12	0	2	10	0	0	1
CADANIAG00001357	ANIA_01265	+	C2H2 transcription factor, putative (AFU_orthologue; AFUA_1G10080)	0	0	0	0	0	0	0	2	0	0	2	0	0	0	0	0	0	0	0	0	0	0	0	0	0	0	0	0	0	0	0	0	0	0	0	2	0	0	2	0	0	0
CADANIAG00001358	ANIA_10174	-	conserved hypothetical protein	0	0	0	0	0	0	0	0	0	0	0	0	0	0	0	0	0	0	0	0	0	0	0	0	0	0	0	0	0	0	0	0	0	0	0	0	0	0	0	0	0	0
CADANIAG00001359	ANIA_10169	-	3-oxoacyl-(acyl-carrier-protein) reductase (AFU_orthologue; AFUA_1G10100)	6	2	1	3	0	0	0	14	8	3	3	0	0	0	3	0	3	0	0	0	0	22	5	8	9	0	0	0	45	16	12	17	0	0	0	90	31	27	32	0	0	0
CADANIAG00001360	ANIA_01263	-	S-adenosyl-L-homocysteine hydrolase (Eurofung)	0	0	0	0	0	0	0	0	0	0	0	0	0	0	0	0	0	0	0	0	0	0	0	0	0	0	0	0	0	0	0	0	0	0	0	0	0	0	0	0	0	0
CADANIAG00001361	ANIA_01262	-	conserved hypothetical protein	19	0	1	18	1	0	0	1	0	0	1	0	0	0	18	1	0	17	1	0	0	4	0	3	1	0	0	0	35	8	13	14	0	0	0	77	9	17	51	0	0	0
CADANIAG00001362	ANIA_01261	-	conserved hypothetical protein	2	1	1	0	0	0	0	0	0	0	0	0	0	0	0	0	0	0	0	0	0	2	0	0	2	0	0	0	23	3	5	15	0	0	0	27	4	6	17	0	0	0
CADANIAG00001363	ANIA_01260	-	pre-mRNA splicing factor (Prp31), putative (AFU_orthologue; AFUA_1G10190)	0	0	0	0	0	0	0	0	0	0	0	0	0	0	1	1	0	0	0	0	0	0	0	0	0	0	0	0	1	0	0	1	0	0	0	2	1	0	1	0	0	0
CADANIAG00001364	ANIA_01259	+	cell cycle control protein (Cwf4), putative (AFU_orthologue; AFUA_1G10200)	2	0	1	1	0	0	0	0	0	0	0	0	0	0	1	0	0	1	0	0	0	2	0	0	2	0	0	0	4	0	2	2	0	0	0	9	0	3	6	0	0	0
CADANIAG00001365	ANIA_01258	+	conserved hypothetical protein	2	2	0	0	0	0	0	1	1	0	0	0	0	0	0	0	0	0	0	0	0	27	24	3	0	1	0	0	38	36	2	0	1	0	0	68	63	5	0	1	0	0
CADANIAG00001366	ANIA_01257	+	glycosyl transferase family protein (AFU_orthologue; AFUA_8G01730)	0	0	0	0	0	0	0	0	0	0	0	0	0	0	1	0	1	0	0	0	0	8	0	2	6	0	0	0	8	0	2	6	0	0	0	17	0	5	12	0	0	1
CADANIAG00001367	ANIA_01256	-	RNase L inhibitor of the ABC superfamily, putative (AFU_orthologue; AFUA_1G10310)	0	0	0	0	0	0	0	0	0	0	0	0	0	0	0	0	0	0	0	0	0	0	0	0	0	0	0	0	4	2	2	0	0	0	0	4	2	2	0	0	0	0
CADANIAG00001368	ANIA_01255	+	chromodomain helicase (Chd1), putative (AFU_orthologue; AFUA_1G10290)	4	4	0	0	0	0	0	3	3	0	0	0	0	0	0	0	0	0	0	0	0	0	0	0	0	0	0	0	0	0	0	0	0	0	0	7	7	0	0	0	0	0
CADANIAG00001369	ANIA_01254	-	C2H2 finger domain protein (Gli3), putative (AFU_orthologue; AFUA_1G10280)	1	0	0	1	0	0	0	0	0	0	0	0	0	0	0	0	0	0	0	0	0	1	0	1	0	0	0	0	2	0	0	2	0	0	0	4	0	1	3	0	0	0
CADANIAG00001370	ANIA_01253	-	conserved hypothetical protein	1	1	0	0	0	0	0	0	0	0	0	0	0	0	0	0	0	0	0	0	0	0	0	0	0	0	0	0	0	0	0	0	0	0	0	1	1	0	0	0	0	0
CADANIAG00001371	ANIA_01252	+	conserved hypothetical protein	8	4	2	2	0	0	0	8	4	2	2	0	0	0	2	1	1	0	0	0	0	13	9	3	1	1	0	0	26	21	3	2	1	0	0	57	39	11	7	0	0	0
CADANIAG00001372	ANIA_01251	+	C2H2 transcription factor (Egr2), putative (AFU_orthologue; AFUA_1G10230)	49	18	16	15	0	0	0	38	16	14	8	0	0	0	56	9	17	30	0	0	0	9	4	2	3	0	0	0	57	13	21	23	0	0	0	209	60	70	79	0	0	0
CADANIAG00001373	ANIA_01250	+	hypothetical protein	5	0	1	4	0	0	0	1	0	0	1	0	0	0	9	1	3	5	0	0	0	1	1	0	0	0	0	0	0	0	0	0	0	0	0	16	2	4	10	0	0	0
CADANIAG00001374	ANIA_01249	-	formin binding protein (FNB3), putative (AFU_orthologue; AFUA_1G10320)	14	11	3	0	0	0	1	4	4	0	0	0	0	0	8	7	1	0	0	0	0	4	3	1	0	0	0	0	8	4	1	3	0	0	0	38	29	6	3	0	0	1
CADANIAG00001375	ANIA_01248	+	conserved hypothetical protein	2	2	0	0	0	0	0	2	2	0	0	0	0	0	6	6	0	0	0	0	0	2	0	0	2	0	0	0	2	0	2	0	0	0	0	14	10	2	2	0	0	0
CADANIAG00001376	ANIA_01247	+	integral membrane protein, Mpv17/PMP22 family,putative (AFU_orthologue; AFUA_1G10340)	28	0	8	20	0	0	1	25	0	4	21	0	0	1	31	0	7	24	0	0	1	14	0	1	13	0	0	1	25	0	4	21	0	0	1	123	0	24	99	0	0	1
CADANIAG00001377	ANIA_01246	+	phosphoglycerate kinase (Eurofung)	0	0	0	0	0	0	0	1	0	1	0	0	0	0	0	0	0	0	0	0	0	1	0	0	1	0	0	0	1	1	0	0	0	0	0	3	1	1	1	0	0	0
CADANIAG00001378	ANIA_01245	-	26 proteasome complex subunit Sem1, putative (AFU_orthologue; AFUA_1G10355)	3	3	0	0	0	0	0	1	1	0	0	0	0	0	4	3	1	0	0	0	0	1	1	0	0	0	0	0	1	1	0	0	0	0	0	10	9	1	0	0	0	1
CADANIAG00001379	ANIA_01244	+	conserved hypothetical protein	4	0	2	2	0	0	0	40	0	14	26	0	0	1	9	0	3	6	0	0	0	4	0	1	3	0	0	0	1	0	1	0	0	0	0	58	0	21	37	0	0	1
CADANIAG00001380	ANIA_01243	+	MFS multidrug transporter, putative (AFU_orthologue; AFUA_1G10370)	0	0	0	0	0	0	0	0	0	0	0	0	0	0	0	0	0	0	0	0	0	0	0	0	0	0	0	0	1	1	0	0	0	0	0	1	1	0	0	0	0	0
CADANIAG00001381	ANIA_01242	-	nonribosomal peptide synthase, putative (Eurofung)	2	2	0	0	0	0	0	1	0	1	0	0	0	0	0	0	0	0	0	0	0	0	0	0	0	0	0	0	1	0	0	1	0	0	0	4	2	1	1	0	0	0
CADANIAG00001382	ANIA_01241	+	conserved hypothetical protein	0	0	0	0	0	0	0	0	0	0	0	0	0	0	0	0	0	0	0	0	0	0	0	0	0	0	0	0	1	1	0	0	0	0	0	1	1	0	0	0	0	0
CADANIAG00001383	ANIA_01240	+	ABC multidrug transporter (Eurofung)	0	0	0	0	0	0	0	1	1	0	0	0	0	0	0	0	0	0	0	0	0	0	0	0	0	0	0	0	0	0	0	0	0	0	0	1	1	0	0	0	0	0
CADANIAG00001384	ANIA_01239	-	DUF218 domain protein (AFU_orthologue; AFUA_7G01750)	1	1	0	0	0	0	0	1	0	0	1	0	0	0	1	0	1	0	0	0	0	0	0	0	0	0	0	0	8	4	2	2	0	0	0	11	5	3	3	0	0	0
CADANIAG00001385	ANIA_01238	-	Nuclear pore complex protein An-Nup120 (Eurofung)	3	0	1	2	0	0	0	0	0	0	0	0	0	0	0	0	0	0	0	0	0	0	0	0	0	0	0	0	1	1	0	0	0	0	0	4	1	1	2	0	0	0
CADANIAG00001386	ANIA_01237	-	hypothetical protein similar to uvsC (Eurofung)	0	0	0	0	0	0	0	0	0	0	0	0	0	0	0	0	0	0	0	0	0	1	1	0	0	0	0	0	0	0	0	0	0	0	0	1	1	0	0	0	0	0
CADANIAG00001387	ANIA_01236	-	conserved hypothetical protein	54	34	20	0	0	0	1	34	17	17	0	0	0	1	38	22	16	0	0	0	1	57	32	25	0	0	0	1	215	104	110	1	0	0	1	398	209	188	1	0	0	1
CADANIAG00001388	ANIA_10168	+	conserved hypothetical protein	1	0	1	0	0	0	0	2	0	2	0	0	0	0	0	0	0	0	0	0	0	2	1	1	0	0	0	0	22	11	9	2	1	0	0	27	12	13	2	1	0	0
CADANIAG00001389	ANIA_10173	+	conserved hypothetical protein	0	0	0	0	0	0	0	0	0	0	0	0	0	0	1	0	0	1	0	0	0	8	1	3	4	0	0	0	14	0	4	10	0	0	1	23	1	7	15	0	0	1
CADANIAG00001390	ANIA_01234	-	hypothetical protein	0	0	0	0	0	0	0	0	0	0	0	0	0	0	0	0	0	0	0	0	0	0	0	0	0	0	0	0	0	0	0	0	0	0	0	0	0	0	0	0	0	0
CADANIAG00001391	ANIA_01233	-	conserved hypothetical protein	5	1	0	4	0	0	0	0	0	0	0	0	0	0	2	0	0	2	0	0	0	7	2	0	5	0	0	0	4	0	0	4	0	0	0	18	3	0	15	0	0	0
CADANIAG00001392	ANIA_01232	-	Putative Zn(II)2Cys6 transcription factor (Eurofung)	0	0	0	0	0	0	0	0	0	0	0	0	0	0	0	0	0	0	0	0	0	1	1	0	0	0	0	0	0	0	0	0	0	0	0	1	1	0	0	0	0	0
CADANIAG00001393	ANIA_01231	-	DNA polymerase POL4, putative (AFU_orthologue; AFUA_1G10480)	0	0	0	0	0	0	0	0	0	0	0	0	0	0	1	0	0	1	0	0	0	1	0	1	0	0	0	0	24	0	0	24	1	0	0	26	0	1	25	1	0	0
CADANIAG00001394	ANIA_01230	+	F1F0 ATP synthase assembly protein Atp10, putative (AFU_orthologue; AFUA_1G10490)	27	0	1	26	0	0	1	17	0	0	17	0	0	1	21	0	0	21	0	0	1	33	0	0	33	0	0	1	59	0	0	59	0	0	1	157	0	1	156	0	0	1
CADANIAG00001395	ANIA_01229	-	Putative protein transport protein GOS1 (Golgi SNAREprotein 1) (Eurofung)	1	0	0	1	0	0	0	0	0	0	0	0	0	0	1	1	0	0	0	0	0	0	0	0	0	0	0	0	1	1	0	0	0	0	0	3	2	0	1	0	0	0
CADANIAG00001396	ANIA_01228	+	60S ribosomal protein L35 (AFU_orthologue; AFUA_1G10510)	4	4	0	0	0	0	0	1	1	0	0	0	0	0	3	3	0	0	0	0	0	0	0	0	0	0	0	0	1	1	0	0	0	0	0	9	9	0	0	0	0	0
CADANIAG00001397	ANIA_01227	-	RNA polymerase II Mediator complex subunit Sin4,putative (AFU_orthologue; AFUA_1G10525)	1	1	0	0	0	0	0	1	1	0	0	0	0	0	1	1	0	0	0	0	0	0	0	0	0	0	0	0	3	3	0	0	0	0	0	6	6	0	0	0	0	0
CADANIAG00001398	ANIA_01226	+	SIR2 family histone deacetylase (Hst4), putative (AFU_orthologue; AFUA_1G10540)	0	0	0	0	0	0	0	0	0	0	0	0	0	0	0	0	0	0	0	0	0	0	0	0	0	0	0	0	0	0	0	0	0	0	0	0	0	0	0	0	0	0
CADANIAG00001399	ANIA_01225	-	CBF/NF-Y family transcription factor, putative (AFU_orthologue; AFUA_1G10550)	4	4	0	0	0	0	0	9	9	0	0	0	0	0	10	10	0	0	0	0	1	24	24	0	0	0	0	1	18	17	0	1	0	0	1	65	64	0	1	0	0	1
CADANIAG00001400	ANIA_01224	+	conserved hypothetical protein	0	0	0	0	0	0	0	0	0	0	0	0	0	0	0	0	0	0	0	0	0	0	0	0	0	0	0	0	0	0	0	0	0	0	0	0	0	0	0	0	0	0
CADANIAG00001401	ANIA_01223	-	ATP binding protein, putative (AFU_orthologue; AFUA_1G10640)	8	8	0	0	0	0	0	4	4	0	0	0	0	0	7	7	0	0	0	0	0	26	25	1	0	0	0	1	30	30	0	0	0	0	1	75	74	1	0	0	0	1
CADANIAG00001402	ANIA_01222	+	hypothetical protein similar to S-adenosylmethioninesynthetase (Eurofung)	0	0	0	0	0	0	0	0	0	0	0	0	0	0	0	0	0	0	0	0	0	0	0	0	0	0	0	0	0	0	0	0	0	0	0	0	0	0	0	0	0	0
CADANIAG00001403	ANIA_01221	+	conserved hypothetical protein	1	0	1	0	0	0	0	1	0	1	0	0	0	0	0	0	0	0	0	0	0	0	0	0	0	0	0	0	2	0	2	0	0	0	0	4	0	4	0	0	0	0
CADANIAG00001404	ANIA_01220	-	hypothetical protein	0	0	0	0	0	0	0	1	0	0	1	0	0	0	2	0	2	0	0	0	0	0	0	0	0	0	0	0	0	0	0	0	0	0	0	3	0	2	1	0	0	0
CADANIAG00001405	ANIA_01219	+	nuclear localization protein, putative (AFU_orthologue; AFUA_1G10600)	0	0	0	0	0	0	0	0	0	0	0	0	0	0	0	0	0	0	0	0	0	0	0	0	0	0	0	0	0	0	0	0	0	0	0	0	0	0	0	0	0	0
CADANIAG00001406	ANIA_01218	-	GPI anchored protein, putative (AFU_orthologue; AFUA_1G10590)	5	0	1	4	0	0	0	1	0	1	0	0	0	0	2	0	0	2	0	0	0	7	0	0	7	0	0	0	10	0	2	8	1	0	0	25	0	4	21	1	0	0
CADANIAG00001407	ANIA_01217	-	homeobox transcription factor, putative (AFU_orthologue; AFUA_1G10580)	0	0	0	0	0	0	0	5	0	0	5	0	0	0	1	1	0	0	0	0	0	0	0	0	0	0	0	0	0	0	0	0	0	0	0	6	1	0	5	0	0	0
CADANIAG00001408	ANIA_10177	-	hypothetical protein	64	10	16	38	0	0	0	88	20	23	45	0	0	0	112	21	29	62	0	0	0	112	12	26	74	0	0	0	100	15	20	65	0	0	0	476	78	114	284	0	0	0
CADANIAG00001409	ANIA_01216	-	hypothetical protein similar to glycerol-3-phosphatephosphatase (Eurofung)	20	13	4	3	0	0	0	25	15	5	5	0	0	0	23	14	7	2	0	0	1	46	25	10	11	0	0	0	248	107	98	43	0	0	0	362	174	124	64	0	0	0
CADANIAG00001410	ANIA_01215	+	GTP binding protein, putative (AFU_orthologue; AFUA_1G10560)	2	0	0	2	0	0	0	4	1	2	1	0	0	0	0	0	0	0	0	0	0	0	0	0	0	0	0	0	58	26	11	21	0	0	0	64	27	13	24	0	0	0
CADANIAG00001411	ANIA_01214	-	hypothetical protein	0	0	0	0	0	0	0	0	0	0	0	0	0	0	2	0	2	0	0	0	0	0	0	0	0	0	0	0	30	0	15	15	1	0	0	32	0	17	15	1	0	0
CADANIAG00001412	ANIA_01213	-	conserved hypothetical protein	1	0	0	1	0	0	0	3	1	1	1	0	0	0	0	0	0	0	0	0	0	2	0	1	1	0	0	0	4	2	0	2	0	0	0	10	3	2	5	0	0	0
CADANIAG00001413	ANIA_01211	-	Vacuolar ATP synthase subunit H, putative (AFU_orthologue; AFUA_1G10670)	0	0	0	0	0	0	0	0	0	0	0	0	0	0	0	0	0	0	0	0	0	0	0	0	0	0	0	0	0	0	0	0	0	0	0	0	0	0	0	0	0	0
CADANIAG00001414	ANIA_01210	+	M protein repeat protein (AFU_orthologue; AFUA_1G10690)	0	0	0	0	0	0	0	0	0	0	0	0	0	0	1	0	0	1	0	0	0	0	0	0	0	0	0	0	0	0	0	0	0	0	0	1	0	0	1	0	0	0
CADANIAG00001415	ANIA_01209	-	proteasome regulatory particle subunit (Nas6),putative (AFU_orthologue; AFUA_1G10700)	2	2	0	0	0	0	0	0	0	0	0	0	0	0	0	0	0	0	0	0	0	0	0	0	0	0	0	0	4	0	3	1	0	0	0	6	2	3	1	0	0	0
CADANIAG00001416	ANIA_01208	+	mRNA splicing protein (Prp5), putative (AFU_orthologue; AFUA_1G10710)	6	0	0	6	0	0	0	5	0	0	5	0	0	0	6	1	0	5	0	0	0	6	0	0	6	0	0	0	10	0	0	10	0	0	1	33	1	0	32	0	0	1
CADANIAG00001417	ANIA_01207	-	origin recognition complex subunit Orc1, putative (AFU_orthologue; AFUA_1G10720)	7	5	2	0	0	0	0	5	4	1	0	0	0	0	12	11	1	0	0	0	1	3	2	1	0	0	0	0	9	7	1	1	0	0	0	36	29	6	1	0	0	1
CADANIAG00001418	ANIA_01206	+	conserved hypothetical protein	12	3	0	9	0	0	0	9	2	1	6	0	0	0	7	4	1	2	0	0	0	6	0	3	3	0	0	0	59	16	19	24	0	0	0	93	25	24	44	0	0	0
CADANIAG00001419	ANIA_01205	-	prefoldin subunit 5, putative (AFU_orthologue; AFUA_1G10740)	0	0	0	0	0	0	0	0	0	0	0	0	0	0	0	0	0	0	0	0	0	0	0	0	0	0	0	0	0	0	0	0	0	0	0	0	0	0	0	0	0	0
CADANIAG00001420	ANIA_01204	+	conserved hypothetical protein	0	0	0	0	0	0	0	0	0	0	0	0	0	0	0	0	0	0	0	0	0	0	0	0	0	0	0	0	1	1	0	0	0	0	0	1	1	0	0	0	0	0
CADANIAG00001421	ANIA_01203	+	conserved hypothetical protein	0	0	0	0	0	0	0	0	0	0	0	0	0	0	0	0	0	0	0	0	0	0	0	0	0	0	0	0	2	0	0	2	0	0	0	2	0	0	2	0	0	0
CADANIAG00001422	ANIA_11296	-	hypothetical protein	0	0	0	0	0	0	0	0	0	0	0	0	0	0	0	0	0	0	0	0	0	0	0	0	0	0	0	0	0	0	0	0	0	0	0	0	0	0	0	0	0	0
CADANIAG00001423	ANIA_01202	-	NUDIX domain, putative (AFU_orthologue; AFUA_5G13840)	0	0	0	0	0	0	0	0	0	0	0	0	0	0	0	0	0	0	0	0	0	0	0	0	0	0	0	0	0	0	0	0	0	0	0	0	0	0	0	0	0	0
CADANIAG00001424	ANIA_01201	-	prolyl-tRNA synthetase (AFU_orthologue; AFUA_1G10750)	0	0	0	0	0	0	0	0	0	0	0	0	0	0	0	0	0	0	0	0	0	0	0	0	0	0	0	0	2	1	0	1	0	0	0	2	1	0	1	0	0	0
CADANIAG00001425	ANIA_01200	+	putative CCAAT-box-binding transcription factor (Eurofung)	824	2	184	638	0	0	1	525	0	124	401	0	0	1	733	2	142	589	0	0	1	160	2	33	125	0	0	1	419	0	76	343	0	0	1	2661	6	559	2096	0	0	1
CADANIAG00001426	ANIA_01199	+	amino acid transporter (Eurofung)	1	1	0	0	0	0	0	0	0	0	0	0	0	0	2	1	0	1	0	0	0	3	1	1	1	0	0	0	6	2	0	4	0	0	0	12	5	1	6	0	0	0
CADANIAG00001427	ANIA_01198	+	hypothetical glycine cleavage system T protein (Eurofung)	0	0	0	0	0	0	0	0	0	0	0	0	0	0	0	0	0	0	0	0	0	0	0	0	0	0	0	0	0	0	0	0	0	0	0	0	0	0	0	0	0	0
CADANIAG00001428	ANIA_01197	-	alpha-1,2-mannosidase family protein, putative (AFU_orthologue; AFUA_1G10790)	0	0	0	0	0	0	0	0	0	0	0	0	0	0	0	0	0	0	0	0	0	0	0	0	0	0	0	0	1	1	0	0	0	0	0	1	1	0	0	0	0	0
CADANIAG00001429	ANIA_01196	+	thioesterase family protein (AFU_orthologue; AFUA_1G10800)	0	0	0	0	0	0	0	1	1	0	0	0	0	0	1	1	0	0	0	0	0	1	0	1	0	0	0	0	8	4	2	2	0	0	0	11	6	3	2	0	0	0
CADANIAG00001430	ANIA_01195	+	vacuolar ATP synthase subunit c (AFU_orthologue; AFUA_1G10810)	0	0	0	0	0	0	0	1	1	0	0	0	0	0	1	0	0	1	0	0	0	0	0	0	0	0	0	0	1	0	0	1	0	0	0	3	1	0	2	0	0	0
CADANIAG00001431	ANIA_01194	+	adenylyl-sulfate kinase (Eurofung)	0	0	0	0	0	0	0	0	0	0	0	0	0	0	0	0	0	0	0	0	0	0	0	0	0	0	0	0	0	0	0	0	0	0	0	0	0	0	0	0	0	0
CADANIAG00001432	ANIA_01193	-	succinyl-CoA synthetase subunit alpha, putative (AFU_orthologue; AFUA_1G10830)	0	0	0	0	0	0	0	0	0	0	0	0	0	0	3	0	0	3	0	0	0	0	0	0	0	0	0	0	3	0	0	3	0	0	0	6	0	0	6	0	0	0
CADANIAG00001433	ANIA_01192	+	hypothetical protein	62	1	1	60	0	0	1	58	0	0	58	0	0	1	34	2	0	32	0	0	1	70	0	0	70	0	0	1	142	0	0	142	0	0	1	366	3	1	362	0	0	1
CADANIAG00001434	sumO	-	ubiquitin-like modifier SUMO, putative (AFU_orthologue; AFUA_1G10850)	119	118	1	0	0	0	1	156	154	2	0	0	0	1	77	75	1	1	0	0	1	188	185	3	0	0	0	1	173	166	7	0	0	0	1	713	698	14	1	0	0	1
CADANIAG00001435	ANIA_01190	+	Nuclear pore complex protein An-Nup84 (Eurofung)	2	0	0	2	0	0	0	18	1	9	8	0	0	1	1	1	0	0	0	0	0	1	0	0	1	0	0	0	5	0	2	3	0	0	0	27	2	11	14	0	0	1
CADANIAG00001436	ANIA_01189	+	calcium ion P-type ATPase (Eurofung)	0	0	0	0	0	0	0	3	0	1	2	0	0	0	1	0	0	1	0	0	0	1	0	0	1	0	0	0	13	0	0	13	0	0	1	18	0	1	17	0	0	1
CADANIAG00001437	ANIA_01188	-	nuclear mRNA splicing factor-associated protein,putative (AFU_orthologue; AFUA_1G10920)	0	0	0	0	0	0	0	0	0	0	0	0	0	0	0	0	0	0	0	0	0	3	0	1	2	0	0	0	14	0	2	12	1	0	0	17	0	3	14	1	0	0
CADANIAG00001438	ANIA_01187	-	conserved hypothetical protein	0	0	0	0	0	0	0	0	0	0	0	0	0	0	0	0	0	0	0	0	0	1	0	0	1	0	0	0	0	0	0	0	0	0	0	1	0	0	1	0	0	0
CADANIAG00001439	ANIA_01186	-	purine-cytosine transporter (Eurofung)	23	12	4	7	0	0	0	30	16	10	4	0	0	0	31	20	5	6	0	0	0	23	7	7	9	0	0	0	49	18	14	17	0	0	0	156	73	40	43	0	0	0
CADANIAG00001440	ANIA_01185	-	conserved hypothetical protein	0	0	0	0	0	0	0	0	0	0	0	0	0	0	0	0	0	0	0	0	0	0	0	0	0	0	0	0	0	0	0	0	0	0	0	0	0	0	0	0	0	0
CADANIAG00001441	ANIA_01184	+	conserved hypothetical protein	0	0	0	0	0	0	0	0	0	0	0	0	0	0	0	0	0	0	0	0	0	0	0	0	0	0	0	0	0	0	0	0	0	0	0	0	0	0	0	0	0	0
CADANIAG00001442	ANIA_01183	-	Putative Zn(II)2Cys6 transcription factor (Eurofung)	1	1	0	0	0	0	0	1	0	1	0	0	0	0	0	0	0	0	0	0	0	9	7	1	1	0	0	0	33	29	3	1	0	0	1	44	37	5	2	0	0	1
CADANIAG00001443	ANIA_01182	+	tubulin beta-1 chain (Eurofung)	0	0	0	0	0	0	0	0	0	0	0	0	0	0	0	0	0	0	0	0	0	0	0	0	0	0	0	0	5	1	0	4	0	0	0	5	1	0	4	0	0	0
CADANIAG00001444	ANIA_01181	-	ammonium transporter (Eurofung)	0	0	0	0	0	0	0	0	0	0	0	0	0	0	0	0	0	0	0	0	0	0	0	0	0	0	0	0	0	0	0	0	0	0	0	0	0	0	0	0	0	0
CADANIAG00001445	ANIA_10152	+	MFS multidrug transporter, putative (AFU_orthologue; AFUA_7G04900)	0	0	0	0	0	0	0	1	0	1	0	0	0	0	0	0	0	0	0	0	0	0	0	0	0	0	0	0	0	0	0	0	0	0	0	1	0	1	0	0	0	0
CADANIAG00001446	sskB	+	MAP kinase kinase kinase (Eurofung)	0	0	0	0	0	0	0	0	0	0	0	0	0	0	0	0	0	0	0	0	0	0	0	0	0	0	0	0	34	3	29	2	0	1	0	34	3	29	2	0	1	0
CADANIAG00001447	ANIA_01179	-	vesicle-mediated transport protein Vid24, putative (AFU_orthologue; AFUA_1G10950)	0	0	0	0	0	0	0	0	0	0	0	0	0	0	0	0	0	0	0	0	0	0	0	0	0	0	0	0	1	0	0	1	0	0	0	1	0	0	1	0	0	0
CADANIAG00001448	ANIA_01178	-	Mago nashi domain protein (AFU_orthologue; AFUA_1G10960)	1	1	0	0	0	0	0	0	0	0	0	0	0	0	0	0	0	0	0	0	0	0	0	0	0	0	0	0	3	3	0	0	0	0	0	4	4	0	0	0	0	0
CADANIAG00001449	ANIA_01177	+	Coatomer subunit beta, putative (Eurofung)	0	0	0	0	0	0	0	0	0	0	0	0	0	0	0	0	0	0	0	0	0	0	0	0	0	0	0	0	3	0	0	3	0	0	0	3	0	0	3	0	0	0
CADANIAG00001450	ANIA_01176	+	conserved hypothetical protein similar to long chainbase (LCB) kinase (Eurofung)	1	0	1	0	0	0	0	0	0	0	0	0	0	0	0	0	0	0	0	0	0	1	1	0	0	0	0	0	1	1	0	0	0	0	0	3	2	1	0	0	0	0
CADANIAG00001451	ANIA_01175	-	ribosomal RNA processing protein, putative (AFU_orthologue; AFUA_1G10990)	0	0	0	0	0	0	0	3	3	0	0	0	0	0	1	1	0	0	0	0	0	2	2	0	0	0	0	0	9	6	3	0	0	0	0	15	12	3	0	0	0	1
CADANIAG00001452	ANIA_01174	+	ABC multidrug transporter (Eurofung)	2	0	2	0	0	0	0	0	0	0	0	0	0	0	7	0	0	7	0	0	0	2	0	2	0	0	0	0	10	0	0	10	0	0	1	21	0	4	17	0	0	1
CADANIAG00001453	ANIA_01173	-	ubiquitin domain protein, putative (AFU_orthologue; AFUA_1G11060)	0	0	0	0	0	0	0	0	0	0	0	0	0	0	0	0	0	0	0	0	0	0	0	0	0	0	0	0	0	0	0	0	0	0	0	0	0	0	0	0	0	0
CADANIAG00001454	ANIA_01172	-	G-patch domain protein, putative (AFU_orthologue; AFUA_1G11070)	3	3	0	0	0	0	0	0	0	0	0	0	0	0	2	1	1	0	0	0	0	0	0	0	0	0	0	0	1	1	0	0	0	0	0	6	5	1	0	0	0	0
CADANIAG00001455	ANIA_01171	+	serine/threonine protein kinase Kin1, putative (AFU_orthologue; AFUA_1G11080)	1	0	0	1	0	0	0	1	0	0	1	0	0	0	0	0	0	0	0	0	0	1	0	1	0	0	0	0	5	1	2	2	0	0	0	8	1	3	4	0	0	0
CADANIAG00001456	ANIA_01170	+	histone-lysine N-methyltransferase Clr4 (AFU_orthologue; AFUA_1G11090)	0	0	0	0	0	0	0	0	0	0	0	0	0	0	0	0	0	0	0	0	0	0	0	0	0	0	0	0	5	2	2	1	0	0	0	5	2	2	1	0	0	0
CADANIAG00001457	ANIA_01169	-	hypothetical protein	0	0	0	0	0	0	0	0	0	0	0	0	0	0	0	0	0	0	0	0	0	0	0	0	0	0	0	0	0	0	0	0	0	0	0	0	0	0	0	0	0	0
CADANIAG00001458	ANIA_01168	-	VIC calcium ion channel (Eurofung)	1	0	1	0	0	0	0	0	0	0	0	0	0	0	0	0	0	0	0	0	0	0	0	0	0	0	0	0	0	0	0	0	0	0	0	1	0	1	0	0	0	0
CADANIAG00001459	ANIA_01167	-	conserved hypothetical protein	2	1	1	0	0	0	0	7	5	1	1	0	0	0	1	1	0	0	0	0	0	1	1	0	0	0	0	0	17	13	2	2	0	0	0	28	21	4	3	0	0	0
CADANIAG00001460	ANIA_01166	+	60S ribosomal protein L6 (AFU_orthologue; AFUA_1G11130)	0	0	0	0	0	0	0	0	0	0	0	0	0	0	0	0	0	0	0	0	0	0	0	0	0	0	0	0	2	0	2	0	0	0	0	2	0	2	0	0	0	0
CADANIAG00001461	ANIA_01165	-	conserved hypothetical protein similar to 3-ketosphinganine reductase (Eurofung)	0	0	0	0	0	0	0	0	0	0	0	0	0	0	0	0	0	0	0	0	0	0	0	0	0	0	0	0	0	0	0	0	0	0	0	0	0	0	0	0	0	0
CADANIAG00001462	ANIA_01164	+	Sas10/Utp3 family protein (AFU_orthologue; AFUA_1G11160)	0	0	0	0	0	0	0	2	1	1	0	0	0	0	0	0	0	0	0	0	0	1	0	0	1	0	0	0	1	0	1	0	0	0	0	4	1	2	1	0	0	0
CADANIAG00001463	ANIA_01163	-	oligomeric mitochondrial matrix chaperone (Eurofung)	2	0	0	2	0	0	0	1	0	0	1	0	0	0	6	0	0	6	0	0	0	1	0	1	0	0	0	0	1	0	1	0	0	0	0	11	0	2	9	1	0	0
CADANIAG00001464	ANIA_01162	+	eukaryotic translation elongation factor 1 subunitEef1-beta, putative (AFU_orthologue; AFUA_1G11190)	0	0	0	0	0	0	0	0	0	0	0	0	0	0	0	0	0	0	0	0	0	0	0	0	0	0	0	0	0	0	0	0	0	0	0	0	0	0	0	0	0	0
CADANIAG00001465	ANIA_01161	+	conserved hypothetical protein	3	1	0	2	0	0	0	2	0	0	2	0	0	0	7	0	0	7	0	0	0	1	0	0	1	0	0	0	2	0	0	2	0	0	0	15	1	0	14	0	0	1
CADANIAG00001466	ANIA_01160	+	GPI anchored protein, putative (AFU_orthologue; AFUA_1G11220)	0	0	0	0	0	0	0	0	0	0	0	0	0	0	0	0	0	0	0	0	0	2	0	1	1	0	0	0	1	1	0	0	0	0	0	3	1	1	1	0	0	0
CADANIAG00001467	ANIA_01159	+	ubiquitin conjugating enzyme E2, putative (AFU_orthologue; AFUA_1G11410)	0	0	0	0	0	0	0	0	0	0	0	0	0	0	0	0	0	0	0	0	0	0	0	0	0	0	0	0	0	0	0	0	0	0	0	0	0	0	0	0	0	0
CADANIAG00001468	ANIA_01158	-	cell wall biogenesis protein phosphatase Ssd1,putative (AFU_orthologue; AFUA_1G11420)	0	0	0	0	0	0	0	7	1	5	1	0	0	0	2	1	1	0	0	0	0	0	0	0	0	0	0	0	0	0	0	0	0	0	0	9	2	6	1	0	0	0
CADANIAG00001469	ANIA_01157	+	Nuclear pore complex protein An-Gle1 (Eurofung)	12	12	0	0	1	0	0	3	3	0	0	0	0	0	10	7	3	0	1	0	0	6	3	3	0	0	0	0	16	10	6	0	1	0	0	47	35	12	0	1	0	0
CADANIAG00001470	ANIA_01156	-	myosin class II heavy chain (MHC), putative (AFU_orthologue; AFUA_1G11450)	0	0	0	0	0	0	0	3	1	2	0	0	0	0	0	0	0	0	0	0	0	1	0	1	0	0	0	0	4	0	0	4	0	0	0	8	1	3	4	0	0	0
CADANIAG00001471	ANIA_10150	-	Putative beta-transglucosylase. Family GH17. Afumigatus Bgt1-like (Eurofung)	8	4	4	0	0	0	0	7	0	7	0	0	0	0	5	3	2	0	0	0	0	1	0	1	0	0	0	0	2	1	1	0	0	0	0	23	8	15	0	0	0	0
CADANIAG00001472	ANIA_10154	-	conserved hypothetical protein	17	8	2	7	0	0	0	14	6	2	6	0	0	0	6	2	3	1	0	0	0	26	14	4	8	0	0	0	99	59	10	30	0	0	0	162	89	21	52	0	0	0
CADANIAG00001473	ANIA_01154	+	endosomal cargo receptor (P24), putative (AFU_orthologue; AFUA_1G11470)	0	0	0	0	0	0	0	0	0	0	0	0	0	0	0	0	0	0	0	0	0	0	0	0	0	0	0	0	0	0	0	0	0	0	0	0	0	0	0	0	0	0
CADANIAG00001474	ANIA_01153	+	spherulin, putative (AFU_orthologue; AFUA_3G03880)	0	0	0	0	0	0	0	0	0	0	0	0	0	0	1	0	0	1	0	0	0	0	0	0	0	0	0	0	0	0	0	0	0	0	0	1	0	0	1	0	0	0
CADANIAG00001475	ANIA_01152	-	conserved hypothetical protein	4	0	3	1	0	0	0	0	0	0	0	0	0	0	2	0	1	1	0	0	0	0	0	0	0	0	0	0	0	0	0	0	0	0	0	6	0	4	2	0	0	0
CADANIAG00001476	ANIA_01151	-	carboxy-cis,cis-muconate cyclase, putative (AFU_orthologue; AFUA_6G11580)	0	0	0	0	0	0	0	0	0	0	0	0	0	0	0	0	0	0	0	0	0	0	0	0	0	0	0	0	0	0	0	0	0	0	0	0	0	0	0	0	0	0
CADANIAG00001477	ANIA_01150	-	acetylornithine aminotransferase, ornithinetransaminase (Eurofung)	3	0	3	0	0	0	0	4	0	1	3	0	0	0	6	1	4	1	0	0	0	2	0	2	0	0	0	0	9	3	1	5	0	0	0	24	4	11	9	0	0	0
CADANIAG00001478	ANIA_01149	+	conserved hypothetical protein	0	0	0	0	0	0	0	0	0	0	0	0	0	0	1	0	1	0	0	0	0	0	0	0	0	0	0	0	1	0	1	0	0	0	0	2	0	2	0	0	0	0
CADANIAG00001479	ANIA_01148	+	vacuolar endopolyphosphatase, putative (AFU_orthologue; AFUA_1G11490)	3	3	0	0	0	0	0	5	0	2	3	0	0	0	4	3	0	1	0	0	0	1	1	0	0	0	0	0	11	4	3	4	0	0	0	24	11	5	8	0	0	0
CADANIAG00001480	ANIA_01147	+	conserved hypothetical protein	0	0	0	0	0	0	0	1	0	0	1	0	0	0	0	0	0	0	0	0	0	0	0	0	0	0	0	0	8	4	2	2	0	0	0	9	4	2	3	0	0	0
CADANIAG00001481	ANIA_10149	+	conserved hypothetical protein	0	0	0	0	0	0	0	1	1	0	0	0	0	0	0	0	0	0	0	0	0	0	0	0	0	0	0	0	0	0	0	0	0	0	0	1	1	0	0	0	0	0
CADANIAG00001482	ANIA_10155	+	cation diffusion facilitator 1 (AFU_orthologue; AFUA_1G14440)	4	1	1	2	0	0	0	6	1	1	4	0	0	0	6	2	1	3	0	0	0	2	0	2	0	0	0	0	22	4	6	12	0	0	0	40	8	11	21	0	0	0
CADANIAG00001483	ANIA_01145	+	conserved hypothetical protein	19	3	2	14	0	0	0	8	5	0	3	0	0	0	12	5	1	6	0	0	0	8	3	3	2	0	0	0	59	6	9	44	0	0	0	106	22	15	69	0	0	0
CADANIAG00001484	ANIA_01144	-	conserved hypothetical protein	0	0	0	0	0	0	0	0	0	0	0	0	0	0	0	0	0	0	0	0	0	0	0	0	0	0	0	0	0	0	0	0	0	0	0	0	0	0	0	0	0	0
CADANIAG00001485	ANIA_01143	+	RING finger protein (Zin), putative (AFU_orthologue; AFUA_4G03910)	1	0	0	1	0	0	0	1	0	1	0	0	0	0	0	0	0	0	0	0	0	0	0	0	0	0	0	0	1	0	1	0	0	0	0	3	0	2	1	0	0	0
CADANIAG00001486	ANIA_01142	+	isoamyl alcohol oxidase, putative (AFU_orthologue; AFUA_7G00940)	101	5	32	64	0	0	1	198	20	76	102	0	0	0	61	3	15	43	0	0	1	437	28	150	259	0	0	1	221	46	71	104	0	0	0	1018	102	344	572	0	0	0
CADANIAG00001487	ANIA_10148	+	hypothetical protein similar to ChpA (Eurofung)	13	3	0	10	0	0	0	6	0	0	6	0	0	0	14	0	0	14	0	0	1	3	0	0	3	0	0	0	5	0	2	3	0	0	0	41	3	2	36	0	0	1
CADANIAG00001488	ANIA_10156	+	ethanolamine kinase, putative (AFU_orthologue; AFUA_1G11550)	0	0	0	0	0	0	0	0	0	0	0	0	0	0	0	0	0	0	0	0	0	3	0	0	3	0	0	0	31	0	0	31	0	0	1	34	0	0	34	0	0	1
CADANIAG00001489	ANIA_01140	-	hypothetical protein similar to dehydroshikimatedehydratase (Eurofung)	9	2	2	5	0	0	0	1	0	0	1	0	0	0	1	1	0	0	0	0	0	1	0	0	1	0	0	0	26	7	13	6	0	0	0	38	10	15	13	0	0	0
CADANIAG00001490	ANIA_01139	+	hypothetical protein similar to qutH (Eurofung)	1	1	0	0	0	0	0	0	0	0	0	0	0	0	0	0	0	0	0	0	0	7	7	0	0	0	0	0	20	20	0	0	1	0	0	28	28	0	0	1	0	0
CADANIAG00001491	ANIA_01138	-	quinate permease (Eurofung)	0	0	0	0	0	0	0	0	0	0	0	0	0	0	0	0	0	0	0	0	0	0	0	0	0	0	0	0	0	0	0	0	0	0	0	0	0	0	0	0	0	0
CADANIAG00001492	ANIA_01137	+	quinate 5-dehydrogenase (Eurofung)	1	0	0	1	0	0	0	0	0	0	0	0	0	0	0	0	0	0	0	0	0	2	0	0	2	0	0	0	0	0	0	0	0	0	0	3	0	0	3	0	0	0
CADANIAG00001493	ANIA_01136	-	protein qutG (Eurofung)	0	0	0	0	0	0	0	0	0	0	0	0	0	0	0	0	0	0	0	0	0	0	0	0	0	0	0	0	0	0	0	0	0	0	0	0	0	0	0	0	0	0
CADANIAG00001494	ANIA_01135	+	catabolic 3-dehydroquinase (Eurofung)	7	1	2	4	0	0	0	5	0	0	5	0	0	0	9	3	1	5	0	0	0	17	6	3	8	0	0	0	29	7	8	14	0	0	0	67	17	14	36	0	0	0
CADANIAG00001495	ANIA_01134	-	qutA, Zn(II)2Cys6 transcription factor involved inquinic acid utilization (Eurofung)	0	0	0	0	0	0	0	1	0	1	0	0	0	0	0	0	0	0	0	0	0	0	0	0	0	0	0	0	0	0	0	0	0	0	0	1	0	1	0	0	0	0
CADANIAG00001496	ANIA_01133	-	conserved hypothetical protein: quinate catabolismcluster repressor (Eurofung)	0	0	0	0	0	0	0	0	0	0	0	0	0	0	0	0	0	0	0	0	0	0	0	0	0	0	0	0	0	0	0	0	0	0	0	0	0	0	0	0	0	0
CADANIAG00001497	ANIA_01132	+	hypothetical protein similar to repressor protein (Eurofung)	0	0	0	0	0	0	0	0	0	0	0	0	0	0	0	0	0	0	0	0	0	0	0	0	0	0	0	0	0	0	0	0	0	0	0	0	0	0	0	0	0	0
CADANIAG00001498	ANIA_01131	-	cytosolic Cu/Zn superoxide dismutase, putative (AFU_orthologue; AFUA_1G11640)	16	5	1	10	0	0	0	21	4	6	11	0	0	0	9	0	2	7	0	0	0	31	4	7	20	0	0	0	62	19	9	34	0	0	0	139	32	25	82	0	0	0
CADANIAG00001499	ANIA_01130	-	conserved hypothetical protein	1	0	1	0	0	0	0	1	0	1	0	0	0	0	1	0	1	0	0	0	0	0	0	0	0	0	0	0	3	0	1	2	0	0	0	6	0	4	2	0	0	0
CADANIAG00001500	ANIA_01129	-	conserved hypothetical protein	0	0	0	0	0	0	0	0	0	0	0	0	0	0	0	0	0	0	0	0	0	0	0	0	0	0	0	0	0	0	0	0	0	0	0	0	0	0	0	0	0	0
CADANIAG00001501	ANIA_01128	-	conserved hypothetical protein	7	0	0	7	0	0	0	0	0	0	0	0	0	0	3	0	0	3	0	0	0	0	0	0	0	0	0	0	1	1	0	0	0	0	0	11	1	0	10	1	0	0
CADANIAG00001502	ANIA_01127	+	conserved hypothetical protein	1	1	0	0	0	0	0	0	0	0	0	0	0	0	1	1	0	0	0	0	0	0	0	0	0	0	0	0	1	1	0	0	0	0	0	3	3	0	0	0	0	0
CADANIAG00001503	ANIA_01126	-	ADP-ribosylation factor (Broad)	1	0	0	1	0	0	0	1	0	0	1	0	0	0	1	0	0	1	0	0	0	1	0	0	1	0	0	0	1	1	0	0	0	0	0	5	1	0	4	0	0	0
CADANIAG00001504	ANIA_01125	+	conserved hypothetical protein	5	2	1	2	0	0	0	4	4	0	0	0	0	0	7	2	1	4	0	0	0	22	8	6	8	0	0	0	28	3	4	21	0	0	0	66	19	12	35	0	0	0
CADANIAG00001505	ANIA_01124	-	conserved hypothetical protein	73	58	14	1	0	0	1	35	28	7	0	0	0	1	60	37	23	0	0	0	1	6	5	1	0	0	0	0	47	35	12	0	0	0	1	221	163	57	1	0	0	1
CADANIAG00001506	ANIA_01122	+	60S ribosomal protein L1 (AFU_orthologue; AFUA_1G11710)	0	0	0	0	0	0	0	0	0	0	0	0	0	0	0	0	0	0	0	0	0	1	0	0	1	0	0	0	0	0	0	0	0	0	0	1	0	0	1	0	0	0
CADANIAG00001507	ANIA_01121	-	conserved hypothetical protein	5	4	0	1	0	0	0	4	4	0	0	0	0	0	2	2	0	0	0	0	0	4	4	0	0	0	0	0	9	6	2	1	0	0	0	24	20	2	2	0	0	1
CADANIAG00001508	ANIA_01120	+	proline-rich, actin-associated protein Vrp1,putative (AFU_orthologue; AFUA_1G11690)	1	1	0	0	0	0	0	0	0	0	0	0	0	0	1	1	0	0	0	0	0	0	0	0	0	0	0	0	1	0	1	0	0	0	0	3	2	1	0	0	0	0
CADANIAG00001509	ANIA_01119	+	small nuclear ribonucleoprotein Lsm8, putative (AFU_orthologue; AFUA_1G11670)	4	4	0	0	0	0	0	1	1	0	0	0	0	0	0	0	0	0	0	0	0	5	3	1	1	0	0	0	18	15	1	2	0	0	0	28	23	2	3	0	0	0
CADANIAG00001510	ANIA_01118	+	conserved hypothetical protein	0	0	0	0	0	0	0	0	0	0	0	0	0	0	0	0	0	0	0	0	0	0	0	0	0	0	0	0	1	0	0	1	0	0	0	1	0	0	1	0	0	0
CADANIAG00001511	ANIA_01117	-	COPII-coated vesicle protein SurF4/Erv29, putative (AFU_orthologue; AFUA_1G11770)	0	0	0	0	0	0	0	0	0	0	0	0	0	0	0	0	0	0	0	0	0	0	0	0	0	0	0	0	0	0	0	0	0	0	0	0	0	0	0	0	0	0
CADANIAG00001512	ANIA_01116	-	hypothetical protein	1	1	0	0	0	0	0	2	2	0	0	0	0	0	1	1	0	0	0	0	0	0	0	0	0	0	0	0	5	5	0	0	0	0	0	9	9	0	0	0	0	0
CADANIAG00001513	ANIA_01115	+	nucleoside hydrolase, putative (AFU_orthologue; AFUA_1G11790)	0	0	0	0	0	0	0	1	1	0	0	0	0	0	0	0	0	0	0	0	0	0	0	0	0	0	0	0	0	0	0	0	0	0	0	1	1	0	0	0	0	0
CADANIAG00001514	ANIA_01114	+	putative bHLH transcription factor (Eurofung)	21	7	10	4	0	0	0	10	6	2	2	0	0	0	9	6	1	2	0	0	0	3	1	2	0	0	0	0	10	5	4	1	0	0	0	53	25	19	9	0	0	0
CADANIAG00001515	ANIA_01113	+	conserved hypothetical protein	25	10	4	11	0	0	0	52	21	6	25	0	0	0	30	11	5	14	0	0	0	10	4	1	5	0	0	0	21	7	6	8	0	0	0	138	53	22	63	0	0	0
CADANIAG00001516	ANIA_01112	+	conserved hypothetical protein	0	0	0	0	0	0	0	0	0	0	0	0	0	0	0	0	0	0	0	0	0	0	0	0	0	0	0	0	9	5	3	1	0	0	0	9	5	3	1	0	0	0
CADANIAG00001517	ANIA_10147	+	conserved hypothetical protein	0	0	0	0	0	0	0	0	0	0	0	0	0	0	0	0	0	0	0	0	0	0	0	0	0	0	0	0	0	0	0	0	0	0	0	0	0	0	0	0	0	0
CADANIAG00001518	ANIA_10167	+	conserved hypothetical protein	0	0	0	0	0	0	0	0	0	0	0	0	0	0	0	0	0	0	0	0	0	0	0	0	0	0	0	0	0	0	0	0	0	0	0	0	0	0	0	0	0	0
CADANIAG00001519	ANIA_01110	+	MFS transporter, putative (AFU_orthologue; AFUA_1G11820)	0	0	0	0	0	0	0	0	0	0	0	0	0	0	0	0	0	0	0	0	0	0	0	0	0	0	0	0	0	0	0	0	0	0	0	0	0	0	0	0	0	0
CADANIAG00001520	ANIA_01109	-	MFS sugar transporter, putative (AFU_orthologue; AFUA_1G11830)	0	0	0	0	0	0	0	0	0	0	0	0	0	0	0	0	0	0	0	0	0	0	0	0	0	0	0	0	0	0	0	0	0	0	0	0	0	0	0	0	0	0
CADANIAG00001521	ANIA_01108	+	hypothetical protein	6	0	2	4	0	0	0	3	0	1	2	0	0	0	5	0	1	4	0	0	0	0	0	0	0	0	0	0	7	0	0	7	0	0	0	21	0	4	17	0	0	1
CADANIAG00001522	ANIA_01107	+	cell-associated beta-galactosidase, putative (AFU_orthologue; AFUA_5G14090)	4	2	0	2	0	0	0	2	0	1	1	0	0	0	4	1	1	2	0	0	0	7	0	3	4	0	0	0	10	2	3	5	0	0	0	27	5	8	14	0	0	0
CADANIAG00001523	ANIA_01106	+	conserved hypothetical protein	1	1	0	0	0	0	0	0	0	0	0	0	0	0	0	0	0	0	0	0	0	0	0	0	0	0	0	0	4	4	0	0	0	0	0	5	5	0	0	0	0	0
CADANIAG00001524	ANIA_01105	-	mitochondrial import receptor subunit tom22 (AFU_orthologue; AFUA_1G11860)	0	0	0	0	0	0	0	0	0	0	0	0	0	0	0	0	0	0	0	0	0	0	0	0	0	0	0	0	0	0	0	0	0	0	0	0	0	0	0	0	0	0
CADANIAG00001525	ANIA_01104	-	mitochondrial processing peptidase alpha subunit,putative (AFU_orthologue; AFUA_1G11870)	0	0	0	0	0	0	0	0	0	0	0	0	0	0	1	1	0	0	0	0	0	3	2	1	0	0	0	0	4	4	0	0	0	0	0	8	7	1	0	0	0	0
CADANIAG00001526	ANIA_01103	-	acetoacetyl-CoA synthase (AFU_orthologue; AFUA_1G11880)	3	2	1	0	0	0	0	4	3	1	0	0	0	0	2	0	2	0	0	0	0	7	6	1	0	0	0	0	100	29	55	16	0	0	0	116	40	60	16	0	0	0
CADANIAG00001527	ANIA_11295	+	hypothetical protein	3	0	0	3	0	0	0	0	0	0	0	0	0	0	7	3	0	4	0	0	0	1	1	0	0	0	0	0	1	0	0	1	0	0	0	12	4	0	8	0	0	0
CADANIAG00001528	ANIA_01102	+	hypothetical protein similar to serine palmitoyltransferase subunit (Eurofung)	0	0	0	0	0	0	0	1	0	0	1	0	0	0	1	1	0	0	0	0	0	0	0	0	0	0	0	0	0	0	0	0	0	0	0	2	1	0	1	0	0	0
CADANIAG00001529	ANIA_01101	-	amino acid transporter (Eurofung)	0	0	0	0	0	0	0	0	0	0	0	0	0	0	0	0	0	0	0	0	0	0	0	0	0	0	0	0	0	0	0	0	0	0	0	0	0	0	0	0	0	0
CADANIAG00001530	ANIA_01100	+	hypothetical 5-oxoprolinase (Eurofung)	13	7	3	3	0	0	0	12	4	2	6	0	0	0	13	7	1	5	0	0	0	155	73	48	34	0	0	0	339	131	116	92	0	0	0	532	222	170	140	0	0	0
CADANIAG00001531	ANIA_10165	+	conserved histidine-rich protein (AFU_orthologue; AFUA_1G11910)	9	5	2	2	0	0	0	6	0	5	1	0	0	0	5	3	1	1	0	0	0	29	15	5	9	0	0	0	91	30	29	32	0	0	0	140	53	42	45	0	0	0
CADANIAG00001532	ANIA_10166	+	PQ loop repeat protein (AFU_orthologue; AFUA_1G11900)	4	0	2	2	0	0	0	1	1	0	0	0	0	0	10	1	7	2	0	0	0	0	0	0	0	0	0	0	1	0	1	0	0	0	0	16	2	10	4	0	0	0
CADANIAG00001533	ANIA_01099	-	conserved hypothetical protein, tea4 homologue TeaC (Eurofung)	6	2	2	2	0	0	0	0	0	0	0	0	0	0	8	5	3	0	0	0	0	0	0	0	0	0	0	0	8	3	1	4	0	0	0	22	10	6	6	0	0	0
CADANIAG00001534	ANIA_11294	+	hypothetical protein	3	3	0	0	0	0	0	3	2	0	1	0	0	0	1	0	0	1	0	0	0	14	5	0	9	0	0	0	483	282	0	201	0	0	0	504	292	0	212	0	0	0
CADANIAG00001535	ANIA_01098	-	hypothetical protein	1	1	0	0	0	0	0	0	0	0	0	0	0	0	0	0	0	0	0	0	0	2	0	0	2	0	0	0	27	1	0	26	1	0	0	30	2	0	28	1	0	0
CADANIAG00001536	ANIA_01097	+	protein kinase, putative (AFU_orthologue; AFUA_1G11930)	2	2	0	0	0	0	0	0	0	0	0	0	0	0	0	0	0	0	0	0	0	10	1	6	3	0	0	0	9	4	5	0	0	0	0	21	7	11	3	0	0	0
CADANIAG00001537	ANIA_01096	+	cyclin, hypothetical (Eurofung)	0	0	0	0	0	0	0	1	0	1	0	0	0	0	0	0	0	0	0	0	0	0	0	0	0	0	0	0	3	1	2	0	0	0	0	4	1	3	0	0	0	0
CADANIAG00001538	ANIA_01095	+	50S ribosomal subunit protein L15 (AFU_orthologue; AFUA_1G11940)	0	0	0	0	0	0	0	0	0	0	0	0	0	0	0	0	0	0	0	0	0	0	0	0	0	0	0	0	14	2	4	8	0	0	0	14	2	4	8	0	0	0
CADANIAG00001539	ANIA_01094	+	NADH dehydrogenase (Eurofung)	13	2	6	5	0	0	0	14	2	10	2	0	0	0	15	0	9	6	0	0	0	3	2	1	0	0	0	0	493	157	318	18	0	0	0	538	163	344	31	0	0	0
CADANIAG00001540	ANIA_01093	-	mitochondrial dynamin GTPase (Msp1), putative (AFU_orthologue; AFUA_1G11970)	1	1	0	0	0	0	0	0	0	0	0	0	0	0	1	1	0	0	0	0	0	2	1	1	0	0	0	0	584	346	217	21	0	0	1	588	349	218	21	0	0	1
CADANIAG00001541	ANIA_01092	+	glutamine amidotransferase, putative (AFU_orthologue; AFUA_1G11980)	2	0	0	2	0	0	0	1	0	0	1	0	0	0	3	0	0	3	0	0	0	4	0	0	4	0	0	0	7	3	2	2	0	0	0	17	3	2	12	0	0	0
CADANIAG00001542	ANIA_10157	-	conserved hypothetical protein	2	2	0	0	0	0	0	0	0	0	0	0	0	0	0	0	0	0	0	0	0	3	2	0	1	0	0	0	3	1	1	1	0	0	0	8	5	1	2	0	0	0
CADANIAG00001543	ANIA_10164	-	nuclear and cytoplasmic polyadenylated RNA-bindingprotein pub1 (AFU_orthologue; AFUA_1G12000)	0	0	0	0	0	0	0	0	0	0	0	0	0	0	1	0	1	0	0	0	0	1	0	1	0	0	0	0	0	0	0	0	0	0	0	2	0	2	0	0	0	0
CADANIAG00001544	ANIA_01090	+	conserved hypothetical protein	6	0	2	4	0	0	0	83	9	20	54	0	0	0	11	3	1	7	0	0	0	12	2	1	9	0	0	0	494	109	210	175	0	0	0	606	123	234	249	0	0	0
CADANIAG00001545	ANIA_01089	+	arrestin domain protein (AFU_orthologue; AFUA_1G12020)	2	2	0	0	0	0	0	3	3	0	0	0	0	0	3	3	0	0	0	0	0	0	0	0	0	0	0	0	1	1	0	0	0	0	0	9	9	0	0	0	0	0
CADANIAG00001546	ANIA_01088	-	conserved hypothetical protein	109	100	9	0	0	0	1	529	475	54	0	0	0	1	85	76	9	0	0	0	1	919	796	123	0	0	0	1	2370	2125	245	0	0	0	1	4012	3572	440	0	0	0	1
CADANIAG00001547	ANIA_01087	+	cytochrome P450 monooxygenase, putative (AFU_orthologue; AFUA_3G03930)	7	0	1	6	0	0	0	12	0	1	11	0	0	1	4	0	0	4	0	0	0	71	1	5	65	0	0	1	120	7	28	85	0	0	1	214	8	35	171	0	0	1
CADANIAG00001548	ANIA_10158	-	conserved hypothetical protein	0	0	0	0	0	0	0	0	0	0	0	0	0	0	0	0	0	0	0	0	0	1	1	0	0	0	0	0	8	6	2	0	0	0	0	9	7	2	0	0	0	0
CADANIAG00001549	ANIA_10146	-	conserved hypothetical protein	1	0	0	1	0	0	0	0	0	0	0	0	0	0	4	0	0	4	0	0	0	3	0	2	1	0	0	0	4	1	1	2	0	0	0	12	1	3	8	1	0	0
CADANIAG00001550	ANIA_01085	-	GTP-binding protein Sey1, putative (AFU_orthologue; AFUA_1G12180)	0	0	0	0	0	0	0	1	0	0	1	0	0	0	0	0	0	0	0	0	0	0	0	0	0	0	0	0	0	0	0	0	0	0	0	1	0	0	1	0	0	0
CADANIAG00001551	ANIA_01084	-	hypothetical protein similar to elongation factorEF-Tu (Broad)	0	0	0	0	0	0	0	1	1	0	0	0	0	0	1	0	1	0	0	0	0	0	0	0	0	0	0	0	0	0	0	0	0	0	0	2	1	1	0	0	0	0
CADANIAG00001552	ANIA_01083	-	translation initiation factor IF3, putative (AFU_orthologue; AFUA_1G12160)	2	0	0	2	0	0	0	0	0	0	0	0	0	0	0	0	0	0	0	0	0	0	0	0	0	0	0	0	0	0	0	0	0	0	0	2	0	0	2	0	0	0
CADANIAG00001553	ANIA_01082	+	nucleoside diphosphatase Gda1 (AFU_orthologue; AFUA_1G12150)	1	0	0	1	0	0	0	0	0	0	0	0	0	0	0	0	0	0	0	0	0	1	0	0	1	0	0	0	0	0	0	0	0	0	0	2	0	0	2	0	0	0
CADANIAG00001554	ANIA_01081	-	hypothetical protein	0	0	0	0	0	0	0	0	0	0	0	0	0	0	0	0	0	0	0	0	0	1	0	0	1	0	0	0	2	0	1	1	0	0	0	3	0	1	2	0	0	0
CADANIAG00001555	ANIA_01080	+	translation initiation factor eIF4E, putative (AFU_orthologue; AFUA_1G12130)	1	0	0	1	0	0	0	0	0	0	0	0	0	0	1	0	0	1	0	0	0	1	0	0	1	0	0	0	0	0	0	0	0	0	0	3	0	0	3	0	0	0
CADANIAG00001556	ANIA_10162	+	hypothetical protein	51	10	7	34	0	0	0	31	11	2	18	0	0	0	32	9	2	21	0	0	0	55	15	7	33	0	0	0	93	30	10	53	0	0	0	262	75	28	159	0	0	0
CADANIAG00001557	ANIA_01079	-	arginine rich protein (AFU_orthologue; AFUA_1G12120)	0	0	0	0	0	0	0	0	0	0	0	0	0	0	0	0	0	0	0	0	0	0	0	0	0	0	0	0	0	0	0	0	0	0	0	0	0	0	0	0	0	0
CADANIAG00001558	ANIA_10163	+	NADH-ubiquinone oxidoreductase 14 kDa subunit,putative (AFU_orthologue; AFUA_1G12110)	0	0	0	0	0	0	0	1	0	1	0	0	0	0	0	0	0	0	0	0	0	0	0	0	0	0	0	0	0	0	0	0	0	0	0	1	0	1	0	0	0	0
CADANIAG00001559	ANIA_01078	+	conserved hypothetical protein	0	0	0	0	0	0	0	0	0	0	0	0	0	0	0	0	0	0	0	0	0	0	0	0	0	0	0	0	0	0	0	0	0	0	0	0	0	0	0	0	0	0
CADANIAG00001560	ANIA_01077	+	Putative Zn(II)2Cys6 transcription factor (Eurofung)	0	0	0	0	0	0	0	0	0	0	0	0	0	0	0	0	0	0	0	0	0	0	0	0	0	0	0	0	8	2	3	3	0	0	0	8	2	3	3	0	0	0
CADANIAG00001561	ANIA_01076	-	cation efflux family protein family (AFU_orthologue; AFUA_1G12090)	0	0	0	0	0	0	0	0	0	0	0	0	0	0	0	0	0	0	0	0	0	0	0	0	0	0	0	0	0	0	0	0	0	0	0	0	0	0	0	0	0	0
CADANIAG00001562	ANIA_01075	+	RING finger ubiquitin ligase (Tul1), putative (AFU_orthologue; AFUA_1G12080)	0	0	0	0	0	0	0	0	0	0	0	0	0	0	0	0	0	0	0	0	0	0	0	0	0	0	0	0	2	2	0	0	0	0	0	2	2	0	0	0	0	0
CADANIAG00001563	ANIA_01074	-	hypothetical glycine cleavage H-protein (Eurofung)	0	0	0	0	0	0	0	0	0	0	0	0	0	0	0	0	0	0	0	0	0	0	0	0	0	0	0	0	0	0	0	0	0	0	0	0	0	0	0	0	0	0
CADANIAG00001564	ANIA_10161	+	37S ribosomal protein Mrp17 (AFU_orthologue; AFUA_1G12065)	0	0	0	0	0	0	0	0	0	0	0	0	0	0	0	0	0	0	0	0	0	0	0	0	0	0	0	0	2	0	2	0	0	0	0	2	0	2	0	0	0	0
CADANIAG00001565	ANIA_01073	-	MFS peptide transporter, putaitve (AFU_orthologue; AFUA_1G12240)	0	0	0	0	0	0	0	0	0	0	0	0	0	0	0	0	0	0	0	0	0	0	0	0	0	0	0	0	1	0	1	0	0	0	0	1	0	1	0	0	0	0
CADANIAG00001566	ANIA_01072	-	hypothetical protein	0	0	0	0	0	0	0	0	0	0	0	0	0	0	0	0	0	0	0	0	0	0	0	0	0	0	0	0	0	0	0	0	0	0	0	0	0	0	0	0	0	0
CADANIAG00001567	ANIA_01071	-	conserved hypothetical protein	2	1	1	0	0	0	0	4	4	0	0	0	0	0	4	3	1	0	0	0	0	1	1	0	0	0	0	0	2	2	0	0	0	0	0	13	11	2	0	0	0	1
CADANIAG00001568	ANIA_11293	+	hypothetical protein	0	0	0	0	0	0	0	0	0	0	0	0	0	0	1	0	0	1	0	0	0	0	0	0	0	0	0	0	0	0	0	0	0	0	0	1	0	0	1	0	0	0
CADANIAG00001569	ANIA_11292	-	hypothetical protein	3	0	0	3	0	0	0	0	0	0	0	0	0	0	2	0	2	0	0	0	0	0	0	0	0	0	0	0	0	0	0	0	0	0	0	5	0	2	3	0	0	0
CADANIAG00001570	ANIA_01069	+	chitin biosynthesis protein (Chs7), putative (AFU_orthologue; AFUA_1G12040)	0	0	0	0	0	0	0	0	0	0	0	0	0	0	0	0	0	0	0	0	0	0	0	0	0	0	0	0	0	0	0	0	0	0	0	0	0	0	0	0	0	0
CADANIAG00001571	ANIA_01068	-	conserved hypothetical protein	23	3	8	12	0	0	0	22	3	8	11	0	0	0	12	3	4	5	0	0	0	27	4	10	13	0	0	0	328	31	100	197	1	0	0	412	44	130	238	0	0	0
CADANIAG00001572	ANIA_01067	+	antibiotic biosynthesis monooxygenase, putative (AFU_orthologue; AFUA_1G12025)	0	0	0	0	0	0	0	0	0	0	0	0	0	0	1	0	0	1	0	0	0	0	0	0	0	0	0	0	0	0	0	0	0	0	0	1	0	0	1	0	0	0
CADANIAG00001573	ANIA_01066	-	mitochondrial hypoxia responsive domain protein (AFU_orthologue; AFUA_1G12250)	1	1	0	0	0	0	0	3	3	0	0	0	0	0	4	4	0	0	0	0	0	12	12	0	0	0	0	1	28	28	0	0	0	0	1	48	48	0	0	0	0	1
CADANIAG00001574	ANIA_01065	-	transcriptional elongation factor Iws1, putative (AFU_orthologue; AFUA_1G12260)	92	84	5	3	0	0	1	136	119	7	10	0	0	1	114	99	12	3	0	0	1	21	18	3	0	0	0	1	37	29	6	2	0	0	1	400	349	33	18	0	0	1
CADANIAG00001575	ANIA_10159	+	conserved hypothetical protein	36	1	0	35	0	0	1	17	0	0	17	0	0	1	29	1	0	28	0	0	1	44	0	0	44	0	0	1	67	0	0	67	0	0	1	193	2	0	191	0	0	1
CADANIAG00001576	ANIA_01064	-	Nuclear pore complex protein An-Nup57 (Eurofung)	0	0	0	0	0	0	0	0	0	0	0	0	0	0	0	0	0	0	0	0	0	0	0	0	0	0	0	0	0	0	0	0	0	0	0	0	0	0	0	0	0	0
CADANIAG00001577	ANIA_01063	+	hypothetical protein similar to possible NADH-ubiquinone oxidoreductase (Eurofung)	109	0	2	107	0	0	1	108	0	1	107	0	0	1	84	0	2	82	0	0	1	217	0	6	211	0	0	1	401	0	12	389	0	0	1	919	0	23	896	0	0	1
CADANIAG00001578	ANIA_01062	-	Acyl CoA binding protein, putative (AFU_orthologue; AFUA_1G12300)	126	126	0	0	0	0	1	61	61	0	0	0	0	1	112	112	0	0	0	0	1	128	128	0	0	0	0	1	117	117	0	0	0	0	1	544	544	0	0	0	0	1
CADANIAG00001579	ANIA_01061	-	GABA transporter (Eurofung)	16	6	3	7	0	0	0	3	2	0	1	0	0	0	9	2	5	2	0	0	0	12	4	6	2	0	0	0	63	18	27	18	0	0	0	103	32	41	30	0	0	0
CADANIAG00001580	ANIA_01060	-	histone demethylase (Eurofung)	10	0	6	4	0	0	0	10	0	9	1	0	1	0	9	0	4	5	0	0	0	8	0	6	2	0	0	0	20	2	14	4	0	0	0	57	2	39	16	0	0	0
CADANIAG00001581	ANIA_01059	-	cytosolic carnitine acetyl transferase FacC (Eurofung)	3	1	1	1	0	0	0	1	1	0	0	0	0	0	5	3	2	0	0	0	0	1	0	0	1	0	0	0	8	3	4	1	0	0	0	18	8	7	3	0	0	0
CADANIAG00001582	ANIA_01058	-	SCP-like extracellular protein, putative (AFU_orthologue; AFUA_1G12350)	3	3	0	0	0	0	0	5	4	1	0	0	0	0	7	5	0	2	0	0	0	1	1	0	0	0	0	0	3	2	1	0	0	0	0	19	15	2	2	0	0	0
CADANIAG00001583	ANIA_01057	-	DUF255 domain protein (AFU_orthologue; AFUA_1G12370)	0	0	0	0	0	0	0	0	0	0	0	0	0	0	0	0	0	0	0	0	0	0	0	0	0	0	0	0	0	0	0	0	0	0	0	0	0	0	0	0	0	0
CADANIAG00001584	ANIA_01056	-	WD repeat protein (AFU_orthologue; AFUA_1G12380)	5	1	2	2	0	0	0	10	4	4	2	0	0	0	2	0	2	0	0	0	0	2	1	1	0	0	0	0	26	11	8	7	0	0	0	45	17	17	11	0	0	0
CADANIAG00001585	ANIA_01055	+	G2/M phase checkpoint control protein Sum2, putative (AFU_orthologue; AFUA_1G12390)	1	0	1	0	0	0	0	0	0	0	0	0	0	0	1	0	1	0	0	0	0	0	0	0	0	0	0	0	0	0	0	0	0	0	0	2	0	2	0	0	0	0
CADANIAG00001586	ANIA_01054	+	conserved hypothetical protein	2	1	1	0	0	0	0	1	0	0	1	0	0	0	1	1	0	0	0	0	0	0	0	0	0	0	0	0	3	1	2	0	0	0	0	7	3	3	1	0	0	0
CADANIAG00001587	ANIA_01053	-	nuclear RNA binding protein, putative (AFU_orthologue; AFUA_1G12480)	4	3	1	0	0	0	0	0	0	0	0	0	0	0	1	0	1	0	0	0	0	0	0	0	0	0	0	0	26	0	12	14	1	0	0	31	3	14	14	1	0	0
CADANIAG00001588	veA	-	hypothetical protein similar to velvet A (Eurofung)	0	0	0	0	0	0	0	2	0	0	2	0	0	0	1	0	0	1	0	0	0	1	1	0	0	0	0	0	0	0	0	0	0	0	0	4	1	0	3	0	0	0
CADANIAG00001589	ANIA_11291	+	hypothetical protein	2	0	1	1	0	0	0	1	0	0	1	0	0	0	1	0	1	0	0	0	0	0	0	0	0	0	0	0	3	3	0	0	0	0	0	7	3	2	2	0	0	0
CADANIAG00001590	ANIA_10160	+	conserved hypothetical protein	0	0	0	0	0	0	0	2	0	0	2	0	0	0	0	0	0	0	0	0	0	1	1	0	0	0	0	0	1	1	0	0	0	0	0	4	2	0	2	0	0	0
CADANIAG00001591	ANIA_10145	+	DNA repair protein (Rad57), putative (AFU_orthologue; AFUA_1G12520)	1	0	0	1	0	0	0	1	0	0	1	0	0	0	2	0	0	2	0	0	0	1	1	0	0	0	0	0	6	6	0	0	0	0	0	11	7	0	4	0	0	0
CADANIAG00001592	ANIA_01050	+	3-ketoacyl-CoA ketothiolase (Kat1), putative (AFU_orthologue; AFUA_1G12650)	20	11	6	3	0	0	0	13	5	3	5	0	0	0	10	5	0	5	0	0	0	20	5	0	15	0	0	0	12	0	0	12	0	0	1	75	26	9	40	0	0	0
CADANIAG00001593	ANIA_01049	-	zinc metalloproteinase, putative (AFU_orthologue; AFUA_1G12640)	3	0	1	2	0	0	0	7	2	3	2	0	0	0	5	0	3	2	0	0	0	1	0	1	0	0	0	0	1	1	0	0	0	0	0	17	3	8	6	0	0	0
CADANIAG00001594	ANIA_01048	-	mannosylphosphate transferase (Mnn4), putative (AFU_orthologue; AFUA_1G12630)	18	11	6	1	0	0	1	12	6	5	1	0	0	1	23	10	12	1	0	0	1	1	0	1	0	0	0	0	10	6	4	0	0	0	1	64	33	28	3	0	0	1
CADANIAG00001595	ANIA_01047	-	heat shock protein (Eurofung)	1	0	0	1	0	0	0	1	0	0	1	0	0	0	2	0	0	2	0	0	0	0	0	0	0	0	0	0	1	0	0	1	0	0	0	5	0	0	5	0	0	0
CADANIAG00001596	ANIA_01046	-	hypothetical protein similar to chitin synthaseclass VII (Eurofung)	1	1	0	0	0	0	0	1	1	0	0	0	0	0	4	4	0	0	0	0	0	0	0	0	0	0	0	0	0	0	0	0	0	0	0	6	6	0	0	0	0	0
CADANIAG00001597	ANIA_01045	+	RNA-binding La domain protein (AFU_orthologue; AFUA_1G12590)	2	0	2	0	0	0	0	5	2	3	0	0	0	0	3	0	2	1	0	0	0	5	0	4	1	0	0	0	37	15	13	9	0	0	0	52	17	24	11	0	0	0
CADANIAG00001598	ANIA_11290	-	conserved hypothetical protein	0	0	0	0	0	0	0	0	0	0	0	0	0	0	0	0	0	0	0	0	0	0	0	0	0	0	0	0	0	0	0	0	0	0	0	0	0	0	0	0	0	0
CADANIAG00001599	ANIA_10139	-	RNA binding protein Ligatin/Tma64, putative (AFU_orthologue; AFUA_1G12570)	0	0	0	0	0	0	0	0	0	0	0	0	0	0	0	0	0	0	0	0	0	0	0	0	0	0	0	0	0	0	0	0	0	0	0	0	0	0	0	0	0	0
CADANIAG00001600	ANIA_10144	-	conserved hypothetical protein	2	0	0	2	0	0	0	0	0	0	0	0	0	0	0	0	0	0	0	0	0	7	1	0	6	0	0	0	12	6	2	4	0	0	0	21	7	2	12	0	0	0
CADANIAG00001601	ANIA_01043	-	conserved hypothetical protein	0	0	0	0	0	0	0	0	0	0	0	0	0	0	0	0	0	0	0	0	0	1	1	0	0	0	0	0	2	0	0	2	0	0	0	3	1	0	2	0	0	0
CADANIAG00001602	ANIA_01042	+	conserved hypothetical protein	0	0	0	0	0	0	0	0	0	0	0	0	0	0	1	0	0	1	0	0	0	0	0	0	0	0	0	0	1	0	0	1	0	0	0	2	0	0	2	0	0	0
CADANIAG00001603	ANIA_01041	-	endoglucanase, putative (AFU_orthologue; AFUA_1G12560)	0	0	0	0	0	0	0	0	0	0	0	0	0	0	0	0	0	0	0	0	0	0	0	0	0	0	0	0	0	0	0	0	0	0	0	0	0	0	0	0	0	0
CADANIAG00001604	ANIA_11289	+	hypothetical protein	0	0	0	0	0	0	0	0	0	0	0	0	0	0	0	0	0	0	0	0	0	0	0	0	0	0	0	0	3	3	0	0	0	0	0	3	3	0	0	0	0	0
CADANIAG00001605	ANIA_01040	-	conserved hypothetical protein	0	0	0	0	0	0	0	0	0	0	0	0	0	0	0	0	0	0	0	0	0	0	0	0	0	0	0	0	19	1	2	16	1	0	0	19	1	2	16	1	0	0
CADANIAG00001606	ANIA_01039	+	membrane-tethered transcription factor (SPT23),putative (AFU_orthologue; AFUA_1G12550)	6	0	0	6	0	0	0	1	1	0	0	0	0	0	6	0	1	5	0	0	0	1	0	0	1	0	0	0	0	0	0	0	0	0	0	14	1	1	12	0	0	1
CADANIAG00001607	ANIA_01038	+	TMEM1 family protein, putative (AFU_orthologue; AFUA_1G12540)	302	29	94	179	0	0	1	201	12	68	121	0	0	1	301	34	88	179	0	0	0	69	5	14	50	0	0	1	131	4	17	110	0	0	1	1004	84	281	639	0	0	1
CADANIAG00001608	ANIA_11288	-	hypothetical protein	51	43	0	8	0	0	0	11	8	0	3	0	0	0	41	33	0	8	0	0	0	3	3	0	0	0	0	0	1	0	0	1	0	0	0	107	87	0	20	0	0	0
CADANIAG00001609	ANIA_01037	+	hypothetical protein similar to oleate delta-12desaturase (Eurofung)	0	0	0	0	0	0	0	0	0	0	0	0	0	0	0	0	0	0	0	0	0	0	0	0	0	0	0	0	0	0	0	0	0	0	0	0	0	0	0	0	0	0
CADANIAG00001610	ANIA_01036	+	polyketide synthase, putative (JCVI)	0	0	0	0	0	0	0	0	0	0	0	0	0	0	0	0	0	0	0	0	0	0	0	0	0	0	0	0	1	0	1	0	0	0	0	1	0	1	0	0	0	0
CADANIAG00001611	ANIA_11287	+	hypothetical protein	0	0	0	0	0	0	0	0	0	0	0	0	0	0	0	0	0	0	0	0	0	0	0	0	0	0	0	0	0	0	0	0	0	0	0	0	0	0	0	0	0	0
CADANIAG00001612	ANIA_01035	-	FAD binding domain protein (JCVI)	0	0	0	0	0	0	0	0	0	0	0	0	0	0	0	0	0	0	0	0	0	0	0	0	0	0	0	0	0	0	0	0	0	0	0	0	0	0	0	0	0	0
CADANIAG00001613	ANIA_01034	-	polyketide synthase, putative (JCVI)	7	0	1	6	0	0	0	2	0	0	2	0	0	0	9	0	2	7	0	0	0	2	0	0	2	0	0	0	0	0	0	0	0	0	0	20	0	3	17	1	0	0
CADANIAG00001614	ANIA_01033	-	hypothetical protein	0	0	0	0	0	0	0	0	0	0	0	0	0	0	0	0	0	0	0	0	0	0	0	0	0	0	0	0	0	0	0	0	0	0	0	0	0	0	0	0	0	0
CADANIAG00001615	ANIA_01032	+	hypothetical protein	2	2	0	0	0	0	0	4	2	1	1	0	0	0	0	0	0	0	0	0	0	8	5	2	1	0	0	0	34	12	12	10	0	0	0	48	21	15	12	0	0	0
CADANIAG00001616	ANIA_01031	+	MFS transporter, putative (AFU_orthologue; AFUA_3G02720)	0	0	0	0	0	0	0	0	0	0	0	0	0	0	0	0	0	0	0	0	0	0	0	0	0	0	0	0	0	0	0	0	0	0	0	0	0	0	0	0	0	0
CADANIAG00001617	ANIA_01030	-	oxidoreductase, zinc-binding dehydrogenase familysuperfamily (AFU_orthologue; AFUA_4G11710)	0	0	0	0	0	0	0	0	0	0	0	0	0	0	0	0	0	0	0	0	0	0	0	0	0	0	0	0	0	0	0	0	0	0	0	0	0	0	0	0	0	0
CADANIAG00001618	ANIA_01029	+	Putative Zn(II)2Cys6 transcription factor (Eurofung)	1	1	0	0	0	0	0	1	0	0	1	0	0	0	0	0	0	0	0	0	0	0	0	0	0	0	0	0	2	0	0	2	0	0	0	4	1	0	3	0	0	0
CADANIAG00001619	ANIA_01028	+	Putative Zn(II)2Cys6 transcription factor (Eurofung)	1	0	1	0	0	0	0	2	0	1	1	0	0	0	0	0	0	0	0	0	0	0	0	0	0	0	0	0	0	0	0	0	0	0	0	3	0	2	1	0	0	0
CADANIAG00001620	ANIA_01027	-	conserved hypothetical protein	2	0	0	2	0	0	0	0	0	0	0	0	0	0	1	0	0	1	0	0	0	0	0	0	0	0	0	0	0	0	0	0	0	0	0	3	0	0	3	0	0	0
CADANIAG00001621	ANIA_01026	+	conserved hypothetical protein	0	0	0	0	0	0	0	0	0	0	0	0	0	0	0	0	0	0	0	0	0	0	0	0	0	0	0	0	0	0	0	0	0	0	0	0	0	0	0	0	0	0
CADANIAG00001622	ANIA_01025	-	conserved hypothetical protein similar to Rho GTPaseactivating proteins (Eurofung)	0	0	0	0	0	0	0	0	0	0	0	0	0	0	0	0	0	0	0	0	0	0	0	0	0	0	0	0	0	0	0	0	0	0	0	0	0	0	0	0	0	0
CADANIAG00001623	ANIA_01024	+	SNF2 family helicase/ATPase PasG, putative (AFU_orthologue; AFUA_1G13010)	1	1	0	0	0	0	0	0	0	0	0	0	0	0	1	0	0	1	0	0	0	3	0	1	2	0	0	0	18	17	0	1	1	0	0	23	18	1	4	0	0	0
CADANIAG00001624	ANIA_01023	-	SagA (Eurofung)	0	0	0	0	0	0	0	2	2	0	0	0	0	0	0	0	0	0	0	0	0	0	0	0	0	0	0	0	1	1	0	0	0	0	0	3	3	0	0	0	0	0
CADANIAG00001625	ANIA_01022	-	hypothetical protein	2	2	0	0	0	0	0	5	2	2	1	0	0	0	2	0	0	2	0	0	0	9	0	0	9	0	0	0	21	14	1	6	0	0	0	39	18	3	18	0	0	0
CADANIAG00001626	ANIA_01021	+	conserved hypothetical protein	0	0	0	0	0	0	0	0	0	0	0	0	0	0	0	0	0	0	0	0	0	1	1	0	0	0	0	0	1	0	1	0	0	0	0	2	1	1	0	0	0	0
CADANIAG00001627	ANIA_01020	-	conserved hypothetical protein	8	5	2	1	0	0	0	5	4	0	1	0	0	0	4	3	1	0	0	0	0	7	7	0	0	0	0	0	25	23	2	0	0	0	1	49	42	5	2	0	0	1
CADANIAG00001628	ANIA_01019	+	SCF ubiquitin ligase complex subunit CulA, putative (AFU_orthologue; AFUA_1G12960)	1	0	0	1	0	0	0	0	0	0	0	0	0	0	0	0	0	0	0	0	0	0	0	0	0	0	0	0	6	0	0	6	0	0	0	7	0	0	7	0	0	0
CADANIAG00001629	ANIA_01018	-	Avl9 protein, putative (AFU_orthologue; AFUA_1G12950)	2	2	0	0	0	0	0	5	4	1	0	0	0	0	1	1	0	0	0	0	0	2	2	0	0	0	0	0	23	21	2	0	0	0	1	33	30	3	0	0	0	1
CADANIAG00001630	hogA	-	hypothetical protein similar to stress-activatedkinase (Eurofung)	0	0	0	0	0	0	0	0	0	0	0	0	0	0	0	0	0	0	0	0	0	0	0	0	0	0	0	0	0	0	0	0	0	0	0	0	0	0	0	0	0	0
CADANIAG00001631	ganB	+	G protein alpha subunit GanB (Eurofung)	0	0	0	0	0	0	0	0	0	0	0	0	0	0	2	0	0	2	0	0	0	0	0	0	0	0	0	0	3	0	0	3	0	0	0	5	0	0	5	0	0	0
CADANIAG00001632	ANIA_01015	+	hypothetical protein similar to glycogenphosphorylase 1 (Broad)	0	0	0	0	0	0	0	1	0	0	1	0	0	0	0	0	0	0	0	0	0	2	0	0	2	0	0	0	8	0	0	8	0	0	0	11	0	0	11	0	0	1
CADANIAG00001633	ANIA_01014	-	peroxisomal fatty acid ABC transporter, putative (Eurofung)	0	0	0	0	0	0	0	0	0	0	0	0	0	0	0	0	0	0	0	0	0	1	0	0	1	0	0	0	0	0	0	0	0	0	0	1	0	0	1	0	0	0
CADANIAG00001634	ANIA_10140	-	cell wall biogenesis protein Mhp1, putative (AFU_orthologue; AFUA_1G12900)	25	0	0	25	1	0	0	55	0	0	55	1	0	0	26	0	0	26	1	0	0	8	1	0	7	0	0	0	3	0	0	3	0	0	0	117	1	0	116	1	0	0
CADANIAG00001635	ANIA_01013	-	hypothetical protein similar to 60S ribosomalprotein L5 (Broad)	38	12	2	24	0	0	0	114	32	13	69	0	0	0	21	6	3	12	0	0	0	39	17	3	19	0	0	0	118	54	15	49	0	0	0	330	121	36	173	0	0	0
CADANIAG00001636	ANIA_01012	-	epoxide hydrolase, putative (AFU_orthologue; AFUA_1G12880)	9	5	3	1	0	0	0	12	8	2	2	0	0	0	9	5	3	1	0	0	0	15	6	7	2	0	0	0	36	18	8	10	0	0	0	81	42	23	16	0	0	0
CADANIAG00001637	ANIA_01011	+	conserved hypothetical protein	2	0	0	2	0	0	0	0	0	0	0	0	0	0	0	0	0	0	0	0	0	1	1	0	0	0	0	0	4	4	0	0	0	0	0	7	5	0	2	0	0	0
CADANIAG00001638	ANIA_01010	+	conserved hypothetical protein	1	0	0	1	0	0	0	2	0	0	2	0	0	0	1	0	0	1	0	0	0	1	0	0	1	0	0	0	9	0	0	9	0	0	0	14	0	0	14	0	0	1
CADANIAG00001639	ANIA_01009	-	DUF718 domain protein (AFU_orthologue; AFUA_1G12860)	0	0	0	0	0	0	0	0	0	0	0	0	0	0	0	0	0	0	0	0	0	0	0	0	0	0	0	0	4	1	0	3	0	0	0	4	1	0	3	0	0	0
CADANIAG00001640	crnA	-	nitrate transporter, chlorate resistance (Eurofung)	0	0	0	0	0	0	0	0	0	0	0	0	0	0	0	0	0	0	0	0	0	0	0	0	0	0	0	0	2	0	2	0	0	0	0	2	0	2	0	0	0	0
CADANIAG00001641	ANIA_10143	-	hypothetical protein	1	0	0	1	0	0	0	0	0	0	0	0	0	0	0	0	0	0	0	0	0	5	0	2	3	0	0	0	9	0	5	4	0	0	0	15	0	7	8	1	0	0
CADANIAG00001642	niiA	-	nitrite reductase (Broad)	1	0	0	1	0	0	0	0	0	0	0	0	0	0	1	1	0	0	0	0	0	7	2	1	4	0	0	0	55	41	9	5	0	0	1	64	44	10	10	0	0	0
CADANIAG00001643	niaD	+	nitrate reductase (Broad)	0	0	0	0	0	0	0	0	0	0	0	0	0	0	0	0	0	0	0	0	0	0	0	0	0	0	0	0	3	0	1	2	0	0	0	3	0	1	2	0	0	0
CADANIAG00001644	ANIA_01005	-	Gamma-tubulin complex protein 6 (Eurofung)	1	1	0	0	0	0	0	0	0	0	0	0	0	0	0	0	0	0	0	0	0	1	1	0	0	0	0	0	3	2	0	1	0	0	0	5	4	0	1	0	0	0
CADANIAG00001645	ANIA_01004	+	hypothetical protein	0	0	0	0	0	0	0	0	0	0	0	0	0	0	0	0	0	0	0	0	0	0	0	0	0	0	0	0	1	0	0	1	0	0	0	1	0	0	1	0	0	0
CADANIAG00001646	ANIA_01003	-	hypothetical protein similar to isocitratedehydrogenase (Broad)	1	0	0	1	0	0	0	0	0	0	0	0	0	0	0	0	0	0	0	0	0	1	1	0	0	0	0	0	8	0	0	8	0	0	0	10	1	0	9	0	0	0
CADANIAG00001647	ANIA_01002	+	Exocyst complex component Sec5, putative (Eurofung)	2	0	1	1	0	0	0	0	0	0	0	0	0	0	3	2	0	1	0	0	0	0	0	0	0	0	0	0	5	0	1	4	0	0	0	10	2	2	6	0	0	0
CADANIAG00001648	ANIA_01001	-	conserved hypothetical protein	6	6	0	0	0	0	0	3	3	0	0	0	0	0	6	5	1	0	0	0	0	4	4	0	0	0	0	0	20	20	0	0	0	0	1	39	38	1	0	0	0	1
CADANIAG00001649	ANIA_01000	+	hypothetical protein	0	0	0	0	0	0	0	0	0	0	0	0	0	0	2	0	0	2	0	0	0	0	0	0	0	0	0	0	0	0	0	0	0	0	0	2	0	0	2	0	0	0
CADANIAG00001650	ANIA_00999	-	adenylyl cyclase-associated protein (cap) (AFU_orthologue; AFUA_1G12760)	0	0	0	0	0	0	0	0	0	0	0	0	0	0	0	0	0	0	0	0	0	0	0	0	0	0	0	0	2	0	0	2	0	0	0	2	0	0	2	0	0	0
CADANIAG00001651	ANIA_00998	+	PfkB family carbohydrate kinase (Mak32), putative (AFU_orthologue; AFUA_1G12750)	75	0	3	72	0	0	1	43	1	5	37	0	0	1	62	1	4	57	0	0	1	63	0	2	61	0	0	1	70	2	6	62	0	0	1	313	4	20	289	0	0	1
CADANIAG00001652	ANIA_10142	-	conserved hypothetical protein	4	4	0	0	0	0	0	8	8	0	0	0	0	0	0	0	0	0	0	0	0	14	14	0	0	0	0	1	22	20	0	2	0	0	1	48	46	0	2	0	0	1
CADANIAG00001653	ANIA_00997	+	60S ribosomal protein L3 (AFU_orthologue; AFUA_1G12730)	0	0	0	0	0	0	0	0	0	0	0	0	0	0	0	0	0	0	0	0	0	0	0	0	0	0	0	0	0	0	0	0	0	0	0	0	0	0	0	0	0	0
CADANIAG00001654	ANIA_00996	-	PBSP domain protein (AFU_orthologue; AFUA_1G12720)	0	0	0	0	0	0	0	0	0	0	0	0	0	0	0	0	0	0	0	0	0	0	0	0	0	0	0	0	0	0	0	0	0	0	0	0	0	0	0	0	0	0
CADANIAG00001655	ANIA_00995	+	Aspergillus Clasp1 homolog (Eurofung)	1	0	0	1	0	0	0	0	0	0	0	0	0	0	0	0	0	0	0	0	0	1	0	0	1	0	0	0	0	0	0	0	0	0	0	2	0	0	2	0	0	0
CADANIAG00001656	ANIA_10141	-	conserved hypothetical protein	1	0	0	1	0	0	0	3	0	1	2	0	0	0	0	0	0	0	0	0	0	0	0	0	0	0	0	0	3	0	3	0	0	0	0	7	0	4	3	0	0	0
CADANIAG00001657	ANIA_10138	-	possible dual specificity protein phosphatase 3 (AFU_orthologue; AFUA_1G13040)	0	0	0	0	0	0	0	0	0	0	0	0	0	0	0	0	0	0	0	0	0	0	0	0	0	0	0	0	0	0	0	0	0	0	0	0	0	0	0	0	0	0
CADANIAG00001658	ANIA_00993	-	MFS transporter, putative (AFU_orthologue; AFUA_6G11320)	1	1	0	0	0	0	0	0	0	0	0	0	0	0	0	0	0	0	0	0	0	0	0	0	0	0	0	0	2	2	0	0	0	0	0	3	3	0	0	0	0	0
CADANIAG00001659	ANIA_00992	-	NmrA-like family protein (AFU_orthologue; AFUA_8G01860)	9	3	4	2	0	0	0	6	0	4	2	0	0	0	4	1	1	2	0	0	0	13	4	5	4	0	0	0	25	4	12	9	0	0	0	57	12	26	19	0	0	0
CADANIAG00001660	ANIA_00991	+	aminotransferase, class III (AFU_orthologue; AFUA_1G16810)	227	145	56	26	0	0	0	555	306	162	87	0	0	0	191	124	48	19	1	0	0	37	25	9	3	1	0	0	49	28	10	11	0	0	0	1059	628	285	146	0	0	0
CADANIAG00001661	ANIA_00990	-	cleavage and polyadenylation specifity factor, 73kDa subunit, putative (AFU_orthologue; AFUA_1G16800)	1	1	0	0	0	0	0	6	6	0	0	0	0	0	2	2	0	0	0	0	0	25	24	1	0	0	0	1	40	35	5	0	0	0	1	74	68	6	0	0	0	1
CADANIAG00001662	ANIA_00989	+	hypothetical protein	0	0	0	0	0	0	0	1	0	0	1	0	0	0	0	0	0	0	0	0	0	0	0	0	0	0	0	0	0	0	0	0	0	0	0	1	0	0	1	0	0	0
CADANIAG00001663	ANIA_00988	+	dual specificity protein kinase (Eurofung)	0	0	0	0	0	0	0	0	0	0	0	0	0	0	0	0	0	0	0	0	0	0	0	0	0	0	0	0	0	0	0	0	0	0	0	0	0	0	0	0	0	0
CADANIAG00001664	ANIA_00987	-	N-acetyltransferase, GNAT family, putative (AFU_orthologue; AFUA_3G00765)	0	0	0	0	0	0	0	0	0	0	0	0	0	0	2	0	2	0	0	0	0	6	0	2	4	0	0	0	22	5	13	4	0	0	0	30	5	17	8	0	0	0
CADANIAG00001665	ANIA_00986	-	PHD finger domain protein (AFU_orthologue; AFUA_1G16745)	0	0	0	0	0	0	0	0	0	0	0	0	0	0	3	3	0	0	0	0	0	1	1	0	0	0	0	0	3	1	1	1	0	0	0	7	5	1	1	0	0	0
CADANIAG00001666	ANIA_00985	+	conserved hypothetical protein	0	0	0	0	0	0	0	0	0	0	0	0	0	0	0	0	0	0	0	0	0	0	0	0	0	0	0	0	0	0	0	0	0	0	0	0	0	0	0	0	0	0
CADANIAG00001668	ANIA_00983	-	hypothetical protein	7	2	0	5	0	0	0	7	3	0	4	0	0	0	6	3	1	2	0	0	0	0	0	0	0	0	0	0	8	2	4	2	0	0	0	28	10	5	13	0	0	0
CADANIAG00001669	ANIA_00982	+	hypothetical protein	21	16	1	4	0	0	0	6	3	1	2	0	0	0	21	14	2	5	0	0	0	40	26	2	12	0	0	0	36	23	6	7	0	0	0	124	82	12	30	0	0	0
CADANIAG00001670	ANIA_00981	+	fatty acid elongase (Gig30), putative (AFU_orthologue; AFUA_1G16710)	0	0	0	0	0	0	0	0	0	0	0	0	0	0	1	1	0	0	0	0	0	0	0	0	0	0	0	0	0	0	0	0	0	0	0	1	1	0	0	0	0	0
CADANIAG00001671	ANIA_11286	+	hypothetical protein	0	0	0	0	0	0	0	0	0	0	0	0	0	0	0	0	0	0	0	0	0	0	0	0	0	0	0	0	0	0	0	0	0	0	0	0	0	0	0	0	0	0
CADANIAG00001672	ANIA_00980	+	beta-galactosidase (Eurofung)	0	0	0	0	0	0	0	0	0	0	0	0	0	0	0	0	0	0	0	0	0	0	0	0	0	0	0	0	0	0	0	0	0	0	0	0	0	0	0	0	0	0
CADANIAG00001673	ANIA_00979	-	conserved hypothetical protein	0	0	0	0	0	0	0	0	0	0	0	0	0	0	1	1	0	0	0	0	0	0	0	0	0	0	0	0	0	0	0	0	0	0	0	1	1	0	0	0	0	0
CADANIAG00001674	ANIA_00978	-	eukaryotic translation initiation factor subuniteIF2B-gamma, putative (AFU_orthologue; AFUA_1G16660)	6	1	5	0	0	0	0	9	3	2	4	0	0	0	5	0	4	1	0	0	0	2	0	0	2	0	0	0	46	9	14	23	0	0	0	68	13	25	30	0	0	0
CADANIAG00001675	ANIA_00977	+	putative microbody (peroxisome) biogenesis proteinperoxin 22-like (Eurofung)	0	0	0	0	0	0	0	0	0	0	0	0	0	0	0	0	0	0	0	0	0	0	0	0	0	0	0	0	0	0	0	0	0	0	0	0	0	0	0	0	0	0
CADANIAG00001676	ANIA_00976	+	hypothetical protein	0	0	0	0	0	0	0	0	0	0	0	0	0	0	0	0	0	0	0	0	0	0	0	0	0	0	0	0	0	0	0	0	0	0	0	0	0	0	0	0	0	0
CADANIAG00001677	ANIA_00975	+	transposase Tan1-Aspergillus niger (ANG_orthologue; An07g09460)	0	0	0	0	0	0	0	0	0	0	0	0	0	0	0	0	0	0	0	0	0	0	0	0	0	0	0	0	0	0	0	0	0	0	0	0	0	0	0	0	0	0
CADANIAG00001678	ANIA_00974	+	hypothetical protein similar to bristle A beta (Eurofung)	0	0	0	0	0	0	0	0	0	0	0	0	0	0	0	0	0	0	0	0	0	0	0	0	0	0	0	0	0	0	0	0	0	0	0	0	0	0	0	0	0	0
CADANIAG00001679	brlA	+	BrlA, C2H2 finger domain transcription factor (Eurofung)	1	1	0	0	0	0	0	0	0	0	0	0	0	0	0	0	0	0	0	0	0	2	0	2	0	0	0	0	1	0	1	0	0	0	0	4	1	3	0	0	0	0
CADANIAG00001680	ANIA_00972	-	hypothetical protein	0	0	0	0	0	0	0	0	0	0	0	0	0	0	0	0	0	0	0	0	0	0	0	0	0	0	0	0	0	0	0	0	0	0	0	0	0	0	0	0	0	0
CADANIAG00001681	ANIA_00971	-	hypothetical protein	0	0	0	0	0	0	0	0	0	0	0	0	0	0	0	0	0	0	0	0	0	0	0	0	0	0	0	0	0	0	0	0	0	0	0	0	0	0	0	0	0	0
CADANIAG00001682	ANIA_00970	-	MFS multidrug transporter, putative (AFU_orthologue; AFUA_2G12500)	0	0	0	0	0	0	0	1	0	1	0	0	0	0	0	0	0	0	0	0	0	0	0	0	0	0	0	0	0	0	0	0	0	0	0	1	0	1	0	0	0	0
CADANIAG00001683	ANIA_00969	-	GNAT family N-acetyltransferase, putative (AFU_orthologue; AFUA_2G01380)	8	6	2	0	0	0	0	5	3	0	2	0	0	0	6	3	3	0	0	0	0	13	4	7	2	0	0	0	10	6	3	1	0	0	0	42	22	15	5	0	0	0
CADANIAG00001684	ANIA_00968	+	hypothetical protein	0	0	0	0	0	0	0	0	0	0	0	0	0	0	0	0	0	0	0	0	0	0	0	0	0	0	0	0	0	0	0	0	0	0	0	0	0	0	0	0	0	0
CADANIAG00001685	ANIA_00967	+	hypothetical protein similar to rnt2 (Broad)	0	0	0	0	0	0	0	0	0	0	0	0	0	0	1	0	1	0	0	0	0	0	0	0	0	0	0	0	1	0	0	1	0	0	0	2	0	1	1	0	0	0
CADANIAG00001686	ANIA_00966	-	Swr1p complex component (Swc5), putative (AFU_orthologue; AFUA_1G16610)	0	0	0	0	0	0	0	0	0	0	0	0	0	0	0	0	0	0	0	0	0	0	0	0	0	0	0	0	0	0	0	0	0	0	0	0	0	0	0	0	0	0
CADANIAG00001687	ANIA_00965	-	hypothetical protein	0	0	0	0	0	0	0	0	0	0	0	0	0	0	0	0	0	0	0	0	0	0	0	0	0	0	0	0	0	0	0	0	0	0	0	0	0	0	0	0	0	0
CADANIAG00001688	ANIA_00964	-	conserved hypothetical protein	6	1	3	2	0	0	0	0	0	0	0	0	0	0	2	0	1	1	0	0	0	0	0	0	0	0	0	0	2	0	0	2	0	0	0	10	1	4	5	0	0	0
CADANIAG00001689	ANIA_00963	-	hypothetical protein	1	0	1	0	0	0	0	3	1	2	0	0	0	0	1	0	1	0	0	0	0	14	6	5	3	0	0	0	28	7	18	3	0	0	0	47	14	27	6	0	0	0
CADANIAG00001690	ANIA_10131	+	dehydro-orotase (Eurofung)	152	12	58	82	0	0	1	108	4	37	67	0	0	1	117	14	40	63	0	0	0	138	6	35	97	0	0	1	157	5	41	111	0	0	1	672	41	211	420	0	0	1
CADANIAG00001691	ANIA_00960	-	hypothetical protein similar to G4P04 (Broad)	2	2	0	0	0	0	0	0	0	0	0	0	0	0	0	0	0	0	0	0	0	0	0	0	0	0	0	0	0	0	0	0	0	0	0	2	2	0	0	0	0	0
CADANIAG00001692	ANIA_00959	+	hypothetical protein	0	0	0	0	0	0	0	0	0	0	0	0	0	0	1	0	0	1	0	0	0	0	0	0	0	0	0	0	0	0	0	0	0	0	0	1	0	0	1	0	0	0
CADANIAG00001693	ANIA_00958	+	MIF domain protein (AFU_orthologue; AFUA_1G16560)	0	0	0	0	0	0	0	0	0	0	0	0	0	0	0	0	0	0	0	0	0	0	0	0	0	0	0	0	0	0	0	0	0	0	0	0	0	0	0	0	0	0
CADANIAG00001694	ANIA_00957	+	phosphatase, putative (AFU_orthologue; AFUA_1G16556)	1	1	0	0	0	0	0	0	0	0	0	0	0	0	4	2	1	1	0	0	0	5	5	0	0	0	0	0	5	4	1	0	0	0	0	15	12	2	1	1	0	0
CADANIAG00001695	ANIA_00956	-	dihydrouridine synthase family protein, putative (AFU_orthologue; AFUA_1G16550)	1	1	0	0	0	0	0	0	0	0	0	0	0	0	0	0	0	0	0	0	0	0	0	0	0	0	0	0	0	0	0	0	0	0	0	1	1	0	0	0	0	0
CADANIAG00001696	ANIA_10137	+	WD40 domain protein (AFU_orthologue; AFUA_1G16540)	0	0	0	0	0	0	0	0	0	0	0	0	0	0	0	0	0	0	0	0	0	0	0	0	0	0	0	0	2	2	0	0	0	0	0	2	2	0	0	0	0	0
CADANIAG00001697	ANIA_10130	+	40S ribosomal protein S25, putative (AFU_orthologue; AFUA_1G16523)	5	0	0	5	0	0	0	6	0	0	6	0	0	0	5	0	0	5	0	0	0	11	0	0	11	0	0	1	77	0	0	77	0	0	1	104	0	0	104	0	0	1
CADANIAG00001698	ANIA_00954	-	heme/steroid binding domain protein, putative (AFU_orthologue; AFUA_1G16510)	3	3	0	0	0	0	0	3	3	0	0	0	0	0	4	3	0	1	0	0	0	4	3	1	0	0	0	0	5	3	2	0	0	0	0	19	15	3	1	0	0	1
CADANIAG00001699	ANIA_00953	-	small monomeric GTPase (Gtr2), putative (AFU_orthologue; AFUA_1G16500)	1	1	0	0	0	0	0	0	0	0	0	0	0	0	1	0	0	1	0	0	0	0	0	0	0	0	0	0	9	8	1	0	0	0	0	11	9	1	1	0	0	1
CADANIAG00001700	ANIA_00952	+	acid phosphatase, putative (AFU_orthologue; AFUA_1G16480)	21	0	0	21	0	0	1	11	0	0	11	0	0	1	15	0	0	15	0	0	1	18	0	0	18	0	0	1	45	0	0	45	0	0	1	110	0	0	110	0	0	1
CADANIAG00001701	ANIA_00951	-	putative b-zip transcription factor (Eurofung)	6	3	3	0	0	0	0	14	11	3	0	0	0	1	1	0	1	0	0	0	0	11	7	4	0	0	0	1	44	20	24	0	0	0	1	76	41	35	0	0	0	1
CADANIAG00001702	ANIA_11285	+	hypothetical protein	0	0	0	0	0	0	0	0	0	0	0	0	0	0	0	0	0	0	0	0	0	7	0	5	2	0	0	0	13	3	4	6	0	0	0	20	3	9	8	0	0	0
CADANIAG00001703	ANIA_00950	-	hypothetical protein	0	0	0	0	0	0	0	0	0	0	0	0	0	0	0	0	0	0	0	0	0	0	0	0	0	0	0	0	0	0	0	0	0	0	0	0	0	0	0	0	0	0
CADANIAG00001704	ANIA_00949	-	conserved hypothetical protein	0	0	0	0	0	0	0	0	0	0	0	0	0	0	0	0	0	0	0	0	0	0	0	0	0	0	0	0	0	0	0	0	0	0	0	0	0	0	0	0	0	0
CADANIAG00001705	ANIA_00948	+	ABC ATPase, putative (AFU_orthologue; AFUA_1G16440)	5	1	1	3	0	0	0	14	5	3	6	0	0	0	3	1	1	1	0	0	0	21	5	11	5	0	0	0	38	10	16	12	0	0	0	81	22	32	27	0	0	0
CADANIAG00001706	ANIA_00947	+	molybdopterin cofactor biosynthetic protein (AFU_orthologue; AFUA_1G16380)	0	0	0	0	0	0	0	0	0	0	0	0	0	0	1	0	0	1	0	0	0	7	0	1	6	0	0	0	2	1	1	0	0	0	0	10	1	2	7	0	0	0
CADANIAG00001707	ANIA_10136	+	cation transporter, putative (Eurofung)	0	0	0	0	0	0	0	0	0	0	0	0	0	0	0	0	0	0	0	0	0	0	0	0	0	0	0	0	0	0	0	0	0	0	0	0	0	0	0	0	0	0
CADANIAG00001708	ANIA_00946	-	ribosome assembly protein Noc2, putative (AFU_orthologue; AFUA_1G16330)	1	0	0	1	0	0	0	2	0	0	2	0	0	0	0	0	0	0	0	0	0	1	0	1	0	0	0	0	1	0	1	0	0	0	0	5	0	2	3	0	0	0
CADANIAG00001709	ANIA_10129	+	vacuolar protein sorting-associated protein Vps28,putative (AFU_orthologue; AFUA_1G16320)	10	0	1	9	0	0	1	86	3	24	59	0	0	1	13	0	4	9	0	0	1	9	0	0	9	0	0	0	21	1	7	13	0	0	1	139	4	36	99	0	0	1
CADANIAG00001710	ANIA_10134	+	glucose-inducible SAM-dependent methyltransferaseRrg1, putative (AFU_orthologue; AFUA_1G16310)	11	5	1	5	0	0	0	79	26	17	36	0	0	0	13	3	3	7	0	0	0	5	0	0	5	0	0	0	29	11	4	14	0	0	0	137	45	25	67	0	0	0
CADANIAG00001711	ANIA_10135	+	conserved hypothetical protein	3	1	1	1	0	0	0	5	5	0	0	0	0	0	2	1	0	1	0	0	0	3	0	0	3	0	0	0	6	1	2	3	0	0	0	19	8	3	8	0	0	0
CADANIAG00001712	ANIA_00944	-	ATP dependent RNA helicase (Rok1), putative (AFU_orthologue; AFUA_1G16290)	1	1	0	0	0	0	0	3	3	0	0	0	0	0	1	1	0	0	0	0	0	4	4	0	0	0	0	0	12	12	0	0	0	0	1	21	21	0	0	0	0	1
CADANIAG00001713	ANIA_00943	-	mitochondrial F1F0-ATP synthase g subunit, putative (AFU_orthologue; AFUA_1G16280)	0	0	0	0	0	0	0	0	0	0	0	0	0	0	0	0	0	0	0	0	0	0	0	0	0	0	0	0	0	0	0	0	0	0	0	0	0	0	0	0	0	0
CADANIAG00001714	ANIA_00942	+	hypothetical protein similar to L-arabitoldehydrogenase (Eurofung)	17	5	11	1	0	0	0	40	17	18	5	0	0	0	22	11	10	1	1	0	0	11	3	4	4	0	0	0	38	14	9	15	0	0	0	128	50	52	26	0	0	0
CADANIAG00001715	ANIA_00941	+	alpha-1,4-glucosidase (Eurofung)	0	0	0	0	0	0	0	0	0	0	0	0	0	0	0	0	0	0	0	0	0	0	0	0	0	0	0	0	0	0	0	0	0	0	0	0	0	0	0	0	0	0
CADANIAG00001716	ANIA_00940	+	conserved hypothetical protein	58	27	11	20	0	0	0	103	50	24	29	0	0	0	31	10	13	8	0	0	0	152	57	46	49	0	0	0	58	23	16	19	0	0	0	402	167	110	125	0	0	0
CADANIAG00001717	ANIA_00939	-	TIM barrel metal-dependent hydrolase, putative (AFU_orthologue; AFUA_1G16240)	0	0	0	0	0	0	0	0	0	0	0	0	0	0	0	0	0	0	0	0	0	0	0	0	0	0	0	0	0	0	0	0	0	0	0	0	0	0	0	0	0	0
CADANIAG00001718	ANIA_00938	+	MFS quinate transporter, putative (AFU_orthologue; AFUA_1G16230)	1	1	0	0	0	0	0	2	2	0	0	0	0	0	1	0	0	1	0	0	0	1	1	0	0	0	0	0	1	1	0	0	0	0	0	6	5	0	1	0	0	0
CADANIAG00001719	ANIA_00936	-	threonyl-tRNA synthetase (AFU_orthologue; AFUA_1G16210)	0	0	0	0	0	0	0	0	0	0	0	0	0	0	0	0	0	0	0	0	0	0	0	0	0	0	0	0	9	6	2	1	0	0	0	9	6	2	1	0	0	0
CADANIAG00001720	ANIA_00935	+	conserved hypothetical protein	0	0	0	0	0	0	0	0	0	0	0	0	0	0	0	0	0	0	0	0	0	0	0	0	0	0	0	0	0	0	0	0	0	0	0	0	0	0	0	0	0	0
CADANIAG00001721	ANIA_00934	+	conserved hypothetical protein	0	0	0	0	0	0	0	1	0	1	0	0	0	0	0	0	0	0	0	0	0	0	0	0	0	0	0	0	3	2	0	1	0	0	0	4	2	1	1	0	0	0
CADANIAG00001722	ANIA_00933	-	extracellular cell wall glucanase Crf1/allergen AspF9 (AFU_orthologue; AFUA_1G16190)	0	0	0	0	0	0	0	0	0	0	0	0	0	0	0	0	0	0	0	0	0	0	0	0	0	0	0	0	0	0	0	0	0	0	0	0	0	0	0	0	0	0
CADANIAG00001723	ANIA_00932	-	hypothetical glutathione reductase (Eurofung)	0	0	0	0	0	0	0	0	0	0	0	0	0	0	0	0	0	0	0	0	0	0	0	0	0	0	0	0	0	0	0	0	0	0	0	0	0	0	0	0	0	0
CADANIAG00001724	pbsA	-	MAP kinase kinase (Eurofung)	90	87	3	0	0	0	1	17	17	0	0	0	0	1	77	74	1	2	0	0	1	9	9	0	0	0	0	0	5	5	0	0	0	0	0	198	192	4	2	0	0	1
CADANIAG00001725	ANIA_00930	+	auxin efflux transporter family protein (Eurofung)	6	2	2	2	0	0	0	2	0	2	0	0	0	0	7	0	2	5	0	0	0	1	1	0	0	0	0	0	0	0	0	0	0	0	0	16	3	6	7	0	0	0
CADANIAG00001726	ANIA_00929	+	choline kinase, putative (AFU_orthologue; AFUA_1G15930)	0	0	0	0	0	0	0	0	0	0	0	0	0	0	0	0	0	0	0	0	0	2	1	0	1	0	0	0	4	3	0	1	0	0	0	6	4	0	2	0	0	0
CADANIAG00001727	ANIA_00928	+	Putative Zn(II)2Cys6 transcription factor (Eurofung)	1	0	0	1	0	0	0	2	1	0	1	0	0	0	0	0	0	0	0	0	0	0	0	0	0	0	0	0	0	0	0	0	0	0	0	3	1	0	2	0	0	0
CADANIAG00001728	ANIA_00927	+	26S proteasome-associated ubiquitin C-terminalhydrolase, putative (AFU_orthologue; AFUA_1G15920)	0	0	0	0	0	0	0	0	0	0	0	0	0	0	0	0	0	0	0	0	0	0	0	0	0	0	0	0	0	0	0	0	0	0	0	0	0	0	0	0	0	0
CADANIAG00001729	ANIA_00926	-	importin beta-2 subunit, putative (AFU_orthologue; AFUA_1G15900)	0	0	0	0	0	0	0	0	0	0	0	0	0	0	0	0	0	0	0	0	0	0	0	0	0	0	0	0	0	0	0	0	0	0	0	0	0	0	0	0	0	0
CADANIAG00001730	ANIA_00925	-	SacI domain protein (AFU_orthologue; AFUA_1G15890)	1	0	0	1	0	0	0	1	1	0	0	0	0	0	2	2	0	0	0	0	0	0	0	0	0	0	0	0	5	3	1	1	0	0	0	9	6	1	2	0	0	0
CADANIAG00001731	ANIA_00924	-	DUF803 domain membrane protein (AFU_orthologue; AFUA_1G15880)	0	0	0	0	0	0	0	1	1	0	0	0	0	0	1	0	1	0	0	0	0	0	0	0	0	0	0	0	4	4	0	0	0	0	0	6	5	1	0	0	0	0
CADANIAG00001732	ANIA_00923	-	conserved glutamic acid-rich protein (AFU_orthologue; AFUA_1G15870)	3	2	1	0	0	0	0	44	29	15	0	0	0	1	5	3	2	0	0	0	0	9	9	0	0	0	0	0	83	58	25	0	0	0	1	144	101	43	0	0	0	1
CADANIAG00001733	ANIA_00922	+	Coatomer subunit delta, putative (Eurofung)	2	0	1	1	0	0	0	1	0	1	0	0	0	0	2	0	1	1	0	0	0	0	0	0	0	0	0	0	0	0	0	0	0	0	0	5	0	3	2	0	0	0
CADANIAG00001734	ANIA_00921	+	conserved hypothetical protein	4	3	1	0	0	0	0	5	2	3	0	0	0	0	10	5	5	0	1	0	0	1	0	1	0	0	0	0	0	0	0	0	0	0	0	20	10	10	0	1	0	0
CADANIAG00001735	ANIA_00920	-	conserved hypothetical protein	8	1	6	1	0	0	0	9	3	6	0	0	0	0	9	3	6	0	0	0	0	3	2	1	0	0	0	0	2	1	1	0	0	0	0	31	10	20	1	0	0	0
CADANIAG00001736	ANIA_11284	+	hypothetical protein	10	0	0	10	0	0	1	14	0	0	14	0	0	1	5	0	0	5	0	0	0	15	0	0	15	0	0	1	27	0	0	27	0	0	1	71	0	0	71	0	0	1
CADANIAG00001737	ANIA_00919	-	conserved hypothetical protein	30	0	6	24	1	0	0	23	0	9	14	1	0	0	35	0	6	29	1	0	0	1	0	1	0	0	0	0	1	0	0	1	0	0	0	90	0	22	68	1	0	0
CADANIAG00001738	ANIA_00918	+	conserved hypothetical protein similar to alpha-hydroxylase Scs7 (Eurofung)	0	0	0	0	0	0	0	0	0	0	0	0	0	0	0	0	0	0	0	0	0	0	0	0	0	0	0	0	0	0	0	0	0	0	0	0	0	0	0	0	0	0
CADANIAG00001739	ANIA_00917	+	RNA splicing factor (Pad-1), putative (AFU_orthologue; AFUA_1G15810)	0	0	0	0	0	0	0	0	0	0	0	0	0	0	0	0	0	0	0	0	0	0	0	0	0	0	0	0	0	0	0	0	0	0	0	0	0	0	0	0	0	0
CADANIAG00001740	ANIA_00916	+	conserved hypothetical protein	1	1	0	0	0	0	0	0	0	0	0	0	0	0	1	0	0	1	0	0	0	1	1	0	0	0	0	0	18	2	10	6	0	0	0	21	4	10	7	0	0	0
CADANIAG00001741	ANIA_00915	+	conserved hypothetical protein	1	0	0	1	0	0	0	0	0	0	0	0	0	0	0	0	0	0	0	0	0	1	0	0	1	0	0	0	0	0	0	0	0	0	0	2	0	0	2	0	0	0
CADANIAG00001742	ANIA_00914	+	protein phosphatase 2C, putative (AFU_orthologue; AFUA_1G15800)	0	0	0	0	0	0	0	1	1	0	0	0	0	0	0	0	0	0	0	0	0	0	0	0	0	0	0	0	1	1	0	0	0	0	0	2	2	0	0	0	0	0
CADANIAG00001743	ANIA_00913	+	CDP-diacylglycerol-inositol 3-phosphatidyltransferase PIS (AFU_orthologue; AFUA_1G15790)	0	0	0	0	0	0	0	1	1	0	0	0	0	0	0	0	0	0	0	0	0	0	0	0	0	0	0	0	0	0	0	0	0	0	0	1	1	0	0	0	0	0
CADANIAG00001744	ANIA_00912	+	hypothetical 3-isopropylmalate dehydrogenase (Eurofung)	0	0	0	0	0	0	0	0	0	0	0	0	0	0	0	0	0	0	0	0	0	0	0	0	0	0	0	0	3	3	0	0	0	0	0	3	3	0	0	0	0	0
CADANIAG00001745	ANIA_00911	-	anaphase promoting complex subunit 10 (APC10),putative (AFU_orthologue; AFUA_1G15770)	0	0	0	0	0	0	0	2	0	0	2	0	0	0	0	0	0	0	0	0	0	2	0	0	2	0	0	0	2	1	1	0	0	0	0	6	1	1	4	0	0	0
CADANIAG00001746	ANIA_00910	-	hypothetical protein similar to phosphatidylserinedecarboxylase (Eurofung)	0	0	0	0	0	0	0	0	0	0	0	0	0	0	0	0	0	0	0	0	0	0	0	0	0	0	0	0	0	0	0	0	0	0	0	0	0	0	0	0	0	0
CADANIAG00001747	ANIA_00909	+	conserved fungal protein (AFU_orthologue; AFUA_1G15750)	1	0	0	1	0	0	0	0	0	0	0	0	0	0	0	0	0	0	0	0	0	0	0	0	0	0	0	0	0	0	0	0	0	0	0	1	0	0	1	0	0	0
CADANIAG00001748	ANIA_00908	-	phosphoglycerate mutase family protein (AFU_orthologue; AFUA_1G15740)	0	0	0	0	0	0	0	0	0	0	0	0	0	0	0	0	0	0	0	0	0	0	0	0	0	0	0	0	0	0	0	0	0	0	0	0	0	0	0	0	0	0
CADANIAG00001749	ANIA_00907	-	40S ribosomal protein S22 (Broad)	0	0	0	0	0	0	0	0	0	0	0	0	0	0	0	0	0	0	0	0	0	0	0	0	0	0	0	0	0	0	0	0	0	0	0	0	0	0	0	0	0	0
CADANIAG00001750	ANIA_00906	-	Importin beta1 (Eurofung)	0	0	0	0	0	0	0	0	0	0	0	0	0	0	0	0	0	0	0	0	0	1	1	0	0	0	0	0	1	0	0	1	0	0	0	2	1	0	1	0	0	0
CADANIAG00001751	ANIA_00905	-	anaphase-promoting complex component Cut20/Apc4,putative (AFU_orthologue; AFUA_1G15710)	5	5	0	0	0	0	0	1	1	0	0	0	0	0	0	0	0	0	0	0	0	5	0	0	5	0	0	0	4	0	0	4	0	0	0	15	6	0	9	0	0	0
CADANIAG00001752	ANIA_00904	-	conserved hypothetical protein	0	0	0	0	0	0	0	0	0	0	0	0	0	0	0	0	0	0	0	0	0	0	0	0	0	0	0	0	3	2	1	0	0	0	0	3	2	1	0	0	0	0
CADANIAG00001753	ANIA_00903	-	conserved hypothetical protein	6	2	2	2	0	0	0	3	2	0	1	0	0	0	0	0	0	0	0	0	0	12	1	0	11	1	0	0	11	3	4	4	0	0	0	32	8	6	18	0	0	0
CADANIAG00001754	ANIA_00902	-	Putative Zn(II)2Cys6 transcription factor (Eurofung)	0	0	0	0	0	0	0	1	0	1	0	0	0	0	0	0	0	0	0	0	0	0	0	0	0	0	0	0	9	3	6	0	0	0	0	10	3	7	0	0	0	0
CADANIAG00001755	ANIA_00901	-	hypothetical protein similar to laccase (Eurofung)	0	0	0	0	0	0	0	0	0	0	0	0	0	0	1	1	0	0	0	0	0	0	0	0	0	0	0	0	1	0	0	1	0	0	0	2	1	0	1	0	0	0
CADANIAG00001756	ANIA_00900	-	conserved hypothetical protein	1	0	0	1	0	0	0	0	0	0	0	0	0	0	0	0	0	0	0	0	0	5	4	0	1	0	0	0	8	5	1	2	0	0	0	14	9	1	4	0	0	0
CADANIAG00001757	ANIA_00899	-	conserved hypothetical protein	1	0	0	1	0	0	0	0	0	0	0	0	0	0	0	0	0	0	0	0	0	0	0	0	0	0	0	0	1	0	1	0	0	0	0	2	0	1	1	0	0	0
CADANIAG00001758	ANIA_10132	+	putative bHLH transcription factor (Eurofung)	44	40	4	0	1	0	0	83	79	4	0	1	0	0	45	42	3	0	1	0	0	36	36	0	0	1	0	0	86	80	3	3	1	0	0	294	277	14	3	1	0	0
CADANIAG00001759	ANIA_00898	-	conserved hypothetical protein	0	0	0	0	0	0	0	0	0	0	0	0	0	0	1	0	1	0	0	0	0	1	0	1	0	0	0	0	74	6	41	27	0	0	0	76	6	43	27	0	0	0
CADANIAG00001760	ANIA_00897	+	acetylserotonin methytransferase-like protein(ASMTL), putative (AFU_orthologue; AFUA_1G15580)	1	1	0	0	0	0	0	1	0	0	1	0	0	0	0	0	0	0	0	0	0	2	0	0	2	0	0	0	2	0	1	1	0	0	0	6	1	1	4	0	0	0
CADANIAG00001761	ANIA_00896	-	succinate dehydrogenase subunit CybS, putative (AFU_orthologue; AFUA_1G15590)	3	3	0	0	0	0	0	9	9	0	0	0	0	0	5	5	0	0	0	0	0	4	4	0	0	0	0	0	7	7	0	0	0	0	0	28	28	0	0	0	0	1
CADANIAG00001762	ANIA_00895	-	hypothetical oxidoreductase (Eurofung)	3	3	0	0	0	0	0	0	0	0	0	0	0	0	3	3	0	0	0	0	0	8	6	2	0	0	0	0	4	2	2	0	0	0	0	18	14	4	0	0	0	1
CADANIAG00001763	ANIA_00894	+	DEAD box RNA helicase HelA, putative (AFU_orthologue; AFUA_1G15620)	0	0	0	0	0	0	0	0	0	0	0	0	0	0	1	0	0	1	0	0	0	0	0	0	0	0	0	0	0	0	0	0	0	0	0	1	0	0	1	0	0	0
CADANIAG00001764	ANIA_00893	-	hypothetical protein similar to adenylosuccinatesynthetase (Eurofung)	0	0	0	0	0	0	0	0	0	0	0	0	0	0	1	0	0	1	0	0	0	0	0	0	0	0	0	0	1	1	0	0	0	0	0	2	1	0	1	0	0	0
CADANIAG00001765	ANIA_00892	-	DnaJ domain protein (AFU_orthologue; AFUA_1G15460)	16	8	8	0	0	0	1	0	0	0	0	0	0	0	15	8	7	0	0	0	1	6	3	3	0	0	0	0	12	8	3	1	0	0	1	49	27	21	1	0	0	1
CADANIAG00001766	ANIA_00891	-	uay, Zn(II)2Cys6 transcription factor involved inpurine-utilization Uric acid ut, xanthine deH. utrateoxidase regul., zinc binuclear cluster transcription factor; (Eurofung)	432	0	133	299	1	0	0	391	0	113	278	1	0	0	378	0	100	278	1	0	0	22	0	7	15	1	0	0	16	0	6	10	1	0	0	1239	0	359	880	1	0	0
CADANIAG00001767	ANIA_00890	-	MFS multidrug transporter, putative (AFU_orthologue; AFUA_1G15490)	1	0	0	1	0	0	0	4	1	2	1	0	0	0	3	1	0	2	0	0	0	9	0	6	3	0	0	0	55	7	22	26	0	0	0	72	9	30	33	0	0	0
CADANIAG00001768	ANIA_00889	+	GTP-binding protein Obg (AFU_orthologue; AFUA_1G15500)	1	1	0	0	0	0	0	3	2	1	0	0	0	0	1	1	0	0	0	0	0	0	0	0	0	0	0	0	0	0	0	0	0	0	0	5	4	1	0	0	0	0
CADANIAG00001769	ANIA_00888	+	JmjC domain protein, putative (AFU_orthologue; AFUA_1G15510)	0	0	0	0	0	0	0	0	0	0	0	0	0	0	1	1	0	0	0	0	0	0	0	0	0	0	0	0	5	0	0	5	0	0	0	6	1	0	5	0	0	0
CADANIAG00001770	ANIA_00887	-	lactam utilization protein lamA such as 2-pyrrolidinone (Eurofung)	0	0	0	0	0	0	0	0	0	0	0	0	0	0	1	1	0	0	0	0	0	0	0	0	0	0	0	0	5	2	0	3	0	0	0	6	3	0	3	0	0	0
CADANIAG00001771	ANIA_00886	+	protein involved in utilization of lactams such as2-pyrrolidinone (Eurofung)	190	69	55	66	0	0	0	114	51	32	31	0	0	0	163	70	41	52	0	0	0	22	7	5	10	0	0	0	7	0	0	7	0	0	0	496	197	133	166	0	0	0
CADANIAG00001772	ANIA_00885	+	Putative Zn(II)2Cys6 transcription factor andhomeobox domain transcription factor (Eurofung)	1430	574	540	316	0	0	0	966	339	377	250	0	0	0	1140	371	445	324	0	0	0	545	193	213	139	0	0	0	733	295	248	190	0	0	0	4814	1772	1823	1219	0	0	0
CADANIAG00001773	ANIA_00884	+	conserved hypothetical protein	7	1	3	3	0	0	0	2	0	1	1	0	0	0	6	0	4	2	0	0	0	0	0	0	0	0	0	0	0	0	0	0	0	0	0	15	1	8	6	0	0	0
CADANIAG00001774	ANIA_00883	+	ubiquitin-conjugating enzyme, putative (AFU_orthologue; AFUA_1G15570)	1	0	0	1	0	0	0	1	1	0	0	0	0	0	0	0	0	0	0	0	0	1	0	0	1	0	0	0	1	0	1	0	0	0	0	4	1	1	2	0	0	0
CADANIAG00001775	ANIA_00882	+	hypothetical protein	1	0	0	1	0	0	0	0	0	0	0	0	0	0	2	0	0	2	0	0	0	3	0	0	3	0	0	0	27	1	2	24	0	0	1	33	1	2	30	0	0	1
CADANIAG00001776	ANIA_00881	-	CUE domain protein, putative (AFU_orthologue; AFUA_1G15410)	37	14	15	8	0	0	0	35	14	14	7	0	0	0	27	10	9	8	0	0	0	41	9	20	12	0	0	0	123	42	47	34	0	0	0	263	89	105	69	0	0	0
CADANIAG00001777	ANIA_00880	+	microbody (peroxisome) biogenesis protein peroxin 7 (Eurofung)	2	0	2	0	0	0	0	0	0	0	0	0	0	0	0	0	0	0	0	0	0	0	0	0	0	0	0	0	0	0	0	0	0	0	0	2	0	2	0	0	0	0
CADANIAG00001778	ANIA_00879	-	DUF1014 domain protein (AFU_orthologue; AFUA_1G15390)	0	0	0	0	0	0	0	3	1	2	0	0	0	0	0	0	0	0	0	0	0	1	0	1	0	0	0	0	0	0	0	0	0	0	0	4	1	3	0	0	0	0
CADANIAG00001779	ANIA_00878	-	conserved hypothetical protein: extracellularlaccase (Eurofung)	11	11	0	0	0	0	1	0	0	0	0	0	0	0	8	8	0	0	0	0	0	0	0	0	0	0	0	0	0	0	0	0	0	0	0	19	19	0	0	0	0	1
CADANIAG00001780	ANIA_10133	-	conserved hypothetical protein	28	0	0	28	1	0	0	7	1	1	5	0	0	0	22	2	0	20	1	0	0	0	0	0	0	0	0	0	43	0	14	29	1	0	0	100	3	15	82	1	0	0
CADANIAG00001781	ANIA_10128	-	Putative Zn(II)2Cys6 transcription factor (Eurofung)	1	0	1	0	0	0	0	2	0	0	2	0	0	0	5	0	5	0	0	0	0	0	0	0	0	0	0	0	0	0	0	0	0	0	0	8	0	6	2	0	0	0
CADANIAG00001782	ANIA_00876	-	conserved hypothetical protein	15	1	5	9	1	0	0	14	4	6	4	0	0	0	7	5	0	2	0	0	0	1	0	1	0	0	0	0	22	10	7	5	0	0	0	59	20	19	20	0	0	0
CADANIAG00001783	ANIA_00875	+	homoserine acetyltransferase family protein (AFU_orthologue; AFUA_1G15350)	13	0	1	12	0	0	1	20	0	0	20	0	0	1	20	0	2	18	0	0	1	3	0	0	3	0	0	0	37	0	0	37	0	0	1	93	0	3	90	0	0	1
CADANIAG00001784	ANIA_00874	+	poly(A) polymerase Pap (AFU_orthologue; AFUA_1G15340)	0	0	0	0	0	0	0	0	0	0	0	0	0	0	0	0	0	0	0	0	0	0	0	0	0	0	0	0	0	0	0	0	0	0	0	0	0	0	0	0	0	0
CADANIAG00001785	ANIA_00873	-	conserved hypothetical protein	0	0	0	0	0	0	0	0	0	0	0	0	0	0	0	0	0	0	0	0	0	21	6	14	1	0	0	0	14	6	4	4	0	0	0	35	12	18	5	0	0	0
CADANIAG00001786	ANIA_00872	-	DNA replication initiation factor Cdc45 (AFU_orthologue; AFUA_1G15310)	0	0	0	0	0	0	0	0	0	0	0	0	0	0	0	0	0	0	0	0	0	0	0	0	0	0	0	0	14	7	5	2	0	0	0	14	7	5	2	0	0	0
CADANIAG00001787	ANIA_00871	-	GPI anchor transamidase, putative (AFU_orthologue; AFUA_1G15130)	0	0	0	0	0	0	0	0	0	0	0	0	0	0	0	0	0	0	0	0	0	0	0	0	0	0	0	0	1	0	1	0	0	0	0	1	0	1	0	0	0	0
CADANIAG00001788	ANIA_00870	+	mitochondrial phosphate carrier protein (Mir1),putative (AFU_orthologue; AFUA_1G15140)	0	0	0	0	0	0	0	0	0	0	0	0	0	0	0	0	0	0	0	0	0	0	0	0	0	0	0	0	0	0	0	0	0	0	0	0	0	0	0	0	0	0
CADANIAG00001789	ANIA_00869	+	conserved hypothetical protein	0	0	0	0	0	0	0	0	0	0	0	0	0	0	0	0	0	0	0	0	0	0	0	0	0	0	0	0	11	5	2	4	0	0	0	11	5	2	4	0	0	0
CADANIAG00001790	ANIA_00868	+	acyl-CoA thioesterase II (AFU_orthologue; AFUA_1G15170)	0	0	0	0	0	0	0	0	0	0	0	0	0	0	0	0	0	0	0	0	0	0	0	0	0	0	0	0	1	0	0	1	0	0	0	1	0	0	1	0	0	0
CADANIAG00001791	ANIA_00867	-	conserved hypothetical protein	1	0	0	1	0	0	0	0	0	0	0	0	0	0	1	1	0	0	0	0	0	0	0	0	0	0	0	0	2	0	2	0	0	0	0	4	1	2	1	0	0	0
CADANIAG00001792	ANIA_00866	-	Hsp70 family protein (AFU_orthologue; AFUA_1G15200)	2	1	0	1	0	0	0	1	0	1	0	0	0	0	0	0	0	0	0	0	0	3	2	1	0	0	0	0	4	1	3	0	0	0	0	10	4	5	1	0	0	0
CADANIAG00001793	ANIA_00865	-	conserved hypothetical protein	2	2	0	0	0	0	0	9	5	4	0	0	0	0	5	0	3	2	0	0	0	17	7	9	1	0	0	1	43	17	15	11	0	0	0	76	31	31	14	0	0	0
CADANIAG00001794	ANIA_00864	+	conserved hypothetical protein	53	8	35	10	0	0	0	98	14	32	52	0	0	0	61	17	33	11	0	0	0	54	3	31	20	0	0	0	265	31	107	127	0	0	0	531	73	238	220	0	0	0
CADANIAG00001795	ANIA_00863	+	Putative Zn(II)2Cys6 transcription factor (Eurofung)	0	0	0	0	0	0	0	0	0	0	0	0	0	0	0	0	0	0	0	0	0	0	0	0	0	0	0	0	0	0	0	0	0	0	0	0	0	0	0	0	0	0
CADANIAG00001796	ANIA_00862	-	prefoldin subunit 4, putative (AFU_orthologue; AFUA_1G15240)	0	0	0	0	0	0	0	0	0	0	0	0	0	0	0	0	0	0	0	0	0	0	0	0	0	0	0	0	4	4	0	0	0	0	0	4	4	0	0	0	0	0
CADANIAG00001797	ANIA_00861	+	autophagy-related protein Atg27 (Eurofung)	0	0	0	0	0	0	0	1	0	0	1	0	0	0	1	0	1	0	0	0	0	11	6	0	5	0	0	0	33	22	7	4	0	0	0	46	28	8	10	0	0	0
CADANIAG00001798	ANIA_00860	-	conserved hypothetical protein	25	8	14	3	0	0	0	6	2	4	0	0	0	0	12	3	7	2	0	0	0	99	38	54	7	0	0	0	152	41	96	15	0	0	0	294	92	175	27	0	0	0
CADANIAG00001799	ANIA_00859	+	hypothetical protein	709	17	65	627	0	0	1	431	12	45	374	0	0	1	949	14	74	861	0	0	1	74	6	10	58	0	0	1	106	33	10	63	0	0	0	2269	82	204	1983	0	0	1
CADANIAG00001800	ANIA_00858	+	heat shock protein (Eurofung)	31	7	17	7	0	0	0	13	3	9	1	0	0	0	19	3	11	5	0	0	0	52	21	25	6	0	0	0	0	0	0	0	0	0	0	115	34	62	19	0	0	0
CADANIAG00001801	ANIA_00857	-	conserved hypothetical protein	5	4	0	1	0	0	0	3	3	0	0	0	0	0	4	4	0	0	0	0	0	1	1	0	0	0	0	0	0	0	0	0	0	0	0	13	12	0	1	0	0	1
CADANIAG00001802	ANIA_00856	+	choline transporter (Eurofung)	6	6	0	0	0	0	0	0	0	0	0	0	0	0	1	1	0	0	0	0	0	0	0	0	0	0	0	0	0	0	0	0	0	0	0	7	7	0	0	0	0	0
CADANIAG00001803	ANIA_00855	+	DNA-dependent ATPase (Eurofung)	0	0	0	0	0	0	0	0	0	0	0	0	0	0	1	0	1	0	0	0	0	1	0	0	1	0	0	0	2	0	1	1	0	0	0	4	0	2	2	0	0	0
CADANIAG00001804	ANIA_00854	-	conserved hypothetical protein	0	0	0	0	0	0	0	0	0	0	0	0	0	0	4	2	2	0	0	0	0	1	0	1	0	0	0	0	10	0	4	6	1	0	0	15	2	7	6	0	0	0
CADANIAG00001805	ANIA_00853	-	Putative Zn(II)2Cys6 transcription factor (Eurofung)	4	3	0	1	0	0	0	5	5	0	0	0	0	0	8	8	0	0	0	0	0	8	3	3	2	0	0	0	71	69	0	2	0	0	1	96	88	3	5	0	0	1
CADANIAG00001806	ANIA_00852	+	hypothetical protein	42	9	6	27	0	0	0	44	8	2	34	0	0	0	17	6	4	7	0	0	0	29	5	2	22	0	0	0	65	19	16	30	0	0	0	197	47	30	120	0	0	0
CADANIAG00001807	ANIA_00851	-	conserved hypothetical protein	0	0	0	0	0	0	0	0	0	0	0	0	0	0	0	0	0	0	0	0	0	0	0	0	0	0	0	0	2	2	0	0	0	0	0	2	2	0	0	0	0	0
CADANIAG00001808	ANIA_00850	+	conserved hypothetical protein	0	0	0	0	0	0	0	0	0	0	0	0	0	0	0	0	0	0	0	0	0	0	0	0	0	0	0	0	0	0	0	0	0	0	0	0	0	0	0	0	0	0
CADANIAG00001809	ANIA_00849	-	conserved hypothetical protein	0	0	0	0	0	0	0	0	0	0	0	0	0	0	0	0	0	0	0	0	0	1	0	1	0	0	0	0	0	0	0	0	0	0	0	1	0	1	0	0	0	0
CADANIAG00001810	ANIA_00848	+	mtDNA inheritance protein Dml1, putative (AFU_orthologue; AFUA_1G15070)	4	0	0	4	0	0	0	0	0	0	0	0	0	0	0	0	0	0	0	0	0	3	0	1	2	0	0	0	2	0	1	1	0	0	0	9	0	2	7	0	0	0
CADANIAG00001811	ANIA_00847	+	molecular chaperone (Eurofung)	0	0	0	0	0	0	0	1	1	0	0	0	0	0	0	0	0	0	0	0	0	3	2	1	0	0	0	0	3	2	0	1	0	0	0	7	5	1	1	0	0	0
CADANIAG00001812	ANIA_00846	-	conserved hypothetical protein	0	0	0	0	0	0	0	0	0	0	0	0	0	0	0	0	0	0	0	0	0	1	1	0	0	0	0	0	0	0	0	0	0	0	0	1	1	0	0	0	0	0
CADANIAG00001813	ANIA_00845	+	hypothetical protein	10547	0	0	10547	0	0	1	15736	0	0	15736	0	0	1	10685	0	0	10685	0	0	1	24360	0	0	24360	0	0	1	13195	1	0	13194	0	0	1	74523	1	0	74522	0	0	1
CADANIAG00001814	ANIA_00844	-	SDA1 domain protein (AFU_orthologue; AFUA_1G15030)	13	3	7	3	0	0	0	6	3	2	1	0	0	0	16	4	8	4	0	0	0	19	10	6	3	0	0	0	19	4	10	5	0	0	0	73	24	33	16	0	0	0
CADANIAG00001815	ANIA_00843	-	hypothetical protein similar to ribosomal protein S5(Broad)	6	0	0	6	0	0	0	0	0	0	0	0	0	0	0	0	0	0	0	0	0	1	1	0	0	0	0	0	3	0	0	3	0	0	0	10	1	0	9	0	0	0
CADANIAG00001816	ANIA_00842	+	AMP-binding enzyme, putative (JCVI)	0	0	0	0	0	0	0	0	0	0	0	0	0	0	0	0	0	0	0	0	0	0	0	0	0	0	0	0	0	0	0	0	0	0	0	0	0	0	0	0	0	0
CADANIAG00001817	ANIA_00841	+	conserved hypothetical protein	0	0	0	0	0	0	0	2	1	0	1	0	0	0	1	0	0	1	0	0	0	3	2	0	1	0	0	0	5	0	1	4	0	0	0	11	3	1	7	0	0	0
CADANIAG00001818	ANIA_00840	-	2-isopropylmalate synthase (Eurofung)	0	0	0	0	0	0	0	2	1	1	0	0	0	0	1	1	0	0	0	0	0	5	3	0	2	0	0	0	0	0	0	0	0	0	0	8	5	1	2	0	0	0
CADANIAG00001819	ANIA_00839	+	hypothetical protein	0	0	0	0	0	0	0	0	0	0	0	0	0	0	0	0	0	0	0	0	0	0	0	0	0	0	0	0	2	1	0	1	0	0	0	2	1	0	1	0	0	0
CADANIAG00001820	ANIA_11283	+	hypothetical protein	0	0	0	0	0	0	0	0	0	0	0	0	0	0	0	0	0	0	0	0	0	1	1	0	0	0	0	0	2	1	0	1	0	0	0	3	2	0	1	0	0	0
CADANIAG00001821	ANIA_10126	-	2-dehydropantoate 2-reductase family protein,putative (AFU_orthologue; AFUA_3G00740)	0	0	0	0	0	0	0	0	0	0	0	0	0	0	0	0	0	0	0	0	0	0	0	0	0	0	0	0	0	0	0	0	0	0	0	0	0	0	0	0	0	0
CADANIAG00001822	ANIA_10125	-	ATP-dependent RNA helicase (Drs1), putative (AFU_orthologue; AFUA_1G14990)	0	0	0	0	0	0	0	1	0	0	1	0	0	0	0	0	0	0	0	0	0	19	19	0	0	0	0	1	57	39	8	10	0	0	0	77	58	8	11	0	0	0
CADANIAG00001823	ANIA_00837	+	conserved hypothetical protein similar to fragmin (Eurofung)	0	0	0	0	0	0	0	0	0	0	0	0	0	0	1	0	1	0	0	0	0	1	1	0	0	0	0	0	6	5	1	0	0	0	0	8	6	2	0	0	0	0
CADANIAG00001824	ANIA_00836	+	D-Arabinono-1,4-lactone oxidase (Eurofung)	3	1	1	1	0	0	0	3	2	0	1	0	0	0	2	1	0	1	0	0	0	3	1	1	1	0	0	0	111	26	57	28	0	0	0	122	31	59	32	0	0	0
CADANIAG00001825	ANIA_00835	+	Putative Zn(II)2Cys6 transcription factor (Eurofung)	0	0	0	0	0	0	0	0	0	0	0	0	0	0	0	0	0	0	0	0	0	0	0	0	0	0	0	0	1	0	1	0	0	0	0	1	0	1	0	0	0	0
CADANIAG00001826	ANIA_00834	-	protein translocation complex componenet (Npl1),putative (AFU_orthologue; AFUA_1G14940)	6	1	0	5	0	0	0	5	1	1	3	0	0	0	2	1	0	1	0	0	0	0	0	0	0	0	0	0	3	3	0	0	0	0	0	16	6	1	9	0	0	0
CADANIAG00001827	ANIA_00833	-	hypothetical protein	2	2	0	0	0	0	0	0	0	0	0	0	0	0	2	2	0	0	0	0	0	8	5	1	2	0	0	0	91	34	22	35	0	0	0	103	43	23	37	0	0	0
CADANIAG00001828	ANIA_00832	-	peptidase D, putative (AFU_orthologue; AFUA_1G14920)	28	25	3	0	0	0	1	22	18	3	1	0	0	1	42	37	4	1	0	0	1	6	4	0	2	0	0	0	5	5	0	0	0	0	0	103	89	10	4	0	0	1
CADANIAG00001829	ANIA_00831	+	endosomal SPRY domain protein, putative (AFU_orthologue; AFUA_1G14910)	1	0	0	1	0	0	0	1	0	0	1	0	0	0	0	0	0	0	0	0	0	0	0	0	0	0	0	0	1	0	1	0	0	0	0	3	0	1	2	0	0	0
CADANIAG00001830	ANIA_00830	+	MIP aquaporin (Eurofung)	1	0	1	0	0	0	0	1	1	0	0	0	0	0	0	0	0	0	0	0	0	0	0	0	0	0	0	0	0	0	0	0	0	0	0	2	1	1	0	0	0	0
CADANIAG00001831	ANIA_00829	+	cAMP-specific phosphodiesterase, putative (AFU_orthologue; AFUA_1G14890)	3	0	0	3	0	0	0	9	3	2	4	0	0	0	4	1	3	0	0	0	0	43	18	11	14	0	0	0	187	72	40	75	0	0	0	246	94	56	96	0	0	0
CADANIAG00001832	ANIA_00828	-	N-acylethanolamine amidohydrolase, putative (AFU_orthologue; AFUA_1G14880)	1	1	0	0	0	0	0	1	1	0	0	0	0	0	0	0	0	0	0	0	0	11	11	0	0	0	0	1	24	24	0	0	0	0	1	37	37	0	0	0	0	1
CADANIAG00001833	ANIA_00827	-	GPI anchor biosynthesis protein Gwt1, putative (AFU_orthologue; AFUA_1G14870)	0	0	0	0	0	0	0	0	0	0	0	0	0	0	0	0	0	0	0	0	0	0	0	0	0	0	0	0	0	0	0	0	0	0	0	0	0	0	0	0	0	0
CADANIAG00001834	ANIA_00826	+	transposase Tan1-Aspergillus niger (ANG_orthologue; An07g09460)	0	0	0	0	0	0	0	0	0	0	0	0	0	0	0	0	0	0	0	0	0	0	0	0	0	0	0	0	0	0	0	0	0	0	0	0	0	0	0	0	0	0
CADANIAG00001835	ANIA_00825	+	b-zip transcription factor (Eurofung)	1	1	0	0	0	0	0	4	1	2	1	0	0	0	2	1	1	0	0	0	0	4	2	1	1	0	0	0	69	22	19	28	0	0	0	80	27	23	30	0	0	0
CADANIAG00001836	ANIA_00824	-	acyl-CoA dehydrogenase, putative (AFU_orthologue; AFUA_1G14850)	3	3	0	0	0	0	0	4	1	2	1	0	0	0	3	3	0	0	0	0	0	3	3	0	0	0	0	0	6	5	0	1	0	0	0	19	15	2	2	0	0	0
CADANIAG00001837	ANIA_00823	+	conserved hypothetical protein	0	0	0	0	0	0	0	0	0	0	0	0	0	0	0	0	0	0	0	0	0	0	0	0	0	0	0	0	0	0	0	0	0	0	0	0	0	0	0	0	0	0
CADANIAG00001838	kfsA	+	protein kinase, putative (Eurofung)	0	0	0	0	0	0	0	0	0	0	0	0	0	0	1	0	0	1	0	0	0	0	0	0	0	0	0	0	0	0	0	0	0	0	0	1	0	0	1	0	0	0
CADANIAG00001839	ANIA_00821	-	mitochondrial inheritance component mdm12 (AFU_orthologue; AFUA_1G14790)	0	0	0	0	0	0	0	0	0	0	0	0	0	0	0	0	0	0	0	0	0	0	0	0	0	0	0	0	0	0	0	0	0	0	0	0	0	0	0	0	0	0
CADANIAG00001840	ANIA_00820	+	hypothetical protein	2	0	0	2	0	0	0	0	0	0	0	0	0	0	0	0	0	0	0	0	0	0	0	0	0	0	0	0	6	4	1	1	0	0	0	8	4	1	3	0	0	0
CADANIAG00001841	ANIA_00819	-	BAP31 domain protein, putative (AFU_orthologue; AFUA_1G14780)	0	0	0	0	0	0	0	0	0	0	0	0	0	0	0	0	0	0	0	0	0	0	0	0	0	0	0	0	0	0	0	0	0	0	0	0	0	0	0	0	0	0
CADANIAG00001842	ANIA_00818	-	tRNA dihydrouridine synthase, putative (AFU_orthologue; AFUA_1G14770)	0	0	0	0	0	0	0	1	1	0	0	0	0	0	0	0	0	0	0	0	0	0	0	0	0	0	0	0	1	1	0	0	0	0	0	2	2	0	0	0	0	0
CADANIAG00001843	ANIA_00817	+	C2H2 transcription factor (Sfp1), putative (AFU_orthologue; AFUA_1G14750)	0	0	0	0	0	0	0	1	1	0	0	0	0	0	1	1	0	0	0	0	0	0	0	0	0	0	0	0	0	0	0	0	0	0	0	2	2	0	0	0	0	0
CADANIAG00001844	ANIA_00816	-	transcription factor TFIIA complex subunit Toa1,putative (AFU_orthologue; AFUA_1G14740)	9	0	0	9	0	0	0	16	1	0	15	1	0	0	19	0	0	19	1	0	0	13	0	0	13	1	0	0	126	1	0	125	1	0	0	183	2	0	181	1	0	0
CADANIAG00001845	ANIA_00815	+	glutathione S-transferase, putative (AFU_orthologue; AFUA_4G14380)	0	0	0	0	0	0	0	3	0	0	3	0	0	0	1	0	0	1	0	0	0	5	0	3	2	0	0	0	1	0	1	0	0	0	0	10	0	4	6	0	0	1
CADANIAG00001846	ANIA_00814	-	cell division cycle protein Cdc20, putative (AFU_orthologue; AFUA_1G14730)	0	0	0	0	0	0	0	0	0	0	0	0	0	0	0	0	0	0	0	0	0	0	0	0	0	0	0	0	0	0	0	0	0	0	0	0	0	0	0	0	0	0
CADANIAG00001847	ANIA_00813	+	conserved kelch repeat protein TeaB (Eurofung)	0	0	0	0	0	0	0	1	0	0	1	0	0	0	0	0	0	0	0	0	0	1	0	0	1	0	0	0	0	0	0	0	0	0	0	2	0	0	2	0	0	0
CADANIAG00001848	ANIA_10127	+	beta-1,4-glucosidase (Eurofung)	0	0	0	0	0	0	0	0	0	0	0	0	0	0	0	0	0	0	0	0	0	0	0	0	0	0	0	0	0	0	0	0	0	0	0	0	0	0	0	0	0	0
CADANIAG00001849	ANIA_10124	+	beta-glucosidase, putative (AFU_orthologue; AFUA_1G14710)	1	1	0	0	0	0	0	0	0	0	0	0	0	0	0	0	0	0	0	0	0	0	0	0	0	0	0	0	0	0	0	0	0	0	0	1	1	0	0	0	0	0
CADANIAG00001850	ANIA_00811	-	MFS allantoate transporter, putative (AFU_orthologue; AFUA_1G14700)	0	0	0	0	0	0	0	0	0	0	0	0	0	0	0	0	0	0	0	0	0	0	0	0	0	0	0	0	2	2	0	0	0	0	0	2	2	0	0	0	0	0
CADANIAG00001851	ANIA_00810	-	ubiquitin-protein ligase Sel1/Ubx2, putative (AFU_orthologue; AFUA_1G14690)	0	0	0	0	0	0	0	11	0	11	0	0	1	0	0	0	0	0	0	0	0	4	1	3	0	0	0	0	0	0	0	0	0	0	0	15	1	14	0	0	1	0
CADANIAG00001852	ANIA_00809	-	hypothetical protein similar to RNA polymerase IIlargest subunit (Eurofung)	0	0	0	0	0	0	0	1	0	1	0	0	0	0	0	0	0	0	0	0	0	0	0	0	0	0	0	0	0	0	0	0	0	0	0	1	0	1	0	0	0	0
CADANIAG00001853	ANIA_00808	+	WD repeat protein (AFU_orthologue; AFUA_1G14670)	8	0	4	4	0	0	0	9	0	3	6	0	0	0	2	1	0	1	0	0	0	56	2	25	29	0	0	1	41	2	15	24	0	0	1	116	5	47	64	0	0	1
CADANIAG00001854	laeA	-	hypothetical protein similar to methyltransferase (Eurofung)	0	0	0	0	0	0	0	0	0	0	0	0	0	0	1	0	0	1	0	0	0	0	0	0	0	0	0	0	1	1	0	0	0	0	0	2	1	0	1	0	0	0
CADANIAG00001855	ANIA_00806	+	WD repeat protein (AFU_orthologue; AFUA_1G14650)	0	0	0	0	0	0	0	2	2	0	0	0	0	0	0	0	0	0	0	0	0	1	1	0	0	0	0	0	1	1	0	0	0	0	0	4	4	0	0	0	0	0
CADANIAG00001856	ANIA_00805	+	hypothetical protein	0	0	0	0	0	0	0	0	0	0	0	0	0	0	0	0	0	0	0	0	0	2	0	0	2	0	0	0	3	1	0	2	0	0	0	5	1	0	4	0	0	0
CADANIAG00001857	ANIA_00804	-	tRNAHis guanylyltransferase Thg1, putative (AFU_orthologue; AFUA_1G14630)	10	10	0	0	0	0	1	4	4	0	0	0	0	0	16	14	0	2	0	0	0	27	27	0	0	0	0	1	12	12	0	0	0	0	1	69	67	0	2	0	0	1
CADANIAG00001858	ANIA_00803	-	Fibronectin type III domain protein (AFU_orthologue; AFUA_1G14620)	0	0	0	0	0	0	0	0	0	0	0	0	0	0	0	0	0	0	0	0	0	0	0	0	0	0	0	0	0	0	0	0	0	0	0	0	0	0	0	0	0	0
CADANIAG00001859	ANIA_00802	+	lipin Smp2, putative (AFU_orthologue; AFUA_1G14610)	0	0	0	0	0	0	0	0	0	0	0	0	0	0	0	0	0	0	0	0	0	0	0	0	0	0	0	0	0	0	0	0	0	0	0	0	0	0	0	0	0	0
CADANIAG00001860	ANIA_00801	+	conserved hypothetical protein	0	0	0	0	0	0	0	0	0	0	0	0	0	0	0	0	0	0	0	0	0	2	1	0	1	0	0	0	0	0	0	0	0	0	0	2	1	0	1	0	0	0
CADANIAG00001861	ANIA_00800	-	conserved hypothetical protein	0	0	0	0	0	0	0	0	0	0	0	0	0	0	0	0	0	0	0	0	0	0	0	0	0	0	0	0	2	0	0	2	0	0	0	2	0	0	2	0	0	0
CADANIAG00001862	ANIA_00799	+	conserved hypothetical protein	0	0	0	0	0	0	0	0	0	0	0	0	0	0	0	0	0	0	0	0	0	0	0	0	0	0	0	0	1	1	0	0	0	0	0	1	1	0	0	0	0	0
CADANIAG00001863	ANIA_00798	-	conserved hypothetical protein	0	0	0	0	0	0	0	0	0	0	0	0	0	0	0	0	0	0	0	0	0	0	0	0	0	0	0	0	1	0	1	0	0	0	0	1	0	1	0	0	0	0
CADANIAG00001864	ANIA_00797	+	hypothetical histidine biosynthesis trifunctionalprotein (Eurofung)	0	0	0	0	0	0	0	0	0	0	0	0	0	0	0	0	0	0	0	0	0	1	0	0	1	0	0	0	0	0	0	0	0	0	0	1	0	0	1	0	0	0
CADANIAG00001865	ANIA_00796	-	U3 small nucleolar RNA-associated protein Utp11,putative (AFU_orthologue; AFUA_1G14580)	0	0	0	0	0	0	0	0	0	0	0	0	0	0	0	0	0	0	0	0	0	0	0	0	0	0	0	0	1	0	0	1	0	0	0	1	0	0	1	0	0	0
CADANIAG00001866	ANIA_00795	+	hypothetical protein	0	0	0	0	0	0	0	0	0	0	0	0	0	0	0	0	0	0	0	0	0	0	0	0	0	0	0	0	0	0	0	0	0	0	0	0	0	0	0	0	0	0
CADANIAG00001867	ANIA_00794	-	transcription initiation factor TFIID, 31kD subunit,putative (AFU_orthologue; AFUA_1G14600)	1	0	1	0	0	0	0	0	0	0	0	0	0	0	0	0	0	0	0	0	0	2	2	0	0	0	0	0	0	0	0	0	0	0	0	3	2	1	0	0	0	0
CADANIAG00001868	ANIA_00793	-	conserved hypothetical protein	3	1	1	1	0	0	0	2	2	0	0	0	0	0	2	1	1	0	0	0	0	6	4	2	0	0	0	0	23	11	3	9	0	0	0	36	19	7	10	0	0	0
CADANIAG00001869	ANIA_00792	+	conserved hypothetical protein	1	1	0	0	0	0	0	0	0	0	0	0	0	0	0	0	0	0	0	0	0	3	1	2	0	0	0	0	2	0	0	2	0	0	0	6	2	2	2	0	0	0
CADANIAG00001870	ANIA_00791	-	hypothetical protein	1	1	0	0	0	0	0	0	0	0	0	0	0	0	1	1	0	0	0	0	0	0	0	0	0	0	0	0	2	2	0	0	0	0	0	4	4	0	0	0	0	0
CADANIAG00001871	ANIA_00790	-	hypothetical protein	203	0	7	196	1	0	0	282	2	10	270	1	0	0	203	1	5	197	1	0	0	460	13	35	412	1	0	0	844	11	24	809	1	0	0	1992	27	81	1884	1	0	0
CADANIAG00001872	ANIA_00789	+	conserved hypothetical protein	232	232	0	0	1	0	0	603	603	0	0	1	0	0	197	197	0	0	1	0	0	342	341	1	0	1	0	0	1096	1096	0	0	1	0	0	2470	2469	1	0	1	0	0
CADANIAG00001873	ANIA_11282	+	hypothetical protein	1	1	0	0	0	0	0	9	2	6	1	0	0	0	1	0	0	1	0	0	0	2	0	0	2	0	0	0	34	14	5	15	0	0	0	47	17	11	19	0	0	0
CADANIAG00001874	ANIA_11281	+	hypothetical protein	0	0	0	0	0	0	0	3	0	0	3	0	0	0	1	0	0	1	0	0	0	0	0	0	0	0	0	0	2	0	1	1	0	0	0	6	0	1	5	0	0	0
CADANIAG00001875	ANIA_00788	-	epoxide hydrolase, putative (AFU_orthologue; AFUA_5G08810)	2	0	2	0	0	0	0	2	0	2	0	0	0	0	0	0	0	0	0	0	0	7	3	3	1	0	0	0	0	0	0	0	0	0	0	11	3	7	1	0	0	0
CADANIAG00001876	ANIA_00787	+	hypothetical protein similar to class I alpha-mannosidase 1B (Eurofung)	0	0	0	0	0	0	0	0	0	0	0	0	0	0	0	0	0	0	0	0	0	0	0	0	0	0	0	0	1	0	1	0	0	0	0	1	0	1	0	0	0	0
CADANIAG00001877	ANIA_00786	+	conserved hypothetical protein	0	0	0	0	0	0	0	0	0	0	0	0	0	0	0	0	0	0	0	0	0	0	0	0	0	0	0	0	0	0	0	0	0	0	0	0	0	0	0	0	0	0
CADANIAG00001878	ANIA_00785	+	mitochondrial superoxide dismutase (Eurofung)	0	0	0	0	0	0	0	0	0	0	0	0	0	0	1	0	0	1	0	0	0	1	1	0	0	0	0	0	7	0	0	7	0	0	0	9	1	0	8	0	0	0
CADANIAG00001879	ANIA_00784	-	oxidoreductase, short-chain dehydrogenase/reductasefamily (AFU_orthologue; AFUA_1G14540)	0	0	0	0	0	0	0	0	0	0	0	0	0	0	0	0	0	0	0	0	0	0	0	0	0	0	0	0	2	0	2	0	0	0	0	2	0	2	0	0	0	0
CADANIAG00001880	ANIA_00783	-	general amidase, putative (AFU_orthologue; AFUA_1G14530)	0	0	0	0	0	0	0	0	0	0	0	0	0	0	0	0	0	0	0	0	0	0	0	0	0	0	0	0	3	1	1	1	0	0	0	3	1	1	1	0	0	0
CADANIAG00001881	ANIA_00782	-	ankyrin repeat protein (AFU_orthologue; AFUA_1G14510)	2	1	1	0	0	0	0	0	0	0	0	0	0	0	0	0	0	0	0	0	0	2	1	0	1	0	0	0	12	6	3	3	0	0	0	16	8	4	4	0	0	0
CADANIAG00001882	ANIA_00781	-	conserved hypothetical protein	0	0	0	0	0	0	0	0	0	0	0	0	0	0	0	0	0	0	0	0	0	0	0	0	0	0	0	0	3	1	0	2	0	0	0	3	1	0	2	0	0	0
CADANIAG00001883	ANIA_00780	+	aminotransferase, hypothetical (Eurofung)	3	1	0	2	0	0	0	0	0	0	0	0	0	0	3	0	0	3	0	0	0	0	0	0	0	0	0	0	0	0	0	0	0	0	0	6	1	0	5	0	0	0
CADANIAG00001884	ANIA_00779	+	exo-beta-1,3-glucanase, putative (AFU_orthologue; AFUA_6G11980)	0	0	0	0	0	0	0	0	0	0	0	0	0	0	0	0	0	0	0	0	0	1	0	1	0	0	0	0	0	0	0	0	0	0	0	1	0	1	0	0	0	0
CADANIAG00001885	ANIA_00778	-	chitin binding protein, putative (AFU_orthologue; AFUA_1G14430)	0	0	0	0	0	0	0	0	0	0	0	0	0	0	0	0	0	0	0	0	0	0	0	0	0	0	0	0	0	0	0	0	0	0	0	0	0	0	0	0	0	0
CADANIAG00001886	ANIA_00777	-	hypothetical protein	0	0	0	0	0	0	0	0	0	0	0	0	0	0	0	0	0	0	0	0	0	1	0	0	1	0	0	0	0	0	0	0	0	0	0	1	0	0	1	0	0	0
CADANIAG00001887	ANIA_00776	-	60S ribosomal protein L17 (AFU_orthologue; AFUA_1G14410)	0	0	0	0	0	0	0	0	0	0	0	0	0	0	1	1	0	0	0	0	0	1	0	0	1	0	0	0	108	11	32	65	0	0	0	110	12	32	66	0	0	0
CADANIAG00001888	ANIA_00775	-	hydroxyisocaproate dehydrogenase, putative (AFU_orthologue; AFUA_1G14400)	5	2	1	2	0	0	0	2	1	1	0	0	0	0	9	4	3	2	0	0	0	7	2	5	0	0	0	0	32	6	9	17	0	0	0	55	15	19	21	0	0	0
CADANIAG00001889	ANIA_00774	+	zinc-dependent alcohol dehydrogenase, putative (AFU_orthologue; AFUA_1G14390)	2	0	1	1	0	0	0	3	1	1	1	0	0	0	3	2	0	1	0	0	0	0	0	0	0	0	0	0	4	0	0	4	0	0	0	12	3	2	7	0	0	0
CADANIAG00001890	ANIA_00773	-	metalloreductase, putative (AFU_orthologue; AFUA_1G14340)	0	0	0	0	0	0	0	0	0	0	0	0	0	0	0	0	0	0	0	0	0	0	0	0	0	0	0	0	0	0	0	0	0	0	0	0	0	0	0	0	0	0
CADANIAG00001891	ANIA_10120	+	Putative Zn(II)2Cys6 transcription factor (Eurofung)	1	0	1	0	0	0	0	0	0	0	0	0	0	0	0	0	0	0	0	0	0	4	4	0	0	0	0	0	36	27	9	0	1	0	0	41	31	10	0	1	0	0
CADANIAG00001892	ANIA_10122	+	3-ketoacyl-acyl carrier protein reductase, putative (AFU_orthologue; AFUA_1G14380)	0	0	0	0	0	0	0	0	0	0	0	0	0	0	0	0	0	0	0	0	0	0	0	0	0	0	0	0	3	1	0	2	0	0	0	3	1	0	2	0	0	0
CADANIAG00001893	ANIA_00771	-	ABC multidrug transporter (Eurofung)	0	0	0	0	0	0	0	0	0	0	0	0	0	0	1	1	0	0	0	0	0	0	0	0	0	0	0	0	0	0	0	0	0	0	0	1	1	0	0	0	0	0
CADANIAG00001894	ANIA_00770	-	UBX domain protein (AFU_orthologue; AFUA_1G14320)	1	0	0	1	0	0	0	2	1	1	0	0	0	0	2	1	1	0	0	0	0	1	1	0	0	0	0	0	3	2	1	0	0	0	0	9	5	3	1	0	0	0
CADANIAG00001895	ANIA_10121	+	conserved hypothetical protein	0	0	0	0	0	0	0	2	2	0	0	0	0	0	0	0	0	0	0	0	0	0	0	0	0	0	0	0	1	1	0	0	0	0	0	3	3	0	0	0	0	0
CADANIAG00001896	ANIA_10119	+	poly(A)-binding protein-dependent poly(A)ribonuclease, putative (AFU_orthologue; AFUA_1G14310)	45	1	28	16	0	0	0	45	0	27	18	0	0	0	66	0	34	32	0	0	1	8	0	6	2	0	0	0	3	0	2	1	0	0	0	167	1	97	69	0	0	1
CADANIAG00001897	ANIA_00768	-	Fasciclin domain family protein (AFU_orthologue; AFUA_1G14300)	27	9	18	0	0	0	0	13	6	4	3	0	0	0	22	7	13	2	0	0	0	5	3	2	0	0	0	0	13	5	5	3	0	0	0	80	30	42	8	0	0	0
CADANIAG00001898	ANIA_00767	-	small nuclear ribonucleoprotein (LSM7), putative (AFU_orthologue; AFUA_1G14290)	0	0	0	0	0	0	0	0	0	0	0	0	0	0	0	0	0	0	0	0	0	0	0	0	0	0	0	0	1	0	1	0	0	0	0	1	0	1	0	0	0	0
CADANIAG00001899	ANIA_00766	+	C6 finger domain protein, putative (AFU_orthologue; AFUA_1G14280)	1	0	1	0	0	0	0	2	0	1	1	0	0	0	2	1	1	0	0	0	0	2	1	1	0	0	0	0	6	3	2	1	0	0	0	13	5	6	2	0	0	0
CADANIAG00001900	ANIA_00765	+	3-beta hydroxysteroid dehydrogenase/isomerase familyprotein (AFU_orthologue; AFUA_3G02250)	0	0	0	0	0	0	0	0	0	0	0	0	0	0	0	0	0	0	0	0	0	0	0	0	0	0	0	0	0	0	0	0	0	0	0	0	0	0	0	0	0	0
CADANIAG00001901	ANIA_00764	-	catechol dioxygenase, putative (AFU_orthologue; AFUA_1G14270)	0	0	0	0	0	0	0	0	0	0	0	0	0	0	0	0	0	0	0	0	0	0	0	0	0	0	0	0	0	0	0	0	0	0	0	0	0	0	0	0	0	0
CADANIAG00001902	ANIA_00763	-	TGF beta receptor associated protein 1, putative (AFU_orthologue; AFUA_1G14260)	0	0	0	0	0	0	0	0	0	0	0	0	0	0	0	0	0	0	0	0	0	0	0	0	0	0	0	0	0	0	0	0	0	0	0	0	0	0	0	0	0	0
CADANIAG00001903	ANIA_00762	+	Golgi membrane protein (Coy1), putative (AFU_orthologue; AFUA_1G14240)	2	1	1	0	0	0	0	0	0	0	0	0	0	0	0	0	0	0	0	0	0	0	0	0	0	0	0	0	0	0	0	0	0	0	0	2	1	1	0	0	0	0
CADANIAG00001904	ANIA_00761	+	conserved hypothetical protein	0	0	0	0	0	0	0	1	0	0	1	0	0	0	0	0	0	0	0	0	0	1	0	0	1	0	0	0	12	0	9	3	0	0	0	14	0	9	5	0	0	0
CADANIAG00001905	ANIA_00760	+	conserved hypothetical protein	0	0	0	0	0	0	0	0	0	0	0	0	0	0	0	0	0	0	0	0	0	0	0	0	0	0	0	0	0	0	0	0	0	0	0	0	0	0	0	0	0	0
CADANIAG00001906	ANIA_00759	-	DUF614 domain protein (AFU_orthologue; AFUA_1G14190)	0	0	0	0	0	0	0	0	0	0	0	0	0	0	0	0	0	0	0	0	0	0	0	0	0	0	0	0	0	0	0	0	0	0	0	0	0	0	0	0	0	0
CADANIAG00001907	ANIA_00758	+	conserved hypothetical protein	1	0	0	1	0	0	0	1	0	0	1	0	0	0	7	0	1	6	0	0	0	8	3	0	5	0	0	0	39	10	5	24	0	0	0	56	13	6	37	0	0	0
CADANIAG00001908	ANIA_00757	+	methyltransferase (Ncl1), putative (AFU_orthologue; AFUA_1G14180)	0	0	0	0	0	0	0	0	0	0	0	0	0	0	0	0	0	0	0	0	0	3	0	0	3	0	0	0	3	3	0	0	0	0	0	6	3	0	3	0	0	0
CADANIAG00001909	ANIA_00756	+	beta-galactosidase (Eurofung)	3	0	1	2	0	0	0	0	0	0	0	0	0	0	2	0	0	2	0	0	0	9	0	1	8	0	0	0	11	0	2	9	0	0	1	25	0	4	21	0	0	1
CADANIAG00001910	ANIA_00755	+	hypothetical protein	2	1	0	1	0	0	0	1	0	0	1	0	0	0	0	0	0	0	0	0	0	1	1	0	0	0	0	0	2	1	0	1	0	0	0	6	3	0	3	0	0	0
CADANIAG00001911	ANIA_00754	-	conserved hypothetical protein	1	1	0	0	0	0	0	0	0	0	0	0	0	0	2	1	0	1	0	0	0	2	1	0	1	0	0	0	5	1	0	4	0	0	0	10	4	0	6	0	0	0
CADANIAG00001912	ANIA_00753	-	nuclear segregation protein (Bfr1), putative (AFU_orthologue; AFUA_1G14120)	3	3	0	0	0	0	0	9	8	1	0	0	0	0	2	2	0	0	0	0	0	1	1	0	0	0	0	0	47	43	1	3	0	0	1	62	57	2	3	0	0	1
CADANIAG00001913	ANIA_00752	+	RNA polymerase subunit (AFU_orthologue; AFUA_1G14110)	2	0	0	2	0	0	0	4	0	0	4	0	0	0	5	0	0	5	0	0	0	10	0	0	10	0	0	1	29	2	0	27	0	0	1	50	2	0	48	0	0	1
CADANIAG00001914	ANIA_00751	+	integral membrane protein Pth11-like, putative (AFU_orthologue; AFUA_1G14080)	0	0	0	0	0	0	0	0	0	0	0	0	0	0	0	0	0	0	0	0	0	0	0	0	0	0	0	0	0	0	0	0	0	0	0	0	0	0	0	0	0	0
CADANIAG00001915	ANIA_00750	-	hypothetical protein	0	0	0	0	0	0	0	1	1	0	0	0	0	0	0	0	0	0	0	0	0	2	2	0	0	0	0	0	19	18	1	0	0	0	1	22	21	1	0	0	0	1
CADANIAG00001916	ANIA_00748	-	conserved hypothetical protein	0	0	0	0	0	0	0	0	0	0	0	0	0	0	0	0	0	0	0	0	0	0	0	0	0	0	0	0	0	0	0	0	0	0	0	0	0	0	0	0	0	0
CADANIAG00001917	ANIA_00747	-	Mitochondrial-processing peptidase subunit beta,mitochondrial [Precursor] (Eurofung)	1	1	0	0	0	0	0	0	0	0	0	0	0	0	0	0	0	0	0	0	0	0	0	0	0	0	0	0	1	1	0	0	0	0	0	2	2	0	0	0	0	0
CADANIAG00001918	ANIA_00746	-	nucleoside-diphosphate-sugar epimerase, putative (AFU_orthologue; AFUA_1G14210)	9	7	2	0	0	0	0	8	5	1	2	0	0	0	11	6	4	1	0	0	1	5	5	0	0	0	0	0	20	17	3	0	0	0	1	53	40	10	3	0	0	1
CADANIAG00001919	ANIA_00745	-	hypothetical protein similar to fibrillarin,nucleolar protein (Eurofung)	0	0	0	0	0	0	0	0	0	0	0	0	0	0	0	0	0	0	0	0	0	0	0	0	0	0	0	0	0	0	0	0	0	0	0	0	0	0	0	0	0	0
CADANIAG00001920	ANIA_00744	-	conserved hypothetical protein	0	0	0	0	0	0	0	1	0	0	1	0	0	0	0	0	0	0	0	0	0	0	0	0	0	0	0	0	0	0	0	0	0	0	0	1	0	0	1	0	0	0
CADANIAG00001921	ANIA_11280	-	hypothetical protein	0	0	0	0	0	0	0	0	0	0	0	0	0	0	0	0	0	0	0	0	0	0	0	0	0	0	0	0	0	0	0	0	0	0	0	0	0	0	0	0	0	0
CADANIAG00001922	ANIA_00743	+	conserved hypothetical protein	0	0	0	0	0	0	0	0	0	0	0	0	0	0	0	0	0	0	0	0	0	0	0	0	0	0	0	0	3	0	0	3	0	0	0	3	0	0	3	0	0	0
CADANIAG00001923	ANIA_00742	-	Putative Zn(II)2Cys6 transcription factor (Eurofung)	0	0	0	0	0	0	0	3	0	0	3	0	0	0	1	0	0	1	0	0	0	1	0	0	1	0	0	0	0	0	0	0	0	0	0	5	0	0	5	0	0	0
CADANIAG00001924	ANIA_00741	-	pectate lyase (Eurofung)	2	1	1	0	0	0	0	2	1	1	0	0	0	0	1	0	1	0	0	0	0	0	0	0	0	0	0	0	52	12	23	17	0	0	0	57	14	26	17	0	0	0
CADANIAG00001925	ANIA_00740	+	conserved hypothetical protein	0	0	0	0	0	0	0	2	0	0	2	0	0	0	0	0	0	0	0	0	0	0	0	0	0	0	0	0	0	0	0	0	0	0	0	2	0	0	2	0	0	0
CADANIAG00001926	ANIA_00739	-	MFS multidrug transporter, putative (AFU_orthologue; AFUA_2G16320)	0	0	0	0	0	0	0	0	0	0	0	0	0	0	0	0	0	0	0	0	0	0	0	0	0	0	0	0	0	0	0	0	0	0	0	0	0	0	0	0	0	0
CADANIAG00001927	ANIA_00736	-	conserved fungal protein (AFU_orthologue; AFUA_1G14230)	0	0	0	0	0	0	0	0	0	0	0	0	0	0	0	0	0	0	0	0	0	0	0	0	0	0	0	0	0	0	0	0	0	0	0	0	0	0	0	0	0	0
CADANIAG00001928	ANIA_00735	-	hypothetical protein	2	0	0	2	0	0	0	1	1	0	0	0	0	0	1	1	0	0	0	0	0	1	1	0	0	0	0	0	8	5	3	0	0	0	0	13	8	3	2	0	0	0
CADANIAG00001929	ANIA_00734	-	hypothetical protein similar to histone H4 (Broad)	1	0	1	0	0	0	0	0	0	0	0	0	0	0	0	0	0	0	0	0	0	0	0	0	0	0	0	0	0	0	0	0	0	0	0	1	0	1	0	0	0	0
CADANIAG00001930	ANIA_00733	+	histone H3 (Eurofung)	0	0	0	0	0	0	0	2	0	0	2	0	0	0	1	0	0	1	0	0	0	0	0	0	0	0	0	0	1	0	0	1	0	0	0	4	0	0	4	0	0	0
CADANIAG00001931	ANIA_00732	+	multidrug resistance protein (Eurofung)	1	0	0	1	0	0	0	0	0	0	0	0	0	0	1	0	0	1	0	0	0	1	0	0	1	0	0	0	8	3	1	4	0	0	0	11	3	1	7	0	0	0
CADANIAG00001932	ANIA_00731	+	integral membrane protein, Mpv17/PMP22 family,putative (AFU_orthologue; AFUA_1G13840)	0	0	0	0	0	0	0	1	1	0	0	0	0	0	0	0	0	0	0	0	0	0	0	0	0	0	0	0	0	0	0	0	0	0	0	1	1	0	0	0	0	0
CADANIAG00001933	ANIA_00730	+	conserved hypothetical protein	0	0	0	0	0	0	0	1	1	0	0	0	0	0	0	0	0	0	0	0	0	2	1	0	1	0	0	0	15	0	0	15	0	0	1	18	2	0	16	0	0	0
CADANIAG00001934	ANIA_10123	-	conserved hypothetical protein	0	0	0	0	0	0	0	1	1	0	0	0	0	0	0	0	0	0	0	0	0	1	1	0	0	0	0	0	1	1	0	0	0	0	0	3	3	0	0	0	0	0
CADANIAG00001935	ANIA_10118	-	alpha-1,2-mannosyltransferase (Alg9), putative (AFU_orthologue; AFUA_1G13870)	0	0	0	0	0	0	0	4	1	3	0	0	0	0	2	2	0	0	0	0	0	3	2	1	0	0	0	0	13	7	6	0	0	0	1	22	12	10	0	0	0	1
CADANIAG00001936	ANIA_00728	+	snoRNP assembly factor Naf1, putative (AFU_orthologue; AFUA_1G13880)	1	0	0	1	0	0	0	0	0	0	0	0	0	0	2	0	1	1	0	0	0	22	15	6	1	1	0	0	82	47	20	15	0	0	0	107	62	27	18	0	0	0
CADANIAG00001937	ANIA_00727	-	U4/U6 small nuclear ribonucleoprotein, putative (AFU_orthologue; AFUA_1G13890)	1	1	0	0	0	0	0	0	0	0	0	0	0	0	0	0	0	0	0	0	0	6	3	3	0	0	0	0	27	24	1	2	0	0	1	34	28	4	2	0	0	1
CADANIAG00001938	ANIA_09436	-	5' to 3' DNA helicase (Eurofung)	2	0	1	1	0	0	0	0	0	0	0	0	0	0	0	0	0	0	0	0	0	0	0	0	0	0	0	0	0	0	0	0	0	0	0	2	0	1	1	0	0	0
CADANIAG00001939	ANIA_09437	+	RING zinc finger protein, putative (AFU_orthologue; AFUA_1G13920)	0	0	0	0	0	0	0	0	0	0	0	0	0	0	0	0	0	0	0	0	0	0	0	0	0	0	0	0	2	0	0	2	0	0	0	2	0	0	2	0	0	0
CADANIAG00001940	ANIA_09438	+	Leucine carboxyl methyltransferase superfamily (AFU_orthologue; AFUA_1G13930)	1	0	1	0	0	0	0	1	0	0	1	0	0	0	7	2	2	3	0	0	0	2	2	0	0	0	0	0	4	0	4	0	0	0	0	15	4	7	4	0	0	0
CADANIAG00001941	ANIA_00726	+	SUN domain protein (Adg3), putative (AFU_orthologue; AFUA_1G13940)	0	0	0	0	0	0	0	0	0	0	0	0	0	0	0	0	0	0	0	0	0	0	0	0	0	0	0	0	2	0	2	0	0	0	0	2	0	2	0	0	0	0
CADANIAG00001942	ANIA_00725	+	DUF292 domian protein (AFU_orthologue; AFUA_1G13960)	9	2	0	7	0	0	0	7	0	0	7	0	0	0	3	1	0	2	0	0	0	17	0	0	17	0	0	1	39	0	0	39	0	0	1	75	3	0	72	0	0	1
CADANIAG00001943	ANIA_10115	-	MFS transporter, putative (AFU_orthologue; AFUA_1G13970)	1	1	0	0	0	0	0	2	2	0	0	0	0	0	3	2	1	0	0	0	0	3	2	1	0	0	0	0	1	1	0	0	0	0	0	10	8	2	0	0	0	1
CADANIAG00001944	ANIA_10116	-	conserved hypothetical protein	1	1	0	0	0	0	0	0	0	0	0	0	0	0	0	0	0	0	0	0	0	0	0	0	0	0	0	0	1	1	0	0	0	0	0	2	2	0	0	0	0	0
CADANIAG00001945	ANIA_00723	-	hypothetical protein	0	0	0	0	0	0	0	0	0	0	0	0	0	0	1	0	0	1	0	0	0	0	0	0	0	0	0	0	6	1	3	2	0	0	0	7	1	3	3	0	0	0
CADANIAG00001946	ANIA_00722	-	AP-2 adaptor complex subunit sigma, putative (AFU_orthologue; AFUA_1G14010)	1	0	1	0	0	0	0	0	0	0	0	0	0	0	2	1	0	1	0	0	0	2	2	0	0	0	0	0	0	0	0	0	0	0	0	5	3	1	1	0	0	0
CADANIAG00001947	flbE	+	hypothetical protein	0	0	0	0	0	0	0	0	0	0	0	0	0	0	0	0	0	0	0	0	0	0	0	0	0	0	0	0	0	0	0	0	0	0	0	0	0	0	0	0	0	0
CADANIAG00001948	ANIA_00720	-	diphthine synthase, putative (AFU_orthologue; AFUA_1G14020)	117	116	0	1	0	0	1	84	83	1	0	0	0	1	80	79	1	0	0	0	1	144	142	2	0	0	0	1	328	301	19	8	0	0	1	753	721	23	9	0	0	1
CADANIAG00001949	ANIA_00719	+	SAGA-like transcriptional regulatory complex subunitSpt3, putative (AFU_orthologue; AFUA_1G14030)	0	0	0	0	0	0	0	1	0	1	0	0	0	0	0	0	0	0	0	0	0	0	0	0	0	0	0	0	0	0	0	0	0	0	0	1	0	1	0	0	0	0
CADANIAG00001950	ANIA_00718	+	Putative Zn(II)2Cys6 transcription factor (Eurofung)	0	0	0	0	0	0	0	0	0	0	0	0	0	0	1	0	0	1	0	0	0	0	0	0	0	0	0	0	0	0	0	0	0	0	0	1	0	0	1	0	0	0
CADANIAG00001951	ANIA_00717	-	Histidinol-phosphate aminotransferase (Eurofung)	6	3	0	3	0	0	0	2	1	0	1	0	0	0	5	2	1	2	0	0	0	5	5	0	0	0	0	0	20	20	0	0	0	0	1	38	31	1	6	0	0	0
CADANIAG00001952	ANIA_00716	-	conserved hypothetical protein	1	1	0	0	0	0	0	0	0	0	0	0	0	0	1	1	0	0	0	0	0	0	0	0	0	0	0	0	0	0	0	0	0	0	0	2	2	0	0	0	0	0
CADANIAG00001953	ANIA_00715	+	chromosome segregation protein BIR1, putative (AFU_orthologue; AFUA_1G14070)	1	0	1	0	0	0	0	0	0	0	0	0	0	0	1	0	1	0	0	0	0	3	1	2	0	0	0	0	30	4	24	2	0	1	0	35	5	28	2	0	1	0
CADANIAG00001954	ANIA_00714	-	C2H2 finger domain protein, putative (AFU_orthologue; AFUA_1G14060)	3	0	1	2	0	0	0	17	0	2	15	1	0	0	3	1	0	2	0	0	0	14	0	1	13	1	0	0	49	0	0	49	1	0	0	86	1	4	81	1	0	0
CADANIAG00001955	ANIA_10117	+	F-box domain protein (AFU_orthologue; AFUA_1G14050)	1	1	0	0	0	0	0	0	0	0	0	0	0	0	0	0	0	0	0	0	0	0	0	0	0	0	0	0	0	0	0	0	0	0	0	1	1	0	0	0	0	0
CADANIAG00001956	ANIA_00713	-	conserved hypothetical protein	1	1	0	0	0	0	0	1	0	1	0	0	0	0	0	0	0	0	0	0	0	1	1	0	0	0	0	0	5	2	1	2	0	0	0	8	4	2	2	0	0	0
CADANIAG00001957	ANIA_00712	-	beta-1,4-glucosidase (Eurofung)	0	0	0	0	0	0	0	0	0	0	0	0	0	0	0	0	0	0	0	0	0	0	0	0	0	0	0	0	0	0	0	0	0	0	0	0	0	0	0	0	0	0
CADANIAG00001958	ANIA_00711	+	alpha-rhamnosidase (Eurofung)	3	0	0	3	0	0	0	2	0	1	1	0	0	0	5	0	1	4	0	0	0	1	0	0	1	0	0	0	1	1	0	0	0	0	0	12	1	2	9	0	0	1
CADANIAG00001959	ANIA_00710	+	conserved hypothetical protein	0	0	0	0	0	0	0	0	0	0	0	0	0	0	0	0	0	0	0	0	0	0	0	0	0	0	0	0	5	3	0	2	0	0	0	5	3	0	2	0	0	0
CADANIAG00001960	ANIA_00709	+	Putative C2H2 finger domain transcription factor (Eurofung)	344	28	314	2	0	1	0	185	22	162	1	0	1	0	263	28	231	4	0	1	0	17	2	14	1	0	1	0	6	1	3	2	0	0	0	815	81	724	10	0	1	0
CADANIAG00001961	ANIA_00708	-	multifunctional aromatic biosynthesis protein (Eurofung)	0	0	0	0	0	0	0	0	0	0	0	0	0	0	0	0	0	0	0	0	0	0	0	0	0	0	0	0	0	0	0	0	0	0	0	0	0	0	0	0	0	0
CADANIAG00001962	ANIA_00707	-	5'->3' exoribonculease Dhp1 (AFU_orthologue; AFUA_1G13730)	0	0	0	0	0	0	0	1	0	0	1	0	0	0	0	0	0	0	0	0	0	0	0	0	0	0	0	0	5	1	0	4	0	0	0	6	1	0	5	0	0	0
CADANIAG00001963	ANIA_00706	+	hypothetical protein similar to UsoAp (Eurofung)	1	0	0	1	0	0	0	0	0	0	0	0	0	0	0	0	0	0	0	0	0	1	0	0	1	0	0	0	8	0	0	8	0	0	0	10	0	0	10	0	0	1
CADANIAG00001964	ANIA_00705	+	isoleucyl-tRNA synthetase ,cytoplasmic (AFU_orthologue; AFUA_1G13710)	2	0	0	2	0	0	0	1	0	0	1	0	0	0	6	0	2	4	0	0	0	7	1	1	5	0	0	0	21	2	5	14	0	0	1	37	3	8	26	0	0	1
CADANIAG00001965	ANIA_00704	+	centrin-binding protein Sfi1, putative (AFU_orthologue; AFUA_1G13700)	0	0	0	0	0	0	0	0	0	0	0	0	0	0	0	0	0	0	0	0	0	0	0	0	0	0	0	0	3	1	2	0	0	0	0	3	1	2	0	0	0	0
CADANIAG00001966	ANIA_00703	+	WD repeat protein (AFU_orthologue; AFUA_1G13690)	1	1	0	0	0	0	0	0	0	0	0	0	0	0	0	0	0	0	0	0	0	0	0	0	0	0	0	0	0	0	0	0	0	0	0	1	1	0	0	0	0	0
CADANIAG00001967	ANIA_10113	-	conserved hypothetical protein	1	1	0	0	0	0	0	0	0	0	0	0	0	0	0	0	0	0	0	0	0	0	0	0	0	0	0	0	2	1	1	0	0	0	0	3	2	1	0	0	0	0
CADANIAG00001968	ANIA_10109	-	conserved hypothetical protein	0	0	0	0	0	0	0	0	0	0	0	0	0	0	0	0	0	0	0	0	0	0	0	0	0	0	0	0	0	0	0	0	0	0	0	0	0	0	0	0	0	0
CADANIAG00001969	ANIA_00701	-	D-isomer specific 2-hydroxyacid dehydrogenase familyprotein (AFU_orthologue; AFUA_1G13630)	0	0	0	0	0	0	0	0	0	0	0	0	0	0	0	0	0	0	0	0	0	0	0	0	0	0	0	0	0	0	0	0	0	0	0	0	0	0	0	0	0	0
CADANIAG00001970	ANIA_00700	+	oligopeptide transporter, OPT family, putative (AFU_orthologue; AFUA_1G13620)	1	1	0	0	0	0	0	0	0	0	0	0	0	0	0	0	0	0	0	0	0	0	0	0	0	0	0	0	0	0	0	0	0	0	0	1	1	0	0	0	0	0
CADANIAG00001971	ANIA_00699	+	cell division protein kinase (Ctk1), putative (AFU_orthologue; AFUA_1G13600)	0	0	0	0	0	0	0	1	1	0	0	0	0	0	1	1	0	0	0	0	0	0	0	0	0	0	0	0	4	3	1	0	0	0	0	6	5	1	0	0	0	0
CADANIAG00001972	ANIA_00698	+	SH3 domain protein (AFU_orthologue; AFUA_1G13610)	0	0	0	0	0	0	0	0	0	0	0	0	0	0	0	0	0	0	0	0	0	0	0	0	0	0	0	0	0	0	0	0	0	0	0	0	0	0	0	0	0	0
CADANIAG00001973	ANIA_00697	+	conserved hypothetical protein	2	0	0	2	0	0	0	0	0	0	0	0	0	0	0	0	0	0	0	0	0	1	0	0	1	0	0	0	3	0	1	2	0	0	0	6	0	1	5	0	0	0
CADANIAG00001974	ANIA_00696	-	M protein repeat protein (AFU_orthologue; AFUA_1G13580)	1	0	0	1	0	0	0	1	0	1	0	0	0	0	0	0	0	0	0	0	0	0	0	0	0	0	0	0	1	0	1	0	0	0	0	3	0	2	1	0	0	0
CADANIAG00001975	ANIA_00695	+	small nuclear ribonucleoprotein complex proteinNhp2, putative (AFU_orthologue; AFUA_1G13570)	0	0	0	0	0	0	0	0	0	0	0	0	0	0	1	1	0	0	0	0	0	0	0	0	0	0	0	0	0	0	0	0	0	0	0	1	1	0	0	0	0	0
CADANIAG00001976	ANIA_00694	-	conserved hypothetical protein	4	2	1	1	0	0	0	2	2	0	0	0	0	0	5	3	1	1	0	0	0	5	4	1	0	0	0	0	13	13	0	0	0	0	1	29	24	3	2	0	0	1
CADANIAG00001977	ANIA_00693	-	conserved hypothetical protein	3	3	0	0	0	0	0	10	8	1	1	0	0	0	7	4	0	3	0	0	0	0	0	0	0	0	0	0	9	6	0	3	0	0	0	29	21	1	7	0	0	0
CADANIAG00001978	ANIA_00692	+	GTP-binding protein (AFU_orthologue; AFUA_1G13540)	0	0	0	0	0	0	0	0	0	0	0	0	0	0	0	0	0	0	0	0	0	0	0	0	0	0	0	0	0	0	0	0	0	0	0	0	0	0	0	0	0	0
CADANIAG00001979	ANIA_00691	-	conserved hypothetical protein	4	3	1	0	0	0	0	4	2	1	1	0	0	0	0	0	0	0	0	0	0	3	1	2	0	0	0	0	28	22	3	3	0	0	0	39	28	7	4	0	0	0
CADANIAG00001980	ANIA_00690	+	SET domain protein (AFU_orthologue; AFUA_1G13520)	1	0	0	1	0	0	0	8	0	3	5	0	0	0	7	0	1	6	0	0	0	4	0	1	3	0	0	0	22	0	9	13	0	0	1	42	0	14	28	0	0	1
CADANIAG00001981	ANIA_00689	+	facB, Zn(II)2Cys6 transcription factor involved inacetate catabolism (Eurofung)	0	0	0	0	0	0	0	0	0	0	0	0	0	0	0	0	0	0	0	0	0	0	0	0	0	0	0	0	0	0	0	0	0	0	0	0	0	0	0	0	0	0
CADANIAG00001982	ANIA_00688	+	transketolase TktA (AFU_orthologue; AFUA_1G13500)	32	0	0	32	0	0	1	25	0	0	25	0	0	1	24	0	0	24	0	0	1	57	0	0	57	0	0	1	142	0	0	142	0	0	1	280	0	0	280	0	0	1
CADANIAG00001983	ANIA_00687	-	spermidine synthase, putrecineaminopropyltransferase (Eurofung)	4763	3210	1553	0	0	0	1	4181	3231	950	0	0	0	1	3207	2229	977	1	0	0	1	15388	9832	5556	0	0	0	1	11491	8177	3302	12	0	0	1	39030	26679	12338	13	0	0	1
CADANIAG00001984	ANIA_00686	+	prohibitin complex subunit Phb1, putative (AFU_orthologue; AFUA_1G13470)	0	0	0	0	0	0	0	0	0	0	0	0	0	0	0	0	0	0	0	0	0	0	0	0	0	0	0	0	0	0	0	0	0	0	0	0	0	0	0	0	0	0
CADANIAG00001985	ANIA_00685	-	conserved hypothetical protein	7	4	2	1	0	0	0	7	4	1	2	0	0	0	10	5	5	0	0	0	1	8	0	1	7	0	0	0	28	0	4	24	1	0	0	60	13	13	34	0	0	0
CADANIAG00001986	ANIA_10114	+	conserved hypothetical protein	150	82	17	51	0	0	0	207	99	26	82	0	0	0	118	76	9	33	0	0	0	951	547	64	340	0	0	0	1253	649	127	477	0	0	0	2679	1453	243	983	0	0	0
CADANIAG00001987	ANIA_00684	-	cell wall proline rich protein, putative (AFU_orthologue; AFUA_1G13450)	0	0	0	0	0	0	0	0	0	0	0	0	0	0	0	0	0	0	0	0	0	0	0	0	0	0	0	0	1	0	1	0	0	0	0	1	0	1	0	0	0	0
CADANIAG00001988	ANIA_00683	-	conserved hypothetical protein	0	0	0	0	0	0	0	0	0	0	0	0	0	0	0	0	0	0	0	0	0	0	0	0	0	0	0	0	0	0	0	0	0	0	0	0	0	0	0	0	0	0
CADANIAG00001989	ANIA_11279	-	hypothetical protein	0	0	0	0	0	0	0	1	0	0	1	0	0	0	1	0	0	1	0	0	0	1	0	0	1	0	0	0	0	0	0	0	0	0	0	3	0	0	3	0	0	0
CADANIAG00001990	ANIA_00682	-	conserved hypothetical protein	55	0	0	55	1	0	0	3	0	0	3	0	0	0	44	1	0	43	1	0	0	7	0	1	6	0	0	0	6	0	0	6	0	0	0	115	1	1	113	1	0	0
CADANIAG00001991	ANIA_00681	-	transulfuration enzyme family protein, putative (AFU_orthologue; AFUA_5G13810)	19	5	6	8	0	0	0	1	0	1	0	0	0	0	20	6	10	4	0	0	0	3	3	0	0	0	0	0	1	1	0	0	0	0	0	44	15	17	12	0	0	0
CADANIAG00001992	ANIA_00680	-	Putative Zn(II)2Cys6 transcription factor (Eurofung)	13	4	3	6	0	0	0	5	1	0	4	0	0	0	21	11	4	6	0	0	0	4	0	2	2	0	0	0	5	3	1	1	0	0	0	48	19	10	19	0	0	0
CADANIAG00001993	ANIA_10108	+	transcriptional regulator, putative (AFU_orthologue; AFUA_5G13800)	5	0	0	5	0	0	0	0	0	0	0	0	0	0	0	0	0	0	0	0	0	1	0	1	0	0	0	0	22	1	15	6	0	0	0	28	1	16	11	0	0	0
CADANIAG00001994	ANIA_10111	+	activator of the phosphotyrosyl phosphatase activityof PP2A (Eurofung)	0	0	0	0	0	0	0	0	0	0	0	0	0	0	0	0	0	0	0	0	0	0	0	0	0	0	0	0	1	0	1	0	0	0	0	1	0	1	0	0	0	0
CADANIAG00001995	ANIA_00678	+	hypothetical protein	0	0	0	0	0	0	0	1	0	1	0	0	0	0	0	0	0	0	0	0	0	1	1	0	0	0	0	0	0	0	0	0	0	0	0	2	1	1	0	0	0	0
CADANIAG00001996	ANIA_00677	-	conserved hypothetical protein	15	11	1	3	0	0	0	13	10	0	3	0	0	0	14	12	0	2	0	0	0	7	6	1	0	0	0	0	29	28	0	1	0	0	1	78	67	2	9	0	0	0
CADANIAG00001997	ANIA_00676	-	gamma tubulin (Eurofung)	2	2	0	0	0	0	0	2	2	0	0	0	0	0	4	1	1	2	0	0	0	10	9	1	0	0	0	1	15	7	6	2	0	0	0	33	21	8	4	0	0	0
CADANIAG00001998	ANIA_10110	-	hydantoin racemase (Dcg1), putative (AFU_orthologue; AFUA_1G13380)	15	8	5	2	0	0	0	29	13	8	8	0	0	0	7	4	2	1	0	0	0	15	6	4	5	0	0	0	53	19	23	11	0	0	0	119	50	42	27	0	0	0
CADANIAG00001999	ANIA_00675	+	aflatoxin B1-aldehyde reductase GliO-like, putative (AFU_orthologue; AFUA_1G13370)	4	2	0	2	0	0	0	1	0	0	1	0	0	0	0	0	0	0	0	0	0	2	2	0	0	0	0	0	13	5	5	3	0	0	0	20	9	5	6	0	0	0
CADANIAG00002000	ANIA_00674	+	DUF6 domain protein, putative (AFU_orthologue; AFUA_1G13340)	0	0	0	0	0	0	0	0	0	0	0	0	0	0	0	0	0	0	0	0	0	0	0	0	0	0	0	0	1	0	0	1	0	0	0	1	0	0	1	0	0	0
[truncated: 8,699 more rows]
