# Supplementary material for: Transcriptome analysis of the filamentous fungus Aspergillus nidulans directed to the global identification of promoters
Source: BMC Genomics. 2013 Dec 3;14(1):847. doi: 10.1186/1471-2164-14-847 (PMC4046813; doi:10.1186/1471-2164-14-847)
Supplement: Supplementary file 7 — Additional file 7: Analysis of uncapped transcripts. Peaks of read head depth >100 in the 'no treatment' 5’-end library. The peaks should represent the 5′ ends of uncapped transcripts. Many of the coverage peaks identify snoRNAs. (XLSX 22 KB) [file 12864_2013_5557_MOESM7_ESM.xlsx]

## Sheet: table
chr	Position	Depth	strand	Higher in TAP-treated?	intronic?	annotated?	Notes
I	465149	167	fwd		NOT intronic	unannotated	within longer transcript (approximately 464800-465600)
I	505185	642	rev		NOT intronic	unannotated	within 5'-UTR of gene CADANIAG00006656 (elongation factor 2)
I	716176	2004	fwd
I	716177	1307	fwd
I	716178	2869	fwd		intronic	unannotated	within longer transcript. Possibly within extended 5’-UTR of CADANIAG00006727 (mitochondrial AAA ATPase, putative)
I	1006312	185	rev	Yes	NOT intronic	unannotated	Overlaps 5' TSS of gene CADANIAG00006829.
I	1558074	201	rev	Yes	NOT intronic	unannotated	Overlaps 5' TSS of gene CADANIAG00007022.
I	1671341	610	fwd		intronic	unannotated	within intron of CADANIAG00007066 (prephenate dehydrogenase), 2 differently sized introns overlap
I	1671440	205	fwd		intronic	unannotated	within intron of CADANIAG00007066 (prephenate dehydrogenase), 2 differently sized introns overlap
I	2186173	106	fwd		NOT intronic	unannotated	within 3'-UTR of gene CADANIAG00007242 (PaaI_thioesterase family protein, putative).
I	2226883	139	rev
I	2226884	970	rev		intronic	unannotated	within intron of CADANIAG00007257 (nucleolus protein required for cell viability, putative). Possibly differentially spliced intron in complete media.
I	2367711	772	rev	Yes	NOT intronic	unannotated	within gene CADANIAG00007315 (actin).
I	2415100	269	rev		intronic	unannotated	within intron of CADANIAG00007257 (nucleolus protein required for cell viability, putative).
I	2624835	247	rev
I	2624836	18907	rev		intronic	unannotated	within longer transcript (approximately 2624500-2625400). Differentially spliced.
I	2624837	448	rev
I	2625094	5302	rev		intronic	unannotated	within longer transcript (approximately 2624500-2625400). Differentially spliced.
I	2625095	196	rev
I	2642855	302	rev		intronic	unannotated	within 5’-UTR intron of CADANIAG00007419 (amidophosphoribosyltransferase).
I	2769243	1144	fwd		intronic	unannotated	within longer transcript (approximately 2769000-2769650)
I	2927280	109	fwd
I	2927281	1159	fwd		intronic	unannotated	within longer transcript (approximately 2927000-2927600). Rfam hit: SNR56.
I	3243757	593	fwd
I	3243758	1803	fwd		intronic	CADANIAG00010606 (SNORD14)	within longer transcript (approximately 3243550-3244100).
II	1287753	255	fwd
II	1287754	2817	fwd		NOT intronic	unannotated	possibly within 5’-UTR of CADANIAG00004313 (DNA damage repair protein [Rad9], putative).
II	1287755	117	fwd
II	1287764	189	fwd
II	1656623	155	fwd		partially intronic	unannotated	at 3' end of CADANIAG00013692 ().
II	1848231	554	fwd
II	1848232	2207	fwd		intronic	unannotated	within CADANIAG00004509 (guanine nucleotide-binding protein subunit beta protein cpcB)
II	1848233	684	fwd
II	1848577	103	fwd	Yes	NOT intronic	unannotated	within CADANIAG00004509 (guanine nucleotide-binding protein subunit beta protein cpcB)
II	2227218	188	fwd		NOT intronic	unannotated	short transcript
II	2884017	347	rev	Yes	NOT intronic	unannotated	overlaps 5'-TSS of CADANIAG00004885 (40S ribosomal protein S21)
II	2884021	135	rev
II	2888175	112	rev
II	2888176	776	rev		intronic	unannotated	within intron linking CADANIAG00004888 and CADANIAG00004887 (hypothetical / inosine-5'-monophosphate dehydrogenase).
II	2927332	400	rev		intronic	unannotated	within 5’-UTR intron of CADANIAG00004902 (transcription/RNA-processing factor Ssu72).
II	2927333	125	rev
II	3336718	2888	fwd		NOT intronic	CADANIAG00010638 (U6 spliceosomal RNA)	single transcript (both uncapped and capped)
III	387998	163	rev		NOT intronic	unannotated	within CADANIAG00005416 (dihydroneopterin aldolase domain protein).
III	939017	127	rev
III	1619956	153	fwd
III	1825306	239	rev		NOT intronic	unannotated	possibly 5' end of novel transcript
III	2183820	458	fwd
III	2183821	798	fwd		intronic	unannotated	within 3'-UTR intron of CADANIAG00006071 (hypothetical protein).
III	2334790	164	fwd
III	2334791	317	fwd
III	2334792	4536	fwd		NOT intronic	unannotated	possibly in extended 3’ of CADANIAG00010757 (RNase MRP)
III	2334793	312	fwd
III	2487521	1330	rev		partially intronic	unannotated	within CADANIAG00006176 (40S ribosomal protein S3Ae).
III	3081234	164	fwd
IV	994690	171	rev
IV	994691	1331	rev		intronic	unannotated	within CADANIAG0000358 (60S ribosomal protein L7).
IV	994692	686	rev
IV	1685985	340	rev		intronic	unannotated	within CADANIAG0000600 (hypothetical protein).
IV	1685986	106	rev
IV	1686365	1033	rev		intronic	unannotated	within CADANIAG0000600 (hypothetical protein).
IV	1686366	155	rev
IV	2277471	224	fwd		NOT intronic	unannotated	possibly a 5' TSS of CADANIAG00000798.
IV	2361756	968	rev		intronic	unannotated	within CADANIAG00000830 (hypothetical).
V	1335393	133	fwd		NOT intronic	unannotated	within 3'-UTR of CADANIAG00003221 (40S ribosomal protein S11).
V	1407841	111	fwd				putative rRNA locus
V	1407855	101	fwd
V	1407867	100	fwd
V	1407868	106	fwd
V	1407869	133	fwd
V	1407870	333	fwd
V	1407871	374	fwd
V	1407872	285	fwd
V	1407874	137	fwd
V	1407877	101	fwd
V	1407884	216	fwd
V	1407886	167	fwd
V	1407890	185	fwd
V	1407891	104	fwd
V	1407897	202	fwd
V	1407898	212	fwd
V	1407899	212	fwd
V	1407900	113	fwd
V	1407901	121	fwd
V	1407903	115	fwd
V	1407905	186	fwd
V	1407968	151	fwd
V	1407980	215	fwd
V	1407981	142	fwd
V	1407982	119	fwd
V	1407984	103	fwd
V	1408220	133	fwd
V	1408238	291	fwd
V	1408239	1604	fwd
V	1408240	296	fwd
V	1408241	224	fwd
V	1408242	102	fwd
V	1408243	353	fwd
V	1408244	233	fwd
V	1408245	233	fwd
V	1408246	122	fwd
V	1408252	209	fwd
V	1408254	409	fwd
V	1408255	1007	fwd
V	1408256	625	fwd
V	1408257	519	fwd
V	1408258	582	fwd
V	1408259	1705	fwd
V	1408260	394	fwd
V	1408262	259	fwd
V	1408263	161	fwd
V	1441551	157	rev		NOT intronic	unannotated	within CADANIAG00003261 (methyltransferase).
V	1993837	232	rev			unannotated
V	1994057	122	rev			unannotated
V	1994290	136	rev
V	1994291	3307	rev		intronic	CADANIAG00010692 (snoRNA snR75)
V	1994292	2567	rev
V	1994293	172	rev
V	1994538	180	rev
V	1994539	2162	rev			unannotated
V	1994540	284	rev
V	1994761	450	rev			unannotated
V	1995011	2448	rev			unannotated
V	1995012	486	rev
V	2014928	217	fwd		intronic	unannotated	within 5'-UTR intron of CADANIAG00003475 (co-chaperone).
V	2513916	158	rev		intronic	unannotated	within CADANIAG00003637 (nuclear mRNA splicing factor, putative).
VI	491558	179	fwd
VI	491559	127	fwd
VI	491560	863	fwd		intronic	unannotated	within CADANIAG00009533 (conserved hypothetical protein).
VI	1617371	170	fwd		NOT intronic	unannotated	within CADANIAG00009224 (RNA polymerase II Elongator complex associated protein Kti12, putative).
VI	2348420	107	fwd
VI	2475280	602	rev		overlaps intron	unannotated	within CADANIAG00010214 (hypothetical protein similar to fructose 1,6-biphosphate aldolase).
VI	2749109	288	rev		NOT intronic	CADANIAG00010808 (tRNA-Met for anticodon CAU)	short transcript, not spliced.
VI	2821922	170	rev		NOT intronic	unannotated	within 5'-UTR of CADANIAG00010344 (histone H1), downstream of TSS.
VI	2933350	556	fwd
VI	2933351	6610	fwd
VI	2933352	13403	fwd		intronic	unannotated	within 3’-UTR-intron of CADANIAG00010379 (hypothetical protein similar to 60S acidic ribosomal protein P0).
VI	2933353	5213	fwd
VII	1090535	101	rev
VII	1364237	393	fwd		NOT intronic	unannotated	novel transcript (approx. 1364150-136450)
VII	2253025	899	rev		NOT intronic	CADANIAG00010613 (tRNA-His for anticodon GUG)
VII	2872612	1033	fwd		intronic	unannotated	within CADANIAG00008795 (importin subunit beta-4, putative).
VII	2872613	976	fwd
VII	2872614	131	fwd
VII	2883512	7364	rev		intronic	unannotated	novel transcript (approx. 2883200-2883650)
VII	2883513	381	rev
VII	2991442	155	fwd
VII	2991443	343	fwd		intronic	unannotated	within novel transcript (approx. 2991300-2992800). Rfam hit: snosnR55/SNORD33.
VII	2991666	144	fwd		intronic	CADANIAG00010627 (snoRNA_snR61/Z1/Z11)	within novel transcript (approx. 2991300-2992800). Rfam hit: snosnR61.
VII	2992423	569	fwd
VII	2992424	1987	fwd		intronic	CADANIAG00010745 (snoRNA_Z13/snr52)	within novel transcript (approx. 2991300-2992800). Rfam hit: snoZ13_snr52.
VII	2992425	324	fwd
VII	4082453	152	fwd		intronic	unannotated	novel transcript (approx. 4082200-4082800). Overlaps CADANIAG00009222.
VII	4124309	681	fwd
VII	4124310	1719	fwd		intronic	unannotated	wihin CADANIAG00009233 (cysteine desulfurase, alanine biosynthesis, putative).
VIII	398588	1249	rev		intronic	unannotated	within novel trascript (398000-398700). Transcript has 2 introns, second contains peak at ~50 reads vs. 0 for NoTAP and AP+TAP.
VIII	398589	106	rev
VIII	874285	507	fwd
VIII	874286	3574	fwd		intronic	unannotated	novel transcript (874150-875400).
VIII	874287	327	fwd
VIII	874530	2479	fwd
VIII	874531	1275	fwd		intronic	unannotated	novel transcript (874150-875400).
VIII	874722	341	fwd
VIII	874723	2040	fwd		intronic	unannotated	novel transcript (874150-875400).
VIII	874954	726	fwd
VIII	874955	2289	fwd		intronic	unannotated	novel transcript (874150-875400).
VIII	874956	352	fwd
VIII	875236	150	fwd		intronic	unannotated	novel transcript (874150-875400).
VIII	1283566	306	fwd		intronic	unannotated	within CADANIAG00001464 (eukaryotic translation elongation factor 1 subunit Eef1-beta, putative).
VIII	1606572	134	fwd		intronic	CADANIAG00010739 (Small nucleolar RNA Z13/snr52)	within CADANIAG00001585 (G2/M phase checkpoint control protein Sum2, putative).
VIII	1755391	249	rev		NOT intronic	unannotated	within CADANIAG00001635 (hypothetical protein similar to 60S ribosomal protein L5).
VIII	1882205	129	fwd
VIII	1882206	475	fwd		NOT intronic	unannotated	novel transcript (possibly a NAT to CADANISG00001683).
VIII	1882207	308	fwd
VIII	1906169	5227	rev		intronic	CADANIAG00010797 (SNORD14)	novel transcript (starts at ~1906320)
VIII	1906170	263	rev
VIII	1906171	344	rev
VIII	2742359	106	fwd
VIII	2742360	33725	fwd		NOT intronic	unannotated	novel transcript (2742350-2742450)
VIII	2742361	792	fwd
VIII	3082277	129	rev	Yes	NOT intronic	unannotated	overlaps 5'-TSS of CADANIAG00002107 (ribosomal protein L26).
VIII	3548199	180	rev		intronic	unannotated	within CADANIAG00002277 (pre-rRNA processing protein Mrd1, putative).
VIII	3910242	105	rev		NOT intronic	unannotated	novel transcript (3910400-3909900).
VIII	4012702	530	rev		NOT intronic	unannotated	within 3'-UTR of CADANIAG00002444 (60S ribosomal protein L29, putative).
VIII	4055689	137	rev		NOT intronic	unannotated	within 3'-UTR of CADANIAG00002462 (60S ribosomal protein L12).
VIII	4276421	110	fwd		intronic	unannotated	within 5'-UTR intron of CADANIAG00002543 (tRNA-splicing endonuclease subunit sen34).
