# Supplementary material for: Transcriptome analysis of the filamentous fungus Aspergillus nidulans directed to the global identification of promoters
Source: BMC Genomics. 2013 Dec 3;14(1):847. doi: 10.1186/1471-2164-14-847 (PMC4046813; doi:10.1186/1471-2164-14-847)
Supplement: Supplementary file 8 — Additional file 8: Putative promoter regions. Text file (in ‘.gtf’ format) containing the locations of putative promoter regions predicted from alignment of 5’-enriched RNA-seq libraries of cells grown under a single growth condition (nitrate as nitrogen source). Instructions to view the data using the integrative genome browser (IGV) software are given in Additional file 1. (GTF 2 MB) [file 12864_2013_5557_MOESM8_ESM.gtf]

I	text	PROMOTER	1002876	1003101	.	-	.	gene_id "TSS_84_2.907"; transcript_id "TSS_84_2.907";
I	text	PROMOTER	1003011	1003236	.	-	.	gene_id "TSS_85_2.043"; transcript_id "TSS_85_2.043";
I	text	PROMOTER	1003338	1003563	.	+	.	gene_id "TSS_685_4.117"; transcript_id "TSS_685_4.117";
I	text	PROMOTER	1005226	1005451	.	-	.	gene_id "TSS_86_2.757"; transcript_id "TSS_86_2.757";
I	text	PROMOTER	1005302	1005527	.	-	.	gene_id "TSS_87_3.941"; transcript_id "TSS_87_3.941";
I	text	PROMOTER	1005456	1005681	.	-	.	gene_id "TSS_79_0.840"; transcript_id "TSS_79_0.840";
I	text	PROMOTER	1005518	1005743	.	-	.	gene_id "TSS_88_2.416"; transcript_id "TSS_88_2.416";
I	text	PROMOTER	1005584	1005809	.	-	.	gene_id "TSS_80_1.249"; transcript_id "TSS_80_1.249";
I	text	PROMOTER	1005736	1005961	.	-	.	gene_id "TSS_81_1.881"; transcript_id "TSS_81_1.881";
I	text	PROMOTER	1006287	1006512	.	-	.	gene_id "TSS_82_0.070"; transcript_id "TSS_82_0.070";
I	text	PROMOTER	1007656	1007881	.	-	.	gene_id "TSS_113_4.099"; transcript_id "TSS_113_4.099";
I	text	PROMOTER	1007852	1008077	.	+	.	gene_id "TSS_364_0.975"; transcript_id "TSS_364_0.975";
I	text	PROMOTER	1010391	1010616	.	-	.	gene_id "TSS_89_3.949"; transcript_id "TSS_89_3.949";
I	text	PROMOTER	1013326	1013551	.	+	.	gene_id "TSS_365_0.533"; transcript_id "TSS_365_0.533";
I	text	PROMOTER	1014964	1015189	.	-	.	gene_id "TSS_114_12.244"; transcript_id "TSS_114_12.244";
I	text	PROMOTER	1015458	1015683	.	+	.	gene_id "TSS_386_3.947"; transcript_id "TSS_386_3.947";
I	text	PROMOTER	1015513	1015738	.	-	.	gene_id "TSS_83_1.521"; transcript_id "TSS_83_1.521";
I	text	PROMOTER	1017702	1017927	.	+	.	gene_id "TSS_686_4.428"; transcript_id "TSS_686_4.428";
I	text	PROMOTER	1021087	1021312	.	+	.	gene_id "TSS_687_5.997"; transcript_id "TSS_687_5.997";
I	text	PROMOTER	1023879	1024104	.	-	.	gene_id "TSS_84_1.050"; transcript_id "TSS_84_1.050";
I	text	PROMOTER	1024696	1024921	.	-	.	gene_id "TSS_115_7.737"; transcript_id "TSS_115_7.737";
I	text	PROMOTER	1025274	1025499	.	-	.	gene_id "TSS_116_5.487"; transcript_id "TSS_116_5.487";
I	text	PROMOTER	1025634	1025859	.	-	.	gene_id "TSS_117_4.257"; transcript_id "TSS_117_4.257";
I	text	PROMOTER	1025708	1025933	.	-	.	gene_id "TSS_85_0.743"; transcript_id "TSS_85_0.743";
I	text	PROMOTER	1027661	1027886	.	-	.	gene_id "TSS_90_3.746"; transcript_id "TSS_90_3.746";
I	text	PROMOTER	1027978	1028203	.	-	.	gene_id "TSS_118_9.272"; transcript_id "TSS_118_9.272";
I	text	PROMOTER	1028284	1028509	.	-	.	gene_id "TSS_91_3.011"; transcript_id "TSS_91_3.011";
I	text	PROMOTER	1028412	1028637	.	+	.	gene_id "TSS_688_5.374"; transcript_id "TSS_688_5.374";
I	text	PROMOTER	1028437	1028662	.	-	.	gene_id "TSS_86_1.887"; transcript_id "TSS_86_1.887";
I	text	PROMOTER	1030515	1030740	.	+	.	gene_id "TSS_366_0.974"; transcript_id "TSS_366_0.974";
I	text	PROMOTER	1030623	1030848	.	+	.	gene_id "TSS_387_2.536"; transcript_id "TSS_387_2.536";
I	text	PROMOTER	1033765	1033990	.	+	.	gene_id "TSS_689_8.279"; transcript_id "TSS_689_8.279";
I	text	PROMOTER	1033896	1034121	.	+	.	gene_id "TSS_690_4.226"; transcript_id "TSS_690_4.226";
I	text	PROMOTER	1033969	1034194	.	+	.	gene_id "TSS_691_5.234"; transcript_id "TSS_691_5.234";
I	text	PROMOTER	1038572	1038797	.	+	.	gene_id "TSS_367_1.737"; transcript_id "TSS_367_1.737";
I	text	PROMOTER	1038598	1038823	.	-	.	gene_id "TSS_92_3.123"; transcript_id "TSS_92_3.123";
I	text	PROMOTER	1040560	1040785	.	+	.	gene_id "TSS_692_8.239"; transcript_id "TSS_692_8.239";
I	text	PROMOTER	104325	104550	.	-	.	gene_id "TSS_2_5.440"; transcript_id "TSS_2_5.440";
I	text	PROMOTER	104547	104772	.	-	.	gene_id "TSS_4_1.683"; transcript_id "TSS_4_1.683";
I	text	PROMOTER	104619	104844	.	+	.	gene_id "TSS_567_4.180"; transcript_id "TSS_567_4.180";
I	text	PROMOTER	1051537	1051762	.	-	.	gene_id "TSS_93_2.408"; transcript_id "TSS_93_2.408";
I	text	PROMOTER	1051743	1051968	.	+	.	gene_id "TSS_388_2.652"; transcript_id "TSS_388_2.652";
I	text	PROMOTER	1055439	1055664	.	+	.	gene_id "TSS_368_1.995"; transcript_id "TSS_368_1.995";
I	text	PROMOTER	1055463	1055688	.	-	.	gene_id "TSS_94_3.743"; transcript_id "TSS_94_3.743";
I	text	PROMOTER	1058359	1058584	.	-	.	gene_id "TSS_95_2.379"; transcript_id "TSS_95_2.379";
I	text	PROMOTER	1058548	1058773	.	-	.	gene_id "TSS_96_2.561"; transcript_id "TSS_96_2.561";
I	text	PROMOTER	1058671	1058896	.	+	.	gene_id "TSS_389_3.578"; transcript_id "TSS_389_3.578";
I	text	PROMOTER	1060839	1061064	.	+	.	gene_id "TSS_369_1.080"; transcript_id "TSS_369_1.080";
I	text	PROMOTER	1061097	1061322	.	+	.	gene_id "TSS_693_6.881"; transcript_id "TSS_693_6.881";
I	text	PROMOTER	1061316	1061541	.	+	.	gene_id "TSS_694_10.421"; transcript_id "TSS_694_10.421";
I	text	PROMOTER	1061715	1061940	.	+	.	gene_id "TSS_370_1.198"; transcript_id "TSS_370_1.198";
I	text	PROMOTER	1062727	1062952	.	+	.	gene_id "TSS_695_8.542"; transcript_id "TSS_695_8.542";
I	text	PROMOTER	1064229	1064454	.	+	.	gene_id "TSS_696_5.411"; transcript_id "TSS_696_5.411";
I	text	PROMOTER	1090315	1090540	.	-	.	gene_id "TSS_119_5.500"; transcript_id "TSS_119_5.500";
I	text	PROMOTER	1090454	1090679	.	+	.	gene_id "TSS_697_5.121"; transcript_id "TSS_697_5.121";
I	text	PROMOTER	1097968	1098193	.	-	.	gene_id "TSS_120_4.565"; transcript_id "TSS_120_4.565";
I	text	PROMOTER	1097986	1098211	.	+	.	gene_id "TSS_371_0.356"; transcript_id "TSS_371_0.356";
I	text	PROMOTER	1098302	1098527	.	+	.	gene_id "TSS_698_7.500"; transcript_id "TSS_698_7.500";
I	text	PROMOTER	1099682	1099907	.	+	.	gene_id "TSS_372_0.431"; transcript_id "TSS_372_0.431";
I	text	PROMOTER	1099711	1099936	.	-	.	gene_id "TSS_87_1.178"; transcript_id "TSS_87_1.178";
I	text	PROMOTER	1099904	1100129	.	+	.	gene_id "TSS_699_8.449"; transcript_id "TSS_699_8.449";
I	text	PROMOTER	1106732	1106957	.	+	.	gene_id "TSS_373_0.964"; transcript_id "TSS_373_0.964";
I	text	PROMOTER	1106811	1107036	.	-	.	gene_id "TSS_97_3.591"; transcript_id "TSS_97_3.591";
I	text	PROMOTER	1108845	1109070	.	+	.	gene_id "TSS_700_4.713"; transcript_id "TSS_700_4.713";
I	text	PROMOTER	1108870	1109095	.	-	.	gene_id "TSS_88_1.688"; transcript_id "TSS_88_1.688";
I	text	PROMOTER	1109054	1109279	.	+	.	gene_id "TSS_701_4.207"; transcript_id "TSS_701_4.207";
I	text	PROMOTER	1110818	1111043	.	-	.	gene_id "TSS_121_10.126"; transcript_id "TSS_121_10.126";
I	text	PROMOTER	1111983	1112208	.	-	.	gene_id "TSS_89_1.127"; transcript_id "TSS_89_1.127";
I	text	PROMOTER	1115926	1116151	.	+	.	gene_id "TSS_374_0.356"; transcript_id "TSS_374_0.356";
I	text	PROMOTER	1115969	1116194	.	-	.	gene_id "TSS_98_2.955"; transcript_id "TSS_98_2.955";
I	text	PROMOTER	1119896	1120121	.	-	.	gene_id "TSS_90_1.440"; transcript_id "TSS_90_1.440";
I	text	PROMOTER	1120070	1120295	.	-	.	gene_id "TSS_122_8.801"; transcript_id "TSS_122_8.801";
I	text	PROMOTER	1120084	1120309	.	+	.	gene_id "TSS_702_7.914"; transcript_id "TSS_702_7.914";
I	text	PROMOTER	1121763	1121988	.	+	.	gene_id "TSS_390_3.052"; transcript_id "TSS_390_3.052";
I	text	PROMOTER	1121796	1122021	.	-	.	gene_id "TSS_123_5.798"; transcript_id "TSS_123_5.798";
I	text	PROMOTER	1127340	1127565	.	+	.	gene_id "TSS_703_5.473"; transcript_id "TSS_703_5.473";
I	text	PROMOTER	1138042	1138267	.	+	.	gene_id "TSS_391_2.406"; transcript_id "TSS_391_2.406";
I	text	PROMOTER	1150930	1151155	.	-	.	gene_id "TSS_124_5.739"; transcript_id "TSS_124_5.739";
I	text	PROMOTER	1157203	1157428	.	-	.	gene_id "TSS_99_3.131"; transcript_id "TSS_99_3.131";
I	text	PROMOTER	1159681	1159906	.	+	.	gene_id "TSS_704_6.554"; transcript_id "TSS_704_6.554";
I	text	PROMOTER	1164438	1164663	.	+	.	gene_id "TSS_392_3.199"; transcript_id "TSS_392_3.199";
I	text	PROMOTER	1167064	1167289	.	-	.	gene_id "TSS_91_0.976"; transcript_id "TSS_91_0.976";
I	text	PROMOTER	1167458	1167683	.	-	.	gene_id "TSS_125_10.085"; transcript_id "TSS_125_10.085";
I	text	PROMOTER	1173952	1174177	.	-	.	gene_id "TSS_126_6.302"; transcript_id "TSS_126_6.302";
I	text	PROMOTER	1174339	1174564	.	-	.	gene_id "TSS_127_7.638"; transcript_id "TSS_127_7.638";
I	text	PROMOTER	1175001	1175226	.	-	.	gene_id "TSS_128_8.041"; transcript_id "TSS_128_8.041";
I	text	PROMOTER	1178665	1178890	.	-	.	gene_id "TSS_129_10.030"; transcript_id "TSS_129_10.030";
I	text	PROMOTER	1180970	1181195	.	-	.	gene_id "TSS_130_7.509"; transcript_id "TSS_130_7.509";
I	text	PROMOTER	1181260	1181485	.	-	.	gene_id "TSS_92_1.248"; transcript_id "TSS_92_1.248";
I	text	PROMOTER	1181353	1181578	.	+	.	gene_id "TSS_705_7.004"; transcript_id "TSS_705_7.004";
I	text	PROMOTER	11820	12045	.	+	.	gene_id "TSS_566_7.293"; transcript_id "TSS_566_7.293";
I	text	PROMOTER	1186277	1186502	.	-	.	gene_id "TSS_93_1.898"; transcript_id "TSS_93_1.898";
I	text	PROMOTER	1186844	1187069	.	+	.	gene_id "TSS_375_1.577"; transcript_id "TSS_375_1.577";
I	text	PROMOTER	1189614	1189839	.	+	.	gene_id "TSS_393_2.023"; transcript_id "TSS_393_2.023";
I	text	PROMOTER	1189652	1189877	.	-	.	gene_id "TSS_100_2.564"; transcript_id "TSS_100_2.564";
I	text	PROMOTER	1192969	1193194	.	-	.	gene_id "TSS_101_2.030"; transcript_id "TSS_101_2.030";
I	text	PROMOTER	1202731	1202956	.	-	.	gene_id "TSS_131_7.065"; transcript_id "TSS_131_7.065";
I	text	PROMOTER	1203534	1203759	.	+	.	gene_id "TSS_394_3.786"; transcript_id "TSS_394_3.786";
I	text	PROMOTER	1208232	1208457	.	-	.	gene_id "TSS_94_0.769"; transcript_id "TSS_94_0.769";
I	text	PROMOTER	1213643	1213868	.	+	.	gene_id "TSS_376_0.507"; transcript_id "TSS_376_0.507";
I	text	PROMOTER	1214605	1214830	.	+	.	gene_id "TSS_706_7.885"; transcript_id "TSS_706_7.885";
I	text	PROMOTER	1215457	1215682	.	+	.	gene_id "TSS_707_4.929"; transcript_id "TSS_707_4.929";
I	text	PROMOTER	1226805	1227030	.	-	.	gene_id "TSS_102_2.603"; transcript_id "TSS_102_2.603";
I	text	PROMOTER	1228248	1228473	.	+	.	gene_id "TSS_377_0.705"; transcript_id "TSS_377_0.705";
I	text	PROMOTER	1228292	1228517	.	-	.	gene_id "TSS_95_1.687"; transcript_id "TSS_95_1.687";
I	text	PROMOTER	1229566	1229791	.	+	.	gene_id "TSS_395_2.567"; transcript_id "TSS_395_2.567";
I	text	PROMOTER	1230558	1230783	.	+	.	gene_id "TSS_378_1.005"; transcript_id "TSS_378_1.005";
I	text	PROMOTER	1233027	1233252	.	-	.	gene_id "TSS_132_4.307"; transcript_id "TSS_132_4.307";
I	text	PROMOTER	1235246	1235471	.	-	.	gene_id "TSS_96_1.544"; transcript_id "TSS_96_1.544";
I	text	PROMOTER	1238539	1238764	.	+	.	gene_id "TSS_396_2.595"; transcript_id "TSS_396_2.595";
I	text	PROMOTER	1238585	1238810	.	-	.	gene_id "TSS_103_2.335"; transcript_id "TSS_103_2.335";
I	text	PROMOTER	1242218	1242443	.	-	.	gene_id "TSS_104_2.724"; transcript_id "TSS_104_2.724";
I	text	PROMOTER	1242286	1242511	.	-	.	gene_id "TSS_133_5.847"; transcript_id "TSS_133_5.847";
I	text	PROMOTER	1243097	1243322	.	-	.	gene_id "TSS_134_7.177"; transcript_id "TSS_134_7.177";
I	text	PROMOTER	1243317	1243542	.	-	.	gene_id "TSS_105_3.071"; transcript_id "TSS_105_3.071";
I	text	PROMOTER	1245622	1245847	.	-	.	gene_id "TSS_135_7.736"; transcript_id "TSS_135_7.736";
I	text	PROMOTER	1246041	1246266	.	+	.	gene_id "TSS_397_3.036"; transcript_id "TSS_397_3.036";
I	text	PROMOTER	1246548	1246773	.	-	.	gene_id "TSS_136_8.567"; transcript_id "TSS_136_8.567";
I	text	PROMOTER	1247074	1247299	.	-	.	gene_id "TSS_137_4.689"; transcript_id "TSS_137_4.689";
I	text	PROMOTER	1247260	1247485	.	-	.	gene_id "TSS_106_2.354"; transcript_id "TSS_106_2.354";
I	text	PROMOTER	1247556	1247781	.	-	.	gene_id "TSS_138_8.929"; transcript_id "TSS_138_8.929";
I	text	PROMOTER	1247694	1247919	.	-	.	gene_id "TSS_97_1.215"; transcript_id "TSS_97_1.215";
I	text	PROMOTER	1248385	1248610	.	+	.	gene_id "TSS_708_12.232"; transcript_id "TSS_708_12.232";
I	text	PROMOTER	1249317	1249542	.	+	.	gene_id "TSS_709_4.489"; transcript_id "TSS_709_4.489";
I	text	PROMOTER	1250316	1250541	.	+	.	gene_id "TSS_710_5.270"; transcript_id "TSS_710_5.270";
I	text	PROMOTER	1273472	1273697	.	+	.	gene_id "TSS_711_7.505"; transcript_id "TSS_711_7.505";
I	text	PROMOTER	1274482	1274707	.	+	.	gene_id "TSS_398_2.631"; transcript_id "TSS_398_2.631";
I	text	PROMOTER	1277526	1277751	.	-	.	gene_id "TSS_107_3.144"; transcript_id "TSS_107_3.144";
I	text	PROMOTER	1277752	1277977	.	-	.	gene_id "TSS_108_2.241"; transcript_id "TSS_108_2.241";
I	text	PROMOTER	1280408	1280633	.	-	.	gene_id "TSS_139_4.457"; transcript_id "TSS_139_4.457";
I	text	PROMOTER	1284064	1284289	.	+	.	gene_id "TSS_379_0.464"; transcript_id "TSS_379_0.464";
I	text	PROMOTER	1284476	1284701	.	+	.	gene_id "TSS_712_10.010"; transcript_id "TSS_712_10.010";
I	text	PROMOTER	1284682	1284907	.	+	.	gene_id "TSS_713_5.467"; transcript_id "TSS_713_5.467";
I	text	PROMOTER	1284870	1285095	.	+	.	gene_id "TSS_714_10.218"; transcript_id "TSS_714_10.218";
I	text	PROMOTER	1285113	1285338	.	+	.	gene_id "TSS_715_10.629"; transcript_id "TSS_715_10.629";
I	text	PROMOTER	1285376	1285601	.	+	.	gene_id "TSS_716_8.889"; transcript_id "TSS_716_8.889";
I	text	PROMOTER	1285608	1285833	.	+	.	gene_id "TSS_717_11.116"; transcript_id "TSS_717_11.116";
I	text	PROMOTER	1285770	1285995	.	+	.	gene_id "TSS_718_8.993"; transcript_id "TSS_718_8.993";
I	text	PROMOTER	1285840	1286065	.	+	.	gene_id "TSS_719_9.804"; transcript_id "TSS_719_9.804";
I	text	PROMOTER	1286011	1286236	.	+	.	gene_id "TSS_720_6.833"; transcript_id "TSS_720_6.833";
I	text	PROMOTER	1287104	1287329	.	-	.	gene_id "TSS_140_7.621"; transcript_id "TSS_140_7.621";
I	text	PROMOTER	1287424	1287649	.	-	.	gene_id "TSS_109_2.690"; transcript_id "TSS_109_2.690";
I	text	PROMOTER	1290544	1290769	.	-	.	gene_id "TSS_110_2.979"; transcript_id "TSS_110_2.979";
I	text	PROMOTER	1290798	1291023	.	-	.	gene_id "TSS_141_7.288"; transcript_id "TSS_141_7.288";
I	text	PROMOTER	1290872	1291097	.	-	.	gene_id "TSS_142_5.072"; transcript_id "TSS_142_5.072";
I	text	PROMOTER	1290935	1291160	.	-	.	gene_id "TSS_143_4.039"; transcript_id "TSS_143_4.039";
I	text	PROMOTER	1291280	1291505	.	-	.	gene_id "TSS_98_0.269"; transcript_id "TSS_98_0.269";
I	text	PROMOTER	1293235	1293460	.	-	.	gene_id "TSS_144_6.146"; transcript_id "TSS_144_6.146";
I	text	PROMOTER	1293239	1293464	.	+	.	gene_id "TSS_380_1.074"; transcript_id "TSS_380_1.074";
I	text	PROMOTER	1293309	1293534	.	+	.	gene_id "TSS_721_4.037"; transcript_id "TSS_721_4.037";
I	text	PROMOTER	1293397	1293622	.	+	.	gene_id "TSS_722_6.422"; transcript_id "TSS_722_6.422";
I	text	PROMOTER	1293700	1293925	.	+	.	gene_id "TSS_399_3.955"; transcript_id "TSS_399_3.955";
I	text	PROMOTER	1293862	1294087	.	+	.	gene_id "TSS_400_2.889"; transcript_id "TSS_400_2.889";
I	text	PROMOTER	1293927	1294152	.	+	.	gene_id "TSS_723_7.284"; transcript_id "TSS_723_7.284";
I	text	PROMOTER	1294246	1294471	.	+	.	gene_id "TSS_724_6.488"; transcript_id "TSS_724_6.488";
I	text	PROMOTER	1294308	1294533	.	+	.	gene_id "TSS_725_9.768"; transcript_id "TSS_725_9.768";
I	text	PROMOTER	1294445	1294670	.	+	.	gene_id "TSS_726_7.872"; transcript_id "TSS_726_7.872";
I	text	PROMOTER	1294540	1294765	.	+	.	gene_id "TSS_727_4.564"; transcript_id "TSS_727_4.564";
I	text	PROMOTER	1294962	1295187	.	+	.	gene_id "TSS_728_5.630"; transcript_id "TSS_728_5.630";
I	text	PROMOTER	1295067	1295292	.	+	.	gene_id "TSS_729_5.022"; transcript_id "TSS_729_5.022";
I	text	PROMOTER	1295130	1295355	.	+	.	gene_id "TSS_730_6.324"; transcript_id "TSS_730_6.324";
I	text	PROMOTER	1295426	1295651	.	+	.	gene_id "TSS_731_5.788"; transcript_id "TSS_731_5.788";
I	text	PROMOTER	1295518	1295743	.	+	.	gene_id "TSS_732_6.582"; transcript_id "TSS_732_6.582";
I	text	PROMOTER	1295587	1295812	.	+	.	gene_id "TSS_733_5.718"; transcript_id "TSS_733_5.718";
I	text	PROMOTER	1302512	1302737	.	+	.	gene_id "TSS_401_3.693"; transcript_id "TSS_401_3.693";
I	text	PROMOTER	1302544	1302769	.	-	.	gene_id "TSS_99_1.744"; transcript_id "TSS_99_1.744";
I	text	PROMOTER	1304742	1304967	.	+	.	gene_id "TSS_402_3.322"; transcript_id "TSS_402_3.322";
I	text	PROMOTER	1306965	1307190	.	-	.	gene_id "TSS_145_8.301"; transcript_id "TSS_145_8.301";
I	text	PROMOTER	1308134	1308359	.	+	.	gene_id "TSS_734_4.183"; transcript_id "TSS_734_4.183";
I	text	PROMOTER	1308202	1308427	.	+	.	gene_id "TSS_403_2.486"; transcript_id "TSS_403_2.486";
I	text	PROMOTER	1308426	1308651	.	+	.	gene_id "TSS_381_0.881"; transcript_id "TSS_381_0.881";
I	text	PROMOTER	1308759	1308984	.	+	.	gene_id "TSS_735_9.622"; transcript_id "TSS_735_9.622";
I	text	PROMOTER	1309200	1309425	.	+	.	gene_id "TSS_736_4.948"; transcript_id "TSS_736_4.948";
I	text	PROMOTER	1309313	1309538	.	+	.	gene_id "TSS_737_5.832"; transcript_id "TSS_737_5.832";
I	text	PROMOTER	1309398	1309623	.	+	.	gene_id "TSS_738_5.803"; transcript_id "TSS_738_5.803";
I	text	PROMOTER	1309608	1309833	.	+	.	gene_id "TSS_739_6.681"; transcript_id "TSS_739_6.681";
I	text	PROMOTER	1309836	1310061	.	+	.	gene_id "TSS_740_5.203"; transcript_id "TSS_740_5.203";
I	text	PROMOTER	1309916	1310141	.	+	.	gene_id "TSS_404_2.931"; transcript_id "TSS_404_2.931";
I	text	PROMOTER	1312160	1312385	.	-	.	gene_id "TSS_111_2.608"; transcript_id "TSS_111_2.608";
I	text	PROMOTER	1312247	1312472	.	-	.	gene_id "TSS_146_4.352"; transcript_id "TSS_146_4.352";
I	text	PROMOTER	1312309	1312534	.	-	.	gene_id "TSS_147_4.555"; transcript_id "TSS_147_4.555";
I	text	PROMOTER	1312406	1312631	.	-	.	gene_id "TSS_148_4.148"; transcript_id "TSS_148_4.148";
I	text	PROMOTER	1312496	1312721	.	-	.	gene_id "TSS_149_4.225"; transcript_id "TSS_149_4.225";
I	text	PROMOTER	1312568	1312793	.	-	.	gene_id "TSS_150_4.129"; transcript_id "TSS_150_4.129";
I	text	PROMOTER	1312719	1312944	.	-	.	gene_id "TSS_112_2.227"; transcript_id "TSS_112_2.227";
I	text	PROMOTER	1312787	1313012	.	-	.	gene_id "TSS_151_4.211"; transcript_id "TSS_151_4.211";
I	text	PROMOTER	1313130	1313355	.	-	.	gene_id "TSS_100_0.076"; transcript_id "TSS_100_0.076";
I	text	PROMOTER	1313472	1313697	.	-	.	gene_id "TSS_152_4.339"; transcript_id "TSS_152_4.339";
I	text	PROMOTER	1313567	1313792	.	-	.	gene_id "TSS_113_3.609"; transcript_id "TSS_113_3.609";
I	text	PROMOTER	1313785	1314010	.	-	.	gene_id "TSS_114_2.681"; transcript_id "TSS_114_2.681";
I	text	PROMOTER	1314086	1314311	.	-	.	gene_id "TSS_115_2.200"; transcript_id "TSS_115_2.200";
I	text	PROMOTER	1314127	1314352	.	+	.	gene_id "TSS_741_4.357"; transcript_id "TSS_741_4.357";
I	text	PROMOTER	1314147	1314372	.	-	.	gene_id "TSS_101_0.111"; transcript_id "TSS_101_0.111";
I	text	PROMOTER	1314668	1314893	.	+	.	gene_id "TSS_405_3.212"; transcript_id "TSS_405_3.212";
I	text	PROMOTER	1314862	1315087	.	+	.	gene_id "TSS_742_5.496"; transcript_id "TSS_742_5.496";
I	text	PROMOTER	1315321	1315546	.	+	.	gene_id "TSS_743_10.734"; transcript_id "TSS_743_10.734";
I	text	PROMOTER	1317505	1317730	.	+	.	gene_id "TSS_382_0.713"; transcript_id "TSS_382_0.713";
I	text	PROMOTER	1318686	1318911	.	+	.	gene_id "TSS_383_1.279"; transcript_id "TSS_383_1.279";
I	text	PROMOTER	1322579	1322804	.	+	.	gene_id "TSS_744_7.264"; transcript_id "TSS_744_7.264";
I	text	PROMOTER	1322806	1323031	.	+	.	gene_id "TSS_745_4.101"; transcript_id "TSS_745_4.101";
I	text	PROMOTER	1324335	1324560	.	+	.	gene_id "TSS_406_3.660"; transcript_id "TSS_406_3.660";
I	text	PROMOTER	1324662	1324887	.	+	.	gene_id "TSS_746_5.336"; transcript_id "TSS_746_5.336";
I	text	PROMOTER	1326641	1326866	.	+	.	gene_id "TSS_384_0.773"; transcript_id "TSS_384_0.773";
I	text	PROMOTER	1327039	1327264	.	+	.	gene_id "TSS_747_9.801"; transcript_id "TSS_747_9.801";
I	text	PROMOTER	1338390	1338615	.	-	.	gene_id "TSS_153_4.512"; transcript_id "TSS_153_4.512";
I	text	PROMOTER	1338472	1338697	.	-	.	gene_id "TSS_102_0.844"; transcript_id "TSS_102_0.844";
I	text	PROMOTER	1338579	1338804	.	-	.	gene_id "TSS_154_5.139"; transcript_id "TSS_154_5.139";
I	text	PROMOTER	1338922	1339147	.	-	.	gene_id "TSS_155_6.685"; transcript_id "TSS_155_6.685";
I	text	PROMOTER	1338983	1339208	.	-	.	gene_id "TSS_156_5.512"; transcript_id "TSS_156_5.512";
I	text	PROMOTER	1339048	1339273	.	+	.	gene_id "TSS_748_8.994"; transcript_id "TSS_748_8.994";
I	text	PROMOTER	1339283	1339508	.	+	.	gene_id "TSS_749_5.274"; transcript_id "TSS_749_5.274";
I	text	PROMOTER	1339649	1339874	.	-	.	gene_id "TSS_116_3.847"; transcript_id "TSS_116_3.847";
I	text	PROMOTER	1339851	1340076	.	+	.	gene_id "TSS_750_5.527"; transcript_id "TSS_750_5.527";
I	text	PROMOTER	1340128	1340353	.	-	.	gene_id "TSS_157_7.762"; transcript_id "TSS_157_7.762";
I	text	PROMOTER	1340318	1340543	.	+	.	gene_id "TSS_751_11.096"; transcript_id "TSS_751_11.096";
I	text	PROMOTER	1340758	1340983	.	+	.	gene_id "TSS_385_0.361"; transcript_id "TSS_385_0.361";
I	text	PROMOTER	1340799	1341024	.	-	.	gene_id "TSS_103_1.172"; transcript_id "TSS_103_1.172";
I	text	PROMOTER	1341188	1341413	.	+	.	gene_id "TSS_752_7.602"; transcript_id "TSS_752_7.602";
I	text	PROMOTER	1341410	1341635	.	+	.	gene_id "TSS_753_5.818"; transcript_id "TSS_753_5.818";
I	text	PROMOTER	1341746	1341971	.	+	.	gene_id "TSS_754_9.475"; transcript_id "TSS_754_9.475";
I	text	PROMOTER	1342272	1342497	.	+	.	gene_id "TSS_407_3.338"; transcript_id "TSS_407_3.338";
I	text	PROMOTER	1348516	1348741	.	-	.	gene_id "TSS_158_6.287"; transcript_id "TSS_158_6.287";
I	text	PROMOTER	1349410	1349635	.	+	.	gene_id "TSS_386_1.907"; transcript_id "TSS_386_1.907";
I	text	PROMOTER	1353645	1353870	.	+	.	gene_id "TSS_408_2.222"; transcript_id "TSS_408_2.222";
I	text	PROMOTER	1353815	1354040	.	+	.	gene_id "TSS_755_6.710"; transcript_id "TSS_755_6.710";
I	text	PROMOTER	1360342	1360567	.	+	.	gene_id "TSS_756_9.602"; transcript_id "TSS_756_9.602";
I	text	PROMOTER	1360363	1360588	.	-	.	gene_id "TSS_104_1.441"; transcript_id "TSS_104_1.441";
I	text	PROMOTER	1364691	1364916	.	-	.	gene_id "TSS_159_9.226"; transcript_id "TSS_159_9.226";
I	text	PROMOTER	1364808	1365033	.	-	.	gene_id "TSS_160_5.102"; transcript_id "TSS_160_5.102";
I	text	PROMOTER	1365283	1365508	.	-	.	gene_id "TSS_161_7.925"; transcript_id "TSS_161_7.925";
I	text	PROMOTER	1365371	1365596	.	-	.	gene_id "TSS_162_5.018"; transcript_id "TSS_162_5.018";
I	text	PROMOTER	1365498	1365723	.	-	.	gene_id "TSS_163_9.818"; transcript_id "TSS_163_9.818";
I	text	PROMOTER	1365563	1365788	.	-	.	gene_id "TSS_164_5.311"; transcript_id "TSS_164_5.311";
I	text	PROMOTER	1365675	1365900	.	-	.	gene_id "TSS_165_6.139"; transcript_id "TSS_165_6.139";
I	text	PROMOTER	1365739	1365964	.	-	.	gene_id "TSS_166_7.837"; transcript_id "TSS_166_7.837";
I	text	PROMOTER	1366012	1366237	.	-	.	gene_id "TSS_167_11.526"; transcript_id "TSS_167_11.526";
I	text	PROMOTER	1366089	1366314	.	-	.	gene_id "TSS_168_9.341"; transcript_id "TSS_168_9.341";
I	text	PROMOTER	1366345	1366570	.	-	.	gene_id "TSS_169_12.278"; transcript_id "TSS_169_12.278";
I	text	PROMOTER	1366610	1366835	.	-	.	gene_id "TSS_105_0.216"; transcript_id "TSS_105_0.216";
I	text	PROMOTER	1366675	1366900	.	+	.	gene_id "TSS_409_2.098"; transcript_id "TSS_409_2.098";
I	text	PROMOTER	1370448	1370673	.	-	.	gene_id "TSS_170_4.649"; transcript_id "TSS_170_4.649";
I	text	PROMOTER	1371150	1371375	.	-	.	gene_id "TSS_171_9.404"; transcript_id "TSS_171_9.404";
I	text	PROMOTER	1371623	1371848	.	-	.	gene_id "TSS_172_10.592"; transcript_id "TSS_172_10.592";
I	text	PROMOTER	1371685	1371910	.	-	.	gene_id "TSS_106_0.931"; transcript_id "TSS_106_0.931";
I	text	PROMOTER	1371882	1372107	.	-	.	gene_id "TSS_173_5.070"; transcript_id "TSS_173_5.070";
I	text	PROMOTER	1375940	1376165	.	-	.	gene_id "TSS_174_5.245"; transcript_id "TSS_174_5.245";
I	text	PROMOTER	1376053	1376278	.	+	.	gene_id "TSS_387_1.472"; transcript_id "TSS_387_1.472";
I	text	PROMOTER	1378842	1379067	.	+	.	gene_id "TSS_410_2.001"; transcript_id "TSS_410_2.001";
I	text	PROMOTER	1379046	1379271	.	-	.	gene_id "TSS_175_4.054"; transcript_id "TSS_175_4.054";
I	text	PROMOTER	1379095	1379320	.	+	.	gene_id "TSS_757_6.830"; transcript_id "TSS_757_6.830";
I	text	PROMOTER	1379183	1379408	.	+	.	gene_id "TSS_411_2.745"; transcript_id "TSS_411_2.745";
I	text	PROMOTER	1379245	1379470	.	+	.	gene_id "TSS_758_8.020"; transcript_id "TSS_758_8.020";
I	text	PROMOTER	1379356	1379581	.	+	.	gene_id "TSS_759_7.382"; transcript_id "TSS_759_7.382";
I	text	PROMOTER	1379557	1379782	.	+	.	gene_id "TSS_760_5.722"; transcript_id "TSS_760_5.722";
I	text	PROMOTER	1381209	1381434	.	+	.	gene_id "TSS_761_4.104"; transcript_id "TSS_761_4.104";
I	text	PROMOTER	1382654	1382879	.	-	.	gene_id "TSS_176_6.673"; transcript_id "TSS_176_6.673";
I	text	PROMOTER	1382793	1383018	.	-	.	gene_id "TSS_177_9.095"; transcript_id "TSS_177_9.095";
I	text	PROMOTER	1383387	1383612	.	-	.	gene_id "TSS_178_11.009"; transcript_id "TSS_178_11.009";
I	text	PROMOTER	1383452	1383677	.	-	.	gene_id "TSS_179_8.760"; transcript_id "TSS_179_8.760";
I	text	PROMOTER	1384918	1385143	.	-	.	gene_id "TSS_180_10.475"; transcript_id "TSS_180_10.475";
I	text	PROMOTER	1386017	1386242	.	-	.	gene_id "TSS_117_2.434"; transcript_id "TSS_117_2.434";
I	text	PROMOTER	1387491	1387716	.	-	.	gene_id "TSS_181_4.815"; transcript_id "TSS_181_4.815";
I	text	PROMOTER	1387933	1388158	.	-	.	gene_id "TSS_118_2.968"; transcript_id "TSS_118_2.968";
I	text	PROMOTER	1388601	1388826	.	+	.	gene_id "TSS_412_3.439"; transcript_id "TSS_412_3.439";
I	text	PROMOTER	1389974	1390199	.	-	.	gene_id "TSS_182_5.249"; transcript_id "TSS_182_5.249";
I	text	PROMOTER	1390060	1390285	.	-	.	gene_id "TSS_119_3.200"; transcript_id "TSS_119_3.200";
I	text	PROMOTER	1390141	1390366	.	-	.	gene_id "TSS_120_3.464"; transcript_id "TSS_120_3.464";
I	text	PROMOTER	1390276	1390501	.	-	.	gene_id "TSS_183_12.112"; transcript_id "TSS_183_12.112";
I	text	PROMOTER	1390508	1390733	.	+	.	gene_id "TSS_388_0.462"; transcript_id "TSS_388_0.462";
I	text	PROMOTER	1390748	1390973	.	+	.	gene_id "TSS_762_4.247"; transcript_id "TSS_762_4.247";
I	text	PROMOTER	1390862	1391087	.	+	.	gene_id "TSS_763_5.621"; transcript_id "TSS_763_5.621";
I	text	PROMOTER	1390928	1391153	.	+	.	gene_id "TSS_413_3.485"; transcript_id "TSS_413_3.485";
I	text	PROMOTER	1391017	1391242	.	+	.	gene_id "TSS_764_4.628"; transcript_id "TSS_764_4.628";
I	text	PROMOTER	1391102	1391327	.	+	.	gene_id "TSS_765_5.674"; transcript_id "TSS_765_5.674";
I	text	PROMOTER	1391201	1391426	.	+	.	gene_id "TSS_766_6.010"; transcript_id "TSS_766_6.010";
I	text	PROMOTER	1391314	1391539	.	+	.	gene_id "TSS_767_7.542"; transcript_id "TSS_767_7.542";
I	text	PROMOTER	1391424	1391649	.	+	.	gene_id "TSS_414_3.867"; transcript_id "TSS_414_3.867";
I	text	PROMOTER	1391505	1391730	.	+	.	gene_id "TSS_415_3.379"; transcript_id "TSS_415_3.379";
I	text	PROMOTER	1391635	1391860	.	+	.	gene_id "TSS_768_5.888"; transcript_id "TSS_768_5.888";
I	text	PROMOTER	1398690	1398915	.	+	.	gene_id "TSS_389_1.015"; transcript_id "TSS_389_1.015";
I	text	PROMOTER	1398786	1399011	.	-	.	gene_id "TSS_107_0.849"; transcript_id "TSS_107_0.849";
I	text	PROMOTER	1399378	1399603	.	+	.	gene_id "TSS_390_1.146"; transcript_id "TSS_390_1.146";
I	text	PROMOTER	1400298	1400523	.	+	.	gene_id "TSS_769_8.630"; transcript_id "TSS_769_8.630";
I	text	PROMOTER	1401114	1401339	.	-	.	gene_id "TSS_184_4.090"; transcript_id "TSS_184_4.090";
I	text	PROMOTER	1404066	1404291	.	-	.	gene_id "TSS_185_5.443"; transcript_id "TSS_185_5.443";
I	text	PROMOTER	1404148	1404373	.	-	.	gene_id "TSS_186_4.698"; transcript_id "TSS_186_4.698";
I	text	PROMOTER	1404447	1404672	.	+	.	gene_id "TSS_770_8.401"; transcript_id "TSS_770_8.401";
I	text	PROMOTER	1412521	1412746	.	-	.	gene_id "TSS_121_2.121"; transcript_id "TSS_121_2.121";
I	text	PROMOTER	1412591	1412816	.	-	.	gene_id "TSS_187_4.186"; transcript_id "TSS_187_4.186";
I	text	PROMOTER	1412702	1412927	.	-	.	gene_id "TSS_108_0.845"; transcript_id "TSS_108_0.845";
I	text	PROMOTER	1412923	1413148	.	-	.	gene_id "TSS_188_4.404"; transcript_id "TSS_188_4.404";
I	text	PROMOTER	1413132	1413357	.	+	.	gene_id "TSS_416_2.485"; transcript_id "TSS_416_2.485";
I	text	PROMOTER	1416265	1416490	.	+	.	gene_id "TSS_771_5.422"; transcript_id "TSS_771_5.422";
I	text	PROMOTER	1416282	1416507	.	-	.	gene_id "TSS_189_7.314"; transcript_id "TSS_189_7.314";
I	text	PROMOTER	1416504	1416729	.	+	.	gene_id "TSS_417_2.827"; transcript_id "TSS_417_2.827";
I	text	PROMOTER	1416599	1416824	.	+	.	gene_id "TSS_418_3.333"; transcript_id "TSS_418_3.333";
I	text	PROMOTER	1417152	1417377	.	+	.	gene_id "TSS_772_8.428"; transcript_id "TSS_772_8.428";
I	text	PROMOTER	1417535	1417760	.	+	.	gene_id "TSS_773_4.451"; transcript_id "TSS_773_4.451";
I	text	PROMOTER	1418593	1418818	.	+	.	gene_id "TSS_774_6.189"; transcript_id "TSS_774_6.189";
I	text	PROMOTER	1420460	1420685	.	+	.	gene_id "TSS_391_0.650"; transcript_id "TSS_391_0.650";
I	text	PROMOTER	1420705	1420930	.	+	.	gene_id "TSS_392_1.062"; transcript_id "TSS_392_1.062";
I	text	PROMOTER	1420857	1421082	.	+	.	gene_id "TSS_775_6.088"; transcript_id "TSS_775_6.088";
I	text	PROMOTER	1421512	1421737	.	+	.	gene_id "TSS_776_5.301"; transcript_id "TSS_776_5.301";
I	text	PROMOTER	1421761	1421986	.	+	.	gene_id "TSS_777_5.874"; transcript_id "TSS_777_5.874";
I	text	PROMOTER	1421796	1422021	.	-	.	gene_id "TSS_190_6.752"; transcript_id "TSS_190_6.752";
I	text	PROMOTER	1421895	1422120	.	+	.	gene_id "TSS_778_6.319"; transcript_id "TSS_778_6.319";
I	text	PROMOTER	1421956	1422181	.	+	.	gene_id "TSS_779_5.590"; transcript_id "TSS_779_5.590";
I	text	PROMOTER	1422081	1422306	.	-	.	gene_id "TSS_191_5.922"; transcript_id "TSS_191_5.922";
I	text	PROMOTER	1422179	1422404	.	+	.	gene_id "TSS_780_6.474"; transcript_id "TSS_780_6.474";
I	text	PROMOTER	1422327	1422552	.	+	.	gene_id "TSS_781_7.688"; transcript_id "TSS_781_7.688";
I	text	PROMOTER	1422442	1422667	.	+	.	gene_id "TSS_782_6.092"; transcript_id "TSS_782_6.092";
I	text	PROMOTER	1424160	1424385	.	-	.	gene_id "TSS_109_1.246"; transcript_id "TSS_109_1.246";
I	text	PROMOTER	1424581	1424806	.	-	.	gene_id "TSS_192_7.419"; transcript_id "TSS_192_7.419";
I	text	PROMOTER	1424876	1425101	.	-	.	gene_id "TSS_193_9.044"; transcript_id "TSS_193_9.044";
I	text	PROMOTER	1426271	1426496	.	-	.	gene_id "TSS_122_3.401"; transcript_id "TSS_122_3.401";
I	text	PROMOTER	1426579	1426804	.	+	.	gene_id "TSS_783_7.251"; transcript_id "TSS_783_7.251";
I	text	PROMOTER	1426929	1427154	.	-	.	gene_id "TSS_194_5.474"; transcript_id "TSS_194_5.474";
I	text	PROMOTER	1428944	1429169	.	+	.	gene_id "TSS_393_1.458"; transcript_id "TSS_393_1.458";
I	text	PROMOTER	1428986	1429211	.	-	.	gene_id "TSS_110_0.783"; transcript_id "TSS_110_0.783";
I	text	PROMOTER	1432687	1432912	.	+	.	gene_id "TSS_394_1.052"; transcript_id "TSS_394_1.052";
I	text	PROMOTER	1432784	1433009	.	-	.	gene_id "TSS_123_2.479"; transcript_id "TSS_123_2.479";
I	text	PROMOTER	1434455	1434680	.	+	.	gene_id "TSS_419_2.283"; transcript_id "TSS_419_2.283";
I	text	PROMOTER	1437051	1437276	.	+	.	gene_id "TSS_395_0.277"; transcript_id "TSS_395_0.277";
I	text	PROMOTER	1437112	1437337	.	-	.	gene_id "TSS_111_0.736"; transcript_id "TSS_111_0.736";
I	text	PROMOTER	1437435	1437660	.	+	.	gene_id "TSS_784_5.648"; transcript_id "TSS_784_5.648";
I	text	PROMOTER	1439639	1439864	.	-	.	gene_id "TSS_112_1.921"; transcript_id "TSS_112_1.921";
I	text	PROMOTER	1439998	1440223	.	-	.	gene_id "TSS_195_6.736"; transcript_id "TSS_195_6.736";
I	text	PROMOTER	1440107	1440332	.	-	.	gene_id "TSS_196_8.086"; transcript_id "TSS_196_8.086";
I	text	PROMOTER	1440261	1440486	.	-	.	gene_id "TSS_197_5.545"; transcript_id "TSS_197_5.545";
I	text	PROMOTER	1440483	1440708	.	-	.	gene_id "TSS_198_9.463"; transcript_id "TSS_198_9.463";
I	text	PROMOTER	1440772	1440997	.	-	.	gene_id "TSS_199_6.818"; transcript_id "TSS_199_6.818";
I	text	PROMOTER	1440967	1441192	.	-	.	gene_id "TSS_200_4.866"; transcript_id "TSS_200_4.866";
I	text	PROMOTER	1441034	1441259	.	-	.	gene_id "TSS_113_1.080"; transcript_id "TSS_113_1.080";
I	text	PROMOTER	1441101	1441326	.	-	.	gene_id "TSS_201_6.204"; transcript_id "TSS_201_6.204";
I	text	PROMOTER	1441201	1441426	.	-	.	gene_id "TSS_202_5.891"; transcript_id "TSS_202_5.891";
I	text	PROMOTER	1441315	1441540	.	-	.	gene_id "TSS_124_3.990"; transcript_id "TSS_124_3.990";
I	text	PROMOTER	1441383	1441608	.	-	.	gene_id "TSS_203_4.399"; transcript_id "TSS_203_4.399";
I	text	PROMOTER	1441471	1441696	.	-	.	gene_id "TSS_204_8.123"; transcript_id "TSS_204_8.123";
I	text	PROMOTER	1441534	1441759	.	-	.	gene_id "TSS_205_8.030"; transcript_id "TSS_205_8.030";
I	text	PROMOTER	1441672	1441897	.	-	.	gene_id "TSS_206_5.300"; transcript_id "TSS_206_5.300";
I	text	PROMOTER	1441739	1441964	.	-	.	gene_id "TSS_207_6.609"; transcript_id "TSS_207_6.609";
I	text	PROMOTER	1441809	1442034	.	-	.	gene_id "TSS_208_4.716"; transcript_id "TSS_208_4.716";
I	text	PROMOTER	1441878	1442103	.	-	.	gene_id "TSS_125_2.224"; transcript_id "TSS_125_2.224";
I	text	PROMOTER	1442769	1442994	.	+	.	gene_id "TSS_420_2.465"; transcript_id "TSS_420_2.465";
I	text	PROMOTER	1445918	1446143	.	+	.	gene_id "TSS_785_4.730"; transcript_id "TSS_785_4.730";
I	text	PROMOTER	1448985	1449210	.	-	.	gene_id "TSS_114_0.922"; transcript_id "TSS_114_0.922";
I	text	PROMOTER	1449145	1449370	.	+	.	gene_id "TSS_396_0.629"; transcript_id "TSS_396_0.629";
I	text	PROMOTER	1449186	1449411	.	-	.	gene_id "TSS_209_4.207"; transcript_id "TSS_209_4.207";
I	text	PROMOTER	1453370	1453595	.	-	.	gene_id "TSS_126_2.600"; transcript_id "TSS_126_2.600";
I	text	PROMOTER	1453398	1453623	.	+	.	gene_id "TSS_421_2.803"; transcript_id "TSS_421_2.803";
I	text	PROMOTER	1453463	1453688	.	+	.	gene_id "TSS_786_5.998"; transcript_id "TSS_786_5.998";
I	text	PROMOTER	1490390	1490615	.	+	.	gene_id "TSS_787_5.497"; transcript_id "TSS_787_5.497";
I	text	PROMOTER	1490541	1490766	.	+	.	gene_id "TSS_397_0.695"; transcript_id "TSS_397_0.695";
I	text	PROMOTER	1492174	1492399	.	+	.	gene_id "TSS_788_7.885"; transcript_id "TSS_788_7.885";
I	text	PROMOTER	1492661	1492886	.	+	.	gene_id "TSS_398_0.161"; transcript_id "TSS_398_0.161";
I	text	PROMOTER	1492862	1493087	.	+	.	gene_id "TSS_422_3.867"; transcript_id "TSS_422_3.867";
I	text	PROMOTER	1492935	1493160	.	+	.	gene_id "TSS_789_7.001"; transcript_id "TSS_789_7.001";
I	text	PROMOTER	1493189	1493414	.	+	.	gene_id "TSS_790_7.493"; transcript_id "TSS_790_7.493";
I	text	PROMOTER	1493378	1493603	.	+	.	gene_id "TSS_791_5.104"; transcript_id "TSS_791_5.104";
I	text	PROMOTER	1493869	1494094	.	+	.	gene_id "TSS_792_7.616"; transcript_id "TSS_792_7.616";
I	text	PROMOTER	1493962	1494187	.	+	.	gene_id "TSS_793_14.251"; transcript_id "TSS_793_14.251";
I	text	PROMOTER	1497233	1497458	.	-	.	gene_id "TSS_210_5.074"; transcript_id "TSS_210_5.074";
I	text	PROMOTER	1500984	1501209	.	+	.	gene_id "TSS_423_2.877"; transcript_id "TSS_423_2.877";
I	text	PROMOTER	1503937	1504162	.	-	.	gene_id "TSS_127_2.851"; transcript_id "TSS_127_2.851";
I	text	PROMOTER	1504180	1504405	.	-	.	gene_id "TSS_211_4.387"; transcript_id "TSS_211_4.387";
I	text	PROMOTER	1506047	1506272	.	+	.	gene_id "TSS_794_7.299"; transcript_id "TSS_794_7.299";
I	text	PROMOTER	1506155	1506380	.	+	.	gene_id "TSS_795_7.838"; transcript_id "TSS_795_7.838";
I	text	PROMOTER	1506915	1507140	.	-	.	gene_id "TSS_115_0.791"; transcript_id "TSS_115_0.791";
I	text	PROMOTER	1508114	1508339	.	-	.	gene_id "TSS_212_7.188"; transcript_id "TSS_212_7.188";
I	text	PROMOTER	1509116	1509341	.	-	.	gene_id "TSS_213_6.580"; transcript_id "TSS_213_6.580";
I	text	PROMOTER	1510022	1510247	.	-	.	gene_id "TSS_116_1.969"; transcript_id "TSS_116_1.969";
I	text	PROMOTER	1510145	1510370	.	-	.	gene_id "TSS_128_2.615"; transcript_id "TSS_128_2.615";
I	text	PROMOTER	1510507	1510732	.	-	.	gene_id "TSS_129_2.828"; transcript_id "TSS_129_2.828";
I	text	PROMOTER	1510582	1510807	.	+	.	gene_id "TSS_796_8.892"; transcript_id "TSS_796_8.892";
I	text	PROMOTER	1510807	1511032	.	+	.	gene_id "TSS_797_8.813"; transcript_id "TSS_797_8.813";
I	text	PROMOTER	1511060	1511285	.	+	.	gene_id "TSS_399_0.811"; transcript_id "TSS_399_0.811";
I	text	PROMOTER	1514514	1514739	.	-	.	gene_id "TSS_130_2.169"; transcript_id "TSS_130_2.169";
I	text	PROMOTER	1515604	1515829	.	-	.	gene_id "TSS_214_5.907"; transcript_id "TSS_214_5.907";
I	text	PROMOTER	1516112	1516337	.	+	.	gene_id "TSS_798_6.867"; transcript_id "TSS_798_6.867";
I	text	PROMOTER	1516983	1517208	.	-	.	gene_id "TSS_215_5.651"; transcript_id "TSS_215_5.651";
I	text	PROMOTER	1517050	1517275	.	-	.	gene_id "TSS_216_5.417"; transcript_id "TSS_216_5.417";
I	text	PROMOTER	1517136	1517361	.	-	.	gene_id "TSS_217_7.102"; transcript_id "TSS_217_7.102";
I	text	PROMOTER	1517233	1517458	.	-	.	gene_id "TSS_218_7.457"; transcript_id "TSS_218_7.457";
I	text	PROMOTER	1517354	1517579	.	-	.	gene_id "TSS_131_3.326"; transcript_id "TSS_131_3.326";
I	text	PROMOTER	1517454	1517679	.	-	.	gene_id "TSS_219_5.229"; transcript_id "TSS_219_5.229";
I	text	PROMOTER	1517546	1517771	.	-	.	gene_id "TSS_220_5.122"; transcript_id "TSS_220_5.122";
I	text	PROMOTER	1517654	1517879	.	-	.	gene_id "TSS_221_4.995"; transcript_id "TSS_221_4.995";
I	text	PROMOTER	1517722	1517947	.	-	.	gene_id "TSS_222_5.486"; transcript_id "TSS_222_5.486";
I	text	PROMOTER	1517873	1518098	.	-	.	gene_id "TSS_223_4.960"; transcript_id "TSS_223_4.960";
I	text	PROMOTER	1518146	1518371	.	-	.	gene_id "TSS_224_11.063"; transcript_id "TSS_224_11.063";
I	text	PROMOTER	1518228	1518453	.	-	.	gene_id "TSS_225_6.180"; transcript_id "TSS_225_6.180";
I	text	PROMOTER	1518865	1519090	.	-	.	gene_id "TSS_226_6.398"; transcript_id "TSS_226_6.398";
I	text	PROMOTER	1518943	1519168	.	-	.	gene_id "TSS_227_7.013"; transcript_id "TSS_227_7.013";
I	text	PROMOTER	1519236	1519461	.	-	.	gene_id "TSS_228_5.092"; transcript_id "TSS_228_5.092";
I	text	PROMOTER	1519424	1519649	.	-	.	gene_id "TSS_132_2.950"; transcript_id "TSS_132_2.950";
I	text	PROMOTER	1519524	1519749	.	-	.	gene_id "TSS_117_1.037"; transcript_id "TSS_117_1.037";
I	text	PROMOTER	1519815	1520040	.	+	.	gene_id "TSS_799_7.687"; transcript_id "TSS_799_7.687";
I	text	PROMOTER	1520313	1520538	.	-	.	gene_id "TSS_229_5.572"; transcript_id "TSS_229_5.572";
I	text	PROMOTER	1520418	1520643	.	+	.	gene_id "TSS_400_1.446"; transcript_id "TSS_400_1.446";
I	text	PROMOTER	1520601	1520826	.	+	.	gene_id "TSS_800_6.881"; transcript_id "TSS_800_6.881";
I	text	PROMOTER	1523788	1524013	.	+	.	gene_id "TSS_424_2.287"; transcript_id "TSS_424_2.287";
I	text	PROMOTER	1528604	1528829	.	+	.	gene_id "TSS_425_3.847"; transcript_id "TSS_425_3.847";
I	text	PROMOTER	1533155	1533380	.	+	.	gene_id "TSS_401_0.725"; transcript_id "TSS_401_0.725";
I	text	PROMOTER	1534469	1534694	.	-	.	gene_id "TSS_133_3.424"; transcript_id "TSS_133_3.424";
I	text	PROMOTER	1534582	1534807	.	-	.	gene_id "TSS_134_3.975"; transcript_id "TSS_134_3.975";
I	text	PROMOTER	1534647	1534872	.	-	.	gene_id "TSS_230_4.461"; transcript_id "TSS_230_4.461";
I	text	PROMOTER	1534751	1534976	.	-	.	gene_id "TSS_231_4.819"; transcript_id "TSS_231_4.819";
I	text	PROMOTER	1534845	1535070	.	-	.	gene_id "TSS_232_4.649"; transcript_id "TSS_232_4.649";
I	text	PROMOTER	1535056	1535281	.	-	.	gene_id "TSS_233_6.006"; transcript_id "TSS_233_6.006";
I	text	PROMOTER	1535173	1535398	.	-	.	gene_id "TSS_234_5.673"; transcript_id "TSS_234_5.673";
I	text	PROMOTER	1535271	1535496	.	-	.	gene_id "TSS_118_0.266"; transcript_id "TSS_118_0.266";
I	text	PROMOTER	1537093	1537318	.	+	.	gene_id "TSS_801_5.126"; transcript_id "TSS_801_5.126";
I	text	PROMOTER	1548849	1549074	.	+	.	gene_id "TSS_802_6.584"; transcript_id "TSS_802_6.584";
I	text	PROMOTER	1548982	1549207	.	+	.	gene_id "TSS_402_1.130"; transcript_id "TSS_402_1.130";
I	text	PROMOTER	1553523	1553748	.	+	.	gene_id "TSS_803_4.172"; transcript_id "TSS_803_4.172";
I	text	PROMOTER	1555913	1556138	.	-	.	gene_id "TSS_235_4.950"; transcript_id "TSS_235_4.950";
I	text	PROMOTER	1555980	1556205	.	-	.	gene_id "TSS_236_4.751"; transcript_id "TSS_236_4.751";
I	text	PROMOTER	1556107	1556332	.	-	.	gene_id "TSS_119_1.724"; transcript_id "TSS_119_1.724";
I	text	PROMOTER	1556255	1556480	.	-	.	gene_id "TSS_135_2.838"; transcript_id "TSS_135_2.838";
I	text	PROMOTER	1556333	1556558	.	-	.	gene_id "TSS_136_2.902"; transcript_id "TSS_136_2.902";
I	text	PROMOTER	1556503	1556728	.	-	.	gene_id "TSS_137_3.421"; transcript_id "TSS_137_3.421";
I	text	PROMOTER	1556924	1557149	.	-	.	gene_id "TSS_120_0.588"; transcript_id "TSS_120_0.588";
I	text	PROMOTER	1556987	1557212	.	-	.	gene_id "TSS_121_0.175"; transcript_id "TSS_121_0.175";
I	text	PROMOTER	1557397	1557622	.	-	.	gene_id "TSS_138_2.983"; transcript_id "TSS_138_2.983";
I	text	PROMOTER	1557460	1557685	.	-	.	gene_id "TSS_122_1.924"; transcript_id "TSS_122_1.924";
I	text	PROMOTER	1557551	1557776	.	-	.	gene_id "TSS_123_1.507"; transcript_id "TSS_123_1.507";
I	text	PROMOTER	1557778	1558003	.	-	.	gene_id "TSS_237_5.055"; transcript_id "TSS_237_5.055";
I	text	PROMOTER	1557889	1558114	.	-	.	gene_id "TSS_238_4.399"; transcript_id "TSS_238_4.399";
I	text	PROMOTER	1558038	1558263	.	+	.	gene_id "TSS_403_0.649"; transcript_id "TSS_403_0.649";
I	text	PROMOTER	1558049	1558274	.	-	.	gene_id "TSS_124_0.069"; transcript_id "TSS_124_0.069";
I	text	PROMOTER	1559901	1560126	.	+	.	gene_id "TSS_404_1.988"; transcript_id "TSS_404_1.988";
I	text	PROMOTER	1566416	1566641	.	-	.	gene_id "TSS_125_1.732"; transcript_id "TSS_125_1.732";
I	text	PROMOTER	1566557	1566782	.	+	.	gene_id "TSS_426_2.683"; transcript_id "TSS_426_2.683";
I	text	PROMOTER	1574172	1574397	.	-	.	gene_id "TSS_126_1.730"; transcript_id "TSS_126_1.730";
I	text	PROMOTER	1574372	1574597	.	-	.	gene_id "TSS_239_7.316"; transcript_id "TSS_239_7.316";
I	text	PROMOTER	1576272	1576497	.	+	.	gene_id "TSS_804_5.502"; transcript_id "TSS_804_5.502";
I	text	PROMOTER	1576542	1576767	.	+	.	gene_id "TSS_805_8.802"; transcript_id "TSS_805_8.802";
I	text	PROMOTER	1585676	1585901	.	-	.	gene_id "TSS_240_4.779"; transcript_id "TSS_240_4.779";
I	text	PROMOTER	1585759	1585984	.	-	.	gene_id "TSS_241_4.203"; transcript_id "TSS_241_4.203";
I	text	PROMOTER	1588776	1589001	.	-	.	gene_id "TSS_242_5.221"; transcript_id "TSS_242_5.221";
I	text	PROMOTER	1588931	1589156	.	-	.	gene_id "TSS_139_3.530"; transcript_id "TSS_139_3.530";
I	text	PROMOTER	1590851	1591076	.	-	.	gene_id "TSS_140_2.740"; transcript_id "TSS_140_2.740";
I	text	PROMOTER	1592183	1592408	.	-	.	gene_id "TSS_243_8.621"; transcript_id "TSS_243_8.621";
I	text	PROMOTER	1598750	1598975	.	-	.	gene_id "TSS_127_1.597"; transcript_id "TSS_127_1.597";
I	text	PROMOTER	1601590	1601815	.	-	.	gene_id "TSS_141_3.818"; transcript_id "TSS_141_3.818";
I	text	PROMOTER	1604715	1604940	.	-	.	gene_id "TSS_142_3.823"; transcript_id "TSS_142_3.823";
I	text	PROMOTER	1604863	1605088	.	+	.	gene_id "TSS_806_4.103"; transcript_id "TSS_806_4.103";
I	text	PROMOTER	1604999	1605224	.	+	.	gene_id "TSS_807_12.138"; transcript_id "TSS_807_12.138";
I	text	PROMOTER	1606423	1606648	.	-	.	gene_id "TSS_128_1.833"; transcript_id "TSS_128_1.833";
I	text	PROMOTER	1606492	1606717	.	-	.	gene_id "TSS_244_4.843"; transcript_id "TSS_244_4.843";
I	text	PROMOTER	1606675	1606900	.	-	.	gene_id "TSS_143_2.218"; transcript_id "TSS_143_2.218";
I	text	PROMOTER	1606785	1607010	.	-	.	gene_id "TSS_144_2.625"; transcript_id "TSS_144_2.625";
I	text	PROMOTER	1606964	1607189	.	-	.	gene_id "TSS_145_2.404"; transcript_id "TSS_145_2.404";
I	text	PROMOTER	1607025	1607250	.	-	.	gene_id "TSS_245_9.689"; transcript_id "TSS_245_9.689";
I	text	PROMOTER	1607169	1607394	.	-	.	gene_id "TSS_129_0.103"; transcript_id "TSS_129_0.103";
I	text	PROMOTER	1607428	1607653	.	-	.	gene_id "TSS_246_5.736"; transcript_id "TSS_246_5.736";
I	text	PROMOTER	1607724	1607949	.	-	.	gene_id "TSS_247_10.622"; transcript_id "TSS_247_10.622";
I	text	PROMOTER	1608004	1608229	.	-	.	gene_id "TSS_248_6.138"; transcript_id "TSS_248_6.138";
I	text	PROMOTER	1608553	1608778	.	-	.	gene_id "TSS_249_6.513"; transcript_id "TSS_249_6.513";
I	text	PROMOTER	1608889	1609114	.	+	.	gene_id "TSS_808_4.275"; transcript_id "TSS_808_4.275";
I	text	PROMOTER	1608916	1609141	.	-	.	gene_id "TSS_130_0.986"; transcript_id "TSS_130_0.986";
I	text	PROMOTER	1610505	1610730	.	-	.	gene_id "TSS_146_2.546"; transcript_id "TSS_146_2.546";
I	text	PROMOTER	1615237	1615462	.	+	.	gene_id "TSS_809_5.589"; transcript_id "TSS_809_5.589";
I	text	PROMOTER	1618215	1618440	.	+	.	gene_id "TSS_810_7.382"; transcript_id "TSS_810_7.382";
I	text	PROMOTER	1618310	1618535	.	-	.	gene_id "TSS_250_5.567"; transcript_id "TSS_250_5.567";
I	text	PROMOTER	1618755	1618980	.	+	.	gene_id "TSS_405_0.796"; transcript_id "TSS_405_0.796";
I	text	PROMOTER	1619141	1619366	.	-	.	gene_id "TSS_131_1.321"; transcript_id "TSS_131_1.321";
I	text	PROMOTER	1619804	1620029	.	+	.	gene_id "TSS_811_5.935"; transcript_id "TSS_811_5.935";
I	text	PROMOTER	1620059	1620284	.	+	.	gene_id "TSS_812_7.677"; transcript_id "TSS_812_7.677";
I	text	PROMOTER	1620841	1621066	.	+	.	gene_id "TSS_813_8.000"; transcript_id "TSS_813_8.000";
I	text	PROMOTER	1620965	1621190	.	+	.	gene_id "TSS_406_0.105"; transcript_id "TSS_406_0.105";
I	text	PROMOTER	1621085	1621310	.	+	.	gene_id "TSS_814_4.584"; transcript_id "TSS_814_4.584";
I	text	PROMOTER	1621223	1621448	.	+	.	gene_id "TSS_427_2.844"; transcript_id "TSS_427_2.844";
I	text	PROMOTER	1621440	1621665	.	+	.	gene_id "TSS_428_3.843"; transcript_id "TSS_428_3.843";
I	text	PROMOTER	1621517	1621742	.	+	.	gene_id "TSS_815_4.274"; transcript_id "TSS_815_4.274";
I	text	PROMOTER	1621609	1621834	.	+	.	gene_id "TSS_816_4.143"; transcript_id "TSS_816_4.143";
I	text	PROMOTER	1621676	1621901	.	+	.	gene_id "TSS_407_1.084"; transcript_id "TSS_407_1.084";
I	text	PROMOTER	1621744	1621969	.	+	.	gene_id "TSS_817_6.133"; transcript_id "TSS_817_6.133";
I	text	PROMOTER	1621879	1622104	.	+	.	gene_id "TSS_429_3.937"; transcript_id "TSS_429_3.937";
I	text	PROMOTER	1622001	1622226	.	+	.	gene_id "TSS_430_3.654"; transcript_id "TSS_430_3.654";
I	text	PROMOTER	1622098	1622323	.	+	.	gene_id "TSS_818_6.514"; transcript_id "TSS_818_6.514";
I	text	PROMOTER	1622172	1622397	.	+	.	gene_id "TSS_408_1.841"; transcript_id "TSS_408_1.841";
I	text	PROMOTER	1622243	1622468	.	+	.	gene_id "TSS_819_6.311"; transcript_id "TSS_819_6.311";
I	text	PROMOTER	1622353	1622578	.	+	.	gene_id "TSS_820_4.038"; transcript_id "TSS_820_4.038";
I	text	PROMOTER	1622477	1622702	.	+	.	gene_id "TSS_431_3.475"; transcript_id "TSS_431_3.475";
I	text	PROMOTER	1625325	1625550	.	-	.	gene_id "TSS_251_8.378"; transcript_id "TSS_251_8.378";
I	text	PROMOTER	1625893	1626118	.	-	.	gene_id "TSS_252_7.339"; transcript_id "TSS_252_7.339";
I	text	PROMOTER	1626103	1626328	.	-	.	gene_id "TSS_132_1.271"; transcript_id "TSS_132_1.271";
I	text	PROMOTER	1626184	1626409	.	-	.	gene_id "TSS_147_2.133"; transcript_id "TSS_147_2.133";
I	text	PROMOTER	1626237	1626462	.	+	.	gene_id "TSS_409_1.241"; transcript_id "TSS_409_1.241";
I	text	PROMOTER	1626549	1626774	.	+	.	gene_id "TSS_821_4.422"; transcript_id "TSS_821_4.422";
I	text	PROMOTER	1626817	1627042	.	+	.	gene_id "TSS_822_5.023"; transcript_id "TSS_822_5.023";
I	text	PROMOTER	1627077	1627302	.	+	.	gene_id "TSS_823_10.516"; transcript_id "TSS_823_10.516";
I	text	PROMOTER	1631030	1631255	.	-	.	gene_id "TSS_253_5.906"; transcript_id "TSS_253_5.906";
I	text	PROMOTER	1632817	1633042	.	-	.	gene_id "TSS_254_8.926"; transcript_id "TSS_254_8.926";
I	text	PROMOTER	1634200	1634425	.	-	.	gene_id "TSS_148_2.196"; transcript_id "TSS_148_2.196";
I	text	PROMOTER	1634686	1634911	.	-	.	gene_id "TSS_149_3.624"; transcript_id "TSS_149_3.624";
I	text	PROMOTER	1635124	1635349	.	-	.	gene_id "TSS_255_6.360"; transcript_id "TSS_255_6.360";
I	text	PROMOTER	1635508	1635733	.	+	.	gene_id "TSS_410_0.613"; transcript_id "TSS_410_0.613";
I	text	PROMOTER	1635547	1635772	.	-	.	gene_id "TSS_133_0.277"; transcript_id "TSS_133_0.277";
I	text	PROMOTER	1635726	1635951	.	+	.	gene_id "TSS_824_10.144"; transcript_id "TSS_824_10.144";
I	text	PROMOTER	1636287	1636512	.	+	.	gene_id "TSS_825_7.697"; transcript_id "TSS_825_7.697";
I	text	PROMOTER	1638397	1638622	.	+	.	gene_id "TSS_411_0.209"; transcript_id "TSS_411_0.209";
I	text	PROMOTER	1638473	1638698	.	+	.	gene_id "TSS_826_4.242"; transcript_id "TSS_826_4.242";
I	text	PROMOTER	1638964	1639189	.	+	.	gene_id "TSS_827_9.323"; transcript_id "TSS_827_9.323";
I	text	PROMOTER	1639203	1639428	.	+	.	gene_id "TSS_432_3.910"; transcript_id "TSS_432_3.910";
I	text	PROMOTER	1645815	1646040	.	-	.	gene_id "TSS_256_6.095"; transcript_id "TSS_256_6.095";
I	text	PROMOTER	1649833	1650058	.	+	.	gene_id "TSS_433_3.774"; transcript_id "TSS_433_3.774";
I	text	PROMOTER	1650065	1650290	.	+	.	gene_id "TSS_434_2.871"; transcript_id "TSS_434_2.871";
I	text	PROMOTER	1650143	1650368	.	+	.	gene_id "TSS_828_5.466"; transcript_id "TSS_828_5.466";
I	text	PROMOTER	165220	165445	.	-	.	gene_id "TSS_2_2.474"; transcript_id "TSS_2_2.474";
I	text	PROMOTER	1653520	1653745	.	+	.	gene_id "TSS_412_1.833"; transcript_id "TSS_412_1.833";
I	text	PROMOTER	1657143	1657368	.	+	.	gene_id "TSS_413_1.244"; transcript_id "TSS_413_1.244";
I	text	PROMOTER	1657525	1657750	.	+	.	gene_id "TSS_829_8.940"; transcript_id "TSS_829_8.940";
I	text	PROMOTER	1658058	1658283	.	+	.	gene_id "TSS_435_2.118"; transcript_id "TSS_435_2.118";
I	text	PROMOTER	1658128	1658353	.	+	.	gene_id "TSS_414_0.359"; transcript_id "TSS_414_0.359";
I	text	PROMOTER	1658204	1658429	.	+	.	gene_id "TSS_830_5.598"; transcript_id "TSS_830_5.598";
I	text	PROMOTER	1658421	1658646	.	+	.	gene_id "TSS_831_5.255"; transcript_id "TSS_831_5.255";
I	text	PROMOTER	1658523	1658748	.	+	.	gene_id "TSS_832_4.491"; transcript_id "TSS_832_4.491";
I	text	PROMOTER	1658788	1659013	.	+	.	gene_id "TSS_833_5.401"; transcript_id "TSS_833_5.401";
I	text	PROMOTER	1659159	1659384	.	+	.	gene_id "TSS_834_10.673"; transcript_id "TSS_834_10.673";
I	text	PROMOTER	1660408	1660633	.	-	.	gene_id "TSS_134_0.583"; transcript_id "TSS_134_0.583";
I	text	PROMOTER	1660451	1660676	.	+	.	gene_id "TSS_415_0.241"; transcript_id "TSS_415_0.241";
I	text	PROMOTER	1660512	1660737	.	+	.	gene_id "TSS_416_1.143"; transcript_id "TSS_416_1.143";
I	text	PROMOTER	1661036	1661261	.	+	.	gene_id "TSS_835_4.103"; transcript_id "TSS_835_4.103";
I	text	PROMOTER	1661229	1661454	.	+	.	gene_id "TSS_436_2.807"; transcript_id "TSS_436_2.807";
I	text	PROMOTER	1661312	1661537	.	+	.	gene_id "TSS_417_1.211"; transcript_id "TSS_417_1.211";
I	text	PROMOTER	1661374	1661599	.	+	.	gene_id "TSS_437_2.268"; transcript_id "TSS_437_2.268";
I	text	PROMOTER	1661438	1661663	.	+	.	gene_id "TSS_418_0.723"; transcript_id "TSS_418_0.723";
I	text	PROMOTER	1661502	1661727	.	+	.	gene_id "TSS_836_7.413"; transcript_id "TSS_836_7.413";
I	text	PROMOTER	1661635	1661860	.	+	.	gene_id "TSS_837_4.018"; transcript_id "TSS_837_4.018";
I	text	PROMOTER	1661713	1661938	.	+	.	gene_id "TSS_838_4.997"; transcript_id "TSS_838_4.997";
I	text	PROMOTER	166373	166598	.	-	.	gene_id "TSS_5_1.100"; transcript_id "TSS_5_1.100";
I	text	PROMOTER	1667401	1667626	.	-	.	gene_id "TSS_257_5.848"; transcript_id "TSS_257_5.848";
I	text	PROMOTER	1669600	1669825	.	-	.	gene_id "TSS_150_2.488"; transcript_id "TSS_150_2.488";
I	text	PROMOTER	1670009	1670234	.	-	.	gene_id "TSS_151_2.228"; transcript_id "TSS_151_2.228";
I	text	PROMOTER	1670136	1670361	.	-	.	gene_id "TSS_258_4.527"; transcript_id "TSS_258_4.527";
I	text	PROMOTER	1670200	1670425	.	-	.	gene_id "TSS_152_2.821"; transcript_id "TSS_152_2.821";
I	text	PROMOTER	1670339	1670564	.	-	.	gene_id "TSS_153_2.166"; transcript_id "TSS_153_2.166";
I	text	PROMOTER	1670414	1670639	.	-	.	gene_id "TSS_259_5.160"; transcript_id "TSS_259_5.160";
I	text	PROMOTER	1670613	1670838	.	-	.	gene_id "TSS_154_3.523"; transcript_id "TSS_154_3.523";
I	text	PROMOTER	1670768	1670993	.	-	.	gene_id "TSS_135_0.561"; transcript_id "TSS_135_0.561";
I	text	PROMOTER	1670846	1671071	.	-	.	gene_id "TSS_155_2.618"; transcript_id "TSS_155_2.618";
I	text	PROMOTER	1670848	1671073	.	+	.	gene_id "TSS_419_0.120"; transcript_id "TSS_419_0.120";
I	text	PROMOTER	1671019	1671244	.	+	.	gene_id "TSS_839_5.137"; transcript_id "TSS_839_5.137";
I	text	PROMOTER	1671141	1671366	.	+	.	gene_id "TSS_420_0.396"; transcript_id "TSS_420_0.396";
I	text	PROMOTER	1671240	1671465	.	+	.	gene_id "TSS_421_1.277"; transcript_id "TSS_421_1.277";
I	text	PROMOTER	167257	167482	.	-	.	gene_id "TSS_6_0.968"; transcript_id "TSS_6_0.968";
I	text	PROMOTER	1678310	1678535	.	+	.	gene_id "TSS_840_4.255"; transcript_id "TSS_840_4.255";
I	text	PROMOTER	1678510	1678735	.	+	.	gene_id "TSS_841_6.053"; transcript_id "TSS_841_6.053";
I	text	PROMOTER	1681595	1681820	.	-	.	gene_id "TSS_136_0.624"; transcript_id "TSS_136_0.624";
I	text	PROMOTER	1681790	1682015	.	-	.	gene_id "TSS_156_2.265"; transcript_id "TSS_156_2.265";
I	text	PROMOTER	1690858	1691083	.	+	.	gene_id "TSS_422_1.770"; transcript_id "TSS_422_1.770";
I	text	PROMOTER	1690919	1691144	.	+	.	gene_id "TSS_842_6.644"; transcript_id "TSS_842_6.644";
I	text	PROMOTER	1692577	1692802	.	+	.	gene_id "TSS_843_6.655"; transcript_id "TSS_843_6.655";
I	text	PROMOTER	1694597	1694822	.	-	.	gene_id "TSS_157_2.113"; transcript_id "TSS_157_2.113";
I	text	PROMOTER	1694766	1694991	.	+	.	gene_id "TSS_844_4.365"; transcript_id "TSS_844_4.365";
I	text	PROMOTER	1697502	1697727	.	-	.	gene_id "TSS_137_1.506"; transcript_id "TSS_137_1.506";
I	text	PROMOTER	1697511	1697736	.	+	.	gene_id "TSS_438_3.073"; transcript_id "TSS_438_3.073";
I	text	PROMOTER	1697717	1697942	.	+	.	gene_id "TSS_845_11.741"; transcript_id "TSS_845_11.741";
I	text	PROMOTER	1702255	1702480	.	-	.	gene_id "TSS_138_0.518"; transcript_id "TSS_138_0.518";
I	text	PROMOTER	1702277	1702502	.	+	.	gene_id "TSS_846_5.637"; transcript_id "TSS_846_5.637";
I	text	PROMOTER	1702828	1703053	.	+	.	gene_id "TSS_423_1.710"; transcript_id "TSS_423_1.710";
I	text	PROMOTER	1704196	1704421	.	-	.	gene_id "TSS_260_4.665"; transcript_id "TSS_260_4.665";
I	text	PROMOTER	1704261	1704486	.	-	.	gene_id "TSS_139_1.905"; transcript_id "TSS_139_1.905";
I	text	PROMOTER	1704340	1704565	.	-	.	gene_id "TSS_261_4.195"; transcript_id "TSS_261_4.195";
I	text	PROMOTER	1704408	1704633	.	-	.	gene_id "TSS_158_3.049"; transcript_id "TSS_158_3.049";
I	text	PROMOTER	1704491	1704716	.	-	.	gene_id "TSS_140_1.771"; transcript_id "TSS_140_1.771";
I	text	PROMOTER	1704658	1704883	.	-	.	gene_id "TSS_141_0.172"; transcript_id "TSS_141_0.172";
I	text	PROMOTER	1704765	1704990	.	-	.	gene_id "TSS_159_3.604"; transcript_id "TSS_159_3.604";
I	text	PROMOTER	1711509	1711734	.	+	.	gene_id "TSS_847_4.351"; transcript_id "TSS_847_4.351";
I	text	PROMOTER	1713371	1713596	.	-	.	gene_id "TSS_262_6.163"; transcript_id "TSS_262_6.163";
I	text	PROMOTER	1713734	1713959	.	+	.	gene_id "TSS_439_2.184"; transcript_id "TSS_439_2.184";
I	text	PROMOTER	1725847	1726072	.	+	.	gene_id "TSS_424_1.241"; transcript_id "TSS_424_1.241";
I	text	PROMOTER	1728055	1728280	.	+	.	gene_id "TSS_425_0.985"; transcript_id "TSS_425_0.985";
I	text	PROMOTER	1731519	1731744	.	-	.	gene_id "TSS_263_5.692"; transcript_id "TSS_263_5.692";
I	text	PROMOTER	1733079	1733304	.	+	.	gene_id "TSS_848_6.205"; transcript_id "TSS_848_6.205";
I	text	PROMOTER	1733219	1733444	.	+	.	gene_id "TSS_849_6.535"; transcript_id "TSS_849_6.535";
I	text	PROMOTER	1733974	1734199	.	-	.	gene_id "TSS_160_3.795"; transcript_id "TSS_160_3.795";
I	text	PROMOTER	1736596	1736821	.	+	.	gene_id "TSS_440_2.140"; transcript_id "TSS_440_2.140";
I	text	PROMOTER	1742066	1742291	.	+	.	gene_id "TSS_441_3.034"; transcript_id "TSS_441_3.034";
I	text	PROMOTER	1752124	1752349	.	-	.	gene_id "TSS_161_2.048"; transcript_id "TSS_161_2.048";
I	text	PROMOTER	1752940	1753165	.	+	.	gene_id "TSS_426_0.958"; transcript_id "TSS_426_0.958";
I	text	PROMOTER	1753012	1753237	.	+	.	gene_id "TSS_427_1.179"; transcript_id "TSS_427_1.179";
I	text	PROMOTER	1755041	1755266	.	+	.	gene_id "TSS_850_6.946"; transcript_id "TSS_850_6.946";
I	text	PROMOTER	175583	175808	.	+	.	gene_id "TSS_305_1.710"; transcript_id "TSS_305_1.710";
I	text	PROMOTER	1759070	1759295	.	+	.	gene_id "TSS_442_2.153"; transcript_id "TSS_442_2.153";
I	text	PROMOTER	1759130	1759355	.	-	.	gene_id "TSS_142_1.759"; transcript_id "TSS_142_1.759";
I	text	PROMOTER	1761431	1761656	.	+	.	gene_id "TSS_851_4.613"; transcript_id "TSS_851_4.613";
I	text	PROMOTER	1767211	1767436	.	+	.	gene_id "TSS_428_1.907"; transcript_id "TSS_428_1.907";
I	text	PROMOTER	1769766	1769991	.	+	.	gene_id "TSS_429_1.218"; transcript_id "TSS_429_1.218";
I	text	PROMOTER	1770469	1770694	.	+	.	gene_id "TSS_852_10.062"; transcript_id "TSS_852_10.062";
I	text	PROMOTER	1771069	1771294	.	+	.	gene_id "TSS_853_8.076"; transcript_id "TSS_853_8.076";
I	text	PROMOTER	1771216	1771441	.	+	.	gene_id "TSS_854_6.046"; transcript_id "TSS_854_6.046";
I	text	PROMOTER	1771533	1771758	.	+	.	gene_id "TSS_855_5.675"; transcript_id "TSS_855_5.675";
I	text	PROMOTER	1779145	1779370	.	+	.	gene_id "TSS_430_1.332"; transcript_id "TSS_430_1.332";
I	text	PROMOTER	1779437	1779662	.	+	.	gene_id "TSS_856_4.706"; transcript_id "TSS_856_4.706";
I	text	PROMOTER	1779522	1779747	.	+	.	gene_id "TSS_443_2.567"; transcript_id "TSS_443_2.567";
I	text	PROMOTER	1779677	1779902	.	+	.	gene_id "TSS_444_2.919"; transcript_id "TSS_444_2.919";
I	text	PROMOTER	1779823	1780048	.	+	.	gene_id "TSS_857_5.261"; transcript_id "TSS_857_5.261";
I	text	PROMOTER	1779937	1780162	.	+	.	gene_id "TSS_858_8.951"; transcript_id "TSS_858_8.951";
I	text	PROMOTER	1781178	1781403	.	+	.	gene_id "TSS_859_11.027"; transcript_id "TSS_859_11.027";
I	text	PROMOTER	1781868	1782093	.	+	.	gene_id "TSS_860_7.841"; transcript_id "TSS_860_7.841";
I	text	PROMOTER	1783419	1783644	.	+	.	gene_id "TSS_445_2.614"; transcript_id "TSS_445_2.614";
I	text	PROMOTER	1786439	1786664	.	+	.	gene_id "TSS_431_0.773"; transcript_id "TSS_431_0.773";
I	text	PROMOTER	1788101	1788326	.	+	.	gene_id "TSS_446_2.075"; transcript_id "TSS_446_2.075";
I	text	PROMOTER	1789822	1790047	.	+	.	gene_id "TSS_861_8.567"; transcript_id "TSS_861_8.567";
I	text	PROMOTER	1790276	1790501	.	+	.	gene_id "TSS_862_4.356"; transcript_id "TSS_862_4.356";
I	text	PROMOTER	1790829	1791054	.	+	.	gene_id "TSS_432_1.194"; transcript_id "TSS_432_1.194";
I	text	PROMOTER	1797653	1797878	.	-	.	gene_id "TSS_264_4.880"; transcript_id "TSS_264_4.880";
I	text	PROMOTER	1801770	1801995	.	-	.	gene_id "TSS_143_0.827"; transcript_id "TSS_143_0.827";
I	text	PROMOTER	1804736	1804961	.	-	.	gene_id "TSS_265_9.748"; transcript_id "TSS_265_9.748";
I	text	PROMOTER	1805102	1805327	.	-	.	gene_id "TSS_266_5.241"; transcript_id "TSS_266_5.241";
I	text	PROMOTER	1805705	1805930	.	-	.	gene_id "TSS_267_4.645"; transcript_id "TSS_267_4.645";
I	text	PROMOTER	1806094	1806319	.	+	.	gene_id "TSS_447_3.039"; transcript_id "TSS_447_3.039";
I	text	PROMOTER	1807917	1808142	.	+	.	gene_id "TSS_448_2.055"; transcript_id "TSS_448_2.055";
I	text	PROMOTER	1812874	1813099	.	+	.	gene_id "TSS_449_2.532"; transcript_id "TSS_449_2.532";
I	text	PROMOTER	1812925	1813150	.	-	.	gene_id "TSS_162_3.106"; transcript_id "TSS_162_3.106";
I	text	PROMOTER	1817050	1817275	.	-	.	gene_id "TSS_163_2.239"; transcript_id "TSS_163_2.239";
I	text	PROMOTER	1817115	1817340	.	-	.	gene_id "TSS_164_3.605"; transcript_id "TSS_164_3.605";
I	text	PROMOTER	1819393	1819618	.	+	.	gene_id "TSS_433_1.843"; transcript_id "TSS_433_1.843";
I	text	PROMOTER	1822678	1822903	.	-	.	gene_id "TSS_165_2.412"; transcript_id "TSS_165_2.412";
I	text	PROMOTER	1822725	1822950	.	+	.	gene_id "TSS_434_0.676"; transcript_id "TSS_434_0.676";
I	text	PROMOTER	1831337	1831562	.	-	.	gene_id "TSS_268_5.279"; transcript_id "TSS_268_5.279";
I	text	PROMOTER	1832741	1832966	.	-	.	gene_id "TSS_166_2.255"; transcript_id "TSS_166_2.255";
I	text	PROMOTER	1832963	1833188	.	+	.	gene_id "TSS_450_2.481"; transcript_id "TSS_450_2.481";
I	text	PROMOTER	1835821	1836046	.	+	.	gene_id "TSS_451_2.686"; transcript_id "TSS_451_2.686";
I	text	PROMOTER	1835855	1836080	.	-	.	gene_id "TSS_167_3.668"; transcript_id "TSS_167_3.668";
I	text	PROMOTER	1836036	1836261	.	+	.	gene_id "TSS_452_3.852"; transcript_id "TSS_452_3.852";
I	text	PROMOTER	1838125	1838350	.	+	.	gene_id "TSS_435_0.536"; transcript_id "TSS_435_0.536";
I	text	PROMOTER	1840646	1840871	.	-	.	gene_id "TSS_269_7.739"; transcript_id "TSS_269_7.739";
I	text	PROMOTER	1841484	1841709	.	-	.	gene_id "TSS_270_6.761"; transcript_id "TSS_270_6.761";
I	text	PROMOTER	1841676	1841901	.	-	.	gene_id "TSS_168_2.433"; transcript_id "TSS_168_2.433";
I	text	PROMOTER	1842045	1842270	.	-	.	gene_id "TSS_169_3.670"; transcript_id "TSS_169_3.670";
I	text	PROMOTER	1842817	1843042	.	+	.	gene_id "TSS_863_11.483"; transcript_id "TSS_863_11.483";
I	text	PROMOTER	1843098	1843323	.	+	.	gene_id "TSS_436_0.352"; transcript_id "TSS_436_0.352";
I	text	PROMOTER	1843209	1843434	.	+	.	gene_id "TSS_453_3.983"; transcript_id "TSS_453_3.983";
I	text	PROMOTER	1843309	1843534	.	+	.	gene_id "TSS_864_4.799"; transcript_id "TSS_864_4.799";
I	text	PROMOTER	1843398	1843623	.	+	.	gene_id "TSS_865_7.853"; transcript_id "TSS_865_7.853";
I	text	PROMOTER	1843463	1843688	.	+	.	gene_id "TSS_866_6.845"; transcript_id "TSS_866_6.845";
I	text	PROMOTER	1843613	1843838	.	+	.	gene_id "TSS_867_6.159"; transcript_id "TSS_867_6.159";
I	text	PROMOTER	1843675	1843900	.	+	.	gene_id "TSS_868_4.257"; transcript_id "TSS_868_4.257";
I	text	PROMOTER	1843744	1843969	.	+	.	gene_id "TSS_437_1.954"; transcript_id "TSS_437_1.954";
I	text	PROMOTER	1843818	1844043	.	+	.	gene_id "TSS_869_4.524"; transcript_id "TSS_869_4.524";
I	text	PROMOTER	1843895	1844120	.	+	.	gene_id "TSS_454_3.128"; transcript_id "TSS_454_3.128";
I	text	PROMOTER	1843984	1844209	.	+	.	gene_id "TSS_870_5.222"; transcript_id "TSS_870_5.222";
I	text	PROMOTER	1844179	1844404	.	+	.	gene_id "TSS_455_2.117"; transcript_id "TSS_455_2.117";
I	text	PROMOTER	1844233	1844458	.	-	.	gene_id "TSS_271_4.111"; transcript_id "TSS_271_4.111";
I	text	PROMOTER	1844615	1844840	.	+	.	gene_id "TSS_438_1.692"; transcript_id "TSS_438_1.692";
I	text	PROMOTER	1844713	1844938	.	+	.	gene_id "TSS_456_3.688"; transcript_id "TSS_456_3.688";
I	text	PROMOTER	1850604	1850829	.	+	.	gene_id "TSS_439_0.553"; transcript_id "TSS_439_0.553";
I	text	PROMOTER	1850653	1850878	.	-	.	gene_id "TSS_272_4.631"; transcript_id "TSS_272_4.631";
I	text	PROMOTER	1850673	1850898	.	+	.	gene_id "TSS_457_3.817"; transcript_id "TSS_457_3.817";
I	text	PROMOTER	1850888	1851113	.	+	.	gene_id "TSS_871_5.827"; transcript_id "TSS_871_5.827";
I	text	PROMOTER	1851035	1851260	.	+	.	gene_id "TSS_458_3.453"; transcript_id "TSS_458_3.453";
I	text	PROMOTER	1851165	1851390	.	+	.	gene_id "TSS_459_3.640"; transcript_id "TSS_459_3.640";
I	text	PROMOTER	1851282	1851507	.	+	.	gene_id "TSS_460_3.564"; transcript_id "TSS_460_3.564";
I	text	PROMOTER	1853516	1853741	.	-	.	gene_id "TSS_144_0.578"; transcript_id "TSS_144_0.578";
I	text	PROMOTER	1855738	1855963	.	+	.	gene_id "TSS_461_2.543"; transcript_id "TSS_461_2.543";
I	text	PROMOTER	1855773	1855998	.	-	.	gene_id "TSS_170_2.040"; transcript_id "TSS_170_2.040";
I	text	PROMOTER	1858425	1858650	.	-	.	gene_id "TSS_145_0.808"; transcript_id "TSS_145_0.808";
I	text	PROMOTER	1862574	1862799	.	-	.	gene_id "TSS_273_4.316"; transcript_id "TSS_273_4.316";
I	text	PROMOTER	186583	186808	.	-	.	gene_id "TSS_3_4.930"; transcript_id "TSS_3_4.930";
I	text	PROMOTER	1866563	1866788	.	-	.	gene_id "TSS_146_1.755"; transcript_id "TSS_146_1.755";
I	text	PROMOTER	1866916	1867141	.	+	.	gene_id "TSS_440_0.573"; transcript_id "TSS_440_0.573";
I	text	PROMOTER	1867080	1867305	.	+	.	gene_id "TSS_872_7.592"; transcript_id "TSS_872_7.592";
I	text	PROMOTER	1867435	1867660	.	+	.	gene_id "TSS_873_7.993"; transcript_id "TSS_873_7.993";
I	text	PROMOTER	1867589	1867814	.	+	.	gene_id "TSS_874_11.147"; transcript_id "TSS_874_11.147";
I	text	PROMOTER	1869118	1869343	.	-	.	gene_id "TSS_274_6.684"; transcript_id "TSS_274_6.684";
I	text	PROMOTER	1869226	1869451	.	+	.	gene_id "TSS_441_0.723"; transcript_id "TSS_441_0.723";
I	text	PROMOTER	1869301	1869526	.	+	.	gene_id "TSS_442_1.382"; transcript_id "TSS_442_1.382";
I	text	PROMOTER	1869344	1869569	.	-	.	gene_id "TSS_171_3.838"; transcript_id "TSS_171_3.838";
I	text	PROMOTER	1869741	1869966	.	+	.	gene_id "TSS_875_9.174"; transcript_id "TSS_875_9.174";
I	text	PROMOTER	1869854	1870079	.	+	.	gene_id "TSS_876_8.515"; transcript_id "TSS_876_8.515";
I	text	PROMOTER	1870191	1870416	.	+	.	gene_id "TSS_877_8.253"; transcript_id "TSS_877_8.253";
I	text	PROMOTER	1870422	1870647	.	+	.	gene_id "TSS_878_6.498"; transcript_id "TSS_878_6.498";
I	text	PROMOTER	1870807	1871032	.	+	.	gene_id "TSS_879_6.936"; transcript_id "TSS_879_6.936";
I	text	PROMOTER	1872428	1872653	.	-	.	gene_id "TSS_275_8.151"; transcript_id "TSS_275_8.151";
I	text	PROMOTER	187294	187519	.	+	.	gene_id "TSS_306_1.785"; transcript_id "TSS_306_1.785";
I	text	PROMOTER	1874228	1874453	.	+	.	gene_id "TSS_443_0.563"; transcript_id "TSS_443_0.563";
I	text	PROMOTER	1874297	1874522	.	-	.	gene_id "TSS_147_1.930"; transcript_id "TSS_147_1.930";
I	text	PROMOTER	1875515	1875740	.	+	.	gene_id "TSS_880_9.069"; transcript_id "TSS_880_9.069";
I	text	PROMOTER	1891976	1892201	.	-	.	gene_id "TSS_276_4.257"; transcript_id "TSS_276_4.257";
I	text	PROMOTER	1895973	1896198	.	-	.	gene_id "TSS_172_3.881"; transcript_id "TSS_172_3.881";
I	text	PROMOTER	1896293	1896518	.	-	.	gene_id "TSS_277_4.147"; transcript_id "TSS_277_4.147";
I	text	PROMOTER	1897066	1897291	.	-	.	gene_id "TSS_278_4.259"; transcript_id "TSS_278_4.259";
I	text	PROMOTER	1901152	1901377	.	-	.	gene_id "TSS_148_1.669"; transcript_id "TSS_148_1.669";
I	text	PROMOTER	1905187	1905412	.	+	.	gene_id "TSS_444_0.764"; transcript_id "TSS_444_0.764";
I	text	PROMOTER	1908585	1908810	.	-	.	gene_id "TSS_279_5.692"; transcript_id "TSS_279_5.692";
I	text	PROMOTER	1921497	1921722	.	+	.	gene_id "TSS_462_2.245"; transcript_id "TSS_462_2.245";
I	text	PROMOTER	1921538	1921763	.	-	.	gene_id "TSS_149_1.705"; transcript_id "TSS_149_1.705";
I	text	PROMOTER	1921692	1921917	.	+	.	gene_id "TSS_445_1.496"; transcript_id "TSS_445_1.496";
I	text	PROMOTER	1921726	1921951	.	-	.	gene_id "TSS_173_3.191"; transcript_id "TSS_173_3.191";
I	text	PROMOTER	1921847	1922072	.	+	.	gene_id "TSS_881_7.932"; transcript_id "TSS_881_7.932";
I	text	PROMOTER	1923557	1923782	.	+	.	gene_id "TSS_882_4.788"; transcript_id "TSS_882_4.788";
I	text	PROMOTER	1923824	1924049	.	+	.	gene_id "TSS_883_14.239"; transcript_id "TSS_883_14.239";
I	text	PROMOTER	1924108	1924333	.	+	.	gene_id "TSS_884_4.757"; transcript_id "TSS_884_4.757";
I	text	PROMOTER	1924298	1924523	.	+	.	gene_id "TSS_885_6.144"; transcript_id "TSS_885_6.144";
I	text	PROMOTER	1924385	1924610	.	+	.	gene_id "TSS_886_5.935"; transcript_id "TSS_886_5.935";
I	text	PROMOTER	1925038	1925263	.	+	.	gene_id "TSS_887_8.171"; transcript_id "TSS_887_8.171";
I	text	PROMOTER	1930088	1930313	.	+	.	gene_id "TSS_446_1.006"; transcript_id "TSS_446_1.006";
I	text	PROMOTER	1930159	1930384	.	+	.	gene_id "TSS_463_2.453"; transcript_id "TSS_463_2.453";
I	text	PROMOTER	1930623	1930848	.	+	.	gene_id "TSS_888_6.537"; transcript_id "TSS_888_6.537";
I	text	PROMOTER	1930808	1931033	.	+	.	gene_id "TSS_889_8.562"; transcript_id "TSS_889_8.562";
I	text	PROMOTER	1932499	1932724	.	-	.	gene_id "TSS_150_0.463"; transcript_id "TSS_150_0.463";
I	text	PROMOTER	1934440	1934665	.	-	.	gene_id "TSS_174_3.009"; transcript_id "TSS_174_3.009";
I	text	PROMOTER	1941366	1941591	.	-	.	gene_id "TSS_151_0.424"; transcript_id "TSS_151_0.424";
I	text	PROMOTER	1942305	1942530	.	+	.	gene_id "TSS_890_5.962"; transcript_id "TSS_890_5.962";
I	text	PROMOTER	1942377	1942602	.	-	.	gene_id "TSS_280_6.226"; transcript_id "TSS_280_6.226";
I	text	PROMOTER	1942550	1942775	.	-	.	gene_id "TSS_175_3.836"; transcript_id "TSS_175_3.836";
I	text	PROMOTER	1942998	1943223	.	-	.	gene_id "TSS_281_5.472"; transcript_id "TSS_281_5.472";
I	text	PROMOTER	1950322	1950547	.	-	.	gene_id "TSS_282_4.834"; transcript_id "TSS_282_4.834";
I	text	PROMOTER	1950488	1950713	.	+	.	gene_id "TSS_447_0.710"; transcript_id "TSS_447_0.710";
I	text	PROMOTER	1950511	1950736	.	-	.	gene_id "TSS_176_2.219"; transcript_id "TSS_176_2.219";
I	text	PROMOTER	1951019	1951244	.	+	.	gene_id "TSS_891_7.869"; transcript_id "TSS_891_7.869";
I	text	PROMOTER	1951131	1951356	.	+	.	gene_id "TSS_892_7.503"; transcript_id "TSS_892_7.503";
I	text	PROMOTER	1951423	1951648	.	+	.	gene_id "TSS_893_10.141"; transcript_id "TSS_893_10.141";
I	text	PROMOTER	1951535	1951760	.	+	.	gene_id "TSS_894_5.771"; transcript_id "TSS_894_5.771";
I	text	PROMOTER	1951672	1951897	.	+	.	gene_id "TSS_895_6.029"; transcript_id "TSS_895_6.029";
I	text	PROMOTER	1953758	1953983	.	-	.	gene_id "TSS_152_0.802"; transcript_id "TSS_152_0.802";
I	text	PROMOTER	1954004	1954229	.	+	.	gene_id "TSS_464_3.526"; transcript_id "TSS_464_3.526";
I	text	PROMOTER	1958028	1958253	.	+	.	gene_id "TSS_465_3.471"; transcript_id "TSS_465_3.471";
I	text	PROMOTER	1958214	1958439	.	+	.	gene_id "TSS_896_6.194"; transcript_id "TSS_896_6.194";
I	text	PROMOTER	1959615	1959840	.	+	.	gene_id "TSS_897_8.572"; transcript_id "TSS_897_8.572";
I	text	PROMOTER	1959940	1960165	.	+	.	gene_id "TSS_448_0.327"; transcript_id "TSS_448_0.327";
I	text	PROMOTER	1960206	1960431	.	+	.	gene_id "TSS_898_7.870"; transcript_id "TSS_898_7.870";
I	text	PROMOTER	1960785	1961010	.	+	.	gene_id "TSS_899_7.852"; transcript_id "TSS_899_7.852";
I	text	PROMOTER	1961745	1961970	.	+	.	gene_id "TSS_449_0.550"; transcript_id "TSS_449_0.550";
I	text	PROMOTER	1961914	1962139	.	+	.	gene_id "TSS_900_6.162"; transcript_id "TSS_900_6.162";
I	text	PROMOTER	1964467	1964692	.	-	.	gene_id "TSS_153_0.929"; transcript_id "TSS_153_0.929";
I	text	PROMOTER	1964671	1964896	.	-	.	gene_id "TSS_283_8.765"; transcript_id "TSS_283_8.765";
I	text	PROMOTER	1966920	1967145	.	-	.	gene_id "TSS_177_2.290"; transcript_id "TSS_177_2.290";
I	text	PROMOTER	1967004	1967229	.	-	.	gene_id "TSS_178_2.631"; transcript_id "TSS_178_2.631";
I	text	PROMOTER	1968754	1968979	.	+	.	gene_id "TSS_901_7.729"; transcript_id "TSS_901_7.729";
I	text	PROMOTER	1968805	1969030	.	-	.	gene_id "TSS_179_3.012"; transcript_id "TSS_179_3.012";
I	text	PROMOTER	1969013	1969238	.	+	.	gene_id "TSS_450_1.299"; transcript_id "TSS_450_1.299";
I	text	PROMOTER	1969079	1969304	.	+	.	gene_id "TSS_902_5.909"; transcript_id "TSS_902_5.909";
I	text	PROMOTER	1969302	1969527	.	+	.	gene_id "TSS_466_2.014"; transcript_id "TSS_466_2.014";
I	text	PROMOTER	1969763	1969988	.	+	.	gene_id "TSS_903_9.639"; transcript_id "TSS_903_9.639";
I	text	PROMOTER	1970611	1970836	.	+	.	gene_id "TSS_451_0.463"; transcript_id "TSS_451_0.463";
I	text	PROMOTER	1971143	1971368	.	+	.	gene_id "TSS_904_10.140"; transcript_id "TSS_904_10.140";
I	text	PROMOTER	1978522	1978747	.	+	.	gene_id "TSS_905_6.093"; transcript_id "TSS_905_6.093";
I	text	PROMOTER	1979525	1979750	.	+	.	gene_id "TSS_452_0.614"; transcript_id "TSS_452_0.614";
I	text	PROMOTER	1979546	1979771	.	-	.	gene_id "TSS_154_0.639"; transcript_id "TSS_154_0.639";
I	text	PROMOTER	1979923	1980148	.	+	.	gene_id "TSS_906_6.704"; transcript_id "TSS_906_6.704";
I	text	PROMOTER	1980299	1980524	.	+	.	gene_id "TSS_907_7.434"; transcript_id "TSS_907_7.434";
I	text	PROMOTER	1980793	1981018	.	+	.	gene_id "TSS_908_7.612"; transcript_id "TSS_908_7.612";
I	text	PROMOTER	1980793	1981018	.	-	.	gene_id "TSS_180_2.555"; transcript_id "TSS_180_2.555";
I	text	PROMOTER	1980999	1981224	.	-	.	gene_id "TSS_284_7.651"; transcript_id "TSS_284_7.651";
I	text	PROMOTER	1982148	1982373	.	+	.	gene_id "TSS_453_1.508"; transcript_id "TSS_453_1.508";
I	text	PROMOTER	1982387	1982612	.	+	.	gene_id "TSS_909_10.748"; transcript_id "TSS_909_10.748";
I	text	PROMOTER	1982575	1982800	.	+	.	gene_id "TSS_454_1.888"; transcript_id "TSS_454_1.888";
I	text	PROMOTER	1982760	1982985	.	+	.	gene_id "TSS_910_7.267"; transcript_id "TSS_910_7.267";
I	text	PROMOTER	1982874	1983099	.	+	.	gene_id "TSS_911_4.310"; transcript_id "TSS_911_4.310";
I	text	PROMOTER	1982977	1983202	.	+	.	gene_id "TSS_455_0.241"; transcript_id "TSS_455_0.241";
I	text	PROMOTER	1983049	1983274	.	+	.	gene_id "TSS_912_4.439"; transcript_id "TSS_912_4.439";
I	text	PROMOTER	1983142	1983367	.	+	.	gene_id "TSS_913_5.647"; transcript_id "TSS_913_5.647";
I	text	PROMOTER	1983209	1983434	.	+	.	gene_id "TSS_914_6.904"; transcript_id "TSS_914_6.904";
I	text	PROMOTER	1983362	1983587	.	+	.	gene_id "TSS_915_5.324"; transcript_id "TSS_915_5.324";
I	text	PROMOTER	1983511	1983736	.	+	.	gene_id "TSS_916_4.871"; transcript_id "TSS_916_4.871";
I	text	PROMOTER	1983680	1983905	.	+	.	gene_id "TSS_917_5.987"; transcript_id "TSS_917_5.987";
I	text	PROMOTER	1983753	1983978	.	+	.	gene_id "TSS_467_3.377"; transcript_id "TSS_467_3.377";
I	text	PROMOTER	1983881	1984106	.	+	.	gene_id "TSS_918_4.474"; transcript_id "TSS_918_4.474";
I	text	PROMOTER	1984050	1984275	.	+	.	gene_id "TSS_919_5.325"; transcript_id "TSS_919_5.325";
I	text	PROMOTER	1984133	1984358	.	+	.	gene_id "TSS_920_9.552"; transcript_id "TSS_920_9.552";
I	text	PROMOTER	1984272	1984497	.	+	.	gene_id "TSS_921_10.282"; transcript_id "TSS_921_10.282";
I	text	PROMOTER	1984358	1984583	.	+	.	gene_id "TSS_922_4.077"; transcript_id "TSS_922_4.077";
I	text	PROMOTER	1984507	1984732	.	+	.	gene_id "TSS_923_4.179"; transcript_id "TSS_923_4.179";
I	text	PROMOTER	1984606	1984831	.	+	.	gene_id "TSS_468_2.893"; transcript_id "TSS_468_2.893";
I	text	PROMOTER	1984716	1984941	.	+	.	gene_id "TSS_469_3.316"; transcript_id "TSS_469_3.316";
I	text	PROMOTER	1984799	1985024	.	+	.	gene_id "TSS_924_4.140"; transcript_id "TSS_924_4.140";
I	text	PROMOTER	1984919	1985144	.	+	.	gene_id "TSS_470_3.586"; transcript_id "TSS_470_3.586";
I	text	PROMOTER	1988769	1988994	.	-	.	gene_id "TSS_155_1.061"; transcript_id "TSS_155_1.061";
I	text	PROMOTER	1990836	1991061	.	+	.	gene_id "TSS_925_6.765"; transcript_id "TSS_925_6.765";
I	text	PROMOTER	1991068	1991293	.	-	.	gene_id "TSS_285_4.707"; transcript_id "TSS_285_4.707";
I	text	PROMOTER	1991113	1991338	.	+	.	gene_id "TSS_926_8.810"; transcript_id "TSS_926_8.810";
I	text	PROMOTER	1991340	1991565	.	+	.	gene_id "TSS_927_4.171"; transcript_id "TSS_927_4.171";
I	text	PROMOTER	1998145	1998370	.	-	.	gene_id "TSS_286_7.059"; transcript_id "TSS_286_7.059";
I	text	PROMOTER	1998214	1998439	.	-	.	gene_id "TSS_287_5.152"; transcript_id "TSS_287_5.152";
I	text	PROMOTER	1999418	1999643	.	+	.	gene_id "TSS_471_2.394"; transcript_id "TSS_471_2.394";
I	text	PROMOTER	1999595	1999820	.	+	.	gene_id "TSS_928_10.568"; transcript_id "TSS_928_10.568";
I	text	PROMOTER	2002317	2002542	.	-	.	gene_id "TSS_181_2.382"; transcript_id "TSS_181_2.382";
I	text	PROMOTER	2004389	2004614	.	+	.	gene_id "TSS_929_4.541"; transcript_id "TSS_929_4.541";
I	text	PROMOTER	2007918	2008143	.	+	.	gene_id "TSS_930_4.833"; transcript_id "TSS_930_4.833";
I	text	PROMOTER	2011340	2011565	.	-	.	gene_id "TSS_288_7.516"; transcript_id "TSS_288_7.516";
I	text	PROMOTER	2013810	2014035	.	-	.	gene_id "TSS_182_3.732"; transcript_id "TSS_182_3.732";
I	text	PROMOTER	2023808	2024033	.	-	.	gene_id "TSS_289_10.813"; transcript_id "TSS_289_10.813";
I	text	PROMOTER	2029609	2029834	.	-	.	gene_id "TSS_156_1.616"; transcript_id "TSS_156_1.616";
I	text	PROMOTER	2029685	2029910	.	-	.	gene_id "TSS_183_3.909"; transcript_id "TSS_183_3.909";
I	text	PROMOTER	2030013	2030238	.	+	.	gene_id "TSS_931_6.965"; transcript_id "TSS_931_6.965";
I	text	PROMOTER	203958	204183	.	-	.	gene_id "TSS_7_1.437"; transcript_id "TSS_7_1.437";
I	text	PROMOTER	2048382	2048607	.	-	.	gene_id "TSS_184_3.730"; transcript_id "TSS_184_3.730";
I	text	PROMOTER	2048609	2048834	.	-	.	gene_id "TSS_290_5.036"; transcript_id "TSS_290_5.036";
I	text	PROMOTER	2049050	2049275	.	+	.	gene_id "TSS_472_3.619"; transcript_id "TSS_472_3.619";
I	text	PROMOTER	2049184	2049409	.	+	.	gene_id "TSS_932_5.688"; transcript_id "TSS_932_5.688";
I	text	PROMOTER	2052606	2052831	.	-	.	gene_id "TSS_291_4.811"; transcript_id "TSS_291_4.811";
I	text	PROMOTER	2054212	2054437	.	-	.	gene_id "TSS_185_3.004"; transcript_id "TSS_185_3.004";
I	text	PROMOTER	2059735	2059960	.	-	.	gene_id "TSS_157_1.248"; transcript_id "TSS_157_1.248";
I	text	PROMOTER	2063317	2063542	.	-	.	gene_id "TSS_292_5.913"; transcript_id "TSS_292_5.913";
I	text	PROMOTER	2064572	2064797	.	-	.	gene_id "TSS_186_3.511"; transcript_id "TSS_186_3.511";
I	text	PROMOTER	2064636	2064861	.	-	.	gene_id "TSS_187_2.165"; transcript_id "TSS_187_2.165";
I	text	PROMOTER	2064707	2064932	.	-	.	gene_id "TSS_188_2.420"; transcript_id "TSS_188_2.420";
I	text	PROMOTER	2064781	2065006	.	-	.	gene_id "TSS_189_2.094"; transcript_id "TSS_189_2.094";
I	text	PROMOTER	2064899	2065124	.	-	.	gene_id "TSS_190_2.730"; transcript_id "TSS_190_2.730";
I	text	PROMOTER	2065002	2065227	.	-	.	gene_id "TSS_158_1.300"; transcript_id "TSS_158_1.300";
I	text	PROMOTER	2065184	2065409	.	-	.	gene_id "TSS_191_2.096"; transcript_id "TSS_191_2.096";
I	text	PROMOTER	2065308	2065533	.	-	.	gene_id "TSS_293_6.274"; transcript_id "TSS_293_6.274";
I	text	PROMOTER	2065409	2065634	.	-	.	gene_id "TSS_192_3.651"; transcript_id "TSS_192_3.651";
I	text	PROMOTER	2065526	2065751	.	-	.	gene_id "TSS_193_2.497"; transcript_id "TSS_193_2.497";
I	text	PROMOTER	2065761	2065986	.	-	.	gene_id "TSS_159_0.118"; transcript_id "TSS_159_0.118";
I	text	PROMOTER	2072153	2072378	.	-	.	gene_id "TSS_294_7.410"; transcript_id "TSS_294_7.410";
I	text	PROMOTER	2074621	2074846	.	+	.	gene_id "TSS_933_6.578"; transcript_id "TSS_933_6.578";
I	text	PROMOTER	2074675	2074900	.	-	.	gene_id "TSS_160_1.117"; transcript_id "TSS_160_1.117";
I	text	PROMOTER	2085843	2086068	.	-	.	gene_id "TSS_295_4.444"; transcript_id "TSS_295_4.444";
I	text	PROMOTER	2087292	2087517	.	-	.	gene_id "TSS_296_7.247"; transcript_id "TSS_296_7.247";
I	text	PROMOTER	2088388	2088613	.	-	.	gene_id "TSS_194_2.814"; transcript_id "TSS_194_2.814";
I	text	PROMOTER	2088491	2088716	.	-	.	gene_id "TSS_297_5.333"; transcript_id "TSS_297_5.333";
I	text	PROMOTER	2088945	2089170	.	-	.	gene_id "TSS_195_2.835"; transcript_id "TSS_195_2.835";
I	text	PROMOTER	2089027	2089252	.	-	.	gene_id "TSS_196_2.263"; transcript_id "TSS_196_2.263";
I	text	PROMOTER	2097450	2097675	.	-	.	gene_id "TSS_298_5.750"; transcript_id "TSS_298_5.750";
I	text	PROMOTER	2099408	2099633	.	-	.	gene_id "TSS_299_6.675"; transcript_id "TSS_299_6.675";
I	text	PROMOTER	2099561	2099786	.	-	.	gene_id "TSS_300_5.060"; transcript_id "TSS_300_5.060";
I	text	PROMOTER	2099900	2100125	.	-	.	gene_id "TSS_301_5.353"; transcript_id "TSS_301_5.353";
I	text	PROMOTER	2100120	2100345	.	-	.	gene_id "TSS_302_7.775"; transcript_id "TSS_302_7.775";
I	text	PROMOTER	2100301	2100526	.	-	.	gene_id "TSS_303_6.807"; transcript_id "TSS_303_6.807";
I	text	PROMOTER	2100393	2100618	.	-	.	gene_id "TSS_304_7.034"; transcript_id "TSS_304_7.034";
I	text	PROMOTER	2100479	2100704	.	-	.	gene_id "TSS_305_7.116"; transcript_id "TSS_305_7.116";
I	text	PROMOTER	2100832	2101057	.	-	.	gene_id "TSS_306_6.714"; transcript_id "TSS_306_6.714";
I	text	PROMOTER	2101169	2101394	.	-	.	gene_id "TSS_161_1.470"; transcript_id "TSS_161_1.470";
I	text	PROMOTER	2101221	2101446	.	+	.	gene_id "TSS_456_0.108"; transcript_id "TSS_456_0.108";
I	text	PROMOTER	2101623	2101848	.	-	.	gene_id "TSS_307_7.168"; transcript_id "TSS_307_7.168";
I	text	PROMOTER	2102545	2102770	.	+	.	gene_id "TSS_457_0.062"; transcript_id "TSS_457_0.062";
I	text	PROMOTER	2102634	2102859	.	+	.	gene_id "TSS_473_2.876"; transcript_id "TSS_473_2.876";
I	text	PROMOTER	2102749	2102974	.	+	.	gene_id "TSS_474_2.941"; transcript_id "TSS_474_2.941";
I	text	PROMOTER	2102826	2103051	.	+	.	gene_id "TSS_475_3.157"; transcript_id "TSS_475_3.157";
I	text	PROMOTER	2102948	2103173	.	+	.	gene_id "TSS_476_3.413"; transcript_id "TSS_476_3.413";
I	text	PROMOTER	2103201	2103426	.	+	.	gene_id "TSS_934_4.709"; transcript_id "TSS_934_4.709";
I	text	PROMOTER	2103318	2103543	.	+	.	gene_id "TSS_477_3.820"; transcript_id "TSS_477_3.820";
I	text	PROMOTER	2103395	2103620	.	+	.	gene_id "TSS_458_1.922"; transcript_id "TSS_458_1.922";
I	text	PROMOTER	2103518	2103743	.	+	.	gene_id "TSS_478_2.527"; transcript_id "TSS_478_2.527";
I	text	PROMOTER	2103588	2103813	.	+	.	gene_id "TSS_935_4.367"; transcript_id "TSS_935_4.367";
I	text	PROMOTER	2108723	2108948	.	-	.	gene_id "TSS_308_8.241"; transcript_id "TSS_308_8.241";
I	text	PROMOTER	2108987	2109212	.	-	.	gene_id "TSS_197_3.632"; transcript_id "TSS_197_3.632";
I	text	PROMOTER	2109183	2109408	.	-	.	gene_id "TSS_309_5.513"; transcript_id "TSS_309_5.513";
I	text	PROMOTER	2109475	2109700	.	-	.	gene_id "TSS_310_6.713"; transcript_id "TSS_310_6.713";
I	text	PROMOTER	2112427	2112652	.	+	.	gene_id "TSS_936_6.764"; transcript_id "TSS_936_6.764";
I	text	PROMOTER	2112489	2112714	.	-	.	gene_id "TSS_311_4.672"; transcript_id "TSS_311_4.672";
I	text	PROMOTER	2114123	2114348	.	-	.	gene_id "TSS_162_1.499"; transcript_id "TSS_162_1.499";
I	text	PROMOTER	2115273	2115498	.	-	.	gene_id "TSS_198_2.040"; transcript_id "TSS_198_2.040";
I	text	PROMOTER	2115490	2115715	.	-	.	gene_id "TSS_163_1.343"; transcript_id "TSS_163_1.343";
I	text	PROMOTER	2116062	2116287	.	-	.	gene_id "TSS_164_1.856"; transcript_id "TSS_164_1.856";
I	text	PROMOTER	2116678	2116903	.	-	.	gene_id "TSS_312_9.224"; transcript_id "TSS_312_9.224";
I	text	PROMOTER	2117526	2117751	.	+	.	gene_id "TSS_937_4.139"; transcript_id "TSS_937_4.139";
I	text	PROMOTER	2117700	2117925	.	+	.	gene_id "TSS_938_8.574"; transcript_id "TSS_938_8.574";
I	text	PROMOTER	2123031	2123256	.	-	.	gene_id "TSS_165_0.908"; transcript_id "TSS_165_0.908";
I	text	PROMOTER	2126804	2127029	.	+	.	gene_id "TSS_479_2.621"; transcript_id "TSS_479_2.621";
I	text	PROMOTER	2126861	2127086	.	-	.	gene_id "TSS_199_2.312"; transcript_id "TSS_199_2.312";
I	text	PROMOTER	2126979	2127204	.	+	.	gene_id "TSS_459_1.569"; transcript_id "TSS_459_1.569";
I	text	PROMOTER	2131903	2132128	.	+	.	gene_id "TSS_460_1.997"; transcript_id "TSS_460_1.997";
I	text	PROMOTER	2132013	2132238	.	+	.	gene_id "TSS_461_1.306"; transcript_id "TSS_461_1.306";
I	text	PROMOTER	2132075	2132300	.	+	.	gene_id "TSS_480_2.894"; transcript_id "TSS_480_2.894";
I	text	PROMOTER	2132105	2132330	.	-	.	gene_id "TSS_200_2.416"; transcript_id "TSS_200_2.416";
I	text	PROMOTER	2132297	2132522	.	+	.	gene_id "TSS_939_5.667"; transcript_id "TSS_939_5.667";
I	text	PROMOTER	2132384	2132609	.	+	.	gene_id "TSS_940_7.172"; transcript_id "TSS_940_7.172";
I	text	PROMOTER	2132542	2132767	.	+	.	gene_id "TSS_941_4.876"; transcript_id "TSS_941_4.876";
I	text	PROMOTER	2132693	2132918	.	+	.	gene_id "TSS_942_7.395"; transcript_id "TSS_942_7.395";
I	text	PROMOTER	2133249	2133474	.	+	.	gene_id "TSS_943_7.105"; transcript_id "TSS_943_7.105";
I	text	PROMOTER	2133404	2133629	.	+	.	gene_id "TSS_944_11.934"; transcript_id "TSS_944_11.934";
I	text	PROMOTER	2133481	2133706	.	+	.	gene_id "TSS_945_8.431"; transcript_id "TSS_945_8.431";
I	text	PROMOTER	2133831	2134056	.	+	.	gene_id "TSS_481_2.129"; transcript_id "TSS_481_2.129";
I	text	PROMOTER	2133993	2134218	.	+	.	gene_id "TSS_482_2.193"; transcript_id "TSS_482_2.193";
I	text	PROMOTER	2136899	2137124	.	-	.	gene_id "TSS_166_1.081"; transcript_id "TSS_166_1.081";
I	text	PROMOTER	2139317	2139542	.	-	.	gene_id "TSS_313_5.143"; transcript_id "TSS_313_5.143";
I	text	PROMOTER	2139469	2139694	.	-	.	gene_id "TSS_314_6.013"; transcript_id "TSS_314_6.013";
I	text	PROMOTER	2139534	2139759	.	-	.	gene_id "TSS_201_3.917"; transcript_id "TSS_201_3.917";
I	text	PROMOTER	2139717	2139942	.	-	.	gene_id "TSS_315_4.638"; transcript_id "TSS_315_4.638";
I	text	PROMOTER	2139784	2140009	.	-	.	gene_id "TSS_316_4.405"; transcript_id "TSS_316_4.405";
I	text	PROMOTER	2139908	2140133	.	-	.	gene_id "TSS_202_3.232"; transcript_id "TSS_202_3.232";
I	text	PROMOTER	2140016	2140241	.	-	.	gene_id "TSS_317_6.033"; transcript_id "TSS_317_6.033";
I	text	PROMOTER	2140151	2140376	.	-	.	gene_id "TSS_318_5.081"; transcript_id "TSS_318_5.081";
I	text	PROMOTER	2140269	2140494	.	-	.	gene_id "TSS_319_5.027"; transcript_id "TSS_319_5.027";
I	text	PROMOTER	2140367	2140592	.	-	.	gene_id "TSS_320_4.912"; transcript_id "TSS_320_4.912";
I	text	PROMOTER	2140509	2140734	.	-	.	gene_id "TSS_321_4.674"; transcript_id "TSS_321_4.674";
I	text	PROMOTER	2140770	2140995	.	-	.	gene_id "TSS_322_7.529"; transcript_id "TSS_322_7.529";
I	text	PROMOTER	2140832	2141057	.	-	.	gene_id "TSS_323_7.758"; transcript_id "TSS_323_7.758";
I	text	PROMOTER	2140904	2141129	.	-	.	gene_id "TSS_324_12.858"; transcript_id "TSS_324_12.858";
I	text	PROMOTER	2141022	2141247	.	-	.	gene_id "TSS_167_0.275"; transcript_id "TSS_167_0.275";
I	text	PROMOTER	2145369	2145594	.	+	.	gene_id "TSS_946_5.650"; transcript_id "TSS_946_5.650";
I	text	PROMOTER	2152680	2152905	.	-	.	gene_id "TSS_325_8.923"; transcript_id "TSS_325_8.923";
I	text	PROMOTER	2153405	2153630	.	+	.	gene_id "TSS_483_3.917"; transcript_id "TSS_483_3.917";
I	text	PROMOTER	2154142	2154367	.	+	.	gene_id "TSS_484_3.796"; transcript_id "TSS_484_3.796";
I	text	PROMOTER	2154214	2154439	.	+	.	gene_id "TSS_485_2.867"; transcript_id "TSS_485_2.867";
I	text	PROMOTER	2155612	2155837	.	+	.	gene_id "TSS_947_9.737"; transcript_id "TSS_947_9.737";
I	text	PROMOTER	2155889	2156114	.	+	.	gene_id "TSS_948_6.933"; transcript_id "TSS_948_6.933";
I	text	PROMOTER	2156070	2156295	.	+	.	gene_id "TSS_949_10.288"; transcript_id "TSS_949_10.288";
I	text	PROMOTER	2156624	2156849	.	-	.	gene_id "TSS_326_6.276"; transcript_id "TSS_326_6.276";
I	text	PROMOTER	2156815	2157040	.	-	.	gene_id "TSS_327_4.834"; transcript_id "TSS_327_4.834";
I	text	PROMOTER	2156894	2157119	.	-	.	gene_id "TSS_328_5.175"; transcript_id "TSS_328_5.175";
I	text	PROMOTER	2157198	2157423	.	-	.	gene_id "TSS_329_5.291"; transcript_id "TSS_329_5.291";
I	text	PROMOTER	2157270	2157495	.	-	.	gene_id "TSS_330_5.439"; transcript_id "TSS_330_5.439";
I	text	PROMOTER	2157652	2157877	.	-	.	gene_id "TSS_168_0.890"; transcript_id "TSS_168_0.890";
I	text	PROMOTER	2157739	2157964	.	-	.	gene_id "TSS_169_1.428"; transcript_id "TSS_169_1.428";
I	text	PROMOTER	2157976	2158201	.	+	.	gene_id "TSS_950_7.036"; transcript_id "TSS_950_7.036";
I	text	PROMOTER	2160541	2160766	.	+	.	gene_id "TSS_462_0.611"; transcript_id "TSS_462_0.611";
I	text	PROMOTER	2160621	2160846	.	-	.	gene_id "TSS_203_2.717"; transcript_id "TSS_203_2.717";
I	text	PROMOTER	2162405	2162630	.	-	.	gene_id "TSS_331_9.231"; transcript_id "TSS_331_9.231";
I	text	PROMOTER	2162608	2162833	.	-	.	gene_id "TSS_332_8.629"; transcript_id "TSS_332_8.629";
I	text	PROMOTER	2162820	2163045	.	-	.	gene_id "TSS_333_6.758"; transcript_id "TSS_333_6.758";
I	text	PROMOTER	2163282	2163507	.	+	.	gene_id "TSS_463_1.546"; transcript_id "TSS_463_1.546";
I	text	PROMOTER	2163288	2163513	.	-	.	gene_id "TSS_170_0.904"; transcript_id "TSS_170_0.904";
I	text	PROMOTER	2164800	2165025	.	+	.	gene_id "TSS_464_1.247"; transcript_id "TSS_464_1.247";
I	text	PROMOTER	2165012	2165237	.	+	.	gene_id "TSS_951_6.759"; transcript_id "TSS_951_6.759";
I	text	PROMOTER	2169146	2169371	.	-	.	gene_id "TSS_171_1.805"; transcript_id "TSS_171_1.805";
I	text	PROMOTER	2169664	2169889	.	+	.	gene_id "TSS_952_4.307"; transcript_id "TSS_952_4.307";
I	text	PROMOTER	2173001	2173226	.	-	.	gene_id "TSS_172_0.195"; transcript_id "TSS_172_0.195";
I	text	PROMOTER	2174878	2175103	.	-	.	gene_id "TSS_173_1.125"; transcript_id "TSS_173_1.125";
I	text	PROMOTER	2174886	2175111	.	+	.	gene_id "TSS_465_0.744"; transcript_id "TSS_465_0.744";
I	text	PROMOTER	2183863	2184088	.	+	.	gene_id "TSS_953_4.959"; transcript_id "TSS_953_4.959";
I	text	PROMOTER	2183895	2184120	.	-	.	gene_id "TSS_174_0.959"; transcript_id "TSS_174_0.959";
I	text	PROMOTER	2184952	2185177	.	-	.	gene_id "TSS_334_8.267"; transcript_id "TSS_334_8.267";
I	text	PROMOTER	2185217	2185442	.	-	.	gene_id "TSS_204_2.660"; transcript_id "TSS_204_2.660";
I	text	PROMOTER	2185306	2185531	.	-	.	gene_id "TSS_175_1.658"; transcript_id "TSS_175_1.658";
I	text	PROMOTER	2185425	2185650	.	-	.	gene_id "TSS_176_1.659"; transcript_id "TSS_176_1.659";
I	text	PROMOTER	2185450	2185675	.	+	.	gene_id "TSS_466_1.104"; transcript_id "TSS_466_1.104";
I	text	PROMOTER	2185516	2185741	.	+	.	gene_id "TSS_954_6.897"; transcript_id "TSS_954_6.897";
I	text	PROMOTER	2185973	2186198	.	+	.	gene_id "TSS_467_0.316"; transcript_id "TSS_467_0.316";
I	text	PROMOTER	2186047	2186272	.	+	.	gene_id "TSS_486_3.755"; transcript_id "TSS_486_3.755";
I	text	PROMOTER	2186430	2186655	.	+	.	gene_id "TSS_487_2.179"; transcript_id "TSS_487_2.179";
I	text	PROMOTER	2193755	2193980	.	-	.	gene_id "TSS_205_2.306"; transcript_id "TSS_205_2.306";
I	text	PROMOTER	2194235	2194460	.	+	.	gene_id "TSS_955_4.037"; transcript_id "TSS_955_4.037";
I	text	PROMOTER	2195373	2195598	.	+	.	gene_id "TSS_956_9.768"; transcript_id "TSS_956_9.768";
I	text	PROMOTER	2195874	2196099	.	+	.	gene_id "TSS_957_6.981"; transcript_id "TSS_957_6.981";
I	text	PROMOTER	2196060	2196285	.	+	.	gene_id "TSS_958_9.390"; transcript_id "TSS_958_9.390";
I	text	PROMOTER	2196696	2196921	.	+	.	gene_id "TSS_959_6.624"; transcript_id "TSS_959_6.624";
I	text	PROMOTER	2197810	2198035	.	-	.	gene_id "TSS_335_7.661"; transcript_id "TSS_335_7.661";
I	text	PROMOTER	2197926	2198151	.	-	.	gene_id "TSS_336_6.295"; transcript_id "TSS_336_6.295";
I	text	PROMOTER	2198327	2198552	.	-	.	gene_id "TSS_337_4.832"; transcript_id "TSS_337_4.832";
I	text	PROMOTER	2198618	2198843	.	-	.	gene_id "TSS_338_5.619"; transcript_id "TSS_338_5.619";
I	text	PROMOTER	2199157	2199382	.	-	.	gene_id "TSS_339_6.833"; transcript_id "TSS_339_6.833";
I	text	PROMOTER	2199222	2199447	.	-	.	gene_id "TSS_177_0.642"; transcript_id "TSS_177_0.642";
I	text	PROMOTER	2199640	2199865	.	+	.	gene_id "TSS_960_6.879"; transcript_id "TSS_960_6.879";
I	text	PROMOTER	2199708	2199933	.	+	.	gene_id "TSS_468_1.308"; transcript_id "TSS_468_1.308";
I	text	PROMOTER	2199914	2200139	.	+	.	gene_id "TSS_961_11.027"; transcript_id "TSS_961_11.027";
I	text	PROMOTER	2200354	2200579	.	+	.	gene_id "TSS_962_8.869"; transcript_id "TSS_962_8.869";
I	text	PROMOTER	2202367	2202592	.	+	.	gene_id "TSS_469_0.187"; transcript_id "TSS_469_0.187";
I	text	PROMOTER	2202627	2202852	.	+	.	gene_id "TSS_963_5.465"; transcript_id "TSS_963_5.465";
I	text	PROMOTER	2202790	2203015	.	+	.	gene_id "TSS_488_3.546"; transcript_id "TSS_488_3.546";
I	text	PROMOTER	2202886	2203111	.	+	.	gene_id "TSS_964_6.908"; transcript_id "TSS_964_6.908";
I	text	PROMOTER	2202965	2203190	.	+	.	gene_id "TSS_489_2.555"; transcript_id "TSS_489_2.555";
I	text	PROMOTER	2203041	2203266	.	+	.	gene_id "TSS_490_2.275"; transcript_id "TSS_490_2.275";
I	text	PROMOTER	2203220	2203445	.	+	.	gene_id "TSS_491_2.772"; transcript_id "TSS_491_2.772";
I	text	PROMOTER	2203294	2203519	.	+	.	gene_id "TSS_965_4.068"; transcript_id "TSS_965_4.068";
I	text	PROMOTER	2204927	2205152	.	-	.	gene_id "TSS_340_10.785"; transcript_id "TSS_340_10.785";
I	text	PROMOTER	2205169	2205394	.	-	.	gene_id "TSS_178_1.412"; transcript_id "TSS_178_1.412";
I	text	PROMOTER	2207182	2207407	.	-	.	gene_id "TSS_341_6.526"; transcript_id "TSS_341_6.526";
I	text	PROMOTER	2207306	2207531	.	-	.	gene_id "TSS_342_5.140"; transcript_id "TSS_342_5.140";
I	text	PROMOTER	2207442	2207667	.	-	.	gene_id "TSS_206_2.371"; transcript_id "TSS_206_2.371";
I	text	PROMOTER	2208125	2208350	.	+	.	gene_id "TSS_470_1.932"; transcript_id "TSS_470_1.932";
I	text	PROMOTER	2208184	2208409	.	-	.	gene_id "TSS_179_1.168"; transcript_id "TSS_179_1.168";
I	text	PROMOTER	2208987	2209212	.	-	.	gene_id "TSS_207_2.510"; transcript_id "TSS_207_2.510";
I	text	PROMOTER	2218678	2218903	.	-	.	gene_id "TSS_208_2.741"; transcript_id "TSS_208_2.741";
I	text	PROMOTER	2218818	2219043	.	-	.	gene_id "TSS_343_5.293"; transcript_id "TSS_343_5.293";
I	text	PROMOTER	2220899	2221124	.	-	.	gene_id "TSS_209_2.315"; transcript_id "TSS_209_2.315";
I	text	PROMOTER	2223214	2223439	.	-	.	gene_id "TSS_180_1.495"; transcript_id "TSS_180_1.495";
I	text	PROMOTER	2224440	2224665	.	-	.	gene_id "TSS_344_6.932"; transcript_id "TSS_344_6.932";
I	text	PROMOTER	2224602	2224827	.	+	.	gene_id "TSS_471_0.829"; transcript_id "TSS_471_0.829";
I	text	PROMOTER	2224652	2224877	.	-	.	gene_id "TSS_181_1.113"; transcript_id "TSS_181_1.113";
I	text	PROMOTER	2226466	2226691	.	-	.	gene_id "TSS_345_10.950"; transcript_id "TSS_345_10.950";
I	text	PROMOTER	2226859	2227084	.	-	.	gene_id "TSS_182_0.656"; transcript_id "TSS_182_0.656";
I	text	PROMOTER	2227310	2227535	.	-	.	gene_id "TSS_183_1.356"; transcript_id "TSS_183_1.356";
I	text	PROMOTER	2227389	2227614	.	-	.	gene_id "TSS_210_2.324"; transcript_id "TSS_210_2.324";
I	text	PROMOTER	2227560	2227785	.	+	.	gene_id "TSS_492_2.306"; transcript_id "TSS_492_2.306";
I	text	PROMOTER	2227622	2227847	.	+	.	gene_id "TSS_966_5.079"; transcript_id "TSS_966_5.079";
I	text	PROMOTER	2227759	2227984	.	+	.	gene_id "TSS_967_6.204"; transcript_id "TSS_967_6.204";
I	text	PROMOTER	2228246	2228471	.	+	.	gene_id "TSS_968_10.783"; transcript_id "TSS_968_10.783";
I	text	PROMOTER	2228333	2228558	.	+	.	gene_id "TSS_969_6.213"; transcript_id "TSS_969_6.213";
I	text	PROMOTER	2232066	2232291	.	-	.	gene_id "TSS_184_1.198"; transcript_id "TSS_184_1.198";
I	text	PROMOTER	2236363	2236588	.	+	.	gene_id "TSS_970_5.227"; transcript_id "TSS_970_5.227";
I	text	PROMOTER	2240468	2240693	.	-	.	gene_id "TSS_211_2.766"; transcript_id "TSS_211_2.766";
I	text	PROMOTER	2241020	2241245	.	-	.	gene_id "TSS_346_6.599"; transcript_id "TSS_346_6.599";
I	text	PROMOTER	2241454	2241679	.	+	.	gene_id "TSS_472_1.250"; transcript_id "TSS_472_1.250";
I	text	PROMOTER	2241489	2241714	.	-	.	gene_id "TSS_185_0.661"; transcript_id "TSS_185_0.661";
I	text	PROMOTER	2243501	2243726	.	+	.	gene_id "TSS_473_1.725"; transcript_id "TSS_473_1.725";
I	text	PROMOTER	2243828	2244053	.	+	.	gene_id "TSS_474_1.579"; transcript_id "TSS_474_1.579";
I	text	PROMOTER	2244006	2244231	.	+	.	gene_id "TSS_475_1.937"; transcript_id "TSS_475_1.937";
I	text	PROMOTER	2245373	2245598	.	-	.	gene_id "TSS_347_5.431"; transcript_id "TSS_347_5.431";
I	text	PROMOTER	2245607	2245832	.	-	.	gene_id "TSS_348_5.103"; transcript_id "TSS_348_5.103";
I	text	PROMOTER	2245910	2246135	.	-	.	gene_id "TSS_349_8.957"; transcript_id "TSS_349_8.957";
I	text	PROMOTER	2245973	2246198	.	-	.	gene_id "TSS_350_7.540"; transcript_id "TSS_350_7.540";
I	text	PROMOTER	2246046	2246271	.	-	.	gene_id "TSS_351_8.544"; transcript_id "TSS_351_8.544";
I	text	PROMOTER	2246217	2246442	.	-	.	gene_id "TSS_212_3.895"; transcript_id "TSS_212_3.895";
I	text	PROMOTER	2246382	2246607	.	-	.	gene_id "TSS_352_9.144"; transcript_id "TSS_352_9.144";
I	text	PROMOTER	2246814	2247039	.	-	.	gene_id "TSS_186_0.775"; transcript_id "TSS_186_0.775";
I	text	PROMOTER	2246861	2247086	.	+	.	gene_id "TSS_971_5.879"; transcript_id "TSS_971_5.879";
I	text	PROMOTER	2246875	2247100	.	-	.	gene_id "TSS_187_1.744"; transcript_id "TSS_187_1.744";
I	text	PROMOTER	2247027	2247252	.	-	.	gene_id "TSS_188_0.432"; transcript_id "TSS_188_0.432";
I	text	PROMOTER	2247794	2248019	.	-	.	gene_id "TSS_353_4.546"; transcript_id "TSS_353_4.546";
I	text	PROMOTER	2247905	2248130	.	-	.	gene_id "TSS_213_2.377"; transcript_id "TSS_213_2.377";
I	text	PROMOTER	2247986	2248211	.	-	.	gene_id "TSS_214_3.854"; transcript_id "TSS_214_3.854";
I	text	PROMOTER	2248054	2248279	.	-	.	gene_id "TSS_189_1.372"; transcript_id "TSS_189_1.372";
I	text	PROMOTER	2248211	2248436	.	-	.	gene_id "TSS_215_3.166"; transcript_id "TSS_215_3.166";
I	text	PROMOTER	2248458	2248683	.	-	.	gene_id "TSS_354_4.034"; transcript_id "TSS_354_4.034";
I	text	PROMOTER	2248641	2248866	.	-	.	gene_id "TSS_216_3.616"; transcript_id "TSS_216_3.616";
I	text	PROMOTER	2248712	2248937	.	-	.	gene_id "TSS_190_0.153"; transcript_id "TSS_190_0.153";
I	text	PROMOTER	2248752	2248977	.	+	.	gene_id "TSS_493_2.505"; transcript_id "TSS_493_2.505";
I	text	PROMOTER	2251293	2251518	.	+	.	gene_id "TSS_476_1.011"; transcript_id "TSS_476_1.011";
I	text	PROMOTER	2251358	2251583	.	+	.	gene_id "TSS_477_0.594"; transcript_id "TSS_477_0.594";
I	text	PROMOTER	2251368	2251593	.	-	.	gene_id "TSS_217_2.369"; transcript_id "TSS_217_2.369";
I	text	PROMOTER	2251802	2252027	.	+	.	gene_id "TSS_972_6.151"; transcript_id "TSS_972_6.151";
I	text	PROMOTER	2252263	2252488	.	+	.	gene_id "TSS_478_1.853"; transcript_id "TSS_478_1.853";
I	text	PROMOTER	2252421	2252646	.	+	.	gene_id "TSS_973_6.173"; transcript_id "TSS_973_6.173";
I	text	PROMOTER	2253981	2254206	.	-	.	gene_id "TSS_355_8.134"; transcript_id "TSS_355_8.134";
I	text	PROMOTER	2255554	2255779	.	-	.	gene_id "TSS_356_10.643"; transcript_id "TSS_356_10.643";
I	text	PROMOTER	2255762	2255987	.	-	.	gene_id "TSS_191_1.587"; transcript_id "TSS_191_1.587";
I	text	PROMOTER	2256012	2256237	.	-	.	gene_id "TSS_357_4.364"; transcript_id "TSS_357_4.364";
I	text	PROMOTER	2261429	2261654	.	-	.	gene_id "TSS_358_7.893"; transcript_id "TSS_358_7.893";
I	text	PROMOTER	2261907	2262132	.	-	.	gene_id "TSS_359_8.609"; transcript_id "TSS_359_8.609";
I	text	PROMOTER	2262127	2262352	.	-	.	gene_id "TSS_360_6.752"; transcript_id "TSS_360_6.752";
I	text	PROMOTER	2263942	2264167	.	-	.	gene_id "TSS_361_10.416"; transcript_id "TSS_361_10.416";
I	text	PROMOTER	2264057	2264282	.	-	.	gene_id "TSS_218_2.302"; transcript_id "TSS_218_2.302";
I	text	PROMOTER	2264164	2264389	.	+	.	gene_id "TSS_479_0.519"; transcript_id "TSS_479_0.519";
I	text	PROMOTER	2264245	2264470	.	+	.	gene_id "TSS_974_5.169"; transcript_id "TSS_974_5.169";
I	text	PROMOTER	2264373	2264598	.	+	.	gene_id "TSS_975_4.343"; transcript_id "TSS_975_4.343";
I	text	PROMOTER	2264468	2264693	.	+	.	gene_id "TSS_976_5.604"; transcript_id "TSS_976_5.604";
I	text	PROMOTER	2264654	2264879	.	+	.	gene_id "TSS_977_5.432"; transcript_id "TSS_977_5.432";
I	text	PROMOTER	2264753	2264978	.	+	.	gene_id "TSS_978_7.141"; transcript_id "TSS_978_7.141";
I	text	PROMOTER	2264910	2265135	.	+	.	gene_id "TSS_979_7.322"; transcript_id "TSS_979_7.322";
I	text	PROMOTER	2265030	2265255	.	+	.	gene_id "TSS_980_5.351"; transcript_id "TSS_980_5.351";
I	text	PROMOTER	2265161	2265386	.	+	.	gene_id "TSS_981_4.785"; transcript_id "TSS_981_4.785";
I	text	PROMOTER	2265250	2265475	.	+	.	gene_id "TSS_982_4.057"; transcript_id "TSS_982_4.057";
I	text	PROMOTER	2265331	2265556	.	+	.	gene_id "TSS_983_5.186"; transcript_id "TSS_983_5.186";
I	text	PROMOTER	2265445	2265670	.	+	.	gene_id "TSS_984_8.423"; transcript_id "TSS_984_8.423";
I	text	PROMOTER	2265623	2265848	.	+	.	gene_id "TSS_985_6.411"; transcript_id "TSS_985_6.411";
I	text	PROMOTER	2269197	2269422	.	-	.	gene_id "TSS_192_0.395"; transcript_id "TSS_192_0.395";
I	text	PROMOTER	2271940	2272165	.	-	.	gene_id "TSS_362_4.831"; transcript_id "TSS_362_4.831";
I	text	PROMOTER	2272042	2272267	.	-	.	gene_id "TSS_219_2.781"; transcript_id "TSS_219_2.781";
I	text	PROMOTER	2272267	2272492	.	-	.	gene_id "TSS_193_1.988"; transcript_id "TSS_193_1.988";
I	text	PROMOTER	2272360	2272585	.	-	.	gene_id "TSS_220_2.081"; transcript_id "TSS_220_2.081";
I	text	PROMOTER	2272430	2272655	.	-	.	gene_id "TSS_363_5.540"; transcript_id "TSS_363_5.540";
I	text	PROMOTER	2273164	2273389	.	-	.	gene_id "TSS_364_8.473"; transcript_id "TSS_364_8.473";
I	text	PROMOTER	2278879	2279104	.	-	.	gene_id "TSS_365_9.618"; transcript_id "TSS_365_9.618";
I	text	PROMOTER	2278981	2279206	.	-	.	gene_id "TSS_366_10.376"; transcript_id "TSS_366_10.376";
I	text	PROMOTER	2279209	2279434	.	-	.	gene_id "TSS_367_10.483"; transcript_id "TSS_367_10.483";
I	text	PROMOTER	2279778	2280003	.	-	.	gene_id "TSS_368_8.811"; transcript_id "TSS_368_8.811";
I	text	PROMOTER	2280462	2280687	.	-	.	gene_id "TSS_369_7.023"; transcript_id "TSS_369_7.023";
I	text	PROMOTER	2280661	2280886	.	-	.	gene_id "TSS_194_0.718"; transcript_id "TSS_194_0.718";
I	text	PROMOTER	2280678	2280903	.	+	.	gene_id "TSS_480_0.958"; transcript_id "TSS_480_0.958";
I	text	PROMOTER	2280734	2280959	.	-	.	gene_id "TSS_195_0.427"; transcript_id "TSS_195_0.427";
I	text	PROMOTER	2281578	2281803	.	+	.	gene_id "TSS_986_4.080"; transcript_id "TSS_986_4.080";
I	text	PROMOTER	2284185	2284410	.	+	.	gene_id "TSS_987_6.119"; transcript_id "TSS_987_6.119";
I	text	PROMOTER	2284227	2284452	.	-	.	gene_id "TSS_221_2.101"; transcript_id "TSS_221_2.101";
I	text	PROMOTER	2287194	2287419	.	+	.	gene_id "TSS_988_8.980"; transcript_id "TSS_988_8.980";
I	text	PROMOTER	228776	229001	.	+	.	gene_id "TSS_307_0.539"; transcript_id "TSS_307_0.539";
I	text	PROMOTER	2288160	2288385	.	+	.	gene_id "TSS_494_3.085"; transcript_id "TSS_494_3.085";
I	text	PROMOTER	2288216	2288441	.	-	.	gene_id "TSS_222_3.882"; transcript_id "TSS_222_3.882";
I	text	PROMOTER	2288294	2288519	.	-	.	gene_id "TSS_196_1.253"; transcript_id "TSS_196_1.253";
I	text	PROMOTER	2288430	2288655	.	-	.	gene_id "TSS_370_6.444"; transcript_id "TSS_370_6.444";
I	text	PROMOTER	229096	229321	.	+	.	gene_id "TSS_568_4.929"; transcript_id "TSS_568_4.929";
I	text	PROMOTER	2291925	2292150	.	+	.	gene_id "TSS_481_1.245"; transcript_id "TSS_481_1.245";
I	text	PROMOTER	2292007	2292232	.	-	.	gene_id "TSS_223_2.925"; transcript_id "TSS_223_2.925";
I	text	PROMOTER	229227	229452	.	+	.	gene_id "TSS_569_6.070"; transcript_id "TSS_569_6.070";
I	text	PROMOTER	2294372	2294597	.	+	.	gene_id "TSS_482_0.997"; transcript_id "TSS_482_0.997";
I	text	PROMOTER	2294414	2294639	.	-	.	gene_id "TSS_197_0.990"; transcript_id "TSS_197_0.990";
I	text	PROMOTER	229645	229870	.	+	.	gene_id "TSS_570_6.044"; transcript_id "TSS_570_6.044";
I	text	PROMOTER	2297416	2297641	.	-	.	gene_id "TSS_371_4.260"; transcript_id "TSS_371_4.260";
I	text	PROMOTER	2302488	2302713	.	+	.	gene_id "TSS_483_0.699"; transcript_id "TSS_483_0.699";
I	text	PROMOTER	2302522	2302747	.	-	.	gene_id "TSS_224_2.604"; transcript_id "TSS_224_2.604";
I	text	PROMOTER	2303948	2304173	.	+	.	gene_id "TSS_484_1.098"; transcript_id "TSS_484_1.098";
I	text	PROMOTER	2309958	2310183	.	-	.	gene_id "TSS_372_4.787"; transcript_id "TSS_372_4.787";
I	text	PROMOTER	2316380	2316605	.	+	.	gene_id "TSS_485_0.592"; transcript_id "TSS_485_0.592";
I	text	PROMOTER	2316544	2316769	.	+	.	gene_id "TSS_989_8.228"; transcript_id "TSS_989_8.228";
I	text	PROMOTER	2316747	2316972	.	+	.	gene_id "TSS_990_8.896"; transcript_id "TSS_990_8.896";
I	text	PROMOTER	2317590	2317815	.	-	.	gene_id "TSS_373_5.696"; transcript_id "TSS_373_5.696";
I	text	PROMOTER	2317662	2317887	.	-	.	gene_id "TSS_374_4.734"; transcript_id "TSS_374_4.734";
I	text	PROMOTER	2317810	2318035	.	-	.	gene_id "TSS_375_13.022"; transcript_id "TSS_375_13.022";
I	text	PROMOTER	2318033	2318258	.	-	.	gene_id "TSS_376_6.641"; transcript_id "TSS_376_6.641";
I	text	PROMOTER	2318303	2318528	.	-	.	gene_id "TSS_377_9.294"; transcript_id "TSS_377_9.294";
I	text	PROMOTER	2318414	2318639	.	-	.	gene_id "TSS_378_10.209"; transcript_id "TSS_378_10.209";
I	text	PROMOTER	2319025	2319250	.	-	.	gene_id "TSS_198_1.606"; transcript_id "TSS_198_1.606";
I	text	PROMOTER	2319270	2319495	.	-	.	gene_id "TSS_199_0.184"; transcript_id "TSS_199_0.184";
I	text	PROMOTER	2323688	2323913	.	-	.	gene_id "TSS_200_1.617"; transcript_id "TSS_200_1.617";
I	text	PROMOTER	2325345	2325570	.	-	.	gene_id "TSS_225_2.357"; transcript_id "TSS_225_2.357";
I	text	PROMOTER	2327094	2327319	.	-	.	gene_id "TSS_379_4.475"; transcript_id "TSS_379_4.475";
I	text	PROMOTER	2328497	2328722	.	+	.	gene_id "TSS_495_3.742"; transcript_id "TSS_495_3.742";
I	text	PROMOTER	2332611	2332836	.	-	.	gene_id "TSS_380_7.927"; transcript_id "TSS_380_7.927";
I	text	PROMOTER	2334488	2334713	.	+	.	gene_id "TSS_496_3.369"; transcript_id "TSS_496_3.369";
I	text	PROMOTER	2334504	2334729	.	-	.	gene_id "TSS_226_2.220"; transcript_id "TSS_226_2.220";
I	text	PROMOTER	2336733	2336958	.	+	.	gene_id "TSS_991_4.308"; transcript_id "TSS_991_4.308";
I	text	PROMOTER	2343552	2343777	.	+	.	gene_id "TSS_992_4.753"; transcript_id "TSS_992_4.753";
I	text	PROMOTER	2343562	2343787	.	-	.	gene_id "TSS_201_1.866"; transcript_id "TSS_201_1.866";
I	text	PROMOTER	2345598	2345823	.	-	.	gene_id "TSS_381_4.074"; transcript_id "TSS_381_4.074";
I	text	PROMOTER	2347491	2347716	.	+	.	gene_id "TSS_497_3.209"; transcript_id "TSS_497_3.209";
I	text	PROMOTER	2347623	2347848	.	+	.	gene_id "TSS_498_3.933"; transcript_id "TSS_498_3.933";
I	text	PROMOTER	2347693	2347918	.	+	.	gene_id "TSS_499_3.479"; transcript_id "TSS_499_3.479";
I	text	PROMOTER	2347819	2348044	.	+	.	gene_id "TSS_500_3.649"; transcript_id "TSS_500_3.649";
I	text	PROMOTER	2347943	2348168	.	+	.	gene_id "TSS_993_9.389"; transcript_id "TSS_993_9.389";
I	text	PROMOTER	2348391	2348616	.	+	.	gene_id "TSS_994_5.609"; transcript_id "TSS_994_5.609";
I	text	PROMOTER	2350236	2350461	.	+	.	gene_id "TSS_486_1.220"; transcript_id "TSS_486_1.220";
I	text	PROMOTER	2351416	2351641	.	-	.	gene_id "TSS_382_7.586"; transcript_id "TSS_382_7.586";
I	text	PROMOTER	2351662	2351887	.	-	.	gene_id "TSS_202_1.590"; transcript_id "TSS_202_1.590";
I	text	PROMOTER	2352276	2352501	.	+	.	gene_id "TSS_501_2.878"; transcript_id "TSS_501_2.878";
I	text	PROMOTER	2352308	2352533	.	-	.	gene_id "TSS_203_1.579"; transcript_id "TSS_203_1.579";
I	text	PROMOTER	235311	235536	.	-	.	gene_id "TSS_3_2.390"; transcript_id "TSS_3_2.390";
I	text	PROMOTER	2354092	2354317	.	+	.	gene_id "TSS_995_8.105"; transcript_id "TSS_995_8.105";
I	text	PROMOTER	2354258	2354483	.	+	.	gene_id "TSS_996_6.211"; transcript_id "TSS_996_6.211";
I	text	PROMOTER	235675	235900	.	-	.	gene_id "TSS_4_10.689"; transcript_id "TSS_4_10.689";
I	text	PROMOTER	236115	236340	.	-	.	gene_id "TSS_8_1.288"; transcript_id "TSS_8_1.288";
I	text	PROMOTER	2362518	2362743	.	-	.	gene_id "TSS_204_1.632"; transcript_id "TSS_204_1.632";
I	text	PROMOTER	2362569	2362794	.	+	.	gene_id "TSS_487_1.040"; transcript_id "TSS_487_1.040";
I	text	PROMOTER	2366170	2366395	.	-	.	gene_id "TSS_227_3.850"; transcript_id "TSS_227_3.850";
I	text	PROMOTER	2366315	2366540	.	-	.	gene_id "TSS_228_2.940"; transcript_id "TSS_228_2.940";
I	text	PROMOTER	2366391	2366616	.	-	.	gene_id "TSS_383_4.469"; transcript_id "TSS_383_4.469";
I	text	PROMOTER	2366480	2366705	.	-	.	gene_id "TSS_229_3.050"; transcript_id "TSS_229_3.050";
I	text	PROMOTER	2366588	2366813	.	-	.	gene_id "TSS_230_2.190"; transcript_id "TSS_230_2.190";
I	text	PROMOTER	2366742	2366967	.	-	.	gene_id "TSS_384_4.354"; transcript_id "TSS_384_4.354";
I	text	PROMOTER	2366865	2367090	.	-	.	gene_id "TSS_231_3.099"; transcript_id "TSS_231_3.099";
I	text	PROMOTER	2367018	2367243	.	-	.	gene_id "TSS_232_2.760"; transcript_id "TSS_232_2.760";
I	text	PROMOTER	2367154	2367379	.	-	.	gene_id "TSS_385_4.899"; transcript_id "TSS_385_4.899";
I	text	PROMOTER	2367228	2367453	.	-	.	gene_id "TSS_386_4.365"; transcript_id "TSS_386_4.365";
I	text	PROMOTER	2367305	2367530	.	-	.	gene_id "TSS_233_2.556"; transcript_id "TSS_233_2.556";
I	text	PROMOTER	2367366	2367591	.	-	.	gene_id "TSS_234_3.409"; transcript_id "TSS_234_3.409";
I	text	PROMOTER	2367433	2367658	.	-	.	gene_id "TSS_387_5.971"; transcript_id "TSS_387_5.971";
I	text	PROMOTER	2367585	2367810	.	-	.	gene_id "TSS_388_4.550"; transcript_id "TSS_388_4.550";
I	text	PROMOTER	2367686	2367911	.	-	.	gene_id "TSS_205_0.182"; transcript_id "TSS_205_0.182";
I	text	PROMOTER	2368517	2368742	.	-	.	gene_id "TSS_235_2.572"; transcript_id "TSS_235_2.572";
I	text	PROMOTER	2368578	2368803	.	-	.	gene_id "TSS_206_0.607"; transcript_id "TSS_206_0.607";
I	text	PROMOTER	2368654	2368879	.	-	.	gene_id "TSS_389_4.456"; transcript_id "TSS_389_4.456";
I	text	PROMOTER	2368824	2369049	.	-	.	gene_id "TSS_390_4.655"; transcript_id "TSS_390_4.655";
I	text	PROMOTER	2369431	2369656	.	+	.	gene_id "TSS_502_2.031"; transcript_id "TSS_502_2.031";
I	text	PROMOTER	2369574	2369799	.	-	.	gene_id "TSS_391_5.654"; transcript_id "TSS_391_5.654";
I	text	PROMOTER	2369612	2369837	.	+	.	gene_id "TSS_488_1.792"; transcript_id "TSS_488_1.792";
I	text	PROMOTER	2369702	2369927	.	+	.	gene_id "TSS_503_2.983"; transcript_id "TSS_503_2.983";
I	text	PROMOTER	2370671	2370896	.	+	.	gene_id "TSS_997_11.678"; transcript_id "TSS_997_11.678";
I	text	PROMOTER	2371989	2372214	.	-	.	gene_id "TSS_207_0.364"; transcript_id "TSS_207_0.364";
I	text	PROMOTER	2373807	2374032	.	-	.	gene_id "TSS_208_0.774"; transcript_id "TSS_208_0.774";
I	text	PROMOTER	2374929	2375154	.	+	.	gene_id "TSS_489_1.775"; transcript_id "TSS_489_1.775";
I	text	PROMOTER	2374991	2375216	.	-	.	gene_id "TSS_209_0.477"; transcript_id "TSS_209_0.477";
I	text	PROMOTER	2375016	2375241	.	+	.	gene_id "TSS_998_6.186"; transcript_id "TSS_998_6.186";
I	text	PROMOTER	2375195	2375420	.	+	.	gene_id "TSS_999_7.022"; transcript_id "TSS_999_7.022";
I	text	PROMOTER	2375661	2375886	.	+	.	gene_id "TSS_1000_7.058"; transcript_id "TSS_1000_7.058";
I	text	PROMOTER	2375977	2376202	.	+	.	gene_id "TSS_1001_4.887"; transcript_id "TSS_1001_4.887";
I	text	PROMOTER	2377346	2377571	.	-	.	gene_id "TSS_392_5.097"; transcript_id "TSS_392_5.097";
I	text	PROMOTER	2378784	2379009	.	-	.	gene_id "TSS_210_0.293"; transcript_id "TSS_210_0.293";
I	text	PROMOTER	2381725	2381950	.	-	.	gene_id "TSS_393_6.570"; transcript_id "TSS_393_6.570";
I	text	PROMOTER	2381928	2382153	.	-	.	gene_id "TSS_211_1.444"; transcript_id "TSS_211_1.444";
I	text	PROMOTER	2388012	2388237	.	-	.	gene_id "TSS_236_3.207"; transcript_id "TSS_236_3.207";
I	text	PROMOTER	2391888	2392113	.	+	.	gene_id "TSS_490_1.206"; transcript_id "TSS_490_1.206";
I	text	PROMOTER	2396481	2396706	.	-	.	gene_id "TSS_394_6.428"; transcript_id "TSS_394_6.428";
I	text	PROMOTER	2396623	2396848	.	-	.	gene_id "TSS_237_3.632"; transcript_id "TSS_237_3.632";
I	text	PROMOTER	2396711	2396936	.	-	.	gene_id "TSS_238_2.544"; transcript_id "TSS_238_2.544";
I	text	PROMOTER	2397396	2397621	.	+	.	gene_id "TSS_504_3.171"; transcript_id "TSS_504_3.171";
I	text	PROMOTER	2399979	2400204	.	+	.	gene_id "TSS_491_0.542"; transcript_id "TSS_491_0.542";
I	text	PROMOTER	2400009	2400234	.	-	.	gene_id "TSS_239_2.032"; transcript_id "TSS_239_2.032";
I	text	PROMOTER	2400040	2400265	.	+	.	gene_id "TSS_505_3.131"; transcript_id "TSS_505_3.131";
I	text	PROMOTER	2402394	2402619	.	-	.	gene_id "TSS_212_1.037"; transcript_id "TSS_212_1.037";
I	text	PROMOTER	2406363	2406588	.	+	.	gene_id "TSS_1002_5.792"; transcript_id "TSS_1002_5.792";
I	text	PROMOTER	2406464	2406689	.	+	.	gene_id "TSS_1003_7.012"; transcript_id "TSS_1003_7.012";
I	text	PROMOTER	2406833	2407058	.	+	.	gene_id "TSS_1004_7.772"; transcript_id "TSS_1004_7.772";
I	text	PROMOTER	2406910	2407135	.	+	.	gene_id "TSS_1005_10.001"; transcript_id "TSS_1005_10.001";
I	text	PROMOTER	2408371	2408596	.	+	.	gene_id "TSS_1006_12.422"; transcript_id "TSS_1006_12.422";
I	text	PROMOTER	2410649	2410874	.	+	.	gene_id "TSS_506_3.047"; transcript_id "TSS_506_3.047";
I	text	PROMOTER	2410698	2410923	.	-	.	gene_id "TSS_240_3.266"; transcript_id "TSS_240_3.266";
I	text	PROMOTER	2413847	2414072	.	-	.	gene_id "TSS_241_3.330"; transcript_id "TSS_241_3.330";
I	text	PROMOTER	2413924	2414149	.	-	.	gene_id "TSS_242_3.876"; transcript_id "TSS_242_3.876";
I	text	PROMOTER	2414036	2414261	.	-	.	gene_id "TSS_395_5.411"; transcript_id "TSS_395_5.411";
I	text	PROMOTER	2414111	2414336	.	-	.	gene_id "TSS_243_2.360"; transcript_id "TSS_243_2.360";
I	text	PROMOTER	2414255	2414480	.	-	.	gene_id "TSS_396_4.835"; transcript_id "TSS_396_4.835";
I	text	PROMOTER	2414318	2414543	.	-	.	gene_id "TSS_397_5.817"; transcript_id "TSS_397_5.817";
I	text	PROMOTER	2414382	2414607	.	-	.	gene_id "TSS_398_5.417"; transcript_id "TSS_398_5.417";
I	text	PROMOTER	2414473	2414698	.	-	.	gene_id "TSS_399_7.422"; transcript_id "TSS_399_7.422";
I	text	PROMOTER	2414552	2414777	.	-	.	gene_id "TSS_400_5.905"; transcript_id "TSS_400_5.905";
I	text	PROMOTER	2414624	2414849	.	-	.	gene_id "TSS_244_3.854"; transcript_id "TSS_244_3.854";
I	text	PROMOTER	2414748	2414973	.	-	.	gene_id "TSS_401_7.704"; transcript_id "TSS_401_7.704";
I	text	PROMOTER	2414812	2415037	.	-	.	gene_id "TSS_213_1.352"; transcript_id "TSS_213_1.352";
I	text	PROMOTER	2414885	2415110	.	-	.	gene_id "TSS_402_5.748"; transcript_id "TSS_402_5.748";
I	text	PROMOTER	2415075	2415300	.	-	.	gene_id "TSS_214_0.098"; transcript_id "TSS_214_0.098";
I	text	PROMOTER	2415168	2415393	.	-	.	gene_id "TSS_403_8.613"; transcript_id "TSS_403_8.613";
I	text	PROMOTER	2415234	2415459	.	-	.	gene_id "TSS_404_8.699"; transcript_id "TSS_404_8.699";
I	text	PROMOTER	2415476	2415701	.	+	.	gene_id "TSS_492_0.379"; transcript_id "TSS_492_0.379";
I	text	PROMOTER	2415482	2415707	.	-	.	gene_id "TSS_215_0.582"; transcript_id "TSS_215_0.582";
I	text	PROMOTER	2421817	2422042	.	+	.	gene_id "TSS_1007_6.524"; transcript_id "TSS_1007_6.524";
I	text	PROMOTER	2422191	2422416	.	+	.	gene_id "TSS_1008_7.325"; transcript_id "TSS_1008_7.325";
I	text	PROMOTER	2422532	2422757	.	+	.	gene_id "TSS_493_0.828"; transcript_id "TSS_493_0.828";
I	text	PROMOTER	2423855	2424080	.	-	.	gene_id "TSS_405_10.411"; transcript_id "TSS_405_10.411";
I	text	PROMOTER	2424454	2424679	.	+	.	gene_id "TSS_494_1.265"; transcript_id "TSS_494_1.265";
I	text	PROMOTER	2424463	2424688	.	-	.	gene_id "TSS_216_0.431"; transcript_id "TSS_216_0.431";
I	text	PROMOTER	2424878	2425103	.	+	.	gene_id "TSS_507_2.971"; transcript_id "TSS_507_2.971";
I	text	PROMOTER	2429159	2429384	.	+	.	gene_id "TSS_495_1.588"; transcript_id "TSS_495_1.588";
I	text	PROMOTER	2429160	2429385	.	-	.	gene_id "TSS_406_5.368"; transcript_id "TSS_406_5.368";
I	text	PROMOTER	2432520	2432745	.	-	.	gene_id "TSS_245_3.454"; transcript_id "TSS_245_3.454";
I	text	PROMOTER	2433034	2433259	.	+	.	gene_id "TSS_508_3.589"; transcript_id "TSS_508_3.589";
I	text	PROMOTER	2433061	2433286	.	-	.	gene_id "TSS_246_2.317"; transcript_id "TSS_246_2.317";
I	text	PROMOTER	2433433	2433658	.	+	.	gene_id "TSS_509_2.923"; transcript_id "TSS_509_2.923";
I	text	PROMOTER	2435425	2435650	.	+	.	gene_id "TSS_1009_7.670"; transcript_id "TSS_1009_7.670";
I	text	PROMOTER	2439026	2439251	.	+	.	gene_id "TSS_510_2.296"; transcript_id "TSS_510_2.296";
I	text	PROMOTER	2439032	2439257	.	-	.	gene_id "TSS_217_0.529"; transcript_id "TSS_217_0.529";
I	text	PROMOTER	2443290	2443515	.	+	.	gene_id "TSS_496_0.804"; transcript_id "TSS_496_0.804";
I	text	PROMOTER	2443343	2443568	.	-	.	gene_id "TSS_218_1.956"; transcript_id "TSS_218_1.956";
I	text	PROMOTER	2446618	2446843	.	-	.	gene_id "TSS_407_6.819"; transcript_id "TSS_407_6.819";
I	text	PROMOTER	2446619	2446844	.	+	.	gene_id "TSS_511_2.043"; transcript_id "TSS_511_2.043";
I	text	PROMOTER	2446707	2446932	.	-	.	gene_id "TSS_408_9.119"; transcript_id "TSS_408_9.119";
I	text	PROMOTER	2449337	2449562	.	-	.	gene_id "TSS_219_1.244"; transcript_id "TSS_219_1.244";
I	text	PROMOTER	2451397	2451622	.	+	.	gene_id "TSS_497_1.417"; transcript_id "TSS_497_1.417";
I	text	PROMOTER	2454725	2454950	.	-	.	gene_id "TSS_409_5.675"; transcript_id "TSS_409_5.675";
I	text	PROMOTER	2454794	2455019	.	-	.	gene_id "TSS_410_6.254"; transcript_id "TSS_410_6.254";
I	text	PROMOTER	2454944	2455169	.	-	.	gene_id "TSS_411_5.372"; transcript_id "TSS_411_5.372";
I	text	PROMOTER	245501	245726	.	+	.	gene_id "TSS_571_6.051"; transcript_id "TSS_571_6.051";
I	text	PROMOTER	2460610	2460835	.	+	.	gene_id "TSS_498_1.612"; transcript_id "TSS_498_1.612";
I	text	PROMOTER	2461111	2461336	.	+	.	gene_id "TSS_512_3.954"; transcript_id "TSS_512_3.954";
I	text	PROMOTER	2467594	2467819	.	+	.	gene_id "TSS_1010_4.858"; transcript_id "TSS_1010_4.858";
I	text	PROMOTER	2470448	2470673	.	+	.	gene_id "TSS_513_2.192"; transcript_id "TSS_513_2.192";
I	text	PROMOTER	247476	247701	.	+	.	gene_id "TSS_327_2.498"; transcript_id "TSS_327_2.498";
I	text	PROMOTER	2481383	2481608	.	-	.	gene_id "TSS_220_0.609"; transcript_id "TSS_220_0.609";
I	text	PROMOTER	2483436	2483661	.	+	.	gene_id "TSS_514_3.337"; transcript_id "TSS_514_3.337";
I	text	PROMOTER	2483463	2483688	.	-	.	gene_id "TSS_221_0.812"; transcript_id "TSS_221_0.812";
I	text	PROMOTER	2487538	2487763	.	-	.	gene_id "TSS_412_9.581"; transcript_id "TSS_412_9.581";
I	text	PROMOTER	2488408	2488633	.	-	.	gene_id "TSS_222_0.641"; transcript_id "TSS_222_0.641";
I	text	PROMOTER	2496473	2496698	.	+	.	gene_id "TSS_1011_10.458"; transcript_id "TSS_1011_10.458";
I	text	PROMOTER	2498042	2498267	.	-	.	gene_id "TSS_223_1.741"; transcript_id "TSS_223_1.741";
I	text	PROMOTER	2498438	2498663	.	+	.	gene_id "TSS_499_0.665"; transcript_id "TSS_499_0.665";
I	text	PROMOTER	2498599	2498824	.	+	.	gene_id "TSS_1012_4.250"; transcript_id "TSS_1012_4.250";
I	text	PROMOTER	2498675	2498900	.	+	.	gene_id "TSS_1013_6.065"; transcript_id "TSS_1013_6.065";
I	text	PROMOTER	2498798	2499023	.	+	.	gene_id "TSS_1014_5.002"; transcript_id "TSS_1014_5.002";
I	text	PROMOTER	2498965	2499190	.	+	.	gene_id "TSS_1015_8.908"; transcript_id "TSS_1015_8.908";
I	text	PROMOTER	2499029	2499254	.	+	.	gene_id "TSS_1016_4.548"; transcript_id "TSS_1016_4.548";
I	text	PROMOTER	2499101	2499326	.	+	.	gene_id "TSS_1017_5.231"; transcript_id "TSS_1017_5.231";
I	text	PROMOTER	2499240	2499465	.	+	.	gene_id "TSS_1018_4.817"; transcript_id "TSS_1018_4.817";
I	text	PROMOTER	2499324	2499549	.	+	.	gene_id "TSS_515_2.936"; transcript_id "TSS_515_2.936";
I	text	PROMOTER	2499389	2499614	.	+	.	gene_id "TSS_1019_5.122"; transcript_id "TSS_1019_5.122";
I	text	PROMOTER	2499490	2499715	.	+	.	gene_id "TSS_1020_6.405"; transcript_id "TSS_1020_6.405";
I	text	PROMOTER	2499600	2499825	.	+	.	gene_id "TSS_1021_5.863"; transcript_id "TSS_1021_5.863";
I	text	PROMOTER	2499818	2500043	.	+	.	gene_id "TSS_1022_11.060"; transcript_id "TSS_1022_11.060";
I	text	PROMOTER	2499888	2500113	.	+	.	gene_id "TSS_1023_5.890"; transcript_id "TSS_1023_5.890";
I	text	PROMOTER	2499984	2500209	.	+	.	gene_id "TSS_1024_6.802"; transcript_id "TSS_1024_6.802";
I	text	PROMOTER	2500315	2500540	.	+	.	gene_id "TSS_516_3.092"; transcript_id "TSS_516_3.092";
I	text	PROMOTER	2509827	2510052	.	-	.	gene_id "TSS_413_6.393"; transcript_id "TSS_413_6.393";
I	text	PROMOTER	2510274	2510499	.	-	.	gene_id "TSS_247_3.164"; transcript_id "TSS_247_3.164";
I	text	PROMOTER	2510290	2510515	.	+	.	gene_id "TSS_517_2.642"; transcript_id "TSS_517_2.642";
I	text	PROMOTER	2510379	2510604	.	+	.	gene_id "TSS_1025_4.669"; transcript_id "TSS_1025_4.669";
I	text	PROMOTER	2514553	2514778	.	-	.	gene_id "TSS_414_4.306"; transcript_id "TSS_414_4.306";
I	text	PROMOTER	2514699	2514924	.	-	.	gene_id "TSS_248_2.499"; transcript_id "TSS_248_2.499";
I	text	PROMOTER	2514812	2515037	.	-	.	gene_id "TSS_415_7.354"; transcript_id "TSS_415_7.354";
I	text	PROMOTER	2514936	2515161	.	-	.	gene_id "TSS_224_1.335"; transcript_id "TSS_224_1.335";
I	text	PROMOTER	2515245	2515470	.	+	.	gene_id "TSS_518_3.124"; transcript_id "TSS_518_3.124";
I	text	PROMOTER	2515558	2515783	.	+	.	gene_id "TSS_1026_10.451"; transcript_id "TSS_1026_10.451";
I	text	PROMOTER	2517054	2517279	.	-	.	gene_id "TSS_416_6.308"; transcript_id "TSS_416_6.308";
I	text	PROMOTER	2517136	2517361	.	-	.	gene_id "TSS_417_4.883"; transcript_id "TSS_417_4.883";
I	text	PROMOTER	2517282	2517507	.	-	.	gene_id "TSS_418_4.929"; transcript_id "TSS_418_4.929";
I	text	PROMOTER	2517354	2517579	.	-	.	gene_id "TSS_225_1.905"; transcript_id "TSS_225_1.905";
I	text	PROMOTER	2517432	2517657	.	+	.	gene_id "TSS_1027_4.817"; transcript_id "TSS_1027_4.817";
I	text	PROMOTER	2517450	2517675	.	-	.	gene_id "TSS_226_1.559"; transcript_id "TSS_226_1.559";
I	text	PROMOTER	2520312	2520537	.	-	.	gene_id "TSS_249_3.400"; transcript_id "TSS_249_3.400";
I	text	PROMOTER	2522265	2522490	.	-	.	gene_id "TSS_227_1.855"; transcript_id "TSS_227_1.855";
I	text	PROMOTER	2522333	2522558	.	-	.	gene_id "TSS_250_3.765"; transcript_id "TSS_250_3.765";
I	text	PROMOTER	2522915	2523140	.	+	.	gene_id "TSS_519_3.578"; transcript_id "TSS_519_3.578";
I	text	PROMOTER	2522988	2523213	.	+	.	gene_id "TSS_1028_5.342"; transcript_id "TSS_1028_5.342";
I	text	PROMOTER	2525583	2525808	.	+	.	gene_id "TSS_1029_6.060"; transcript_id "TSS_1029_6.060";
I	text	PROMOTER	2534175	2534400	.	+	.	gene_id "TSS_520_2.394"; transcript_id "TSS_520_2.394";
I	text	PROMOTER	2534217	2534442	.	-	.	gene_id "TSS_419_6.012"; transcript_id "TSS_419_6.012";
I	text	PROMOTER	2540437	2540662	.	+	.	gene_id "TSS_521_2.135"; transcript_id "TSS_521_2.135";
I	text	PROMOTER	2540471	2540696	.	-	.	gene_id "TSS_228_0.167"; transcript_id "TSS_228_0.167";
I	text	PROMOTER	2542438	2542663	.	-	.	gene_id "TSS_420_10.108"; transcript_id "TSS_420_10.108";
I	text	PROMOTER	2543918	2544143	.	+	.	gene_id "TSS_500_0.790"; transcript_id "TSS_500_0.790";
I	text	PROMOTER	2543948	2544173	.	-	.	gene_id "TSS_229_1.443"; transcript_id "TSS_229_1.443";
I	text	PROMOTER	2546536	2546761	.	-	.	gene_id "TSS_251_2.340"; transcript_id "TSS_251_2.340";
I	text	PROMOTER	2548234	2548459	.	+	.	gene_id "TSS_501_0.858"; transcript_id "TSS_501_0.858";
I	text	PROMOTER	2548284	2548509	.	-	.	gene_id "TSS_421_6.307"; transcript_id "TSS_421_6.307";
I	text	PROMOTER	2549570	2549795	.	+	.	gene_id "TSS_502_1.673"; transcript_id "TSS_502_1.673";
I	text	PROMOTER	2549952	2550177	.	+	.	gene_id "TSS_1030_4.564"; transcript_id "TSS_1030_4.564";
I	text	PROMOTER	2551148	2551373	.	+	.	gene_id "TSS_503_0.886"; transcript_id "TSS_503_0.886";
I	text	PROMOTER	2554036	2554261	.	+	.	gene_id "TSS_1031_8.160"; transcript_id "TSS_1031_8.160";
I	text	PROMOTER	2555149	2555374	.	+	.	gene_id "TSS_522_2.391"; transcript_id "TSS_522_2.391";
I	text	PROMOTER	2555188	2555413	.	-	.	gene_id "TSS_230_1.507"; transcript_id "TSS_230_1.507";
I	text	PROMOTER	2561545	2561770	.	-	.	gene_id "TSS_422_8.892"; transcript_id "TSS_422_8.892";
I	text	PROMOTER	2561846	2562071	.	+	.	gene_id "TSS_504_1.422"; transcript_id "TSS_504_1.422";
I	text	PROMOTER	2564639	2564864	.	+	.	gene_id "TSS_505_1.229"; transcript_id "TSS_505_1.229";
I	text	PROMOTER	2568413	2568638	.	+	.	gene_id "TSS_506_1.025"; transcript_id "TSS_506_1.025";
I	text	PROMOTER	2569901	2570126	.	+	.	gene_id "TSS_507_1.442"; transcript_id "TSS_507_1.442";
I	text	PROMOTER	2570349	2570574	.	+	.	gene_id "TSS_1032_5.154"; transcript_id "TSS_1032_5.154";
I	text	PROMOTER	2571509	2571734	.	+	.	gene_id "TSS_508_1.933"; transcript_id "TSS_508_1.933";
I	text	PROMOTER	2575937	2576162	.	+	.	gene_id "TSS_523_2.090"; transcript_id "TSS_523_2.090";
I	text	PROMOTER	2584212	2584437	.	-	.	gene_id "TSS_252_3.271"; transcript_id "TSS_252_3.271";
I	text	PROMOTER	2585415	2585640	.	+	.	gene_id "TSS_1033_7.505"; transcript_id "TSS_1033_7.505";
I	text	PROMOTER	2592821	2593046	.	+	.	gene_id "TSS_1034_6.740"; transcript_id "TSS_1034_6.740";
I	text	PROMOTER	2592898	2593123	.	-	.	gene_id "TSS_253_2.068"; transcript_id "TSS_253_2.068";
I	text	PROMOTER	2593039	2593264	.	-	.	gene_id "TSS_423_4.072"; transcript_id "TSS_423_4.072";
I	text	PROMOTER	2600080	2600305	.	-	.	gene_id "TSS_424_10.354"; transcript_id "TSS_424_10.354";
I	text	PROMOTER	2600709	2600934	.	-	.	gene_id "TSS_231_0.521"; transcript_id "TSS_231_0.521";
I	text	PROMOTER	2601200	2601425	.	-	.	gene_id "TSS_425_7.590"; transcript_id "TSS_425_7.590";
I	text	PROMOTER	2602185	2602410	.	-	.	gene_id "TSS_426_7.609"; transcript_id "TSS_426_7.609";
I	text	PROMOTER	2602413	2602638	.	-	.	gene_id "TSS_232_1.921"; transcript_id "TSS_232_1.921";
I	text	PROMOTER	2602447	2602672	.	+	.	gene_id "TSS_1035_5.028"; transcript_id "TSS_1035_5.028";
I	text	PROMOTER	2602493	2602718	.	-	.	gene_id "TSS_254_2.219"; transcript_id "TSS_254_2.219";
I	text	PROMOTER	2602773	2602998	.	+	.	gene_id "TSS_524_2.918"; transcript_id "TSS_524_2.918";
I	text	PROMOTER	2605384	2605609	.	+	.	gene_id "TSS_509_0.946"; transcript_id "TSS_509_0.946";
I	text	PROMOTER	2617883	2618108	.	-	.	gene_id "TSS_255_3.559"; transcript_id "TSS_255_3.559";
I	text	PROMOTER	2620191	2620416	.	-	.	gene_id "TSS_427_6.782"; transcript_id "TSS_427_6.782";
I	text	PROMOTER	2622656	2622881	.	+	.	gene_id "TSS_510_1.696"; transcript_id "TSS_510_1.696";
I	text	PROMOTER	2622731	2622956	.	-	.	gene_id "TSS_233_0.941"; transcript_id "TSS_233_0.941";
I	text	PROMOTER	2624811	2625036	.	-	.	gene_id "TSS_234_0.010"; transcript_id "TSS_234_0.010";
I	text	PROMOTER	2625000	2625225	.	-	.	gene_id "TSS_428_4.966"; transcript_id "TSS_428_4.966";
I	text	PROMOTER	2625069	2625294	.	-	.	gene_id "TSS_235_0.042"; transcript_id "TSS_235_0.042";
I	text	PROMOTER	2625253	2625478	.	-	.	gene_id "TSS_236_1.072"; transcript_id "TSS_236_1.072";
I	text	PROMOTER	2625257	2625482	.	+	.	gene_id "TSS_511_0.513"; transcript_id "TSS_511_0.513";
I	text	PROMOTER	2625319	2625544	.	+	.	gene_id "TSS_512_0.196"; transcript_id "TSS_512_0.196";
I	text	PROMOTER	2625381	2625606	.	+	.	gene_id "TSS_525_3.753"; transcript_id "TSS_525_3.753";
I	text	PROMOTER	2625469	2625694	.	+	.	gene_id "TSS_526_3.233"; transcript_id "TSS_526_3.233";
I	text	PROMOTER	2625752	2625977	.	+	.	gene_id "TSS_1036_4.663"; transcript_id "TSS_1036_4.663";
I	text	PROMOTER	2625822	2626047	.	+	.	gene_id "TSS_527_2.307"; transcript_id "TSS_527_2.307";
I	text	PROMOTER	2626061	2626286	.	+	.	gene_id "TSS_1037_4.491"; transcript_id "TSS_1037_4.491";
I	text	PROMOTER	2626187	2626412	.	+	.	gene_id "TSS_1038_4.703"; transcript_id "TSS_1038_4.703";
I	text	PROMOTER	2626525	2626750	.	+	.	gene_id "TSS_513_0.285"; transcript_id "TSS_513_0.285";
I	text	PROMOTER	2626828	2627053	.	+	.	gene_id "TSS_1039_8.342"; transcript_id "TSS_1039_8.342";
I	text	PROMOTER	2626917	2627142	.	+	.	gene_id "TSS_1040_5.978"; transcript_id "TSS_1040_5.978";
I	text	PROMOTER	2627108	2627333	.	+	.	gene_id "TSS_528_2.335"; transcript_id "TSS_528_2.335";
I	text	PROMOTER	2627307	2627532	.	+	.	gene_id "TSS_1041_7.407"; transcript_id "TSS_1041_7.407";
I	text	PROMOTER	2627420	2627645	.	+	.	gene_id "TSS_529_3.261"; transcript_id "TSS_529_3.261";
I	text	PROMOTER	2627511	2627736	.	+	.	gene_id "TSS_530_3.362"; transcript_id "TSS_530_3.362";
I	text	PROMOTER	2627616	2627841	.	+	.	gene_id "TSS_531_3.853"; transcript_id "TSS_531_3.853";
I	text	PROMOTER	2627908	2628133	.	+	.	gene_id "TSS_514_0.242"; transcript_id "TSS_514_0.242";
I	text	PROMOTER	2628057	2628282	.	+	.	gene_id "TSS_1042_5.537"; transcript_id "TSS_1042_5.537";
I	text	PROMOTER	2628221	2628446	.	+	.	gene_id "TSS_1043_4.103"; transcript_id "TSS_1043_4.103";
I	text	PROMOTER	2628338	2628563	.	+	.	gene_id "TSS_1044_4.930"; transcript_id "TSS_1044_4.930";
I	text	PROMOTER	2628533	2628758	.	+	.	gene_id "TSS_1045_4.298"; transcript_id "TSS_1045_4.298";
I	text	PROMOTER	2628664	2628889	.	+	.	gene_id "TSS_1046_4.600"; transcript_id "TSS_1046_4.600";
I	text	PROMOTER	2628725	2628950	.	+	.	gene_id "TSS_1047_7.048"; transcript_id "TSS_1047_7.048";
I	text	PROMOTER	2629498	2629723	.	+	.	gene_id "TSS_515_0.203"; transcript_id "TSS_515_0.203";
I	text	PROMOTER	2629568	2629793	.	+	.	gene_id "TSS_1048_4.576"; transcript_id "TSS_1048_4.576";
I	text	PROMOTER	2629856	2630081	.	+	.	gene_id "TSS_1049_5.599"; transcript_id "TSS_1049_5.599";
I	text	PROMOTER	2630049	2630274	.	+	.	gene_id "TSS_532_2.735"; transcript_id "TSS_532_2.735";
I	text	PROMOTER	2630127	2630352	.	+	.	gene_id "TSS_516_1.903"; transcript_id "TSS_516_1.903";
I	text	PROMOTER	2631386	2631611	.	-	.	gene_id "TSS_429_5.852"; transcript_id "TSS_429_5.852";
I	text	PROMOTER	2631788	2632013	.	-	.	gene_id "TSS_237_0.951"; transcript_id "TSS_237_0.951";
I	text	PROMOTER	2632029	2632254	.	-	.	gene_id "TSS_430_11.306"; transcript_id "TSS_430_11.306";
I	text	PROMOTER	2632291	2632516	.	+	.	gene_id "TSS_1050_5.326"; transcript_id "TSS_1050_5.326";
I	text	PROMOTER	2636602	2636827	.	-	.	gene_id "TSS_431_10.104"; transcript_id "TSS_431_10.104";
I	text	PROMOTER	2636784	2637009	.	-	.	gene_id "TSS_256_3.969"; transcript_id "TSS_256_3.969";
I	text	PROMOTER	2636983	2637208	.	-	.	gene_id "TSS_432_9.379"; transcript_id "TSS_432_9.379";
I	text	PROMOTER	2637125	2637350	.	-	.	gene_id "TSS_433_10.666"; transcript_id "TSS_433_10.666";
I	text	PROMOTER	2637774	2637999	.	-	.	gene_id "TSS_434_6.283"; transcript_id "TSS_434_6.283";
I	text	PROMOTER	2638408	2638633	.	-	.	gene_id "TSS_435_9.237"; transcript_id "TSS_435_9.237";
I	text	PROMOTER	2638564	2638789	.	-	.	gene_id "TSS_436_5.293"; transcript_id "TSS_436_5.293";
I	text	PROMOTER	2638650	2638875	.	-	.	gene_id "TSS_238_1.670"; transcript_id "TSS_238_1.670";
I	text	PROMOTER	2640403	2640628	.	-	.	gene_id "TSS_257_3.346"; transcript_id "TSS_257_3.346";
I	text	PROMOTER	2640691	2640916	.	-	.	gene_id "TSS_437_12.752"; transcript_id "TSS_437_12.752";
I	text	PROMOTER	2641213	2641438	.	-	.	gene_id "TSS_438_8.115"; transcript_id "TSS_438_8.115";
I	text	PROMOTER	2642830	2643055	.	-	.	gene_id "TSS_239_0.306"; transcript_id "TSS_239_0.306";
I	text	PROMOTER	2643089	2643314	.	-	.	gene_id "TSS_240_0.839"; transcript_id "TSS_240_0.839";
I	text	PROMOTER	2645977	2646202	.	-	.	gene_id "TSS_439_5.896"; transcript_id "TSS_439_5.896";
I	text	PROMOTER	2646182	2646407	.	+	.	gene_id "TSS_533_2.260"; transcript_id "TSS_533_2.260";
I	text	PROMOTER	2648059	2648284	.	+	.	gene_id "TSS_1051_9.201"; transcript_id "TSS_1051_9.201";
I	text	PROMOTER	2650648	2650873	.	-	.	gene_id "TSS_440_4.278"; transcript_id "TSS_440_4.278";
I	text	PROMOTER	2650822	2651047	.	+	.	gene_id "TSS_1052_7.133"; transcript_id "TSS_1052_7.133";
I	text	PROMOTER	265252	265477	.	-	.	gene_id "TSS_5_7.324"; transcript_id "TSS_5_7.324";
I	text	PROMOTER	265524	265749	.	-	.	gene_id "TSS_4_2.717"; transcript_id "TSS_4_2.717";
I	text	PROMOTER	2657130	2657355	.	+	.	gene_id "TSS_1053_4.202"; transcript_id "TSS_1053_4.202";
I	text	PROMOTER	2661667	2661892	.	-	.	gene_id "TSS_441_5.128"; transcript_id "TSS_441_5.128";
I	text	PROMOTER	2661954	2662179	.	-	.	gene_id "TSS_442_6.366"; transcript_id "TSS_442_6.366";
I	text	PROMOTER	2662084	2662309	.	-	.	gene_id "TSS_443_8.472"; transcript_id "TSS_443_8.472";
I	text	PROMOTER	2662265	2662490	.	-	.	gene_id "TSS_444_4.670"; transcript_id "TSS_444_4.670";
I	text	PROMOTER	2662642	2662867	.	-	.	gene_id "TSS_445_5.339"; transcript_id "TSS_445_5.339";
I	text	PROMOTER	2663022	2663247	.	-	.	gene_id "TSS_241_1.219"; transcript_id "TSS_241_1.219";
I	text	PROMOTER	2663101	2663326	.	-	.	gene_id "TSS_258_2.725"; transcript_id "TSS_258_2.725";
I	text	PROMOTER	2663177	2663402	.	-	.	gene_id "TSS_259_2.562"; transcript_id "TSS_259_2.562";
I	text	PROMOTER	2664327	2664552	.	-	.	gene_id "TSS_446_6.964"; transcript_id "TSS_446_6.964";
I	text	PROMOTER	2664957	2665182	.	-	.	gene_id "TSS_447_7.843"; transcript_id "TSS_447_7.843";
I	text	PROMOTER	2665174	2665399	.	-	.	gene_id "TSS_448_8.387"; transcript_id "TSS_448_8.387";
I	text	PROMOTER	2665265	2665490	.	-	.	gene_id "TSS_260_2.073"; transcript_id "TSS_260_2.073";
I	text	PROMOTER	2665340	2665565	.	-	.	gene_id "TSS_449_8.420"; transcript_id "TSS_449_8.420";
I	text	PROMOTER	2665548	2665773	.	-	.	gene_id "TSS_450_7.509"; transcript_id "TSS_450_7.509";
I	text	PROMOTER	2666115	2666340	.	-	.	gene_id "TSS_242_1.896"; transcript_id "TSS_242_1.896";
I	text	PROMOTER	2666227	2666452	.	+	.	gene_id "TSS_1054_8.185"; transcript_id "TSS_1054_8.185";
I	text	PROMOTER	2666236	2666461	.	-	.	gene_id "TSS_451_10.259"; transcript_id "TSS_451_10.259";
I	text	PROMOTER	2666386	2666611	.	-	.	gene_id "TSS_452_7.829"; transcript_id "TSS_452_7.829";
I	text	PROMOTER	2666554	2666779	.	-	.	gene_id "TSS_453_6.001"; transcript_id "TSS_453_6.001";
I	text	PROMOTER	2666646	2666871	.	-	.	gene_id "TSS_454_6.221"; transcript_id "TSS_454_6.221";
I	text	PROMOTER	2666766	2666991	.	-	.	gene_id "TSS_243_0.991"; transcript_id "TSS_243_0.991";
I	text	PROMOTER	2666834	2667059	.	+	.	gene_id "TSS_517_1.640"; transcript_id "TSS_517_1.640";
I	text	PROMOTER	2666969	2667194	.	+	.	gene_id "TSS_518_0.811"; transcript_id "TSS_518_0.811";
I	text	PROMOTER	2668207	2668432	.	+	.	gene_id "TSS_1055_5.241"; transcript_id "TSS_1055_5.241";
I	text	PROMOTER	2673153	2673378	.	-	.	gene_id "TSS_455_4.250"; transcript_id "TSS_455_4.250";
I	text	PROMOTER	2673301	2673526	.	-	.	gene_id "TSS_456_6.338"; transcript_id "TSS_456_6.338";
I	text	PROMOTER	2674235	2674460	.	+	.	gene_id "TSS_1056_5.499"; transcript_id "TSS_1056_5.499";
I	text	PROMOTER	2680965	2681190	.	-	.	gene_id "TSS_261_2.016"; transcript_id "TSS_261_2.016";
I	text	PROMOTER	2681565	2681790	.	+	.	gene_id "TSS_534_2.548"; transcript_id "TSS_534_2.548";
I	text	PROMOTER	2685664	2685889	.	+	.	gene_id "TSS_535_3.610"; transcript_id "TSS_535_3.610";
I	text	PROMOTER	2691342	2691567	.	-	.	gene_id "TSS_244_1.130"; transcript_id "TSS_244_1.130";
I	text	PROMOTER	2691583	2691808	.	-	.	gene_id "TSS_262_3.333"; transcript_id "TSS_262_3.333";
I	text	PROMOTER	269224	269449	.	-	.	gene_id "TSS_6_5.263"; transcript_id "TSS_6_5.263";
I	text	PROMOTER	2694032	2694257	.	-	.	gene_id "TSS_457_5.806"; transcript_id "TSS_457_5.806";
I	text	PROMOTER	2694201	2694426	.	-	.	gene_id "TSS_263_3.494"; transcript_id "TSS_263_3.494";
I	text	PROMOTER	2694253	2694478	.	+	.	gene_id "TSS_519_1.549"; transcript_id "TSS_519_1.549";
I	text	PROMOTER	2694268	2694493	.	-	.	gene_id "TSS_245_0.760"; transcript_id "TSS_245_0.760";
I	text	PROMOTER	2698056	2698281	.	+	.	gene_id "TSS_536_2.094"; transcript_id "TSS_536_2.094";
I	text	PROMOTER	2698478	2698703	.	+	.	gene_id "TSS_520_0.082"; transcript_id "TSS_520_0.082";
I	text	PROMOTER	2698755	2698980	.	+	.	gene_id "TSS_1057_5.146"; transcript_id "TSS_1057_5.146";
I	text	PROMOTER	2698823	2699048	.	+	.	gene_id "TSS_537_3.154"; transcript_id "TSS_537_3.154";
I	text	PROMOTER	2698968	2699193	.	+	.	gene_id "TSS_521_1.973"; transcript_id "TSS_521_1.973";
I	text	PROMOTER	2702399	2702624	.	-	.	gene_id "TSS_264_3.911"; transcript_id "TSS_264_3.911";
I	text	PROMOTER	2703437	2703662	.	+	.	gene_id "TSS_522_0.632"; transcript_id "TSS_522_0.632";
I	text	PROMOTER	270528	270753	.	-	.	gene_id "TSS_5_2.111"; transcript_id "TSS_5_2.111";
I	text	PROMOTER	2705903	2706128	.	-	.	gene_id "TSS_246_1.155"; transcript_id "TSS_246_1.155";
I	text	PROMOTER	2706090	2706315	.	+	.	gene_id "TSS_1058_9.853"; transcript_id "TSS_1058_9.853";
I	text	PROMOTER	2713769	2713994	.	-	.	gene_id "TSS_247_1.781"; transcript_id "TSS_247_1.781";
I	text	PROMOTER	2714092	2714317	.	+	.	gene_id "TSS_523_1.655"; transcript_id "TSS_523_1.655";
I	text	PROMOTER	2721891	2722116	.	+	.	gene_id "TSS_538_2.189"; transcript_id "TSS_538_2.189";
I	text	PROMOTER	2734536	2734761	.	-	.	gene_id "TSS_458_6.472"; transcript_id "TSS_458_6.472";
I	text	PROMOTER	2734624	2734849	.	-	.	gene_id "TSS_459_7.029"; transcript_id "TSS_459_7.029";
I	text	PROMOTER	2736161	2736386	.	-	.	gene_id "TSS_460_9.950"; transcript_id "TSS_460_9.950";
I	text	PROMOTER	2736418	2736643	.	-	.	gene_id "TSS_248_0.417"; transcript_id "TSS_248_0.417";
I	text	PROMOTER	2750987	2751212	.	-	.	gene_id "TSS_265_3.203"; transcript_id "TSS_265_3.203";
I	text	PROMOTER	2755519	2755744	.	-	.	gene_id "TSS_461_7.986"; transcript_id "TSS_461_7.986";
I	text	PROMOTER	2756383	2756608	.	-	.	gene_id "TSS_249_0.851"; transcript_id "TSS_249_0.851";
I	text	PROMOTER	2756396	2756621	.	+	.	gene_id "TSS_1059_6.944"; transcript_id "TSS_1059_6.944";
I	text	PROMOTER	2758607	2758832	.	+	.	gene_id "TSS_1060_4.851"; transcript_id "TSS_1060_4.851";
I	text	PROMOTER	2760556	2760781	.	+	.	gene_id "TSS_524_1.740"; transcript_id "TSS_524_1.740";
I	text	PROMOTER	2760635	2760860	.	+	.	gene_id "TSS_525_1.818"; transcript_id "TSS_525_1.818";
I	text	PROMOTER	2764331	2764556	.	-	.	gene_id "TSS_250_1.054"; transcript_id "TSS_250_1.054";
I	text	PROMOTER	2764534	2764759	.	-	.	gene_id "TSS_251_1.352"; transcript_id "TSS_251_1.352";
I	text	PROMOTER	2767715	2767940	.	-	.	gene_id "TSS_266_2.750"; transcript_id "TSS_266_2.750";
I	text	PROMOTER	2767819	2768044	.	-	.	gene_id "TSS_267_2.769"; transcript_id "TSS_267_2.769";
I	text	PROMOTER	2767890	2768115	.	-	.	gene_id "TSS_462_5.199"; transcript_id "TSS_462_5.199";
I	text	PROMOTER	2767995	2768220	.	-	.	gene_id "TSS_268_3.330"; transcript_id "TSS_268_3.330";
I	text	PROMOTER	2768157	2768382	.	-	.	gene_id "TSS_269_3.241"; transcript_id "TSS_269_3.241";
I	text	PROMOTER	2768642	2768867	.	-	.	gene_id "TSS_270_3.200"; transcript_id "TSS_270_3.200";
I	text	PROMOTER	2768772	2768997	.	-	.	gene_id "TSS_463_7.663"; transcript_id "TSS_463_7.663";
I	text	PROMOTER	2768843	2769068	.	-	.	gene_id "TSS_252_0.180"; transcript_id "TSS_252_0.180";
I	text	PROMOTER	2768855	2769080	.	+	.	gene_id "TSS_526_0.528"; transcript_id "TSS_526_0.528";
I	text	PROMOTER	2769043	2769268	.	+	.	gene_id "TSS_527_0.325"; transcript_id "TSS_527_0.325";
I	text	PROMOTER	2769107	2769332	.	+	.	gene_id "TSS_539_2.949"; transcript_id "TSS_539_2.949";
I	text	PROMOTER	2773893	2774118	.	+	.	gene_id "TSS_540_3.238"; transcript_id "TSS_540_3.238";
I	text	PROMOTER	2775604	2775829	.	+	.	gene_id "TSS_1061_9.127"; transcript_id "TSS_1061_9.127";
I	text	PROMOTER	2779635	2779860	.	-	.	gene_id "TSS_464_9.383"; transcript_id "TSS_464_9.383";
I	text	PROMOTER	2780669	2780894	.	-	.	gene_id "TSS_253_0.703"; transcript_id "TSS_253_0.703";
I	text	PROMOTER	2780672	2780897	.	+	.	gene_id "TSS_541_2.128"; transcript_id "TSS_541_2.128";
I	text	PROMOTER	2788477	2788702	.	-	.	gene_id "TSS_465_10.467"; transcript_id "TSS_465_10.467";
I	text	PROMOTER	2789104	2789329	.	-	.	gene_id "TSS_466_9.065"; transcript_id "TSS_466_9.065";
I	text	PROMOTER	2793248	2793473	.	-	.	gene_id "TSS_271_2.417"; transcript_id "TSS_271_2.417";
I	text	PROMOTER	2796455	2796680	.	+	.	gene_id "TSS_528_0.767"; transcript_id "TSS_528_0.767";
I	text	PROMOTER	2796978	2797203	.	+	.	gene_id "TSS_1062_8.731"; transcript_id "TSS_1062_8.731";
I	text	PROMOTER	2800705	2800930	.	+	.	gene_id "TSS_529_1.156"; transcript_id "TSS_529_1.156";
I	text	PROMOTER	2800798	2801023	.	+	.	gene_id "TSS_1063_6.179"; transcript_id "TSS_1063_6.179";
I	text	PROMOTER	2801497	2801722	.	+	.	gene_id "TSS_1064_6.584"; transcript_id "TSS_1064_6.584";
I	text	PROMOTER	2801797	2802022	.	+	.	gene_id "TSS_1065_9.347"; transcript_id "TSS_1065_9.347";
I	text	PROMOTER	2802034	2802259	.	+	.	gene_id "TSS_1066_6.333"; transcript_id "TSS_1066_6.333";
I	text	PROMOTER	2802160	2802385	.	+	.	gene_id "TSS_1067_7.781"; transcript_id "TSS_1067_7.781";
I	text	PROMOTER	2802294	2802519	.	+	.	gene_id "TSS_1068_6.548"; transcript_id "TSS_1068_6.548";
I	text	PROMOTER	2802366	2802591	.	+	.	gene_id "TSS_1069_9.061"; transcript_id "TSS_1069_9.061";
I	text	PROMOTER	2802515	2802740	.	+	.	gene_id "TSS_1070_7.069"; transcript_id "TSS_1070_7.069";
I	text	PROMOTER	2802590	2802815	.	+	.	gene_id "TSS_1071_7.116"; transcript_id "TSS_1071_7.116";
I	text	PROMOTER	2802672	2802897	.	+	.	gene_id "TSS_1072_5.130"; transcript_id "TSS_1072_5.130";
I	text	PROMOTER	2802756	2802981	.	+	.	gene_id "TSS_542_3.699"; transcript_id "TSS_542_3.699";
I	text	PROMOTER	2803128	2803353	.	+	.	gene_id "TSS_1073_4.636"; transcript_id "TSS_1073_4.636";
I	text	PROMOTER	2803226	2803451	.	+	.	gene_id "TSS_1074_7.138"; transcript_id "TSS_1074_7.138";
I	text	PROMOTER	2803353	2803578	.	+	.	gene_id "TSS_1075_7.282"; transcript_id "TSS_1075_7.282";
I	text	PROMOTER	2803527	2803752	.	+	.	gene_id "TSS_1076_8.410"; transcript_id "TSS_1076_8.410";
I	text	PROMOTER	2803858	2804083	.	+	.	gene_id "TSS_530_1.578"; transcript_id "TSS_530_1.578";
I	text	PROMOTER	2803927	2804152	.	+	.	gene_id "TSS_543_2.192"; transcript_id "TSS_543_2.192";
I	text	PROMOTER	2804039	2804264	.	+	.	gene_id "TSS_1077_6.286"; transcript_id "TSS_1077_6.286";
I	text	PROMOTER	2804463	2804688	.	+	.	gene_id "TSS_1078_6.468"; transcript_id "TSS_1078_6.468";
I	text	PROMOTER	2804880	2805105	.	+	.	gene_id "TSS_1079_11.051"; transcript_id "TSS_1079_11.051";
I	text	PROMOTER	2805193	2805418	.	+	.	gene_id "TSS_1080_7.847"; transcript_id "TSS_1080_7.847";
I	text	PROMOTER	2805361	2805586	.	+	.	gene_id "TSS_1081_6.781"; transcript_id "TSS_1081_6.781";
I	text	PROMOTER	2805877	2806102	.	+	.	gene_id "TSS_1082_4.050"; transcript_id "TSS_1082_4.050";
I	text	PROMOTER	2812844	2813069	.	-	.	gene_id "TSS_467_7.399"; transcript_id "TSS_467_7.399";
I	text	PROMOTER	2812976	2813201	.	-	.	gene_id "TSS_468_8.317"; transcript_id "TSS_468_8.317";
I	text	PROMOTER	2813067	2813292	.	-	.	gene_id "TSS_469_4.078"; transcript_id "TSS_469_4.078";
I	text	PROMOTER	2813133	2813358	.	-	.	gene_id "TSS_272_2.331"; transcript_id "TSS_272_2.331";
I	text	PROMOTER	2813211	2813436	.	-	.	gene_id "TSS_470_4.354"; transcript_id "TSS_470_4.354";
I	text	PROMOTER	2813303	2813528	.	-	.	gene_id "TSS_471_4.704"; transcript_id "TSS_471_4.704";
I	text	PROMOTER	2813442	2813667	.	-	.	gene_id "TSS_254_0.109"; transcript_id "TSS_254_0.109";
I	text	PROMOTER	2814100	2814325	.	+	.	gene_id "TSS_531_1.275"; transcript_id "TSS_531_1.275";
I	text	PROMOTER	2814505	2814730	.	+	.	gene_id "TSS_544_3.272"; transcript_id "TSS_544_3.272";
I	text	PROMOTER	2818336	2818561	.	+	.	gene_id "TSS_545_2.054"; transcript_id "TSS_545_2.054";
I	text	PROMOTER	2818520	2818745	.	+	.	gene_id "TSS_1083_4.309"; transcript_id "TSS_1083_4.309";
I	text	PROMOTER	2819400	2819625	.	+	.	gene_id "TSS_1084_5.858"; transcript_id "TSS_1084_5.858";
I	text	PROMOTER	2824717	2824942	.	+	.	gene_id "TSS_546_2.564"; transcript_id "TSS_546_2.564";
I	text	PROMOTER	2824759	2824984	.	-	.	gene_id "TSS_273_2.120"; transcript_id "TSS_273_2.120";
I	text	PROMOTER	2828666	2828891	.	-	.	gene_id "TSS_472_4.784"; transcript_id "TSS_472_4.784";
I	text	PROMOTER	2829850	2830075	.	-	.	gene_id "TSS_473_6.633"; transcript_id "TSS_473_6.633";
I	text	PROMOTER	2829914	2830139	.	-	.	gene_id "TSS_474_5.050"; transcript_id "TSS_474_5.050";
I	text	PROMOTER	2829994	2830219	.	-	.	gene_id "TSS_274_2.342"; transcript_id "TSS_274_2.342";
I	text	PROMOTER	2830120	2830345	.	-	.	gene_id "TSS_475_4.662"; transcript_id "TSS_475_4.662";
I	text	PROMOTER	2830191	2830416	.	-	.	gene_id "TSS_476_6.226"; transcript_id "TSS_476_6.226";
I	text	PROMOTER	2830325	2830550	.	-	.	gene_id "TSS_477_7.994"; transcript_id "TSS_477_7.994";
I	text	PROMOTER	2830424	2830649	.	-	.	gene_id "TSS_275_2.700"; transcript_id "TSS_275_2.700";
I	text	PROMOTER	2830545	2830770	.	-	.	gene_id "TSS_276_3.972"; transcript_id "TSS_276_3.972";
I	text	PROMOTER	2830636	2830861	.	-	.	gene_id "TSS_478_6.300"; transcript_id "TSS_478_6.300";
I	text	PROMOTER	2830711	2830936	.	-	.	gene_id "TSS_479_5.356"; transcript_id "TSS_479_5.356";
I	text	PROMOTER	2830807	2831032	.	-	.	gene_id "TSS_277_2.959"; transcript_id "TSS_277_2.959";
I	text	PROMOTER	2830878	2831103	.	-	.	gene_id "TSS_480_5.627"; transcript_id "TSS_480_5.627";
I	text	PROMOTER	2831027	2831252	.	-	.	gene_id "TSS_481_5.621"; transcript_id "TSS_481_5.621";
I	text	PROMOTER	2831186	2831411	.	-	.	gene_id "TSS_278_3.610"; transcript_id "TSS_278_3.610";
I	text	PROMOTER	2831319	2831544	.	-	.	gene_id "TSS_279_3.133"; transcript_id "TSS_279_3.133";
I	text	PROMOTER	2831662	2831887	.	-	.	gene_id "TSS_482_4.996"; transcript_id "TSS_482_4.996";
I	text	PROMOTER	2831788	2832013	.	-	.	gene_id "TSS_255_0.439"; transcript_id "TSS_255_0.439";
I	text	PROMOTER	2834686	2834911	.	+	.	gene_id "TSS_532_1.161"; transcript_id "TSS_532_1.161";
I	text	PROMOTER	2836302	2836527	.	+	.	gene_id "TSS_533_1.027"; transcript_id "TSS_533_1.027";
I	text	PROMOTER	2837200	2837425	.	+	.	gene_id "TSS_1085_9.519"; transcript_id "TSS_1085_9.519";
I	text	PROMOTER	2841091	2841316	.	-	.	gene_id "TSS_483_4.803"; transcript_id "TSS_483_4.803";
I	text	PROMOTER	2841160	2841385	.	-	.	gene_id "TSS_280_3.946"; transcript_id "TSS_280_3.946";
I	text	PROMOTER	2841283	2841508	.	-	.	gene_id "TSS_484_5.510"; transcript_id "TSS_484_5.510";
I	text	PROMOTER	2841593	2841818	.	-	.	gene_id "TSS_485_6.028"; transcript_id "TSS_485_6.028";
I	text	PROMOTER	2841721	2841946	.	-	.	gene_id "TSS_486_7.146"; transcript_id "TSS_486_7.146";
I	text	PROMOTER	2841855	2842080	.	-	.	gene_id "TSS_281_3.347"; transcript_id "TSS_281_3.347";
I	text	PROMOTER	2841973	2842198	.	-	.	gene_id "TSS_487_6.903"; transcript_id "TSS_487_6.903";
I	text	PROMOTER	2842050	2842275	.	-	.	gene_id "TSS_488_5.007"; transcript_id "TSS_488_5.007";
I	text	PROMOTER	2842147	2842372	.	-	.	gene_id "TSS_489_8.842"; transcript_id "TSS_489_8.842";
I	text	PROMOTER	2842438	2842663	.	-	.	gene_id "TSS_490_6.184"; transcript_id "TSS_490_6.184";
I	text	PROMOTER	2842555	2842780	.	-	.	gene_id "TSS_491_6.746"; transcript_id "TSS_491_6.746";
I	text	PROMOTER	2842671	2842896	.	-	.	gene_id "TSS_492_5.534"; transcript_id "TSS_492_5.534";
I	text	PROMOTER	2842746	2842971	.	-	.	gene_id "TSS_493_5.019"; transcript_id "TSS_493_5.019";
I	text	PROMOTER	2842901	2843126	.	-	.	gene_id "TSS_494_8.523"; transcript_id "TSS_494_8.523";
I	text	PROMOTER	2843108	2843333	.	-	.	gene_id "TSS_495_6.715"; transcript_id "TSS_495_6.715";
I	text	PROMOTER	2843568	2843793	.	-	.	gene_id "TSS_496_8.619"; transcript_id "TSS_496_8.619";
I	text	PROMOTER	2843784	2844009	.	-	.	gene_id "TSS_497_6.695"; transcript_id "TSS_497_6.695";
I	text	PROMOTER	2844331	2844556	.	-	.	gene_id "TSS_498_9.494"; transcript_id "TSS_498_9.494";
I	text	PROMOTER	2844696	2844921	.	-	.	gene_id "TSS_256_1.207"; transcript_id "TSS_256_1.207";
I	text	PROMOTER	2848229	2848454	.	-	.	gene_id "TSS_282_2.267"; transcript_id "TSS_282_2.267";
I	text	PROMOTER	2848441	2848666	.	-	.	gene_id "TSS_283_3.380"; transcript_id "TSS_283_3.380";
I	text	PROMOTER	2850586	2850811	.	+	.	gene_id "TSS_1086_7.162"; transcript_id "TSS_1086_7.162";
I	text	PROMOTER	2858773	2858998	.	+	.	gene_id "TSS_534_1.778"; transcript_id "TSS_534_1.778";
I	text	PROMOTER	2860084	2860309	.	-	.	gene_id "TSS_284_2.100"; transcript_id "TSS_284_2.100";
I	text	PROMOTER	2860106	2860331	.	+	.	gene_id "TSS_535_0.768"; transcript_id "TSS_535_0.768";
I	text	PROMOTER	286176	286401	.	+	.	gene_id "TSS_328_2.043"; transcript_id "TSS_328_2.043";
I	text	PROMOTER	286293	286518	.	+	.	gene_id "TSS_572_8.409"; transcript_id "TSS_572_8.409";
I	text	PROMOTER	2865489	2865714	.	+	.	gene_id "TSS_547_2.293"; transcript_id "TSS_547_2.293";
I	text	PROMOTER	2865540	2865765	.	-	.	gene_id "TSS_257_1.017"; transcript_id "TSS_257_1.017";
I	text	PROMOTER	2868106	2868331	.	-	.	gene_id "TSS_499_5.974"; transcript_id "TSS_499_5.974";
I	text	PROMOTER	2868182	2868407	.	-	.	gene_id "TSS_500_8.809"; transcript_id "TSS_500_8.809";
I	text	PROMOTER	2868268	2868493	.	-	.	gene_id "TSS_285_3.910"; transcript_id "TSS_285_3.910";
I	text	PROMOTER	2868375	2868600	.	-	.	gene_id "TSS_286_3.722"; transcript_id "TSS_286_3.722";
I	text	PROMOTER	2868444	2868669	.	-	.	gene_id "TSS_287_2.836"; transcript_id "TSS_287_2.836";
I	text	PROMOTER	2868525	2868750	.	-	.	gene_id "TSS_288_3.649"; transcript_id "TSS_288_3.649";
I	text	PROMOTER	2868646	2868871	.	-	.	gene_id "TSS_501_6.470"; transcript_id "TSS_501_6.470";
I	text	PROMOTER	2868713	2868938	.	-	.	gene_id "TSS_502_5.292"; transcript_id "TSS_502_5.292";
I	text	PROMOTER	2868840	2869065	.	-	.	gene_id "TSS_503_5.256"; transcript_id "TSS_503_5.256";
I	text	PROMOTER	2868922	2869147	.	-	.	gene_id "TSS_289_3.325"; transcript_id "TSS_289_3.325";
I	text	PROMOTER	2869056	2869281	.	-	.	gene_id "TSS_504_6.854"; transcript_id "TSS_504_6.854";
I	text	PROMOTER	2869129	2869354	.	-	.	gene_id "TSS_290_2.003"; transcript_id "TSS_290_2.003";
I	text	PROMOTER	2869202	2869427	.	-	.	gene_id "TSS_505_5.234"; transcript_id "TSS_505_5.234";
I	text	PROMOTER	2869341	2869566	.	-	.	gene_id "TSS_506_7.192"; transcript_id "TSS_506_7.192";
I	text	PROMOTER	2869450	2869675	.	-	.	gene_id "TSS_291_3.848"; transcript_id "TSS_291_3.848";
I	text	PROMOTER	2869515	2869740	.	-	.	gene_id "TSS_258_0.656"; transcript_id "TSS_258_0.656";
I	text	PROMOTER	2869635	2869860	.	-	.	gene_id "TSS_259_1.944"; transcript_id "TSS_259_1.944";
I	text	PROMOTER	2869746	2869971	.	-	.	gene_id "TSS_507_8.205"; transcript_id "TSS_507_8.205";
I	text	PROMOTER	2869870	2870095	.	-	.	gene_id "TSS_260_0.654"; transcript_id "TSS_260_0.654";
I	text	PROMOTER	2869891	2870116	.	+	.	gene_id "TSS_536_1.740"; transcript_id "TSS_536_1.740";
I	text	PROMOTER	2877551	2877776	.	+	.	gene_id "TSS_537_1.364"; transcript_id "TSS_537_1.364";
I	text	PROMOTER	2877565	2877790	.	-	.	gene_id "TSS_261_1.588"; transcript_id "TSS_261_1.588";
I	text	PROMOTER	2879431	2879656	.	+	.	gene_id "TSS_1087_5.380"; transcript_id "TSS_1087_5.380";
I	text	PROMOTER	2879827	2880052	.	+	.	gene_id "TSS_538_0.227"; transcript_id "TSS_538_0.227";
I	text	PROMOTER	2879983	2880208	.	+	.	gene_id "TSS_548_3.379"; transcript_id "TSS_548_3.379";
I	text	PROMOTER	2883486	2883711	.	+	.	gene_id "TSS_549_2.221"; transcript_id "TSS_549_2.221";
I	text	PROMOTER	2885473	2885698	.	-	.	gene_id "TSS_292_3.072"; transcript_id "TSS_292_3.072";
I	text	PROMOTER	2889620	2889845	.	+	.	gene_id "TSS_550_3.207"; transcript_id "TSS_550_3.207";
I	text	PROMOTER	2889644	2889869	.	-	.	gene_id "TSS_262_1.541"; transcript_id "TSS_262_1.541";
I	text	PROMOTER	2889778	2890003	.	+	.	gene_id "TSS_1088_5.339"; transcript_id "TSS_1088_5.339";
I	text	PROMOTER	289350	289575	.	-	.	gene_id "TSS_6_3.276"; transcript_id "TSS_6_3.276";
I	text	PROMOTER	2895216	2895441	.	-	.	gene_id "TSS_293_3.127"; transcript_id "TSS_293_3.127";
I	text	PROMOTER	2899547	2899772	.	+	.	gene_id "TSS_551_2.647"; transcript_id "TSS_551_2.647";
I	text	PROMOTER	2899588	2899813	.	-	.	gene_id "TSS_294_2.696"; transcript_id "TSS_294_2.696";
I	text	PROMOTER	2901202	2901427	.	+	.	gene_id "TSS_539_0.174"; transcript_id "TSS_539_0.174";
I	text	PROMOTER	2901264	2901489	.	+	.	gene_id "TSS_540_1.148"; transcript_id "TSS_540_1.148";
I	text	PROMOTER	2901499	2901724	.	+	.	gene_id "TSS_552_3.522"; transcript_id "TSS_552_3.522";
I	text	PROMOTER	2901587	2901812	.	+	.	gene_id "TSS_553_3.027"; transcript_id "TSS_553_3.027";
I	text	PROMOTER	2901653	2901878	.	+	.	gene_id "TSS_1089_4.048"; transcript_id "TSS_1089_4.048";
I	text	PROMOTER	2901819	2902044	.	+	.	gene_id "TSS_554_3.457"; transcript_id "TSS_554_3.457";
I	text	PROMOTER	2901996	2902221	.	+	.	gene_id "TSS_1090_4.435"; transcript_id "TSS_1090_4.435";
I	text	PROMOTER	2902405	2902630	.	-	.	gene_id "TSS_508_12.924"; transcript_id "TSS_508_12.924";
I	text	PROMOTER	2902411	2902636	.	+	.	gene_id "TSS_541_1.057"; transcript_id "TSS_541_1.057";
I	text	PROMOTER	2902522	2902747	.	+	.	gene_id "TSS_1091_4.329"; transcript_id "TSS_1091_4.329";
I	text	PROMOTER	2903696	2903921	.	+	.	gene_id "TSS_1092_7.923"; transcript_id "TSS_1092_7.923";
I	text	PROMOTER	2903922	2904147	.	+	.	gene_id "TSS_542_0.419"; transcript_id "TSS_542_0.419";
I	text	PROMOTER	2904010	2904235	.	+	.	gene_id "TSS_555_3.616"; transcript_id "TSS_555_3.616";
I	text	PROMOTER	2904226	2904451	.	+	.	gene_id "TSS_556_2.419"; transcript_id "TSS_556_2.419";
I	text	PROMOTER	2904350	2904575	.	+	.	gene_id "TSS_557_2.008"; transcript_id "TSS_557_2.008";
I	text	PROMOTER	2904550	2904775	.	+	.	gene_id "TSS_558_3.879"; transcript_id "TSS_558_3.879";
I	text	PROMOTER	2904688	2904913	.	+	.	gene_id "TSS_1093_6.155"; transcript_id "TSS_1093_6.155";
I	text	PROMOTER	2904769	2904994	.	+	.	gene_id "TSS_1094_5.158"; transcript_id "TSS_1094_5.158";
I	text	PROMOTER	2904863	2905088	.	+	.	gene_id "TSS_559_3.542"; transcript_id "TSS_559_3.542";
I	text	PROMOTER	2904931	2905156	.	+	.	gene_id "TSS_1095_4.487"; transcript_id "TSS_1095_4.487";
I	text	PROMOTER	2905039	2905264	.	+	.	gene_id "TSS_1096_4.466"; transcript_id "TSS_1096_4.466";
I	text	PROMOTER	2905129	2905354	.	+	.	gene_id "TSS_560_2.972"; transcript_id "TSS_560_2.972";
I	text	PROMOTER	2905252	2905477	.	+	.	gene_id "TSS_561_3.101"; transcript_id "TSS_561_3.101";
I	text	PROMOTER	2905335	2905560	.	+	.	gene_id "TSS_562_3.419"; transcript_id "TSS_562_3.419";
I	text	PROMOTER	2905404	2905629	.	+	.	gene_id "TSS_563_2.122"; transcript_id "TSS_563_2.122";
I	text	PROMOTER	2912292	2912517	.	+	.	gene_id "TSS_1097_7.719"; transcript_id "TSS_1097_7.719";
I	text	PROMOTER	2915818	2916043	.	+	.	gene_id "TSS_543_1.048"; transcript_id "TSS_543_1.048";
I	text	PROMOTER	2920049	2920274	.	-	.	gene_id "TSS_263_1.265"; transcript_id "TSS_263_1.265";
I	text	PROMOTER	2922188	2922413	.	-	.	gene_id "TSS_509_8.598"; transcript_id "TSS_509_8.598";
I	text	PROMOTER	2922271	2922496	.	-	.	gene_id "TSS_510_6.416"; transcript_id "TSS_510_6.416";
I	text	PROMOTER	2922390	2922615	.	-	.	gene_id "TSS_511_4.570"; transcript_id "TSS_511_4.570";
I	text	PROMOTER	2922502	2922727	.	-	.	gene_id "TSS_512_4.433"; transcript_id "TSS_512_4.433";
I	text	PROMOTER	2922627	2922852	.	-	.	gene_id "TSS_295_2.996"; transcript_id "TSS_295_2.996";
I	text	PROMOTER	2922664	2922889	.	+	.	gene_id "TSS_564_2.515"; transcript_id "TSS_564_2.515";
I	text	PROMOTER	2923042	2923267	.	+	.	gene_id "TSS_565_3.607"; transcript_id "TSS_565_3.607";
I	text	PROMOTER	2926861	2927086	.	-	.	gene_id "TSS_264_1.632"; transcript_id "TSS_264_1.632";
I	text	PROMOTER	2926923	2927148	.	+	.	gene_id "TSS_566_2.572"; transcript_id "TSS_566_2.572";
I	text	PROMOTER	2927081	2927306	.	+	.	gene_id "TSS_544_0.106"; transcript_id "TSS_544_0.106";
I	text	PROMOTER	2936642	2936867	.	-	.	gene_id "TSS_296_3.242"; transcript_id "TSS_296_3.242";
I	text	PROMOTER	2936813	2937038	.	-	.	gene_id "TSS_513_4.918"; transcript_id "TSS_513_4.918";
I	text	PROMOTER	2937971	2938196	.	+	.	gene_id "TSS_545_0.258"; transcript_id "TSS_545_0.258";
I	text	PROMOTER	2937980	2938205	.	-	.	gene_id "TSS_265_0.879"; transcript_id "TSS_265_0.879";
I	text	PROMOTER	2938856	2939081	.	+	.	gene_id "TSS_1098_5.863"; transcript_id "TSS_1098_5.863";
I	text	PROMOTER	2939062	2939287	.	+	.	gene_id "TSS_1099_4.010"; transcript_id "TSS_1099_4.010";
I	text	PROMOTER	2940234	2940459	.	+	.	gene_id "TSS_1100_7.581"; transcript_id "TSS_1100_7.581";
I	text	PROMOTER	2943607	2943832	.	+	.	gene_id "TSS_1101_4.783"; transcript_id "TSS_1101_4.783";
I	text	PROMOTER	2943631	2943856	.	-	.	gene_id "TSS_297_2.808"; transcript_id "TSS_297_2.808";
I	text	PROMOTER	2946324	2946549	.	-	.	gene_id "TSS_298_3.440"; transcript_id "TSS_298_3.440";
I	text	PROMOTER	2947442	2947667	.	-	.	gene_id "TSS_266_0.430"; transcript_id "TSS_266_0.430";
I	text	PROMOTER	2947529	2947754	.	-	.	gene_id "TSS_299_2.757"; transcript_id "TSS_299_2.757";
I	text	PROMOTER	2947797	2948022	.	-	.	gene_id "TSS_514_6.083"; transcript_id "TSS_514_6.083";
I	text	PROMOTER	2947943	2948168	.	-	.	gene_id "TSS_300_3.303"; transcript_id "TSS_300_3.303";
I	text	PROMOTER	2948254	2948479	.	+	.	gene_id "TSS_546_0.870"; transcript_id "TSS_546_0.870";
I	text	PROMOTER	2948317	2948542	.	+	.	gene_id "TSS_1102_4.564"; transcript_id "TSS_1102_4.564";
I	text	PROMOTER	2948439	2948664	.	+	.	gene_id "TSS_1103_4.590"; transcript_id "TSS_1103_4.590";
I	text	PROMOTER	2948529	2948754	.	+	.	gene_id "TSS_547_0.134"; transcript_id "TSS_547_0.134";
I	text	PROMOTER	2948636	2948861	.	+	.	gene_id "TSS_567_3.055"; transcript_id "TSS_567_3.055";
I	text	PROMOTER	2948703	2948928	.	+	.	gene_id "TSS_1104_5.425"; transcript_id "TSS_1104_5.425";
I	text	PROMOTER	2948844	2949069	.	+	.	gene_id "TSS_1105_8.941"; transcript_id "TSS_1105_8.941";
I	text	PROMOTER	2948975	2949200	.	+	.	gene_id "TSS_568_3.359"; transcript_id "TSS_568_3.359";
I	text	PROMOTER	2949048	2949273	.	+	.	gene_id "TSS_569_3.691"; transcript_id "TSS_569_3.691";
I	text	PROMOTER	2949149	2949374	.	+	.	gene_id "TSS_1106_4.185"; transcript_id "TSS_1106_4.185";
I	text	PROMOTER	2949246	2949471	.	+	.	gene_id "TSS_570_3.613"; transcript_id "TSS_570_3.613";
I	text	PROMOTER	2949311	2949536	.	+	.	gene_id "TSS_571_3.605"; transcript_id "TSS_571_3.605";
I	text	PROMOTER	2949405	2949630	.	+	.	gene_id "TSS_572_2.974"; transcript_id "TSS_572_2.974";
I	text	PROMOTER	2949498	2949723	.	+	.	gene_id "TSS_573_3.313"; transcript_id "TSS_573_3.313";
I	text	PROMOTER	2949597	2949822	.	+	.	gene_id "TSS_1107_4.503"; transcript_id "TSS_1107_4.503";
I	text	PROMOTER	2949666	2949891	.	+	.	gene_id "TSS_1108_5.735"; transcript_id "TSS_1108_5.735";
I	text	PROMOTER	2949795	2950020	.	+	.	gene_id "TSS_1109_6.283"; transcript_id "TSS_1109_6.283";
I	text	PROMOTER	2949858	2950083	.	+	.	gene_id "TSS_574_3.702"; transcript_id "TSS_574_3.702";
I	text	PROMOTER	2949989	2950214	.	+	.	gene_id "TSS_1110_4.302"; transcript_id "TSS_1110_4.302";
I	text	PROMOTER	2950078	2950303	.	+	.	gene_id "TSS_575_2.497"; transcript_id "TSS_575_2.497";
I	text	PROMOTER	2951520	2951745	.	+	.	gene_id "TSS_548_1.992"; transcript_id "TSS_548_1.992";
I	text	PROMOTER	2952569	2952794	.	-	.	gene_id "TSS_515_7.044"; transcript_id "TSS_515_7.044";
I	text	PROMOTER	2953294	2953519	.	-	.	gene_id "TSS_301_3.646"; transcript_id "TSS_301_3.646";
I	text	PROMOTER	2953673	2953898	.	-	.	gene_id "TSS_267_0.247"; transcript_id "TSS_267_0.247";
I	text	PROMOTER	2957496	2957721	.	-	.	gene_id "TSS_302_3.547"; transcript_id "TSS_302_3.547";
I	text	PROMOTER	2957529	2957754	.	+	.	gene_id "TSS_1111_4.483"; transcript_id "TSS_1111_4.483";
I	text	PROMOTER	2957633	2957858	.	-	.	gene_id "TSS_303_3.070"; transcript_id "TSS_303_3.070";
I	text	PROMOTER	2958565	2958790	.	+	.	gene_id "TSS_1112_6.213"; transcript_id "TSS_1112_6.213";
I	text	PROMOTER	2961065	2961290	.	-	.	gene_id "TSS_516_5.981"; transcript_id "TSS_516_5.981";
I	text	PROMOTER	2964879	2965104	.	+	.	gene_id "TSS_549_1.021"; transcript_id "TSS_549_1.021";
I	text	PROMOTER	2964905	2965130	.	-	.	gene_id "TSS_268_1.722"; transcript_id "TSS_268_1.722";
I	text	PROMOTER	2965071	2965296	.	+	.	gene_id "TSS_1113_5.927"; transcript_id "TSS_1113_5.927";
I	text	PROMOTER	2965407	2965632	.	+	.	gene_id "TSS_1114_8.267"; transcript_id "TSS_1114_8.267";
I	text	PROMOTER	2965642	2965867	.	+	.	gene_id "TSS_1115_12.316"; transcript_id "TSS_1115_12.316";
I	text	PROMOTER	2966589	2966814	.	+	.	gene_id "TSS_1116_6.070"; transcript_id "TSS_1116_6.070";
I	text	PROMOTER	2966653	2966878	.	-	.	gene_id "TSS_269_1.370"; transcript_id "TSS_269_1.370";
I	text	PROMOTER	2968150	2968375	.	-	.	gene_id "TSS_517_7.138"; transcript_id "TSS_517_7.138";
I	text	PROMOTER	2968622	2968847	.	+	.	gene_id "TSS_550_1.910"; transcript_id "TSS_550_1.910";
I	text	PROMOTER	2968650	2968875	.	-	.	gene_id "TSS_270_0.717"; transcript_id "TSS_270_0.717";
I	text	PROMOTER	2974620	2974845	.	-	.	gene_id "TSS_518_7.509"; transcript_id "TSS_518_7.509";
I	text	PROMOTER	2974807	2975032	.	-	.	gene_id "TSS_519_6.153"; transcript_id "TSS_519_6.153";
I	text	PROMOTER	2975076	2975301	.	-	.	gene_id "TSS_520_7.030"; transcript_id "TSS_520_7.030";
I	text	PROMOTER	2975460	2975685	.	-	.	gene_id "TSS_521_10.941"; transcript_id "TSS_521_10.941";
I	text	PROMOTER	2975616	2975841	.	-	.	gene_id "TSS_522_12.598"; transcript_id "TSS_522_12.598";
I	text	PROMOTER	2975743	2975968	.	-	.	gene_id "TSS_304_2.499"; transcript_id "TSS_304_2.499";
I	text	PROMOTER	2975821	2976046	.	-	.	gene_id "TSS_271_1.788"; transcript_id "TSS_271_1.788";
I	text	PROMOTER	2975906	2976131	.	-	.	gene_id "TSS_523_4.801"; transcript_id "TSS_523_4.801";
I	text	PROMOTER	2978880	2979105	.	+	.	gene_id "TSS_551_1.391"; transcript_id "TSS_551_1.391";
I	text	PROMOTER	2978976	2979201	.	+	.	gene_id "TSS_576_2.789"; transcript_id "TSS_576_2.789";
I	text	PROMOTER	2979040	2979265	.	+	.	gene_id "TSS_552_1.135"; transcript_id "TSS_552_1.135";
I	text	PROMOTER	2979485	2979710	.	+	.	gene_id "TSS_553_1.861"; transcript_id "TSS_553_1.861";
I	text	PROMOTER	2980119	2980344	.	+	.	gene_id "TSS_1117_4.423"; transcript_id "TSS_1117_4.423";
I	text	PROMOTER	2982642	2982867	.	+	.	gene_id "TSS_1118_4.742"; transcript_id "TSS_1118_4.742";
I	text	PROMOTER	2982687	2982912	.	-	.	gene_id "TSS_272_1.471"; transcript_id "TSS_272_1.471";
I	text	PROMOTER	2982719	2982944	.	+	.	gene_id "TSS_1119_4.323"; transcript_id "TSS_1119_4.323";
I	text	PROMOTER	2984444	2984669	.	-	.	gene_id "TSS_273_1.730"; transcript_id "TSS_273_1.730";
I	text	PROMOTER	3003108	3003333	.	-	.	gene_id "TSS_305_3.666"; transcript_id "TSS_305_3.666";
I	text	PROMOTER	3003288	3003513	.	-	.	gene_id "TSS_524_6.127"; transcript_id "TSS_524_6.127";
I	text	PROMOTER	3003675	3003900	.	+	.	gene_id "TSS_577_3.010"; transcript_id "TSS_577_3.010";
I	text	PROMOTER	3008524	3008749	.	+	.	gene_id "TSS_1120_4.881"; transcript_id "TSS_1120_4.881";
I	text	PROMOTER	3008586	3008811	.	+	.	gene_id "TSS_1121_6.348"; transcript_id "TSS_1121_6.348";
I	text	PROMOTER	3011636	3011861	.	+	.	gene_id "TSS_1122_5.754"; transcript_id "TSS_1122_5.754";
I	text	PROMOTER	3015353	3015578	.	+	.	gene_id "TSS_554_1.196"; transcript_id "TSS_554_1.196";
I	text	PROMOTER	3015566	3015791	.	+	.	gene_id "TSS_1123_5.448"; transcript_id "TSS_1123_5.448";
I	text	PROMOTER	3015653	3015878	.	+	.	gene_id "TSS_578_3.433"; transcript_id "TSS_578_3.433";
I	text	PROMOTER	3018925	3019150	.	-	.	gene_id "TSS_525_9.088"; transcript_id "TSS_525_9.088";
I	text	PROMOTER	302778	303003	.	-	.	gene_id "TSS_7_3.702"; transcript_id "TSS_7_3.702";
I	text	PROMOTER	3027990	3028215	.	+	.	gene_id "TSS_579_2.964"; transcript_id "TSS_579_2.964";
I	text	PROMOTER	3039002	3039227	.	-	.	gene_id "TSS_526_6.096"; transcript_id "TSS_526_6.096";
I	text	PROMOTER	3039039	3039264	.	+	.	gene_id "TSS_580_3.034"; transcript_id "TSS_580_3.034";
I	text	PROMOTER	3073191	3073416	.	-	.	gene_id "TSS_527_4.209"; transcript_id "TSS_527_4.209";
I	text	PROMOTER	3076624	3076849	.	+	.	gene_id "TSS_581_2.746"; transcript_id "TSS_581_2.746";
I	text	PROMOTER	3076627	3076852	.	-	.	gene_id "TSS_528_4.106"; transcript_id "TSS_528_4.106";
I	text	PROMOTER	307703	307928	.	-	.	gene_id "TSS_9_0.030"; transcript_id "TSS_9_0.030";
I	text	PROMOTER	3086147	3086372	.	+	.	gene_id "TSS_1124_4.805"; transcript_id "TSS_1124_4.805";
I	text	PROMOTER	3091603	3091828	.	+	.	gene_id "TSS_582_2.398"; transcript_id "TSS_582_2.398";
I	text	PROMOTER	3099560	3099785	.	+	.	gene_id "TSS_583_2.908"; transcript_id "TSS_583_2.908";
I	text	PROMOTER	3113487	3113712	.	+	.	gene_id "TSS_1125_4.057"; transcript_id "TSS_1125_4.057";
I	text	PROMOTER	3121318	3121543	.	+	.	gene_id "TSS_584_3.365"; transcript_id "TSS_584_3.365";
I	text	PROMOTER	3121512	3121737	.	-	.	gene_id "TSS_274_1.533"; transcript_id "TSS_274_1.533";
I	text	PROMOTER	3126405	3126630	.	-	.	gene_id "TSS_275_1.168"; transcript_id "TSS_275_1.168";
I	text	PROMOTER	3137720	3137945	.	+	.	gene_id "TSS_585_3.620"; transcript_id "TSS_585_3.620";
I	text	PROMOTER	3143940	3144165	.	+	.	gene_id "TSS_1126_13.324"; transcript_id "TSS_1126_13.324";
I	text	PROMOTER	3146680	3146905	.	-	.	gene_id "TSS_529_6.591"; transcript_id "TSS_529_6.591";
I	text	PROMOTER	3148430	3148655	.	+	.	gene_id "TSS_1127_7.804"; transcript_id "TSS_1127_7.804";
I	text	PROMOTER	3153188	3153413	.	-	.	gene_id "TSS_530_5.416"; transcript_id "TSS_530_5.416";
I	text	PROMOTER	3159281	3159506	.	+	.	gene_id "TSS_586_3.531"; transcript_id "TSS_586_3.531";
I	text	PROMOTER	3174346	3174571	.	-	.	gene_id "TSS_531_5.858"; transcript_id "TSS_531_5.858";
I	text	PROMOTER	3185541	3185766	.	-	.	gene_id "TSS_306_3.271"; transcript_id "TSS_306_3.271";
I	text	PROMOTER	3189307	3189532	.	+	.	gene_id "TSS_587_2.856"; transcript_id "TSS_587_2.856";
I	text	PROMOTER	3191501	3191726	.	+	.	gene_id "TSS_588_3.387"; transcript_id "TSS_588_3.387";
I	text	PROMOTER	3192628	3192853	.	-	.	gene_id "TSS_276_1.764"; transcript_id "TSS_276_1.764";
I	text	PROMOTER	3193148	3193373	.	+	.	gene_id "TSS_1128_4.102"; transcript_id "TSS_1128_4.102";
I	text	PROMOTER	3198813	3199038	.	-	.	gene_id "TSS_532_8.685"; transcript_id "TSS_532_8.685";
I	text	PROMOTER	3202165	3202390	.	+	.	gene_id "TSS_555_0.232"; transcript_id "TSS_555_0.232";
I	text	PROMOTER	3202334	3202559	.	+	.	gene_id "TSS_1129_5.616"; transcript_id "TSS_1129_5.616";
I	text	PROMOTER	3202475	3202700	.	+	.	gene_id "TSS_1130_6.021"; transcript_id "TSS_1130_6.021";
I	text	PROMOTER	3202618	3202843	.	+	.	gene_id "TSS_1131_6.736"; transcript_id "TSS_1131_6.736";
I	text	PROMOTER	3202679	3202904	.	+	.	gene_id "TSS_1132_9.236"; transcript_id "TSS_1132_9.236";
I	text	PROMOTER	3202883	3203108	.	+	.	gene_id "TSS_1133_5.259"; transcript_id "TSS_1133_5.259";
I	text	PROMOTER	3202991	3203216	.	+	.	gene_id "TSS_1134_5.123"; transcript_id "TSS_1134_5.123";
I	text	PROMOTER	3213411	3213636	.	-	.	gene_id "TSS_307_3.502"; transcript_id "TSS_307_3.502";
I	text	PROMOTER	3215015	3215240	.	-	.	gene_id "TSS_277_1.853"; transcript_id "TSS_277_1.853";
I	text	PROMOTER	3218478	3218703	.	-	.	gene_id "TSS_533_4.502"; transcript_id "TSS_533_4.502";
I	text	PROMOTER	3221179	3221404	.	+	.	gene_id "TSS_556_0.621"; transcript_id "TSS_556_0.621";
I	text	PROMOTER	3223066	3223291	.	+	.	gene_id "TSS_1135_10.059"; transcript_id "TSS_1135_10.059";
I	text	PROMOTER	3223247	3223472	.	+	.	gene_id "TSS_589_2.068"; transcript_id "TSS_589_2.068";
I	text	PROMOTER	322628	322853	.	+	.	gene_id "TSS_329_3.597"; transcript_id "TSS_329_3.597";
I	text	PROMOTER	322692	322917	.	+	.	gene_id "TSS_308_1.853"; transcript_id "TSS_308_1.853";
I	text	PROMOTER	3228833	3229058	.	-	.	gene_id "TSS_534_5.098"; transcript_id "TSS_534_5.098";
I	text	PROMOTER	3228909	3229134	.	-	.	gene_id "TSS_308_3.155"; transcript_id "TSS_308_3.155";
I	text	PROMOTER	3228949	3229174	.	+	.	gene_id "TSS_590_3.466"; transcript_id "TSS_590_3.466";
I	text	PROMOTER	3229502	3229727	.	+	.	gene_id "TSS_557_0.619"; transcript_id "TSS_557_0.619";
I	text	PROMOTER	3232855	3233080	.	-	.	gene_id "TSS_278_0.481"; transcript_id "TSS_278_0.481";
I	text	PROMOTER	3234380	3234605	.	-	.	gene_id "TSS_279_1.360"; transcript_id "TSS_279_1.360";
I	text	PROMOTER	3238172	3238397	.	-	.	gene_id "TSS_309_3.289"; transcript_id "TSS_309_3.289";
I	text	PROMOTER	3240036	3240261	.	-	.	gene_id "TSS_535_4.595"; transcript_id "TSS_535_4.595";
I	text	PROMOTER	3240760	3240985	.	+	.	gene_id "TSS_558_1.442"; transcript_id "TSS_558_1.442";
I	text	PROMOTER	3241086	3241311	.	+	.	gene_id "TSS_1136_6.287"; transcript_id "TSS_1136_6.287";
I	text	PROMOTER	3241208	3241433	.	+	.	gene_id "TSS_591_2.831"; transcript_id "TSS_591_2.831";
I	text	PROMOTER	3241280	3241505	.	+	.	gene_id "TSS_559_1.944"; transcript_id "TSS_559_1.944";
I	text	PROMOTER	324165	324390	.	+	.	gene_id "TSS_309_0.613"; transcript_id "TSS_309_0.613";
I	text	PROMOTER	3243381	3243606	.	+	.	gene_id "TSS_560_0.975"; transcript_id "TSS_560_0.975";
I	text	PROMOTER	3243558	3243783	.	+	.	gene_id "TSS_561_0.049"; transcript_id "TSS_561_0.049";
I	text	PROMOTER	324383	324608	.	+	.	gene_id "TSS_573_4.476"; transcript_id "TSS_573_4.476";
I	text	PROMOTER	3244772	3244997	.	-	.	gene_id "TSS_536_4.715"; transcript_id "TSS_536_4.715";
I	text	PROMOTER	3244871	3245096	.	+	.	gene_id "TSS_562_0.742"; transcript_id "TSS_562_0.742";
I	text	PROMOTER	3245600	3245825	.	+	.	gene_id "TSS_1137_10.168"; transcript_id "TSS_1137_10.168";
I	text	PROMOTER	324759	324984	.	+	.	gene_id "TSS_574_8.768"; transcript_id "TSS_574_8.768";
I	text	PROMOTER	3248107	3248332	.	-	.	gene_id "TSS_280_1.169"; transcript_id "TSS_280_1.169";
I	text	PROMOTER	3248155	3248380	.	+	.	gene_id "TSS_563_1.731"; transcript_id "TSS_563_1.731";
I	text	PROMOTER	324943	325168	.	+	.	gene_id "TSS_575_9.981"; transcript_id "TSS_575_9.981";
I	text	PROMOTER	325197	325422	.	+	.	gene_id "TSS_576_9.303"; transcript_id "TSS_576_9.303";
I	text	PROMOTER	3289137	3289362	.	-	.	gene_id "TSS_310_2.057"; transcript_id "TSS_310_2.057";
I	text	PROMOTER	3290557	3290782	.	+	.	gene_id "TSS_564_0.462"; transcript_id "TSS_564_0.462";
I	text	PROMOTER	3290931	3291156	.	+	.	gene_id "TSS_1138_4.707"; transcript_id "TSS_1138_4.707";
I	text	PROMOTER	3291031	3291256	.	+	.	gene_id "TSS_1139_5.461"; transcript_id "TSS_1139_5.461";
I	text	PROMOTER	3291138	3291363	.	+	.	gene_id "TSS_1140_7.273"; transcript_id "TSS_1140_7.273";
I	text	PROMOTER	3291374	3291599	.	+	.	gene_id "TSS_1141_5.084"; transcript_id "TSS_1141_5.084";
I	text	PROMOTER	3291527	3291752	.	+	.	gene_id "TSS_1142_4.735"; transcript_id "TSS_1142_4.735";
I	text	PROMOTER	3291682	3291907	.	+	.	gene_id "TSS_1143_5.663"; transcript_id "TSS_1143_5.663";
I	text	PROMOTER	3291843	3292068	.	+	.	gene_id "TSS_1144_5.549"; transcript_id "TSS_1144_5.549";
I	text	PROMOTER	3291917	3292142	.	+	.	gene_id "TSS_1145_5.100"; transcript_id "TSS_1145_5.100";
I	text	PROMOTER	3292027	3292252	.	+	.	gene_id "TSS_592_3.399"; transcript_id "TSS_592_3.399";
I	text	PROMOTER	3292112	3292337	.	+	.	gene_id "TSS_1146_4.088"; transcript_id "TSS_1146_4.088";
I	text	PROMOTER	3292256	3292481	.	+	.	gene_id "TSS_1147_7.799"; transcript_id "TSS_1147_7.799";
I	text	PROMOTER	3292318	3292543	.	+	.	gene_id "TSS_593_3.824"; transcript_id "TSS_593_3.824";
I	text	PROMOTER	3292666	3292891	.	+	.	gene_id "TSS_594_2.845"; transcript_id "TSS_594_2.845";
I	text	PROMOTER	3297249	3297474	.	+	.	gene_id "TSS_565_1.728"; transcript_id "TSS_565_1.728";
I	text	PROMOTER	3297286	3297511	.	-	.	gene_id "TSS_537_4.147"; transcript_id "TSS_537_4.147";
I	text	PROMOTER	3297419	3297644	.	+	.	gene_id "TSS_566_0.977"; transcript_id "TSS_566_0.977";
I	text	PROMOTER	3298938	3299163	.	-	.	gene_id "TSS_538_5.401"; transcript_id "TSS_538_5.401";
I	text	PROMOTER	3299046	3299271	.	-	.	gene_id "TSS_311_2.252"; transcript_id "TSS_311_2.252";
I	text	PROMOTER	3299232	3299457	.	+	.	gene_id "TSS_567_1.146"; transcript_id "TSS_567_1.146";
I	text	PROMOTER	3299272	3299497	.	-	.	gene_id "TSS_281_0.904"; transcript_id "TSS_281_0.904";
I	text	PROMOTER	3301523	3301748	.	+	.	gene_id "TSS_568_1.315"; transcript_id "TSS_568_1.315";
I	text	PROMOTER	3301579	3301804	.	-	.	gene_id "TSS_282_0.668"; transcript_id "TSS_282_0.668";
I	text	PROMOTER	3302863	3303088	.	+	.	gene_id "TSS_569_1.969"; transcript_id "TSS_569_1.969";
I	text	PROMOTER	3304781	3305006	.	+	.	gene_id "TSS_1148_6.703"; transcript_id "TSS_1148_6.703";
I	text	PROMOTER	3311093	3311318	.	-	.	gene_id "TSS_312_2.320"; transcript_id "TSS_312_2.320";
I	text	PROMOTER	3314888	3315113	.	-	.	gene_id "TSS_539_8.855"; transcript_id "TSS_539_8.855";
I	text	PROMOTER	3320147	3320372	.	-	.	gene_id "TSS_540_5.629"; transcript_id "TSS_540_5.629";
I	text	PROMOTER	3320540	3320765	.	+	.	gene_id "TSS_595_3.608"; transcript_id "TSS_595_3.608";
I	text	PROMOTER	3320760	3320985	.	+	.	gene_id "TSS_596_3.246"; transcript_id "TSS_596_3.246";
I	text	PROMOTER	3326182	3326407	.	+	.	gene_id "TSS_1149_4.795"; transcript_id "TSS_1149_4.795";
I	text	PROMOTER	3328087	3328312	.	-	.	gene_id "TSS_541_6.805"; transcript_id "TSS_541_6.805";
I	text	PROMOTER	3328127	3328352	.	+	.	gene_id "TSS_570_0.558"; transcript_id "TSS_570_0.558";
I	text	PROMOTER	3328178	3328403	.	-	.	gene_id "TSS_313_2.049"; transcript_id "TSS_313_2.049";
I	text	PROMOTER	3331243	3331468	.	-	.	gene_id "TSS_314_2.114"; transcript_id "TSS_314_2.114";
I	text	PROMOTER	3332512	3332737	.	-	.	gene_id "TSS_542_4.252"; transcript_id "TSS_542_4.252";
I	text	PROMOTER	3332632	3332857	.	-	.	gene_id "TSS_283_1.304"; transcript_id "TSS_283_1.304";
I	text	PROMOTER	3333150	3333375	.	+	.	gene_id "TSS_571_0.411"; transcript_id "TSS_571_0.411";
I	text	PROMOTER	3333319	3333544	.	+	.	gene_id "TSS_1150_4.773"; transcript_id "TSS_1150_4.773";
I	text	PROMOTER	3333475	3333700	.	+	.	gene_id "TSS_1151_8.515"; transcript_id "TSS_1151_8.515";
I	text	PROMOTER	3333705	3333930	.	+	.	gene_id "TSS_1152_4.324"; transcript_id "TSS_1152_4.324";
I	text	PROMOTER	3335755	3335980	.	-	.	gene_id "TSS_284_1.038"; transcript_id "TSS_284_1.038";
I	text	PROMOTER	3336192	3336417	.	+	.	gene_id "TSS_1153_6.435"; transcript_id "TSS_1153_6.435";
I	text	PROMOTER	3343006	3343231	.	+	.	gene_id "TSS_572_0.480"; transcript_id "TSS_572_0.480";
I	text	PROMOTER	3344358	3344583	.	+	.	gene_id "TSS_1154_8.144"; transcript_id "TSS_1154_8.144";
I	text	PROMOTER	3344592	3344817	.	+	.	gene_id "TSS_1155_10.229"; transcript_id "TSS_1155_10.229";
I	text	PROMOTER	3347611	3347836	.	+	.	gene_id "TSS_573_1.525"; transcript_id "TSS_573_1.525";
I	text	PROMOTER	3349811	3350036	.	-	.	gene_id "TSS_315_2.141"; transcript_id "TSS_315_2.141";
I	text	PROMOTER	3349867	3350092	.	+	.	gene_id "TSS_1156_4.009"; transcript_id "TSS_1156_4.009";
I	text	PROMOTER	3352621	3352846	.	+	.	gene_id "TSS_1157_5.214"; transcript_id "TSS_1157_5.214";
I	text	PROMOTER	3352689	3352914	.	+	.	gene_id "TSS_597_3.851"; transcript_id "TSS_597_3.851";
I	text	PROMOTER	3354851	3355076	.	+	.	gene_id "TSS_574_0.405"; transcript_id "TSS_574_0.405";
I	text	PROMOTER	3356948	3357173	.	-	.	gene_id "TSS_543_5.893"; transcript_id "TSS_543_5.893";
I	text	PROMOTER	3357152	3357377	.	-	.	gene_id "TSS_285_0.887"; transcript_id "TSS_285_0.887";
I	text	PROMOTER	3357293	3357518	.	-	.	gene_id "TSS_544_10.990"; transcript_id "TSS_544_10.990";
I	text	PROMOTER	3358321	3358546	.	+	.	gene_id "TSS_598_2.127"; transcript_id "TSS_598_2.127";
I	text	PROMOTER	3359056	3359281	.	+	.	gene_id "TSS_1158_5.528"; transcript_id "TSS_1158_5.528";
I	text	PROMOTER	3360950	3361175	.	+	.	gene_id "TSS_575_1.879"; transcript_id "TSS_575_1.879";
I	text	PROMOTER	3365877	3366102	.	-	.	gene_id "TSS_286_0.902"; transcript_id "TSS_286_0.902";
I	text	PROMOTER	3371839	3372064	.	+	.	gene_id "TSS_576_0.629"; transcript_id "TSS_576_0.629";
I	text	PROMOTER	3376747	3376972	.	-	.	gene_id "TSS_545_5.546"; transcript_id "TSS_545_5.546";
I	text	PROMOTER	3376995	3377220	.	+	.	gene_id "TSS_1159_11.302"; transcript_id "TSS_1159_11.302";
I	text	PROMOTER	3378661	3378886	.	-	.	gene_id "TSS_287_0.567"; transcript_id "TSS_287_0.567";
I	text	PROMOTER	3379118	3379343	.	-	.	gene_id "TSS_316_3.653"; transcript_id "TSS_316_3.653";
I	text	PROMOTER	338081	338306	.	-	.	gene_id "TSS_7_6.970"; transcript_id "TSS_7_6.970";
I	text	PROMOTER	3385279	3385504	.	-	.	gene_id "TSS_317_3.440"; transcript_id "TSS_317_3.440";
I	text	PROMOTER	3385764	3385989	.	-	.	gene_id "TSS_288_0.959"; transcript_id "TSS_288_0.959";
I	text	PROMOTER	33872	34097	.	-	.	gene_id "TSS_1_2.868"; transcript_id "TSS_1_2.868";
I	text	PROMOTER	3390013	3390238	.	+	.	gene_id "TSS_1160_8.285"; transcript_id "TSS_1160_8.285";
I	text	PROMOTER	3393642	3393867	.	+	.	gene_id "TSS_577_1.451"; transcript_id "TSS_577_1.451";
I	text	PROMOTER	339483	339708	.	-	.	gene_id "TSS_10_1.053"; transcript_id "TSS_10_1.053";
I	text	PROMOTER	339607	339832	.	-	.	gene_id "TSS_8_5.774"; transcript_id "TSS_8_5.774";
I	text	PROMOTER	339826	340051	.	-	.	gene_id "TSS_11_1.283"; transcript_id "TSS_11_1.283";
I	text	PROMOTER	3398737	3398962	.	-	.	gene_id "TSS_318_2.555"; transcript_id "TSS_318_2.555";
I	text	PROMOTER	340067	340292	.	+	.	gene_id "TSS_310_1.256"; transcript_id "TSS_310_1.256";
I	text	PROMOTER	3403742	3403967	.	-	.	gene_id "TSS_319_2.930"; transcript_id "TSS_319_2.930";
I	text	PROMOTER	3403968	3404193	.	+	.	gene_id "TSS_1161_9.051"; transcript_id "TSS_1161_9.051";
I	text	PROMOTER	3408434	3408659	.	+	.	gene_id "TSS_578_1.225"; transcript_id "TSS_578_1.225";
I	text	PROMOTER	3408515	3408740	.	+	.	gene_id "TSS_1162_4.512"; transcript_id "TSS_1162_4.512";
I	text	PROMOTER	3409773	3409998	.	-	.	gene_id "TSS_546_8.824"; transcript_id "TSS_546_8.824";
I	text	PROMOTER	3409985	3410210	.	-	.	gene_id "TSS_320_2.632"; transcript_id "TSS_320_2.632";
I	text	PROMOTER	3417578	3417803	.	+	.	gene_id "TSS_1163_4.642"; transcript_id "TSS_1163_4.642";
I	text	PROMOTER	3417811	3418036	.	+	.	gene_id "TSS_599_2.895"; transcript_id "TSS_599_2.895";
I	text	PROMOTER	3419553	3419778	.	+	.	gene_id "TSS_600_2.509"; transcript_id "TSS_600_2.509";
I	text	PROMOTER	3422707	3422932	.	+	.	gene_id "TSS_1164_4.846"; transcript_id "TSS_1164_4.846";
I	text	PROMOTER	3428468	3428693	.	-	.	gene_id "TSS_547_4.536"; transcript_id "TSS_547_4.536";
I	text	PROMOTER	3433498	3433723	.	+	.	gene_id "TSS_601_3.533"; transcript_id "TSS_601_3.533";
I	text	PROMOTER	3433551	3433776	.	-	.	gene_id "TSS_548_6.052"; transcript_id "TSS_548_6.052";
I	text	PROMOTER	3435889	3436114	.	-	.	gene_id "TSS_549_10.462"; transcript_id "TSS_549_10.462";
I	text	PROMOTER	3435944	3436169	.	+	.	gene_id "TSS_1165_8.238"; transcript_id "TSS_1165_8.238";
I	text	PROMOTER	3436157	3436382	.	+	.	gene_id "TSS_579_0.532"; transcript_id "TSS_579_0.532";
I	text	PROMOTER	3436191	3436416	.	-	.	gene_id "TSS_289_1.492"; transcript_id "TSS_289_1.492";
I	text	PROMOTER	3436229	3436454	.	+	.	gene_id "TSS_602_3.494"; transcript_id "TSS_602_3.494";
I	text	PROMOTER	3436405	3436630	.	+	.	gene_id "TSS_1166_9.180"; transcript_id "TSS_1166_9.180";
I	text	PROMOTER	3436530	3436755	.	+	.	gene_id "TSS_1167_9.183"; transcript_id "TSS_1167_9.183";
I	text	PROMOTER	3437005	3437230	.	+	.	gene_id "TSS_1168_9.765"; transcript_id "TSS_1168_9.765";
I	text	PROMOTER	3437474	3437699	.	+	.	gene_id "TSS_580_0.903"; transcript_id "TSS_580_0.903";
I	text	PROMOTER	3440738	3440963	.	-	.	gene_id "TSS_550_5.524"; transcript_id "TSS_550_5.524";
I	text	PROMOTER	3440818	3441043	.	-	.	gene_id "TSS_321_3.223"; transcript_id "TSS_321_3.223";
I	text	PROMOTER	3441714	3441939	.	+	.	gene_id "TSS_603_2.541"; transcript_id "TSS_603_2.541";
I	text	PROMOTER	3444399	3444624	.	+	.	gene_id "TSS_581_1.668"; transcript_id "TSS_581_1.668";
I	text	PROMOTER	3450689	3450914	.	+	.	gene_id "TSS_604_2.106"; transcript_id "TSS_604_2.106";
I	text	PROMOTER	3450736	3450961	.	-	.	gene_id "TSS_551_6.290"; transcript_id "TSS_551_6.290";
I	text	PROMOTER	3458073	3458298	.	+	.	gene_id "TSS_582_1.423"; transcript_id "TSS_582_1.423";
I	text	PROMOTER	3458085	3458310	.	-	.	gene_id "TSS_290_1.662"; transcript_id "TSS_290_1.662";
I	text	PROMOTER	3458254	3458479	.	+	.	gene_id "TSS_1169_9.404"; transcript_id "TSS_1169_9.404";
I	text	PROMOTER	3462900	3463125	.	+	.	gene_id "TSS_583_0.451"; transcript_id "TSS_583_0.451";
I	text	PROMOTER	3462938	3463163	.	-	.	gene_id "TSS_552_5.234"; transcript_id "TSS_552_5.234";
I	text	PROMOTER	3462971	3463196	.	+	.	gene_id "TSS_584_1.692"; transcript_id "TSS_584_1.692";
I	text	PROMOTER	3463160	3463385	.	+	.	gene_id "TSS_605_3.987"; transcript_id "TSS_605_3.987";
I	text	PROMOTER	3463239	3463464	.	+	.	gene_id "TSS_1170_5.931"; transcript_id "TSS_1170_5.931";
I	text	PROMOTER	3463349	3463574	.	+	.	gene_id "TSS_1171_5.355"; transcript_id "TSS_1171_5.355";
I	text	PROMOTER	3463862	3464087	.	+	.	gene_id "TSS_1172_5.848"; transcript_id "TSS_1172_5.848";
I	text	PROMOTER	3463955	3464180	.	+	.	gene_id "TSS_1173_5.339"; transcript_id "TSS_1173_5.339";
I	text	PROMOTER	3464226	3464451	.	+	.	gene_id "TSS_1174_6.780"; transcript_id "TSS_1174_6.780";
I	text	PROMOTER	3466087	3466312	.	+	.	gene_id "TSS_585_0.932"; transcript_id "TSS_585_0.932";
I	text	PROMOTER	3466124	3466349	.	-	.	gene_id "TSS_322_2.511"; transcript_id "TSS_322_2.511";
I	text	PROMOTER	3468142	3468367	.	-	.	gene_id "TSS_553_11.752"; transcript_id "TSS_553_11.752";
I	text	PROMOTER	3469356	3469581	.	+	.	gene_id "TSS_586_0.454"; transcript_id "TSS_586_0.454";
I	text	PROMOTER	3469368	3469593	.	-	.	gene_id "TSS_291_1.004"; transcript_id "TSS_291_1.004";
I	text	PROMOTER	3469718	3469943	.	+	.	gene_id "TSS_1175_6.123"; transcript_id "TSS_1175_6.123";
I	text	PROMOTER	3471689	3471914	.	-	.	gene_id "TSS_554_4.185"; transcript_id "TSS_554_4.185";
I	text	PROMOTER	3473776	3474001	.	+	.	gene_id "TSS_587_1.970"; transcript_id "TSS_587_1.970";
I	text	PROMOTER	3473822	3474047	.	-	.	gene_id "TSS_292_0.389"; transcript_id "TSS_292_0.389";
I	text	PROMOTER	3473874	3474099	.	+	.	gene_id "TSS_606_2.956"; transcript_id "TSS_606_2.956";
I	text	PROMOTER	3474465	3474690	.	+	.	gene_id "TSS_1176_8.898"; transcript_id "TSS_1176_8.898";
I	text	PROMOTER	3474846	3475071	.	+	.	gene_id "TSS_588_1.840"; transcript_id "TSS_588_1.840";
I	text	PROMOTER	3474907	3475132	.	+	.	gene_id "TSS_607_2.402"; transcript_id "TSS_607_2.402";
I	text	PROMOTER	3479049	3479274	.	-	.	gene_id "TSS_555_4.254"; transcript_id "TSS_555_4.254";
I	text	PROMOTER	3480207	3480432	.	-	.	gene_id "TSS_293_1.489"; transcript_id "TSS_293_1.489";
I	text	PROMOTER	3483221	3483446	.	-	.	gene_id "TSS_323_3.168"; transcript_id "TSS_323_3.168";
I	text	PROMOTER	348381	348606	.	-	.	gene_id "TSS_8_2.996"; transcript_id "TSS_8_2.996";
I	text	PROMOTER	3484200	3484425	.	-	.	gene_id "TSS_556_7.883"; transcript_id "TSS_556_7.883";
I	text	PROMOTER	3485162	3485387	.	+	.	gene_id "TSS_589_1.658"; transcript_id "TSS_589_1.658";
I	text	PROMOTER	3485413	3485638	.	+	.	gene_id "TSS_1177_5.448"; transcript_id "TSS_1177_5.448";
I	text	PROMOTER	3488154	3488379	.	+	.	gene_id "TSS_1178_4.235"; transcript_id "TSS_1178_4.235";
I	text	PROMOTER	3491066	3491291	.	+	.	gene_id "TSS_1179_5.326"; transcript_id "TSS_1179_5.326";
I	text	PROMOTER	3491131	3491356	.	-	.	gene_id "TSS_294_0.445"; transcript_id "TSS_294_0.445";
I	text	PROMOTER	3494682	3494907	.	+	.	gene_id "TSS_608_3.048"; transcript_id "TSS_608_3.048";
I	text	PROMOTER	3494735	3494960	.	-	.	gene_id "TSS_295_1.034"; transcript_id "TSS_295_1.034";
I	text	PROMOTER	3498089	3498314	.	+	.	gene_id "TSS_1180_4.374"; transcript_id "TSS_1180_4.374";
I	text	PROMOTER	3498117	3498342	.	-	.	gene_id "TSS_296_1.539"; transcript_id "TSS_296_1.539";
I	text	PROMOTER	3502078	3502303	.	-	.	gene_id "TSS_557_7.211"; transcript_id "TSS_557_7.211";
I	text	PROMOTER	3509973	3510198	.	+	.	gene_id "TSS_590_0.559"; transcript_id "TSS_590_0.559";
I	text	PROMOTER	3511215	3511440	.	+	.	gene_id "TSS_591_1.600"; transcript_id "TSS_591_1.600";
I	text	PROMOTER	3511416	3511641	.	+	.	gene_id "TSS_1181_6.404"; transcript_id "TSS_1181_6.404";
I	text	PROMOTER	3514661	3514886	.	+	.	gene_id "TSS_609_3.716"; transcript_id "TSS_609_3.716";
I	text	PROMOTER	3514673	3514898	.	-	.	gene_id "TSS_558_7.336"; transcript_id "TSS_558_7.336";
I	text	PROMOTER	3521530	3521755	.	-	.	gene_id "TSS_559_8.027"; transcript_id "TSS_559_8.027";
I	text	PROMOTER	3521770	3521995	.	-	.	gene_id "TSS_297_0.534"; transcript_id "TSS_297_0.534";
I	text	PROMOTER	3523070	3523295	.	-	.	gene_id "TSS_560_4.811"; transcript_id "TSS_560_4.811";
I	text	PROMOTER	3523265	3523490	.	-	.	gene_id "TSS_298_1.013"; transcript_id "TSS_298_1.013";
I	text	PROMOTER	3523315	3523540	.	+	.	gene_id "TSS_592_0.690"; transcript_id "TSS_592_0.690";
I	text	PROMOTER	3523395	3523620	.	+	.	gene_id "TSS_610_2.134"; transcript_id "TSS_610_2.134";
I	text	PROMOTER	3523644	3523869	.	+	.	gene_id "TSS_1182_6.013"; transcript_id "TSS_1182_6.013";
I	text	PROMOTER	3523744	3523969	.	+	.	gene_id "TSS_611_3.904"; transcript_id "TSS_611_3.904";
I	text	PROMOTER	3523893	3524118	.	+	.	gene_id "TSS_612_3.907"; transcript_id "TSS_612_3.907";
I	text	PROMOTER	3524032	3524257	.	+	.	gene_id "TSS_1183_5.677"; transcript_id "TSS_1183_5.677";
I	text	PROMOTER	3524321	3524546	.	+	.	gene_id "TSS_613_2.957"; transcript_id "TSS_613_2.957";
I	text	PROMOTER	3524388	3524613	.	+	.	gene_id "TSS_1184_6.446"; transcript_id "TSS_1184_6.446";
I	text	PROMOTER	3524486	3524711	.	+	.	gene_id "TSS_1185_7.537"; transcript_id "TSS_1185_7.537";
I	text	PROMOTER	3525022	3525247	.	+	.	gene_id "TSS_593_0.510"; transcript_id "TSS_593_0.510";
I	text	PROMOTER	3525255	3525480	.	+	.	gene_id "TSS_1186_5.206"; transcript_id "TSS_1186_5.206";
I	text	PROMOTER	3526388	3526613	.	+	.	gene_id "TSS_1187_8.903"; transcript_id "TSS_1187_8.903";
I	text	PROMOTER	3533140	3533365	.	+	.	gene_id "TSS_614_2.380"; transcript_id "TSS_614_2.380";
I	text	PROMOTER	3533198	3533423	.	-	.	gene_id "TSS_324_2.046"; transcript_id "TSS_324_2.046";
I	text	PROMOTER	353972	354197	.	+	.	gene_id "TSS_330_2.581"; transcript_id "TSS_330_2.581";
I	text	PROMOTER	3540223	3540448	.	-	.	gene_id "TSS_299_0.904"; transcript_id "TSS_299_0.904";
I	text	PROMOTER	354039	354264	.	+	.	gene_id "TSS_577_5.659"; transcript_id "TSS_577_5.659";
I	text	PROMOTER	354172	354397	.	+	.	gene_id "TSS_578_8.177"; transcript_id "TSS_578_8.177";
I	text	PROMOTER	3549112	3549337	.	-	.	gene_id "TSS_561_4.682"; transcript_id "TSS_561_4.682";
I	text	PROMOTER	3562252	3562477	.	-	.	gene_id "TSS_562_6.799"; transcript_id "TSS_562_6.799";
I	text	PROMOTER	356291	356516	.	+	.	gene_id "TSS_311_1.820"; transcript_id "TSS_311_1.820";
I	text	PROMOTER	356315	356540	.	-	.	gene_id "TSS_12_0.826"; transcript_id "TSS_12_0.826";
I	text	PROMOTER	3563962	3564187	.	+	.	gene_id "TSS_615_3.652"; transcript_id "TSS_615_3.652";
I	text	PROMOTER	3564044	3564269	.	+	.	gene_id "TSS_1188_4.736"; transcript_id "TSS_1188_4.736";
I	text	PROMOTER	3568455	3568680	.	-	.	gene_id "TSS_325_3.433"; transcript_id "TSS_325_3.433";
I	text	PROMOTER	3570732	3570957	.	-	.	gene_id "TSS_300_1.958"; transcript_id "TSS_300_1.958";
I	text	PROMOTER	3573659	3573884	.	-	.	gene_id "TSS_301_1.219"; transcript_id "TSS_301_1.219";
I	text	PROMOTER	3584044	3584269	.	-	.	gene_id "TSS_326_3.892"; transcript_id "TSS_326_3.892";
I	text	PROMOTER	3584357	3584582	.	+	.	gene_id "TSS_594_1.753"; transcript_id "TSS_594_1.753";
I	text	PROMOTER	3584418	3584643	.	+	.	gene_id "TSS_616_2.128"; transcript_id "TSS_616_2.128";
I	text	PROMOTER	3585649	3585874	.	+	.	gene_id "TSS_595_1.231"; transcript_id "TSS_595_1.231";
I	text	PROMOTER	3587001	3587226	.	+	.	gene_id "TSS_596_0.897"; transcript_id "TSS_596_0.897";
I	text	PROMOTER	3587322	3587547	.	+	.	gene_id "TSS_1189_9.532"; transcript_id "TSS_1189_9.532";
I	text	PROMOTER	3587886	3588111	.	+	.	gene_id "TSS_617_3.923"; transcript_id "TSS_617_3.923";
I	text	PROMOTER	3588140	3588365	.	+	.	gene_id "TSS_1190_10.952"; transcript_id "TSS_1190_10.952";
I	text	PROMOTER	3590123	3590348	.	-	.	gene_id "TSS_302_1.960"; transcript_id "TSS_302_1.960";
I	text	PROMOTER	3590321	3590546	.	-	.	gene_id "TSS_563_4.054"; transcript_id "TSS_563_4.054";
I	text	PROMOTER	3590478	3590703	.	+	.	gene_id "TSS_1191_6.204"; transcript_id "TSS_1191_6.204";
I	text	PROMOTER	3603421	3603646	.	-	.	gene_id "TSS_564_9.236"; transcript_id "TSS_564_9.236";
I	text	PROMOTER	3614455	3614680	.	+	.	gene_id "TSS_597_1.945"; transcript_id "TSS_597_1.945";
I	text	PROMOTER	3622663	3622888	.	+	.	gene_id "TSS_1192_4.730"; transcript_id "TSS_1192_4.730";
I	text	PROMOTER	363461	363686	.	-	.	gene_id "TSS_9_5.467"; transcript_id "TSS_9_5.467";
I	text	PROMOTER	364210	364435	.	+	.	gene_id "TSS_312_0.628"; transcript_id "TSS_312_0.628";
I	text	PROMOTER	364706	364931	.	+	.	gene_id "TSS_579_9.503"; transcript_id "TSS_579_9.503";
I	text	PROMOTER	3647791	3648016	.	-	.	gene_id "TSS_303_0.813"; transcript_id "TSS_303_0.813";
I	text	PROMOTER	364990	365215	.	+	.	gene_id "TSS_580_11.974"; transcript_id "TSS_580_11.974";
I	text	PROMOTER	367137	367362	.	-	.	gene_id "TSS_9_2.789"; transcript_id "TSS_9_2.789";
I	text	PROMOTER	3679426	3679651	.	-	.	gene_id "TSS_565_4.920"; transcript_id "TSS_565_4.920";
I	text	PROMOTER	374200	374425	.	+	.	gene_id "TSS_313_1.937"; transcript_id "TSS_313_1.937";
I	text	PROMOTER	374253	374478	.	-	.	gene_id "TSS_13_0.595"; transcript_id "TSS_13_0.595";
I	text	PROMOTER	375899	376124	.	+	.	gene_id "TSS_331_2.344"; transcript_id "TSS_331_2.344";
I	text	PROMOTER	380097	380322	.	-	.	gene_id "TSS_14_1.935"; transcript_id "TSS_14_1.935";
I	text	PROMOTER	382349	382574	.	-	.	gene_id "TSS_10_5.027"; transcript_id "TSS_10_5.027";
I	text	PROMOTER	382994	383219	.	+	.	gene_id "TSS_332_3.920"; transcript_id "TSS_332_3.920";
I	text	PROMOTER	383305	383530	.	+	.	gene_id "TSS_581_7.411"; transcript_id "TSS_581_7.411";
I	text	PROMOTER	386843	387068	.	-	.	gene_id "TSS_10_2.383"; transcript_id "TSS_10_2.383";
I	text	PROMOTER	386939	387164	.	-	.	gene_id "TSS_11_2.214"; transcript_id "TSS_11_2.214";
I	text	PROMOTER	389532	389757	.	-	.	gene_id "TSS_12_2.352"; transcript_id "TSS_12_2.352";
I	text	PROMOTER	390173	390398	.	+	.	gene_id "TSS_582_8.897"; transcript_id "TSS_582_8.897";
I	text	PROMOTER	390512	390737	.	+	.	gene_id "TSS_583_4.191"; transcript_id "TSS_583_4.191";
I	text	PROMOTER	390629	390854	.	+	.	gene_id "TSS_584_6.302"; transcript_id "TSS_584_6.302";
I	text	PROMOTER	400248	400473	.	-	.	gene_id "TSS_11_5.710"; transcript_id "TSS_11_5.710";
I	text	PROMOTER	400348	400573	.	-	.	gene_id "TSS_13_2.661"; transcript_id "TSS_13_2.661";
I	text	PROMOTER	400439	400664	.	-	.	gene_id "TSS_14_3.893"; transcript_id "TSS_14_3.893";
I	text	PROMOTER	400505	400730	.	+	.	gene_id "TSS_585_4.079"; transcript_id "TSS_585_4.079";
I	text	PROMOTER	401964	402189	.	-	.	gene_id "TSS_12_6.232"; transcript_id "TSS_12_6.232";
I	text	PROMOTER	402059	402284	.	-	.	gene_id "TSS_13_4.674"; transcript_id "TSS_13_4.674";
I	text	PROMOTER	402388	402613	.	-	.	gene_id "TSS_15_3.826"; transcript_id "TSS_15_3.826";
I	text	PROMOTER	402664	402889	.	-	.	gene_id "TSS_14_4.148"; transcript_id "TSS_14_4.148";
I	text	PROMOTER	402742	402967	.	-	.	gene_id "TSS_15_6.820"; transcript_id "TSS_15_6.820";
I	text	PROMOTER	402794	403019	.	+	.	gene_id "TSS_314_1.008"; transcript_id "TSS_314_1.008";
I	text	PROMOTER	403226	403451	.	-	.	gene_id "TSS_15_1.679"; transcript_id "TSS_15_1.679";
I	text	PROMOTER	403443	403668	.	+	.	gene_id "TSS_315_1.504"; transcript_id "TSS_315_1.504";
I	text	PROMOTER	403563	403788	.	+	.	gene_id "TSS_586_6.106"; transcript_id "TSS_586_6.106";
I	text	PROMOTER	404512	404737	.	+	.	gene_id "TSS_587_4.278"; transcript_id "TSS_587_4.278";
I	text	PROMOTER	407619	407844	.	-	.	gene_id "TSS_16_10.458"; transcript_id "TSS_16_10.458";
I	text	PROMOTER	408612	408837	.	-	.	gene_id "TSS_16_1.770"; transcript_id "TSS_16_1.770";
I	text	PROMOTER	408616	408841	.	+	.	gene_id "TSS_588_4.027"; transcript_id "TSS_588_4.027";
I	text	PROMOTER	40913	41138	.	+	.	gene_id "TSS_304_0.855"; transcript_id "TSS_304_0.855";
I	text	PROMOTER	411440	411665	.	-	.	gene_id "TSS_17_1.531"; transcript_id "TSS_17_1.531";
I	text	PROMOTER	411612	411837	.	+	.	gene_id "TSS_589_12.939"; transcript_id "TSS_589_12.939";
I	text	PROMOTER	414778	415003	.	-	.	gene_id "TSS_18_1.414"; transcript_id "TSS_18_1.414";
I	text	PROMOTER	415529	415754	.	-	.	gene_id "TSS_16_3.728"; transcript_id "TSS_16_3.728";
I	text	PROMOTER	415546	415771	.	+	.	gene_id "TSS_333_3.251"; transcript_id "TSS_333_3.251";
I	text	PROMOTER	429443	429668	.	+	.	gene_id "TSS_334_3.155"; transcript_id "TSS_334_3.155";
I	text	PROMOTER	435119	435344	.	+	.	gene_id "TSS_335_2.126"; transcript_id "TSS_335_2.126";
I	text	PROMOTER	438596	438821	.	-	.	gene_id "TSS_17_4.580"; transcript_id "TSS_17_4.580";
I	text	PROMOTER	438805	439030	.	-	.	gene_id "TSS_18_6.093"; transcript_id "TSS_18_6.093";
I	text	PROMOTER	441387	441612	.	-	.	gene_id "TSS_19_1.116"; transcript_id "TSS_19_1.116";
I	text	PROMOTER	448338	448563	.	-	.	gene_id "TSS_17_2.079"; transcript_id "TSS_17_2.079";
I	text	PROMOTER	448345	448570	.	+	.	gene_id "TSS_316_0.756"; transcript_id "TSS_316_0.756";
I	text	PROMOTER	450123	450348	.	+	.	gene_id "TSS_590_5.703"; transcript_id "TSS_590_5.703";
I	text	PROMOTER	453046	453271	.	+	.	gene_id "TSS_317_1.207"; transcript_id "TSS_317_1.207";
I	text	PROMOTER	453118	453343	.	+	.	gene_id "TSS_318_0.905"; transcript_id "TSS_318_0.905";
I	text	PROMOTER	453603	453828	.	+	.	gene_id "TSS_591_7.585"; transcript_id "TSS_591_7.585";
I	text	PROMOTER	454210	454435	.	+	.	gene_id "TSS_592_9.465"; transcript_id "TSS_592_9.465";
I	text	PROMOTER	454364	454589	.	+	.	gene_id "TSS_593_5.920"; transcript_id "TSS_593_5.920";
I	text	PROMOTER	456836	457061	.	-	.	gene_id "TSS_19_4.132"; transcript_id "TSS_19_4.132";
I	text	PROMOTER	457008	457233	.	-	.	gene_id "TSS_20_1.486"; transcript_id "TSS_20_1.486";
I	text	PROMOTER	459365	459590	.	-	.	gene_id "TSS_20_13.110"; transcript_id "TSS_20_13.110";
[truncated: 15,992 more rows]
