# Supplementary material for: Transcriptome analysis of the filamentous fungus Aspergillus nidulans directed to the global identification of promoters
Source: BMC Genomics. 2013 Dec 3;14(1):847. doi: 10.1186/1471-2164-14-847 (PMC4046813; doi:10.1186/1471-2164-14-847)
Supplement: Supplementary file 9 — Additional file 9: Putative promoter regions of annotated genes. Genomic locations of genes and their associated transcription start sites (TSS) and putative promoters. TSS are classified as 'tight', 'intermediate' and 'diffuse' by their confidence interval length (CIL) value, the length of the confidence interval around the major peak of read coverage representing the transcription start site (<2nt=’tight’, 2nt < CIL < 4nt=’intermediate’, >4nt=’diffuse’). (XLSX 730 KB) [file 12864_2013_5557_MOESM9_ESM.xlsx]

## Sheet: table
TSS_class	Locus_ID	Gene_Name	Description	chromosome	strand	gene_left_position	gene_right_position	major_TSS	promoter_left_position	promoter_right_position	CIL
tight	CADANIAG00006494	ANIA_06473	conserved hypothetical protein	I	+	41137	43698	41588	41053	41613	0.855
tight	CADANIAG00006496	ANIA_06471	hypothetical protein	I	-	49804	50534	50128	50103	50663	0.488
tight	CADANIAG00006497	ANIA_06470	N,O-diacetyl muramidase, putative (AFU_orthologue; AFUA_6G10130)	I	-	51786	52575	52119	52094	52654	1.028
tight	CADANIAG00006501	ANIA_06468	conserved hypothetical protein	I	-	61078	63565	63127	63102	63662	1.812
tight	CADANIAG00006514	ANIA_06460	conserved hypothetical protein	I	-	103140	104328	104097	104072	104632	1.683
tight	CADANIAG00006533	ANIA_06442	amino acid transporter (Eurofung)	I	-	163538	167165	166807	166782	167342	0.968
tight	CADANIAG00006538	ANIA_06438	hypothetical dipeptidyl aminopeptidase (Eurofung)	I	+	176191	178571	176258	175723	176283	1.71
tight	CADANIAG00006545	ANIA_10816	hypothetical protein	I	-	203167	203948	203508	203483	204043	1.437
tight	CADANIAG00006552	ANIA_06426	conserved hypothetical protein	I	+	229009	230268	229451	228916	229476	0.539
tight	CADANIAG00006556	ANIA_06423	conserved hypothetical protein	I	-	235477	236123	235665	235640	236200	1.288
tight	CADANIAG00006581	ANIA_06398	UDP-galactose 4-epimerase, putative (AFU_orthologue; AFUA_7G00360)	I	-	306713	307706	307253	307228	307788	0.03
tight	CADANIAG00006588	ANIA_06391	serine/threonine protein phosphatase PP2A catalyticsubunit (Eurofung)	I	+	324377	326050	324840	324305	324865	0.613
tight	CADANIAG00006593	ANIA_06386	mitochondrial NADH-cytochrome b5 reductase (Eurofung)	I	-	338298	339555	339033	339008	339568	1.053
tight	CADANIAG00006593	ANIA_06386	mitochondrial NADH-cytochrome b5 reductase (Eurofung)	I	-	338298	339555	339376	339351	339911	1.283
tight	CADANIAG00006600	ANIA_09497	HAD superfamily hydrolase, putative (AFU_orthologue; AFUA_6G10760)	I	-	355249	356334	355865	355840	356400	0.826
tight	CADANIAG00006601	ANIA_09498	tetratricopeptide repeat protein 1 (TTC1), putative (AFU_orthologue; AFUA_6G10770)	I	+	356546	357490	356966	356431	356991	1.82
tight	CADANIAG00006605	ANIA_06379	hypothetical protein	I	+	364647	366163	364885	364350	364910	0.628
tight	CADANIAG00006608	ANIA_06376	conserved hypothetical protein	I	-	373709	374234	373803	373778	374338	0.595
tight	CADANIAG00006610	ANIA_06374	ATP dependent RNA helicase (Dbp9), putative (AFU_orthologue; AFUA_2G13980)	I	-	378090	380085	379647	379622	380182	1.935
tight	CADANIAG00006618	ANIA_06366	NADH-cytochrome b5 reductase (AFU_orthologue; AFUA_2G14060)	I	-	401601	403272	402776	402751	403311	1.679
tight	CADANIAG00006619	ANIA_06365	conserved hypothetical protein	I	+	403724	404638	404118	403583	404143	1.504
tight	CADANIAG00006620	ANIA_06364	chromosome segregation protein sudA (Eurofung)	I	-	404002	408631	408162	408137	408697	1.77
tight	CADANIAG00006622	ANIA_06362	arsenate reductase (Arc2), putative (AFU_orthologue; AFUA_6G13400)	I	-	410843	411469	410990	410965	411525	1.531
tight	CADANIAG00006624	ANIA_06360	autophagy-related protein Atg17 (Eurofung)	I	-	412745	414734	414328	414303	414863	1.414
tight	CADANIAG00006633	ANIA_06351	autophagy protein Atg20, putative (AFU_orthologue; AFUA_2G14160)	I	-	438981	441369	440937	440912	441472	1.116
tight	CADANIAG00006636	ANIA_06348	Mitochondrial import inner membrane translocasesubunit TIM23, putative (AFU_orthologue; AFUA_2G14190)	I	+	448679	449352	449020	448485	449045	0.756
tight	CADANIAG00006638	ANIA_06346	hypothetical dihydroxy-acid dehydratase (Eurofung)	I	+	453265	455420	453721	453186	453746	1.207
tight	CADANIAG00006638	ANIA_06346	hypothetical dihydroxy-acid dehydratase (Eurofung)	I	+	453265	455420	453793	453258	453818	0.905
tight	CADANIAG00006639	ANIA_06345	vacuolar protein sorting protein Vps66, putative (AFU_orthologue; AFUA_2G14220)	I	-	455479	456717	456558	456533	457093	1.486
tight	CADANIAG00006642	ANIA_10809	putative CCAAT-box-binding transcription factor (Eurofung)	I	-	463259	464263	464128	464103	464663	1.745
tight	CADANIAG00006643	ANIA_06342	hypothetical protein	I	+	465852	469051	466176	465641	466201	1.899
tight	CADANIAG00006644	ANIA_06341	putative coronin homolog (Eurofung)	I	-	469824	472116	471660	471635	472195	1.809
tight	CADANIAG00006648	ANIA_06337	conserved hypothetical protein	I	+	484794	485594	485253	484718	485278	0.404
tight	CADANIAG00006649	ANIA_10800	mitochondrial pyruvate dehydrogenase kinase,putative (AFU_orthologue; AFUA_2G13600)	I	+	485944	487449	486400	485865	486425	1.249
tight	CADANIAG00006653	ANIA_06333	conserved hypothetical protein	I	+	495455	497448	495918	495383	495943	1.313
tight	CADANIAG00006656	ANIA_06330	elongation factor 2 (Eurofung)	I	-	501939	505222	504756	504731	505291	0.511
tight	CADANIAG00006661	ANIA_10799	conserved hypothetical protein	I	-	527759	530207	529951	529926	530486	1.88
tight	CADANIAG00006669	ANIA_06318	chitin synthase csmA (Eurofung)	I	-	551995	558148	557703	557678	558238	1.807
tight	CADANIAG00006675	ANIA_10806	YagE family protein (AFU_orthologue; AFUA_2G12110)	I	-	574082	575831	575452	575427	575987	1.044
tight	CADANIAG00006676	ANIA_10798	conserved hypothetical protein	I	-	576141	577446	576981	576956	577516	0.44
tight	CADANIAG00006678	ANIA_06311	ClC chloride ion channel (Eurofung)	I	-	578972	581908	581502	581477	582037	1.475
tight	CADANIAG00006681	ANIA_06308	hypothetical protein	I	+	598883	600047	599354	598819	599379	1.38
tight	CADANIAG00006683	ANIA_06306	mitochondrial intermembrane space translocasesubunit Tim13, putative (AFU_orthologue; AFUA_2G12190)	I	+	602205	603004	602666	602131	602691	0.453
tight	CADANIAG00006686	ANIA_06303	hypothetical protein similar to replication factor Cprotein (Eurofung)	I	-	609220	612989	612517	612492	613052	1.802
tight	CADANIAG00006687	ANIA_06302	hypothetical protein similar to mitochondrialribosomal protein L16 (Eurofung)	I	+	613204	614012	613662	613127	613687	0.648
tight	CADANIAG00006688	ANIA_06301	conserved hypothetical protein	I	-	613772	614596	614204	614179	614739	1.357
tight	CADANIAG00006695	ANIA_06294	conserved hypothetical protein	I	+	629107	630361	629502	628967	629527	1.275
tight	CADANIAG00006697	ANIA_06291	WD repeat protein (AFU_orthologue; AFUA_2G12360)	I	-	636065	639392	639367	639342	639902	1.872
tight	CADANIAG00006701	ANIA_06287	ATP synthase oligomycin sensitivity conferralprotein, putative (AFU_orthologue; AFUA_2G12400)	I	+	647420	648680	647895	647360	647920	0.423
tight	CADANIAG00006705	ANIA_06283	diphthamide biosynthesis protein, putative (AFU_orthologue; AFUA_2G12440)	I	-	659273	659883	659874	659849	660409	0.908
tight	CADANIAG00006706	ANIA_10797	hydroxymethylglutaryl-CoA lyase (AFU_orthologue; AFUA_2G12450)	I	+	660531	661767	660989	660454	661014	0.893
tight	CADANIAG00006714	ANIA_06276	pterin-4-alpha-carbinolamine dehydratase familyprotein (AFU_orthologue; AFUA_2G12560)	I	+	683714	684213	683975	683440	684000	1.057
tight	CADANIAG00006717	ANIA_06273	allergenic cerato-platanin Asp F13 (AFU_orthologue; AFUA_2G12630)	I	-	690843	691462	691133	691108	691668	1.108
tight	CADANIAG00006718	ANIA_06272	NADPH-adrenodoxin reductase Arh1, putative (AFU_orthologue; AFUA_2G12610)	I	-	693214	694688	694449	694424	694984	0.687
tight	CADANIAG00006720	ANIA_06270	Lectin C-type domain protein (AFU_orthologue; AFUA_2G12590)	I	-	698158	700000	699616	699591	700151	1.178
tight	CADANIAG00006721	ANIA_06269	translocation protein sec62 (Eurofung)	I	+	700257	701767	700687	700152	700712	1.102
tight	CADANIAG00006722	ANIA_06268	DUF726 domain protein (AFU_orthologue; AFUA_2G12860)	I	-	701942	704853	704448	704423	704983	1.442
tight	CADANIAG00006723	ANIA_06267	vesicular-fusion protein sec17 (AFU_orthologue; AFUA_2G12870)	I	+	705087	706556	705540	705005	705565	0.54
tight	CADANIAG00006724	ANIA_06266	pre-rRNA processing protein Tsr1, putative (AFU_orthologue; AFUA_2G12880)	I	-	706568	709234	708882	708857	709417	0.665
tight	CADANIAG00006725	ANIA_06265	small nucleolar ribonucleoprotein complex subunit,putative (AFU_orthologue; AFUA_2G12890)	I	+	709486	711507	709970	709435	709995	1.547
tight	CADANIAG00006730	ANIA_10802	conserved hypothetical protein	I	+	729924	730505	730381	729846	730406	1.283
tight	CADANIAG00006733	ANIA_06258	putative microbody (peroxisome) biogenesis proteinperoxin 14/17 (Eurofung)	I	+	736236	737459	736645	736110	736670	1.474
tight	CADANIAG00006734	ANIA_06257	vesicle coat complex COPII, subunit SEC31, putative (Eurofung)	I	-	737913	742588	742122	742097	742657	1.509
tight	CADANIAG00006735	ANIA_06256	peptidyl prolyl cis-trans isomerase Cyclophilin,putative (AFU_orthologue; AFUA_2G12990)	I	+	742780	743318	743232	742697	743257	0.799
tight	CADANIAG00006736	ANIA_10803	conserved hypothetical protein	I	-	743380	744211	743733	743708	744268	0.336
tight	CADANIAG00006737	ANIA_06255	cytochrome c oxidase polypeptide vib (AFU_orthologue; AFUA_2G13010)	I	+	744376	745304	744854	744319	744879	0.315
tight	CADANIAG00006738	ANIA_06254	hypothetical protein similar to mitochondrialdicarboxylate transporter (Eurofung)	I	-	746054	747189	746792	746767	747327	1.382
tight	CADANIAG00006740	ANIA_06252	RNA polymerase II subunit 3 (AFU_orthologue; AFUA_2G13090)	I	-	749460	751027	750578	750553	751113	1.624
tight	CADANIAG00006743	ANIA_06249	calcineurin binding protein, putative (AFU_orthologue; AFUA_2G13060)	I	-	757852	759266	758818	758793	759353	1.727
tight	CADANIAG00006745	ANIA_06248	mitochondrial co-chaperone GrpE, putative (AFU_orthologue; AFUA_2G13040)	I	-	761602	762522	762063	762038	762598	0.303
tight	CADANIAG00006748	ANIA_06245	conserved hypothetical protein	I	+	769759	770625	770221	769686	770246	0.654
tight	CADANIAG00006749	ANIA_06244	3' exoribonuclease family protein (Rrp42), putative (AFU_orthologue; AFUA_2G13130)	I	-	771012	772246	771952	771927	772487	0.523
tight	CADANIAG00006754	ANIA_06240	OB-fold nucleic acid binding domain (AFU_orthologue; AFUA_2G13170)	I	-	786349	787454	786961	786936	787496	1.38
tight	CADANIAG00006755	ANIA_06239	siderophore biosynthesis lipase/esterase, putative (AFU_orthologue; AFUA_3G03390)	I	+	788410	789587	788835	788300	788860	1.958
tight	CADANIAG00006758	ANIA_06236	putative siderophore synthetase (Eurofung)	I	-	796758	803124	802687	802662	803222	1.754
tight	CADANIAG00006759	ANIA_06235	enoyl-CoA hydratase/isomerase family protein (AFU_orthologue; AFUA_3G03410)	I	-	803617	804430	803946	803921	804481	0.388
tight	CADANIAG00006762	ANIA_06232	vacuolar ATP synthase subunit B (Eurofung)	I	+	815577	817721	815944	815409	815969	0.754
tight	CADANIAG00006770	ANIA_10792	RING finger domain protein, putative (AFU_orthologue; AFUA_2G13310)	I	-	846729	848652	848477	848452	849012	1.478
tight	CADANIAG00006771	ANIA_06225	mitochondrial membrane fission protein (Fis1),putative (AFU_orthologue; AFUA_2G13320)	I	-	849339	849977	849560	849535	850095	0.48
tight	CADANIAG00006772	ANIA_06224	hypothetical protein	I	+	850218	850914	850655	850120	850680	1.094
tight	CADANIAG00006780	ANIA_11244	membrane protein TMS1, putative (AFU_orthologue; AFUA_2G13400)	I	+	873636	875467	874092	873557	874117	0.965
tight	CADANIAG00006782	ANIA_10785	conserved hypothetical protein	I	-	878527	879475	879121	879096	879656	0.55
tight	CADANIAG00006786	ANIA_06216	ZIP metal ion transporter, putative (AFU_orthologue; AFUA_2G12050)	I	-	887452	888876	888412	888387	888947	1.941
tight	CADANIAG00006787	ANIA_06215	conserved hypothetical protein	I	-	889348	890307	889911	889886	890446	1.5
tight	CADANIAG00006788	ANIA_06214	histone acetyltransferase type b catalytic subunit,putative (AFU_orthologue; AFUA_2G12030)	I	+	890733	892535	891198	890663	891223	1.944
tight	CADANIAG00006789	ANIA_10781	U6 snRNA-associated Sm-like protein LSM4, putative (AFU_orthologue; AFUA_2G12020)	I	+	892806	893714	893267	892732	893292	0.346
tight	CADANIAG00006790	ANIA_10784	pentatricopeptide repeat protein (AFU_orthologue; AFUA_2G12010)	I	+	894154	895816	894245	893710	894270	0.814
tight	CADANIAG00006791	ANIA_10790	hypothetical protein	I	+	896653	897132	896971	896436	896996	0.899
tight	CADANIAG00006794	ANIA_06210	Exocyst complex component exo70, putative (Eurofung)	I	+	902874	904886	903108	902573	903133	1.431
tight	CADANIAG00006795	ANIA_06209	adenylosuccinate lyase (Eurofung)	I	+	905729	907879	906178	905643	906203	1.013
tight	CADANIAG00006799	ANIA_06206	hypothetical protein	I	-	915252	916259	915799	915774	916334	1.991
tight	CADANIAG00006803	ANIA_06203	conserved hypothetical protein	I	-	926092	926805	926377	926352	926912	0.626
tight	CADANIAG00006803	ANIA_06203	conserved hypothetical protein	I	-	926092	926805	926578	926553	927113	1.402
tight	CADANIAG00006804	ANIA_06202	60S ribosomal protein L3 (AFU_orthologue; AFUA_2G11850)	I	-	927212	928852	928369	928344	928904	0.085
tight	CADANIAG00006809	ANIA_06199	small nuclear ribonucleoprotein (LSM1), putative (AFU_orthologue; AFUA_2G11800)	I	-	948560	949269	948984	948959	949519	1.312
tight	CADANIAG00006811	nudF	nuclear migration protein nudF (Eurofung)	I	+	952152	953602	952464	951929	952489	1.037
tight	CADANIAG00006812	ANIA_06196	conserved hypothetical protein	I	-	954986	955884	955437	955412	955972	0.999
tight	CADANIAG00006813	creA	CreA, C2H2 finger domain transcription factor (Eurofung)	I	+	965719	967720	966171	965636	966196	1.987
tight	CADANIAG00006824	ANIA_06185	conserved hypothetical protein	I	+	995367	997199	995792	995257	995817	1.549
tight	CADANIAG00006825	ANIA_10783	6-phosphogluconate dehydrogenase family protein (AFU_orthologue; AFUA_2G11600)	I	-	998212	999343	998882	998857	999417	0.813
tight	CADANIAG00006829	ANIA_06181	60S ribosomal protein L44 P (Broad)	I	-	1005019	1006315	1005837	1005812	1006372	0.07
tight	CADANIAG00006830	ANIA_06179	hypothetical protein similar to SPBC24C6.01c(Broad)	I	+	1008136	1008887	1008527	1007992	1008552	0.975
tight	CADANIAG00006834	ANIA_06176	tubulin-specific chaperone Rbl2, putative (AFU_orthologue; AFUA_2G08190)	I	+	1013813	1014336	1014001	1013466	1014026	0.533
tight	CADANIAG00006835	ANIA_06175	conserved hypothetical protein	I	-	1014410	1015472	1015063	1015038	1015598	1.521
tight	CADANIAG00006839	ANIA_06171	U3 small nucleolar ribonucleoprotein subunit (Imp3),putative (AFU_orthologue; AFUA_2G08320)	I	-	1023168	1023916	1023429	1023404	1023964	1.05
tight	CADANIAG00006840	ANIA_06170	DnaJ domain protein, putative (AFU_orthologue; AFUA_2G08300)	I	-	1024091	1025501	1025258	1025233	1025793	0.743
tight	CADANIAG00006841	ANIA_06169	conserved hypothetical protein	I	-	1025840	1028238	1027987	1027962	1028522	1.887
tight	CADANIAG00006842	ANIA_06168	hypothetical protein similar to NADP-dependent malicenzyme (Eurofung)	I	+	1030734	1032980	1031190	1030655	1031215	0.974
tight	CADANIAG00006845	ANIA_06165	tRNA pseudouridine synthase, putative (AFU_orthologue; AFUA_2G08460)	I	+	1038933	1040840	1039247	1038712	1039272	1.737
tight	CADANIAG00006852	ANIA_06158	glutathione S-transferase, putative (AFU_orthologue; AFUA_2G08370)	I	+	1061116	1061750	1061514	1060979	1061539	1.08
tight	CADANIAG00006853	pyrG	orotidine MP decarboxylase (Eurofung)	I	+	1061985	1062868	1062390	1061855	1062415	1.198
tight	CADANIAG00006864	ANIA_06146	50S ribosomal protein L14 (AFU_orthologue; AFUA_2G08520)	I	+	1098199	1098853	1098661	1098126	1098686	0.356
tight	CADANIAG00006865	ANIA_06145	hypothetical protein similar to peptidyl-prolylcis/trans isomerase (Eurofung)	I	+	1099905	1100941	1100357	1099822	1100382	0.431
tight	CADANIAG00006868	ANIA_06142	small subunit of nuclear cap-binding protein complex (AFU_orthologue; AFUA_2G08570)	I	+	1107028	1107787	1107407	1106872	1107432	0.964
tight	CADANIAG00006869	ANIA_06141	hypothetical protein similar to pyridoxine (Eurofung)	I	-	1107869	1108856	1108420	1108395	1108955	1.688
tight	CADANIAG00006871	ANIA_06139	hypothetical protein similar to AtaAp (Eurofung)	I	-	1110809	1111733	1111533	1111508	1112068	1.127
tight	CADANIAG00006873	ANIA_06137	conserved hypothetical protein	I	-	1116971	1119892	1119446	1119421	1119981	1.44
tight	CADANIAG00006884	ANIA_06127	vacuolar ATP synthase 16 kDa proteolipid subunit,putative (AFU_orthologue; AFUA_3G12370)	I	-	1166202	1167014	1166614	1166589	1167149	0.976
tight	CADANIAG00006887	ANIA_06125	nuclear distribution protein NUDE (Eurofung)	I	-	1183802	1186083	1185827	1185802	1186362	1.898
tight	CADANIAG00006888	ANIA_06124	isochorismatase family hydrolase, putative (AFU_orthologue; AFUA_2G08700)	I	+	1187412	1188749	1187519	1186984	1187544	1.577
tight	CADANIAG00006894	ANIA_06118	amino acid transporter (Eurofung)	I	-	1206231	1208202	1207782	1207757	1208317	0.769
tight	CADANIAG00006896	ANIA_06116	conserved hypothetical protein	I	+	1213910	1214905	1214318	1213783	1214343	0.507
tight	CADANIAG00006901	ANIA_06111	exosome complex endonuclease 2/ribosomal RNAprocessing protein, putative (AFU_orthologue; AFUA_2G08860)	I	-	1227282	1228330	1227842	1227817	1228377	1.687
tight	CADANIAG00006902	ANIA_06110	cell cycle control protein Cwf15, putative (AFU_orthologue; AFUA_2G08870)	I	+	1228493	1229436	1228923	1228388	1228948	0.705
tight	CADANIAG00006904	ANIA_06108	DHFR, dihydrofolate reductase, cytosolic form (Eurofung)	I	+	1231120	1231819	1231233	1230698	1231258	1.005
tight	CADANIAG00006905	ANIA_06107	ClC chloride ion channel (Eurofung)	I	-	1232162	1234948	1234796	1234771	1235331	1.544
tight	CADANIAG00006909	ANIA_06104	hypothetical protein	I	-	1246284	1247691	1247244	1247219	1247779	1.215
tight	CADANIAG00006925	ANIA_11499	Mitochondrial ATP synthase epsilon chain domain-containing protein (AFU_orthologue; AFUA_2G09310)	I	-	1290711	1291318	1290830	1290805	1291365	0.269
tight	CADANIAG00006926	ANIA_06089	heat shock protein 60, mitochondrial precursor (Eurofung)	I	+	1293443	1295861	1293914	1293379	1293939	1.074
tight	CADANIAG00006933	ANIA_06083	hypothetical protein similar to ribosomal L10protein (Broad)	I	-	1312083	1313152	1312680	1312655	1313215	0.076
tight	CADANIAG00006934	ANIA_06082	60S ribosomal protein L30, putative (AFU_orthologue; AFUA_2G09200)	I	-	1313436	1314162	1313697	1313672	1314232	0.111
tight	CADANIAG00006936	ANIA_06080	Coatomer subunit zeta, putative (Eurofung)	I	+	1317731	1318697	1318180	1317645	1318205	0.713
tight	CADANIAG00006937	ANIA_10769	DUF814 domain protein, putative (AFU_orthologue; AFUA_2G09170)	I	+	1318927	1322470	1319361	1318826	1319386	1.279
tight	CADANIAG00006940	ANIA_06077	NADH-ubiquinone oxidoreductase 24 kDa subunit,mitochondrial [Precursor] (Eurofung)	I	+	1326853	1327842	1327316	1326781	1327341	0.773
tight	CADANIAG00006942	ANIA_06075	phenylalanine ammonia-lyase (AFU_orthologue; AFUA_2G09110)	I	-	1336186	1338385	1338022	1337997	1338557	0.844
tight	CADANIAG00006943	ANIA_06074	polyadenylation factor subunit CstF64, putative (AFU_orthologue; AFUA_2G09100)	I	-	1339514	1340823	1340349	1340324	1340884	1.172
tight	CADANIAG00006944	ANIA_06073	putative prohibitin (Eurofung)	I	+	1340985	1342285	1341433	1340898	1341458	0.361
tight	CADANIAG00006948	ANIA_06069	DNA ligase (Eurofung)	I	-	1357241	1360271	1359913	1359888	1360448	1.441
tight	CADANIAG00006950	ANIA_06067	eukaryotic translation initiation factor 5, putative (AFU_orthologue; AFUA_2G08990)	I	-	1364538	1366621	1366160	1366135	1366695	0.216
tight	CADANIAG00006953	ANIA_06064	GDSL Lipase/Acylhydrolase family protein (AFU_orthologue; AFUA_2G08920)	I	-	1370653	1371642	1371235	1371210	1371770	0.931
tight	CADANIAG00006959	ANIA_06058	DUF833 domain protein (AFU_orthologue; AFUA_2G09530)	I	+	1390795	1391993	1391183	1390648	1391208	0.462
tight	CADANIAG00006963	ANIA_06054	mitochondrial genome maintenance protein Mgm101,putative (AFU_orthologue; AFUA_2G09560)	I	+	1399594	1400726	1400053	1399518	1400078	1.146
tight	CADANIAG00006967	ANIA_06050	conserved hypothetical protein	I	-	1410257	1412361	1412252	1412227	1412787	0.845
tight	CADANIAG00006969	ANIA_06048	aspartate transaminase (Eurofung)	I	+	1420853	1422715	1421135	1420600	1421160	0.65
tight	CADANIAG00006969	ANIA_06048	aspartate transaminase (Eurofung)	I	+	1420853	1422715	1421380	1420845	1421405	1.062
tight	CADANIAG00006970	ANIA_06047	SNARE protein (Ufe1), putative (AFU_orthologue; AFUA_2G09670)	I	-	1422906	1424130	1423710	1423685	1424245	1.246
tight	CADANIAG00006973	ANIA_06045	superoxide dismutase copper chaperone Lys7, putative (AFU_orthologue; AFUA_2G09700)	I	-	1427834	1428929	1428536	1428511	1429071	0.783
tight	CADANIAG00006974	ANIA_06044	hypothetical protein similar to protein kinase NPKA (Eurofung)	I	+	1429145	1431132	1429619	1429084	1429644	1.458
tight	CADANIAG00006976	ANIA_06042	conserved hypothetical protein	I	+	1432941	1434408	1433362	1432827	1433387	1.052
tight	CADANIAG00006978	ANIA_06040	conserved hypothetical protein	I	-	1436583	1437098	1436662	1436637	1437197	0.736
tight	CADANIAG00006979	ANIA_06039	conserved hypothetical protein	I	+	1437269	1438043	1437726	1437191	1437751	0.277
tight	CADANIAG00006980	ANIA_06038	hypothetical protein	I	-	1438243	1439578	1439189	1439164	1439724	1.921
tight	CADANIAG00006984	ANIA_06034	conserved hypothetical protein	I	-	1447788	1448961	1448535	1448510	1449070	0.922
tight	CADANIAG00006985	ANIA_06033	ARF GTPase activator (Glo3), putative (Eurofung)	I	+	1449404	1451261	1449820	1449285	1449845	0.629
tight	CADANIAG00007001	ANIA_10767	purine-cytosine permease (AFU_orthologue; AFUA_2G09860)	I	+	1490853	1492457	1491216	1490681	1491241	0.695
tight	CADANIAG00007002	ANIA_10765	eukaryotic translation initiation factor 3 subunitEifCg, putative (AFU_orthologue; AFUA_2G09870)	I	+	1492894	1494230	1493336	1492801	1493361	0.161
tight	CADANIAG00007005	ANIA_06014	fatty acid activator Faa4, putative (AFU_orthologue; AFUA_2G09910)	I	-	1507062	1509874	1509572	1509547	1510107	1.969
tight	CADANIAG00007009	ANIA_06010	70 kDa heat shock protein (Eurofung)	I	-	1516882	1519534	1519074	1519049	1519609	1.037
tight	CADANIAG00007010	ANIA_06009	conserved hypothetical protein	I	+	1520632	1523435	1521093	1520558	1521118	1.446
tight	CADANIAG00007014	ANIA_06004	actin cytoskeleton protein (VIP1), putative (AFU_orthologue; AFUA_2G10030)	I	-	1533932	1535285	1534821	1534796	1535356	0.266
tight	CADANIAG00007019	ANIA_05999	carbamoyl-phosphate synthetase, arginine-specificlarge chain (Eurofung)	I	+	1549470	1553564	1549657	1549122	1549682	1.13
tight	CADANIAG00007021	ANIA_05997	40S ribosomal protein S15 (Broad)	I	-	1556072	1557140	1557010	1556985	1557545	1.924
tight	CADANIAG00007021	ANIA_05997	40S ribosomal protein S15 (Broad)	I	-	1556072	1557140	1557101	1557076	1557636	1.507
tight	CADANIAG00007022	ANIA_05996	60S acidic ribosomal protein P2/allergen Asp F 8 (AFU_orthologue; AFUA_2G10100)	I	-	1557236	1558070	1557599	1557574	1558134	0.069
tight	CADANIAG00007023	ANIA_05995	hypothetical protein	I	+	1558312	1559903	1558713	1558178	1558738	0.649
tight	CADANIAG00007024	ANIA_05994	YjeF domain protein (AFU_orthologue; AFUA_2G10120)	I	+	1560161	1561539	1560576	1560041	1560601	1.988
tight	CADANIAG00007026	ANIA_05992	DNA replication licensing factor Mcm7, putative (AFU_orthologue; AFUA_2G10140)	I	-	1563759	1566444	1565966	1565941	1566501	1.732
tight	CADANIAG00007029	ANIA_05989	conserved hypothetical protein	I	-	1573244	1574212	1573722	1573697	1574257	1.73
tight	CADANIAG00007036	ANIA_05982	Phosphatidylinositol 3-kinase TorA protein, TORsignalling pathway (Eurofung)	I	-	1591317	1598672	1598300	1598275	1598835	1.597
tight	CADANIAG00007039	ANIA_05979	40S ribosomal protein S17, putative (AFU_orthologue; AFUA_2G10300)	I	-	1606360	1607185	1606719	1606694	1607254	0.103
tight	CADANIAG00007040	ANIA_05978	conserved hypothetical protein	I	-	1607385	1608941	1608466	1608441	1609001	0.986
tight	CADANIAG00007044	ANIA_05975	hypothetical mannitol-1-phosphate dehydrogenase (Eurofung)	I	+	1621179	1622789	1621640	1621105	1621665	0.105
tight	CADANIAG00007046	ANIA_10763	putative Myb-like transcription factor (Eurofung)	I	-	1623947	1625966	1625653	1625628	1626188	1.271
tight	CADANIAG00007047	ANIA_05973	serine/threonine protein kinase (YPK1), putative (AFU_orthologue; AFUA_2G10620)	I	+	1626439	1629106	1626912	1626377	1626937	1.241
tight	CADANIAG00007049	ANIA_05971	NADH-ubiquinone oxidoreductase 299 kDa subunit,putative (AFU_orthologue; AFUA_2G10600)	I	-	1634541	1635557	1635097	1635072	1635632	0.277
tight	CADANIAG00007050	ANIA_05970	disulfide isomerase, putative (AFU_orthologue; AFUA_2G10590)	I	+	1635717	1638318	1636183	1635648	1636208	0.613
tight	CADANIAG00007051	ANIA_05969	hypothetical protein	I	+	1638610	1639508	1639072	1638537	1639097	0.209
tight	CADANIAG00007056	ANIA_05965	hypothetical protein	I	+	1654008	1654938	1654195	1653660	1654220	1.833
tight	CADANIAG00007059	ANIA_09471	DRAP deaminase, putative (AFU_orthologue; AFUA_2G13200)	I	+	1657374	1658100	1657818	1657283	1657843	1.244
tight	CADANIAG00007060	ANIA_09470	uricase (Eurofung)	I	+	1658343	1659413	1658803	1658268	1658828	0.359
tight	CADANIAG00007061	ANIA_09469	50S ribosomal protein L13 (AFU_orthologue; AFUA_2G10510)	I	-	1659733	1660434	1659958	1659933	1660493	0.583
tight	CADANIAG00007062	ANIA_09468	40S ribosomal protein S16 (Broad)	I	+	1660603	1662028	1661126	1660591	1661151	0.241
tight	CADANIAG00007065	ANIA_05960	40S ribosomal protein S14 (Broad)	I	-	1669891	1670824	1670318	1670293	1670853	0.561
tight	CADANIAG00007066	ANIA_05959	prephenate dehydrogenase (Eurofung)	I	+	1671052	1673193	1671523	1670988	1671548	0.12
tight	CADANIAG00007073	ANIA_05954	eukaryotic translation initiation factor 3 subunitEifCl, putative (AFU_orthologue; AFUA_2G10380)	I	+	1691100	1692743	1691533	1690998	1691558	1.77
tight	CADANIAG00007078	ANIA_05949	hypothetical protein	I	-	1700851	1702270	1701805	1701780	1702340	0.518
tight	CADANIAG00007079	ANIA_05948	hypothetical protein	I	+	1703105	1704081	1703503	1702968	1703528	1.71
tight	CADANIAG00007080	ANIA_10761	cold shock NA binding domain protein (JCVI)	I	-	1704139	1704682	1704208	1704183	1704743	0.172
tight	CADANIAG00007087	ANIA_05941	conserved hypothetical protein	I	+	1728270	1730248	1728730	1728195	1728755	0.985
tight	CADANIAG00007094	ANIA_05935	MFS phosphate transporter, putative (AFU_orthologue; AFUA_2G10690)	I	+	1753368	1755522	1753615	1753080	1753640	0.958
tight	CADANIAG00007094	ANIA_05935	MFS phosphate transporter, putative (AFU_orthologue; AFUA_2G10690)	I	+	1753368	1755522	1753687	1753152	1753712	1.179
tight	CADANIAG00007098	ANIA_10762	thiamin biosynthesis protein (Thi-4), putative (AFU_orthologue; AFUA_2G10740)	I	+	1767497	1769584	1767886	1767351	1767911	1.907
tight	CADANIAG00007099	ANIA_05931	RNA helicase (Dbp), putative (AFU_orthologue; AFUA_2G10750)	I	+	1769976	1773029	1770441	1769906	1770466	1.218
tight	CADANIAG00007104	ANIA_05926	Yip1 domain protein (AFU_orthologue; AFUA_2G10800)	I	+	1786654	1788145	1787114	1786579	1787139	0.773
tight	CADANIAG00007106	ANIA_10757	DEAD/DEAH box helicase, putative (AFU_orthologue; AFUA_2G10820)	I	+	1791043	1794699	1791504	1790969	1791529	1.194
tight	CADANIAG00007110	ANIA_10753	phosphoribosylglycinamide formyltransferase (Eurofung)	I	-	1800887	1801743	1801320	1801295	1801855	0.827
tight	CADANIAG00007116	ANIA_05917	MFS alpha-glucoside transporter, putative (AFU_orthologue; AFUA_2G10910)	I	+	1819656	1821414	1820068	1819533	1820093	1.843
tight	CADANIAG00007118	ANIA_05915	Golgi membrane protein (Rer1), putative (AFU_orthologue; AFUA_2G10930)	I	+	1822934	1824307	1823400	1822865	1823425	0.676
tight	CADANIAG00007124	ANIA_05909	dehydro-orotate deH (Eurofung)	I	+	1838328	1840280	1838800	1838265	1838825	0.536
tight	CADANIAG00007126	ANIA_05907	conserved hypothetical protein	I	+	1843318	1844268	1843773	1843238	1843798	0.352
tight	CADANIAG00007127	ANIA_05906	U-box domain protein, putative (AFU_orthologue; AFUA_2G11040)	I	+	1844436	1846018	1844419	1843884	1844444	1.954
tight	CADANIAG00007129	ANIA_05904	Acyl CoA binding protein family (AFU_orthologue; AFUA_2G11060)	I	+	1850862	1851609	1851279	1850744	1851304	0.553
tight	CADANIAG00007130	ANIA_05903	tyrosyl-DNA phosphodiesterase, putative (AFU_orthologue; AFUA_2G11070)	I	-	1851554	1853533	1853066	1853041	1853601	0.578
tight	CADANIAG00007133	ANIA_05900	AMFR protein, putative (AFU_orthologue; AFUA_2G11100)	I	-	1857440	1858353	1857975	1857950	1858510	0.808
tight	CADANIAG00007135	ANIA_05898	NOT2 family protein (AFU_orthologue; AFUA_2G11130)	I	-	1864289	1866557	1866113	1866088	1866648	1.755
tight	CADANIAG00007136	ANIA_05897	50S ribosomal protein L4 (AFU_orthologue; AFUA_2G11140)	I	+	1867139	1868013	1867591	1867056	1867616	0.573
tight	CADANIAG00007138	ANIA_05895	secretory pathway gdp dissociation inhibitor (AFU_orthologue; AFUA_2G11150)	I	+	1869443	1871360	1869901	1869366	1869926	0.723
tight	CADANIAG00007138	ANIA_05895	secretory pathway gdp dissociation inhibitor (AFU_orthologue; AFUA_2G11150)	I	+	1869443	1871360	1869976	1869441	1870001	1.382
tight	CADANIAG00007139	ANIA_05894	Pol II transcription elongation factor subunitCdc73, putative (AFU_orthologue; AFUA_2G11190)	I	+	1874398	1876009	1874903	1874368	1874928	0.563
tight	CADANIAG00007145	ANIA_05889	WD40 protein related to S. cerevisiae SEH1 (Eurofung)	I	-	1900029	1901113	1900702	1900677	1901237	1.669
tight	CADANIAG00007148	ANIA_05886	alpha isopropylmalate isomerase (Eurofung)	I	+	1905500	1907982	1905862	1905327	1905887	0.764
tight	CADANIAG00007151	ANIA_05884	orotate phosphoribosyltransferase (Eurofung)	I	-	1920725	1921557	1921088	1921063	1921623	1.705
tight	CADANIAG00007155	ANIA_05880	V-type ATPase F subunit, putative (AFU_orthologue; AFUA_2G11330)	I	+	1930305	1931082	1930763	1930228	1930788	1.006
tight	CADANIAG00007156	ANIA_05879	ML domain protein, putative (AFU_orthologue; AFUA_2G11340)	I	-	1931355	1932498	1932049	1932024	1932584	0.463
tight	CADANIAG00007161	ANIA_05875	rRNA assembly protein Mis3, putative (AFU_orthologue; AFUA_2G11380)	I	-	1940161	1941409	1940916	1940891	1941451	0.424
tight	CADANIAG00007166	ANIA_05872	alpha subunit of the 20S proteasome (Eurofung)	I	+	1950696	1951896	1951163	1950628	1951188	0.71
tight	CADANIAG00007167	ANIA_05871	rRNA processing protein Rrp8, putative (AFU_orthologue; AFUA_2G11450)	I	-	1951994	1953766	1953308	1953283	1953843	0.802
tight	CADANIAG00007170	ANIA_10743	BAR domain protein (AFU_orthologue; AFUA_2G11475)	I	+	1960159	1961412	1960615	1960080	1960640	0.327
tight	CADANIAG00007171	ANIA_05868	hypothetical protein	I	-	1963019	1964443	1964017	1963992	1964552	0.929
tight	CADANIAG00007174	ANIA_05865	nucleolar GTP-binding protein (Nog1), putative (AFU_orthologue; AFUA_2G11510)	I	+	1970826	1973237	1971286	1970751	1971311	0.463
tight	CADANIAG00007177	ANIA_05862	ergosterol biosynthesis protein Erg28, putative (AFU_orthologue; AFUA_2G11550)	I	-	1979030	1979560	1979096	1979071	1979631	0.639
tight	CADANIAG00007178	ANIA_05861	ketoreductase, putative (AFU_orthologue; AFUA_2G11540)	I	+	1979741	1981149	1980200	1979665	1980225	0.614
tight	CADANIAG00007179	ANIA_05860	glucose inducible, low-affinity glucose transporter(MstE) (Eurofung)	I	+	1983192	1985231	1983250	1982715	1983275	1.888
tight	CADANIAG00007179	ANIA_05860	glucose inducible, low-affinity glucose transporter(MstE) (Eurofung)	I	+	1983192	1985231	1983652	1983117	1983677	0.241
tight	CADANIAG00007180	ANIA_05859	Putative Zn(II)2Cys6 transcription factor (Eurofung)	I	-	1986872	1988737	1988319	1988294	1988854	1.061
tight	CADANIAG00007190	ANIA_10750	involucrin repeat protein (AFU_orthologue; AFUA_2G08060)	I	-	2023677	2029583	2029159	2029134	2029694	1.616
tight	CADANIAG00007199	ANIA_05842	hypothetical protein similar to L-lactatedehydrogenase (Eurofung)	I	-	2058496	2059697	2059285	2059260	2059820	1.248
tight	CADANIAG00007201	ANIA_10740	60S ribosomal protein L19 (AFU_orthologue; AFUA_2G07970)	I	-	2064531	2065800	2065311	2065286	2065846	0.118
tight	CADANIAG00007202	ANIA_10734	translational activator, putative (AFU_orthologue; AFUA_2G07960)	I	-	2066139	2074654	2074225	2074200	2074760	1.117
tight	CADANIAG00007212	ANIA_05834	GPI anchored protein, putative (AFU_orthologue; AFUA_2G07800)	I	+	2102756	2103910	2103220	2102685	2103245	0.062
tight	CADANIAG00007215	ANIA_05831	glutathione S-transferase (Eurofung)	I	-	2112908	2114136	2113673	2113648	2114208	1.499
tight	CADANIAG00007216	ANIA_05830	haloacid dehalogenase, type II (AFU_orthologue; AFUA_2G07750)	I	-	2114356	2115287	2115040	2115015	2115575	1.343
tight	CADANIAG00007223	ANIA_05823	ornithine monooxygenase (Eurofung)	I	-	2139274	2141047	2140572	2140547	2141107	0.275
tight	CADANIAG00007227	ANIA_05819	SRP receptor beta subunit (Srp102), putative (AFU_orthologue; AFUA_2G07600)	I	-	2156469	2157756	2157289	2157264	2157824	1.428
tight	CADANIAG00007230	ANIA_05816	Ku70-binding protein, putative (AFU_orthologue; AFUA_2G07560)	I	+	2160754	2161634	2161216	2160681	2161241	0.611
tight	CADANIAG00007231	ANIA_05815	Putative aurora kinase (Eurofung)	I	-	2161903	2163330	2162838	2162813	2163373	0.904
tight	CADANIAG00007232	ANIA_05814	JipA protein, TIP41-like family, TOR signallingpathway (Eurofung)	I	+	2163593	2164539	2163957	2163422	2163982	1.546
tight	CADANIAG00007233	ANIA_05813	conserved hypothetical protein	I	+	2165022	2166203	2165475	2164940	2165500	1.247
tight	CADANIAG00007234	ANIA_05812	leukotriene A4 hydrolase (AFU_orthologue; AFUA_2G07520)	I	-	2166500	2169128	2168696	2168671	2169231	1.805
tight	CADANIAG00007236	ANIA_05810	hypothetical protein similar to prolidase (Eurofung)	I	-	2171405	2173008	2172551	2172526	2173086	0.195
tight	CADANIAG00007237	ANIA_10737	conserved hypothetical protein	I	-	2173356	2174774	2174428	2174403	2174963	1.125
tight	CADANIAG00007238	ANIA_05809	conserved hypothetical protein	I	+	2175364	2176234	2175561	2175026	2175586	0.744
tight	CADANIAG00007241	ANIA_05806	RNA polymerase II transcriptional coactivator,putative (AFU_orthologue; AFUA_2G07460)	I	-	2184466	2185459	2184975	2184950	2185510	1.659
tight	CADANIAG00007242	ANIA_10738	PaaI_thioesterase family protein, putative (AFU_orthologue; AFUA_4G04355)	I	+	2185656	2186265	2186125	2185590	2186150	1.104
tight	CADANIAG00007246	ANIA_05802	putative RNA binding protein SwoK (Eurofung)	I	-	2197833	2199171	2198772	2198747	2199307	0.642
tight	CADANIAG00007247	ANIA_05801	mitochondrial carrier protein, putative (AFU_orthologue; AFUA_2G07400)	I	+	2200283	2201627	2200383	2199848	2200408	1.308
tight	CADANIAG00007248	ANIA_05800	60S ribosomal protein L18 (AFU_orthologue; AFUA_2G07380)	I	+	2202577	2204148	2203042	2202507	2203067	0.187
tight	CADANIAG00007249	ANIA_05799	glutamate-5-semialdehyde dehydrogenase (Eurofung)	I	-	2203645	2205212	2204719	2204694	2205254	1.412
tight	CADANIAG00007254	ANIA_06488	tryptophanyl-tRNA synthetase, putative (AFU_orthologue; AFUA_6G05340)	I	-	2221685	2223203	2222764	2222739	2223299	1.495
tight	CADANIAG00007255	ANIA_06489	37 ribosomal protein Rsm10, putative (AFU_orthologue; AFUA_6G05330)	I	-	2223558	2224676	2224202	2224177	2224737	1.113
tight	CADANIAG00007256	ANIA_06490	purine nucleoside phosphorylase I, inosine andguanosine-specific (AFU_orthologue; AFUA_6G05320)	I	+	2224790	2226644	2225277	2224742	2225302	0.829
tight	CADANIAG00007259	ANIA_06493	Exocyst complex component Sec15, putative (Eurofung)	I	-	2229222	2231997	2231616	2231591	2232151	1.198
tight	CADANIAG00007263	ANIA_06497	conserved hypothetical protein	I	-	2240935	2241508	2241039	2241014	2241574	0.661
tight	CADANIAG00007264	ANIA_10822	SUMO ligase SizA, putative (AFU_orthologue; AFUA_6G05240)	I	+	2241671	2243887	2242129	2241594	2242154	1.25
tight	CADANIAG00007265	ANIA_10826	transport protein particle (TRAPP) complex subunitTRS33, putative (Eurofung)	I	+	2244146	2244934	2244176	2243641	2244201	1.725
tight	CADANIAG00007265	ANIA_10826	transport protein particle (TRAPP) complex subunitTRS33, putative (Eurofung)	I	+	2244146	2244934	2244503	2243968	2244528	1.579
tight	CADANIAG00007265	ANIA_10826	transport protein particle (TRAPP) complex subunitTRS33, putative (Eurofung)	I	+	2244146	2244934	2244681	2244146	2244706	1.937
tight	CADANIAG00007266	ANIA_06499	malate dehydrogenase, NAD-dependent (AFU_orthologue; AFUA_6G05210)	I	-	2244830	2246843	2246364	2246339	2246899	0.775
tight	CADANIAG00007266	ANIA_06499	malate dehydrogenase, NAD-dependent (AFU_orthologue; AFUA_6G05210)	I	-	2244830	2246843	2246425	2246400	2246960	1.744
tight	CADANIAG00007266	ANIA_06499	malate dehydrogenase, NAD-dependent (AFU_orthologue; AFUA_6G05210)	I	-	2244830	2246843	2246577	2246552	2247112	0.432
tight	CADANIAG00007267	ANIA_06500	60S ribosomal protein L28 (AFU_orthologue; AFUA_6G05200)	I	-	2247685	2248747	2248262	2248237	2248797	0.153
tight	CADANIAG00007270	ANIA_10828	TOM complex component Tom7, putative (AFU_orthologue; AFUA_6G05174)	I	+	2251509	2252182	2251968	2251433	2251993	1.011
tight	CADANIAG00007270	ANIA_10828	TOM complex component Tom7, putative (AFU_orthologue; AFUA_6G05174)	I	+	2251509	2252182	2252033	2251498	2252058	0.594
tight	CADANIAG00007271	ANIA_10823	mitochondrial folate carrier protein Flx1, putative (AFU_orthologue; AFUA_6G05170)	I	+	2252456	2253749	2252938	2252403	2252963	1.853
tight	CADANIAG00007272	ANIA_06503	C2H2 transcription factor (Azf1), putative (AFU_orthologue; AFUA_6G05160)	I	-	2253967	2255517	2255312	2255287	2255847	1.587
tight	CADANIAG00007275	ANIA_06506	sterol delta 5,6-desaturase ERG3 (AFU_orthologue; AFUA_6G05140)	I	+	2264341	2265571	2264839	2264304	2264864	0.519
tight	CADANIAG00007276	ANIA_06507	snRNA cap binding complex subunit (Gcr3), putative (AFU_orthologue; AFUA_6G05130)	I	-	2266132	2269208	2268747	2268722	2269282	0.395
tight	CADANIAG00007277	ANIA_06508	hypothetical protein similar to glycogen synthasekinase-3 (Eurofung)	I	-	2269768	2272278	2271817	2271792	2272352	1.988
tight	CADANIAG00007280	ANIA_06510	mitochondrial import receptor subunit (tom40),putative (AFU_orthologue; AFUA_6G05110)	I	-	2278710	2280705	2280211	2280186	2280746	0.718
tight	CADANIAG00007280	ANIA_06510	mitochondrial import receptor subunit (tom40),putative (AFU_orthologue; AFUA_6G05110)	I	-	2278710	2280705	2280284	2280259	2280819	0.427
tight	CADANIAG00007281	ANIA_10824	6-phosphofructo-2-kinase, putative (AFU_orthologue; AFUA_6G05100)	I	+	2280895	2283603	2281353	2280818	2281378	0.958
tight	CADANIAG00007283	ANIA_06512	ABC transporter (Eurofung)	I	-	2287288	2288221	2287844	2287819	2288379	1.253
tight	CADANIAG00007286	ANIA_06515	DUF410 domain protein (AFU_orthologue; AFUA_6G05050)	I	+	2292262	2293691	2292600	2292065	2292625	1.245
tight	CADANIAG00007287	ANIA_06516	hypothetical protein	I	-	2293692	2294425	2293964	2293939	2294499	0.99
tight	CADANIAG00007288	ANIA_06517	subunit of heteropentameric replication factor (Eurofung)	I	+	2294640	2295730	2295047	2294512	2295072	0.997
tight	CADANIAG00007292	ANIA_06520	cytochrome c mitochondrial import factor (Cyc2),putative (AFU_orthologue; AFUA_6G04980)	I	+	2302709	2303918	2303163	2302628	2303188	0.699
tight	CADANIAG00007293	ANIA_06521	homoaconitase, mitochondrial precursor (Eurofung)	I	+	2304249	2306652	2304623	2304088	2304648	1.098
tight	CADANIAG00007296	ANIA_06524	conserved hypothetical protein	I	+	2316660	2317171	2317055	2316520	2317080	0.592
tight	CADANIAG00007297	ANIA_06525	formate dehydrogenase (Eurofung)	I	-	2317452	2319282	2318820	2318795	2319355	0.184
tight	CADANIAG00007298	ANIA_06526	leucyl-tRNA synthetase (AFU_orthologue; AFUA_6G04910)	I	-	2320613	2323637	2323238	2323213	2323773	1.617
tight	CADANIAG00007305	ANIA_06533	hypercellular protein A (Eurofung)	I	-	2338786	2343368	2343112	2343087	2343647	1.866
tight	CADANIAG00007307	ANIA_06535	conserved hypothetical protein	I	+	2350514	2351220	2350911	2350376	2350936	1.22
tight	CADANIAG00007308	ANIA_06536	hypothetical protein similar to imidazoleglycerol-phosphate dehydratase (Eurofung)	I	-	2351358	2352209	2351858	2351833	2352393	1.579
tight	CADANIAG00007312	ANIA_06540	mitochondrial mRNA processing protein PET127,putative (AFU_orthologue; AFUA_6G04720)	I	-	2360101	2362527	2362068	2362043	2362603	1.632
tight	CADANIAG00007313	ANIA_06541	phosphoribosylamine-glycine ligase (Eurofung)	I	+	2362782	2365659	2363244	2362709	2363269	1.04
tight	CADANIAG00007317	ANIA_06543	Hsp70 nucleotide exchange factor (Fes1), putative (AFU_orthologue; AFUA_6G04750)	I	+	2369840	2371076	2370287	2369752	2370312	1.792
tight	CADANIAG00007318	ANIA_06544	UPF0220 domain protein (AFU_orthologue; AFUA_6G04760)	I	-	2371194	2371928	2371539	2371514	2372074	0.364
tight	CADANIAG00007319	ANIA_06545	conserved hypothetical protein	I	-	2372175	2373753	2373357	2373332	2373892	0.774
tight	CADANIAG00007320	ANIA_06546	Vacuolar protein sorting 55 superfamily (AFU_orthologue; AFUA_6G04780)	I	-	2373976	2374993	2374541	2374516	2375076	0.477
tight	CADANIAG00007321	ANIA_06547	proteasome component Pre5, putative (AFU_orthologue; AFUA_6G04790)	I	+	2375153	2376277	2375604	2375069	2375629	1.775
tight	CADANIAG00007323	ANIA_06549	RNA polymerase II transcription mediator complexsubunit (Med6), putative (AFU_orthologue; AFUA_6G04810)	I	-	2377628	2378732	2378334	2378309	2378869	0.293
tight	CADANIAG00007324	pabaA	para aminobenzoic acid synthetase (Eurofung)	I	-	2379195	2381666	2381478	2381453	2382013	1.444
tight	CADANIAG00007327	ANIA_06553	hypothetical protein	I	+	2392172	2394998	2392563	2392028	2392588	1.206
tight	CADANIAG00007331	ANIA_06557	NADH-ubiquinone oxidoreductase B14 subunit, putative (AFU_orthologue; AFUA_6G04620)	I	+	2400189	2401210	2400654	2400119	2400679	0.542
tight	CADANIAG00007332	ANIA_06558	DNA-directed RNA polymerase I and III 14 KDApolypeptide (AFU_orthologue; AFUA_6G04610)	I	-	2401537	2402228	2401944	2401919	2402479	1.037
tight	CADANIAG00007337	ANIA_06563	elongation factor 1-gamma, putative (Eurofung)	I	-	2413536	2415543	2415032	2415007	2415567	0.582
tight	CADANIAG00007338	ANIA_06564	37S ribosomal protein S9 (AFU_orthologue; AFUA_6G04560)	I	+	2415690	2416800	2416151	2415616	2416176	0.379
tight	CADANIAG00007340	ANIA_06566	calcineurin subunit B, putative (Eurofung)	I	-	2423263	2424374	2424013	2423988	2424548	0.431
tight	CADANIAG00007341	ANIA_06567	histone acetyltransferase complex component Epl1,putative (AFU_orthologue; AFUA_6G04530)	I	+	2424817	2426768	2425129	2424594	2425154	1.265
tight	CADANIAG00007343	ANIA_06569	O-sialoglycoprotein endopeptidase (AFU_orthologue; AFUA_6G04510)	I	+	2429445	2430602	2429834	2429299	2429859	1.588
tight	CADANIAG00007346	ANIA_06572	molecular chaperone (ABC1), putative (AFU_orthologue; AFUA_6G04380)	I	-	2436520	2439031	2438582	2438557	2439117	0.529
tight	CADANIAG00007348	ANIA_06574	histone ubiquitinationc protein (Bre1), putative (AFU_orthologue; AFUA_6G04390)	I	-	2440785	2443319	2442893	2442868	2443428	1.956
tight	CADANIAG00007349	ANIA_06575	putative Myb-like transcription factor (Eurofung)	I	+	2443540	2445309	2443965	2443430	2443990	0.804
tight	CADANIAG00007352	ANIA_06576	ARD/ARD family protein, putative (AFU_orthologue; AFUA_6G04430)	I	-	2448590	2449307	2448887	2448862	2449422	1.244
tight	CADANIAG00007353	ANIA_06577	mitochondrial translation optimization protein(Mto1), putative (AFU_orthologue; AFUA_6G04440)	I	+	2451617	2454009	2452072	2451537	2452097	1.417
tight	CADANIAG00007361	ANIA_06583	conserved hypothetical protein	I	-	2479046	2481157	2480933	2480908	2481468	0.609
tight	CADANIAG00007362	ANIA_06584	conserved hypothetical protein	I	-	2482903	2483414	2483013	2482988	2483548	0.812
tight	CADANIAG00007364	ANIA_06586	RNA binding protein, putative (AFU_orthologue; AFUA_6G04320)	I	-	2486987	2488214	2487958	2487933	2488493	0.641
tight	CADANIAG00007366	ANIA_06588	hypothetical protein	I	+	2498650	2500267	2499113	2498578	2499138	0.665
tight	CADANIAG00007371	ANIA_06593	hypothetical protein	I	-	2516898	2517293	2517000	2516975	2517535	1.559
tight	CADANIAG00007380	ANIA_06601	CLPTM1 domain protein (AFU_orthologue; AFUA_6G04110)	I	-	2538389	2540460	2540021	2539996	2540556	0.167
tight	CADANIAG00007382	ANIA_06603	conserved hypothetical protein	I	-	2542127	2543975	2543498	2543473	2544033	1.443
tight	CADANIAG00007384	ANIA_10835	conserved hypothetical protein	I	+	2548609	2549609	2548909	2548374	2548934	0.858
tight	CADANIAG00007385	ANIA_10839	conserved hypothetical protein	I	+	2549857	2551166	2550245	2549710	2550270	1.673
tight	CADANIAG00007386	ANIA_06606	mannosyl-oligosaccharide glucosidase, putative (AFU_orthologue; AFUA_6G04210)	I	+	2551465	2554349	2551823	2551288	2551848	0.886
tight	CADANIAG00007387	ANIA_06607	conserved hypothetical protein	I	-	2554711	2555184	2554738	2554713	2555273	1.507
tight	CADANIAG00007390	ANIA_06610	PAP2 domain protein (AFU_orthologue; AFUA_6G04240)	I	+	2562130	2563510	2562521	2561986	2562546	1.422
tight	CADANIAG00007391	ANIA_06611	pheromone-dependent cell cycle arrest protein Far11,putative (AFU_orthologue; AFUA_6G04250)	I	+	2565025	2568428	2565314	2564779	2565339	1.229
tight	CADANIAG00007392	ANIA_06612	ribosomal large subunit biogenesis protein MAK16,putative (AFU_orthologue; AFUA_6G04260)	I	+	2568674	2569753	2569088	2568553	2569113	1.025
tight	CADANIAG00007393	ANIA_06613	hypothetical protein	I	+	2570144	2571441	2570576	2570041	2570601	1.442
tight	CADANIAG00007394	ANIA_06614	Putative phospholipid P-type ATPase transporter (Eurofung)	I	+	2572000	2575851	2572184	2571649	2572209	1.933
tight	CADANIAG00007402	ANIA_06621	conserved hypothetical protein	I	-	2600930	2602366	2601963	2601938	2602498	1.921
tight	CADANIAG00007404	ANIA_06623	MFS transporter, putative (AFU_orthologue; AFUA_6G03860)	I	+	2605810	2607587	2606059	2605524	2606084	0.946
tight	CADANIAG00007408	ANIA_06627	signal sequence receptor alpha subunit, putative (AFU_orthologue; AFUA_6G03850)	I	-	2620625	2622716	2622281	2622256	2622816	0.941
tight	CADANIAG00007409	ANIA_06628	ER to Golgi transport protein Yif1 (AFU_orthologue; AFUA_6G03840)	I	+	2622859	2624159	2623331	2622796	2623356	1.696
tight	CADANIAG00007411	ANIA_06630	nascent polypeptide-associated complex (NAC)subunit, putative (AFU_orthologue; AFUA_6G03820)	I	+	2626703	2627902	2627200	2626665	2627225	0.285
tight	CADANIAG00007412	ANIA_06631	ATP synthase D chain, mitochondrial, putative (AFU_orthologue; AFUA_6G03810)	I	+	2628111	2629034	2628583	2628048	2628608	0.242
tight	CADANIAG00007413	ANIA_06632	Ribosomal protein S28e (AFU_orthologue; AFUA_7G04490)	I	+	2629778	2630266	2630173	2629638	2630198	0.203
tight	CADANIAG00007417	ANIA_06636	oxidoreductase (Msc7), putative (AFU_orthologue; AFUA_6G03770)	I	-	2636522	2638711	2638200	2638175	2638735	1.67
tight	CADANIAG00007419	ANIA_10837	amidophosphoribosyltransferase (Eurofung)	I	-	2640571	2643096	2642639	2642614	2643174	0.839
tight	CADANIAG00007425	ANIA_06643	biotin synthase (Eurofung)	I	-	2661752	2663030	2662572	2662547	2663107	1.219
tight	CADANIAG00007426	biA	probable bifunctional dethiobiotinsynthetase/adenosylmethionine-8-amino-7-oxononanoateaminotransferase (Eurofung)	I	-	2663944	2666537	2666316	2666291	2666851	0.991
tight	CADANIAG00007427	ANIA_06645	probable 8-amino-7-oxononanoate synthase (Eurofung)	I	+	2667246	2668600	2667509	2666974	2667534	1.64
tight	CADANIAG00007427	ANIA_06645	probable 8-amino-7-oxononanoate synthase (Eurofung)	I	+	2667246	2668600	2667644	2667109	2667669	0.811
tight	CADANIAG00007436	ANIA_06653	Malate Synthase (Eurofung)	I	-	2689319	2691362	2690892	2690867	2691427	1.13
tight	CADANIAG00007437	ANIA_06654	glutamine synthetase, putative (AFU_orthologue; AFUA_6G03530)	I	-	2692373	2694008	2693818	2693793	2694353	0.76
tight	CADANIAG00007438	ANIA_06655	short-chain dehydrogenase/reductase family protein,putative (AFU_orthologue; AFUA_6G03520)	I	+	2694513	2695522	2694928	2694393	2694953	1.549
tight	CADANIAG00007440	ANIA_06657	conserved hypothetical protein	I	+	2698682	2699343	2699153	2698618	2699178	0.082
tight	CADANIAG00007442	ANIA_06659	short chain dehydrogenase (AtsC), putative (AFU_orthologue; AFUA_3G00180)	I	-	2704862	2705859	2705453	2705428	2705988	1.155
tight	CADANIAG00007454	ANIA_06669	high-affinity glucose tranporter (MstC) (Eurofung)	I	-	2734373	2736447	2735968	2735943	2736503	0.417
tight	CADANIAG00007459	ANIA_06674	conserved hypothetical protein	I	-	2755701	2756371	2755933	2755908	2756468	0.851
tight	CADANIAG00007461	ANIA_06676	transformer-SR ribonucleoprotein, putative (AFU_orthologue; AFUA_7G05260)	I	+	2760845	2762142	2761231	2760696	2761256	1.74
tight	CADANIAG00007461	ANIA_06676	transformer-SR ribonucleoprotein, putative (AFU_orthologue; AFUA_7G05260)	I	+	2760845	2762142	2761310	2760775	2761335	1.818
tight	CADANIAG00007462	ANIA_06677	COMPASS complex subunit Sdc1, putative (AFU_orthologue; AFUA_7G05270)	I	-	2763344	2764476	2764084	2764059	2764619	1.352
tight	CADANIAG00007464	ANIA_06679	hypothetical protein similar to 40s ribosomalprotein s13 (Broad)	I	-	2767677	2768888	2768393	2768368	2768928	0.18
tight	CADANIAG00007466	ANIA_06681	splicing factor u2af large subunit (AFU_orthologue; AFUA_7G05310)	I	-	2778371	2780680	2780219	2780194	2780754	0.703
tight	CADANIAG00007472	ANIA_06687	FACT complex component (Eurofung)	I	+	2796660	2799039	2797130	2796595	2797155	0.767
tight	CADANIAG00007473	ANIA_06688	septin B (Eurofung)	I	+	2800909	2803792	2801380	2800845	2801405	1.156
tight	CADANIAG00007474	ANIA_06689	conserved hypothetical protein	I	+	2804052	2805814	2804533	2803998	2804558	1.578
tight	CADANIAG00007478	ANIA_06693	hypothetical protein	I	-	2812754	2813451	2812992	2812967	2813527	0.109
tight	CADANIAG00007482	ANIA_06697	SUN domain protein (Eurofung)	I	-	2829759	2831821	2831338	2831313	2831873	0.439
tight	CADANIAG00007484	ANIA_06698	conserved hypothetical protein	I	+	2834877	2836260	2835361	2834826	2835386	1.161
tight	CADANIAG00007486	ANIA_06699	electron transfer flavoprotein alpha subunit,putative (AFU_orthologue; AFUA_7G05470)	I	+	2836492	2837866	2836977	2836442	2837002	1.027
tight	CADANIAG00007491	ANIA_06704	conserved hypothetical protein	I	+	2859050	2859975	2859448	2858913	2859473	1.778
tight	CADANIAG00007492	ANIA_06705	component of the RSC chromatin remodeling complex (Eurofung)	I	+	2860292	2862745	2860781	2860246	2860806	0.768
tight	CADANIAG00007493	ANIA_06706	conserved hypothetical protein	I	-	2863356	2865440	2865090	2865065	2865625	1.017
tight	CADANIAG00007496	ANIA_06708	hypothetical protein similar to dihydrolipoamideacyltransferase, pyruvate dehydrogenase E2 component (Eurofung)	I	-	2868033	2869909	2869420	2869395	2869955	0.654
tight	CADANIAG00007497	ANIA_06709	guanyl-nucleotide exchange factor (Sec7), putative (AFU_orthologue; AFUA_7G05700)	I	+	2870206	2876468	2870566	2870031	2870591	1.74
tight	CADANIAG00007498	ANIA_06710	siroheme synthase Met8, putative (AFU_orthologue; AFUA_7G05680)	I	-	2876728	2877574	2877115	2877090	2877650	1.588
tight	CADANIAG00007499	ANIA_06711	ribose phosphate diphosphokinase Prs1, putative (AFU_orthologue; AFUA_7G05670)	I	+	2877749	2879806	2878226	2877691	2878251	1.364
tight	CADANIAG00007505	ANIA_10847	conserved hypothetical protein	I	+	2901387	2902312	2901877	2901342	2901902	0.174
tight	CADANIAG00007506	ANIA_06717	malate dehydrogenase (Eurofung)	I	+	2904111	2905679	2904597	2904062	2904622	0.419
tight	CADANIAG00007510	ANIA_10849	hypothetical protein similar to AvaB protein (Eurofung)	I	-	2916239	2919938	2919599	2919574	2920134	1.265
tight	CADANIAG00007513	ANIA_10848	ribonucleoprotein, putative (AFU_orthologue; AFUA_7G05810)	I	-	2924979	2926887	2926411	2926386	2926946	1.632
tight	CADANIAG00007517	ANIA_06725	RING finger domain protein (AFU_orthologue; AFUA_7G05860)	I	-	2936555	2937973	2937530	2937505	2938065	0.879
tight	CADANIAG00007518	ANIA_06726	proteasome component Pre8, putative (AFU_orthologue; AFUA_7G05870)	I	+	2938176	2939308	2938646	2938111	2938671	0.258
tight	CADANIAG00007522	ANIA_06730	purine permease (Eurofung)	I	-	2945527	2947394	2946992	2946967	2947527	0.43
tight	CADANIAG00007523	ANIA_06731	acyl-CoA desaturase (Eurofung)	I	+	2948476	2950392	2948929	2948394	2948954	0.87
tight	CADANIAG00007524	ANIA_10851	conserved hypothetical protein	I	+	2951909	2952487	2952195	2951660	2952220	1.992
tight	CADANIAG00007525	ANIA_06732	Myosin light chain, putative (Eurofung)	I	-	2952506	2953671	2953223	2953198	2953758	0.247
tight	CADANIAG00007528	ANIA_06735	small nuclear ribonucleoprotein SmE, putative (AFU_orthologue; AFUA_7G05980)	I	+	2965028	2965598	2965554	2965019	2965579	1.021
tight	CADANIAG00007530	ANIA_06737	conserved hypothetical protein	I	-	2967994	2968615	2968200	2968175	2968735	0.717
tight	CADANIAG00007531	ANIA_06738	Nuclear pore complex protein An-Nup170 (Eurofung)	I	+	2969034	2973342	2969297	2968762	2969322	1.91
tight	CADANIAG00007532	ANIA_06739	alpha-ketoglutarate-dependent taurine dioxygenase (AFU_orthologue; AFUA_7G06030)	I	-	2974355	2975635	2975371	2975346	2975906	1.788
tight	CADANIAG00007533	ANIA_06740	integral membrane protein, putative (AFU_orthologue; AFUA_7G06040)	I	+	2979335	2980512	2979555	2979020	2979580	1.391
tight	CADANIAG00007533	ANIA_06740	integral membrane protein, putative (AFU_orthologue; AFUA_7G06040)	I	+	2979335	2980512	2979715	2979180	2979740	1.135
tight	CADANIAG00007534	ANIA_06741	DNA damage-inducible v-SNARE binding protein Ddi1,putative (AFU_orthologue; AFUA_7G06050)	I	-	2980599	2982294	2982237	2982212	2982772	1.471
tight	CADANIAG00007548	ANIA_06754	GPI anchored protein, putative (AFU_orthologue; AFUA_7G00450)	I	+	3015570	3016352	3016028	3015493	3016053	1.196
tight	CADANIAG00007585	ANIA_06790	Putative Zn(II)2Cys6 transcription factor (Eurofung)	I	-	3124257	3126246	3125955	3125930	3126490	1.168
tight	CADANIAG00007611	ANIA_06815	guanine deaminase, putative (AFU_orthologue; AFUA_6G10210)	I	-	3213674	3215052	3214565	3214540	3215100	1.853
tight	CADANIAG00007615	ANIA_06819	conserved hypothetical protein	I	+	3221391	3222389	3221854	3221319	3221879	0.621
tight	CADANIAG00007617	ANIA_06821	hypothetical protein	I	+	3229723	3230916	3230177	3229642	3230202	0.619
tight	CADANIAG00007619	ANIA_06822	cell morphogenesis protein Las1, putative (AFU_orthologue; AFUA_5G12850)	I	-	3231302	3232845	3232405	3232380	3232940	0.481
tight	CADANIAG00007621	ANIA_06824	NAD+ kinase, putative (AFU_orthologue; AFUA_5G12870)	I	+	3240984	3243328	3241435	3240900	3241460	1.442
tight	CADANIAG00007622	ANIA_06825	transport protein particle (TRAPP) complex subunitTRS31, putative (Eurofung)	I	+	3245225	3246059	3245546	3245011	3245571	0.742
tight	CADANIAG00007623	ANIA_06826	microfibrillar-associated protein MfaP1, putative (AFU_orthologue; AFUA_5G12890)	I	-	3246219	3247918	3247657	3247632	3248192	1.169
tight	CADANIAG00007624	ANIA_06827	ssDNA binding protein Ssb3, putative (AFU_orthologue; AFUA_5G12895)	I	+	3248327	3248857	3248830	3248295	3248855	1.731
tight	CADANIAG00007636	ANIA_06838	tubulin beta-2 chain (Eurofung)	I	+	3290759	3292651	3291232	3290697	3291257	0.462
tight	CADANIAG00007638	ANIA_06840	hydroxyacylglutathione hydrolase, putative (AFU_orthologue; AFUA_5G12840)	I	+	3297648	3298872	3297924	3297389	3297949	1.728
tight	CADANIAG00007638	ANIA_06840	hydroxyacylglutathione hydrolase, putative (AFU_orthologue; AFUA_5G12840)	I	+	3297648	3298872	3298094	3297559	3298119	0.977
tight	CADANIAG00007639	ANIA_06841	mitochondrial inner membrane protease subunit 1,putative (AFU_orthologue; AFUA_5G12820)	I	+	3299522	3300135	3299907	3299372	3299932	1.146
tight	CADANIAG00007640	ANIA_06842	mitochondrial large ribosomal subunit YmL35,putative (AFU_orthologue; AFUA_5G12810)	I	-	3300265	3301570	3301129	3301104	3301664	0.668
tight	CADANIAG00007641	ANIA_06843	50S ribosomal protein L4 (AFU_orthologue; AFUA_5G12800)	I	+	3301742	3302791	3302198	3301663	3302223	1.315
tight	CADANIAG00007642	ANIA_06844	mitochondrial 3-hydroxyisobutyryl-CoA hydrolase,putative (AFU_orthologue; AFUA_5G12790)	I	+	3303042	3304832	3303538	3303003	3303563	1.969
tight	CADANIAG00007653	ANIA_06854	Apc13 domain protein (AFU_orthologue; AFUA_5G13030)	I	+	3328374	3328893	3328802	3328267	3328827	0.558
tight	CADANIAG00007655	ANIA_10857	conserved hypothetical protein	I	-	3331673	3332398	3332182	3332157	3332717	1.304
tight	CADANIAG00007656	ANIA_06856	conserved hypothetical protein	I	+	3333357	3333977	3333825	3333290	3333850	0.411
tight	CADANIAG00007657	ANIA_06857	alpha-1,2-mannosyltransferase, putative (AFU_orthologue; AFUA_5G13090)	I	-	3333983	3335640	3335305	3335280	3335840	1.038
tight	CADANIAG00007659	ANIA_06859	conserved hypothetical protein	I	+	3343218	3345461	3343681	3343146	3343706	0.48
tight	CADANIAG00007661	ANIA_06861	DUF1275 domain protein (AFU_orthologue; AFUA_5G13060)	I	+	3347797	3348923	3348286	3347751	3348311	1.525
tight	CADANIAG00007665	ANIA_06865	conserved hypothetical protein	I	+	3355101	3356035	3355526	3354991	3355551	0.405
tight	CADANIAG00007666	ANIA_06866	chorismate mutase (Eurofung)	I	-	3356079	3357143	3356702	3356677	3357237	0.887
tight	CADANIAG00007669	ANIA_06869	putative agmatinase (Eurofung)	I	-	3364402	3365876	3365427	3365402	3365962	0.902
tight	CADANIAG00007674	ANIA_06874	alpha-1,2-mannosyltransferase (Alg2), putative (AFU_orthologue; AFUA_5G13210)	I	-	3377102	3378687	3378211	3378186	3378746	0.567
tight	CADANIAG00007678	ANIA_06878	conserved hypothetical protein	I	+	3393929	3396462	3394317	3393782	3394342	1.451
tight	CADANIAG00007691	ANIA_06890	UV radiation resistance protein (UVRAG), putative (AFU_orthologue; AFUA_5G13320)	I	-	3434169	3436093	3435741	3435716	3436276	1.492
tight	CADANIAG00007692	ANIA_06891	conserved hypothetical protein	I	+	3436369	3437807	3436832	3436297	3436857	0.532
tight	CADANIAG00007695	ANIA_06894	peptidyl-prolyl cis-trans isomerase, putative (AFU_orthologue; AFUA_5G13350)	I	+	3444624	3446553	3445074	3444539	3445099	1.668
tight	CADANIAG00007699	ANIA_06897	transmembrane GTPase Fzo1, putative (AFU_orthologue; AFUA_5G13392)	I	-	3455141	3458096	3457635	3457610	3458170	1.662
tight	CADANIAG00007700	ANIA_06898	SNF7 family protein (AFU_orthologue; AFUA_5G13410)	I	+	3458279	3459477	3458748	3458213	3458773	1.423
tight	CADANIAG00007702	ANIA_06900	triosephosphate isomerase (Eurofung)	I	+	3463192	3464527	3463575	3463040	3463600	0.451
tight	CADANIAG00007702	ANIA_06900	triosephosphate isomerase (Eurofung)	I	+	3463192	3464527	3463646	3463111	3463671	1.692
tight	CADANIAG00007704	ANIA_06902	60S acidic ribosomal protein P0, putative (AFU_orthologue; AFUA_5G13470)	I	+	3466304	3467196	3466762	3466227	3466787	0.932
tight	CADANIAG00007705	ANIA_06903	U1 small nuclear ribonucleoprotein 70 kDa (AFU_orthologue; AFUA_5G13480)	I	-	3468021	3469307	3468918	3468893	3469453	1.004
tight	CADANIAG00007706	ANIA_06904	mitochondrial ribosomal protein L43, putative (AFU_orthologue; AFUA_5G13490)	I	+	3469580	3470272	3470031	3469496	3470056	0.454
tight	CADANIAG00007708	ANIA_06906	cell cycle control protein (Cwf8), putative (AFU_orthologue; AFUA_5G13510)	I	-	3472003	3473820	3473372	3473347	3473907	0.389
tight	CADANIAG00007709	ANIA_10858	conserved hypothetical protein	I	+	3474228	3474782	3474451	3473916	3474476	1.97
tight	CADANIAG00010576	ANIA_10856	conserved hypothetical protein	I	+	3475134	3478764	3475521	3474986	3475546	1.84
tight	CADANIAG00007710	ANIA_11250	CorA family metal ion transporter, putative (AFU_orthologue; AFUA_5G13530)	I	-	3478796	3480200	3479757	3479732	3480292	1.489
tight	CADANIAG00007712	ANIA_06908	FHA domain protein (AFU_orthologue; AFUA_5G13560)	I	+	3485396	3487823	3485837	3485302	3485862	1.658
tight	CADANIAG00007714	ANIA_06910	hypothetical protein	I	-	3489753	3491147	3490681	3490656	3491216	0.445
tight	CADANIAG00007716	ANIA_06912	conserved hypothetical protein	I	-	3494128	3494731	3494285	3494260	3494820	1.034
tight	CADANIAG00007718	ANIA_06914	EF-hand superfamily Ca2+-modulated protein (AFU_orthologue; AFUA_5G13630)	I	-	3497087	3497936	3497667	3497642	3498202	1.539
tight	CADANIAG00007721	ANIA_09451	hypothetical protein	I	+	3510195	3510972	3510648	3510113	3510673	0.559
tight	CADANIAG00007725	ANIA_06919	RNA annealing protein Yra1, putative (AFU_orthologue; AFUA_5G13860)	I	-	3518273	3521807	3521320	3521295	3521855	0.534
tight	CADANIAG00007726	ANIA_06920	SNF7 family protein (AFU_orthologue; AFUA_5G13890)	I	-	3522010	3523281	3522815	3522790	3523350	1.013
tight	CADANIAG00007727	ANIA_06921	Hsp90 binding co-chaperone (Sba1), putative (AFU_orthologue; AFUA_5G13920)	I	+	3523487	3524548	3523990	3523455	3524015	0.69
tight	CADANIAG00007728	ANIA_06922	CCCH finger DNA binding protein, putative (AFU_orthologue; AFUA_5G13930)	I	+	3525262	3526696	3525697	3525162	3525722	0.51
tight	CADANIAG00007732	ANIA_10866	conserved hypothetical protein	I	-	3538545	3539991	3539773	3539748	3540308	0.904
tight	CADANIAG00007744	ANIA_06934	MFS transporter, putative (AFU_orthologue; AFUA_6G01820)	I	-	3568760	3570650	3570282	3570257	3570817	1.958
tight	CADANIAG00007746	ANIA_06936	conserved hypothetical protein	I	-	3572940	3573590	3573209	3573184	3573744	1.219
tight	CADANIAG00007749	ANIA_10864	conserved hypothetical protein	I	+	3584664	3585616	3585032	3584497	3585057	1.753
tight	CADANIAG00007750	ANIA_10865	DUF652 domain protein (AFU_orthologue; AFUA_2G03340)	I	+	3585914	3586641	3586324	3585789	3586349	1.231
tight	CADANIAG00007751	ANIA_10863	FAD dependent oxidoreductase superfamily (AFU_orthologue; AFUA_5G13940)	I	+	3587203	3588599	3587676	3587141	3587701	0.897
tight	CADANIAG00003874	ANIA_07860	beta-lactamase, putative (AFU_orthologue; AFUA_8G01270)	II	-	34123	36636	36197	36172	36732	0.819
tight	CADANIAG00003891	ANIA_07875	conserved hypothetical protein	II	-	89712	90235	89816	89791	90351	0.977
tight	CADANIAG00003893	ANIA_07877	RTA1 domain protein, putative (AFU_orthologue; AFUA_2G17810)	II	-	92414	93719	93264	93239	93799	0.309
tight	CADANIAG00003894	ANIA_07878	hypothetical branched-chain amino-acid transaminase,cytosolic (Eurofung)	II	+	94271	95507	94725	94190	94750	1.612
tight	CADANIAG00003907	ANIA_07889	conserved hypothetical protein	II	-	150798	152157	151688	151663	152223	0.998
tight	CADANIAG00003908	ANIA_07891	conserved hypothetical protein	II	+	155880	157488	156231	155696	156256	0.636
tight	CADANIAG00003910	ANIA_07893	conserved hypothetical protein	II	-	162823	163921	163504	163479	164039	1.153
tight	CADANIAG00003912	ANIA_07895	hypothetical protein similar to CipB protein (Eurofung)	II	+	166455	167607	166908	166373	166933	1.458
tight	CADANIAG00003914	ANIA_07896	Putative Zn(II)2Cys6 transcription factor (Eurofung)	II	+	170187	172241	170499	169964	170524	1.598
tight	CADANIAG00003940	ANIA_07922	conserved hypothetical protein	II	-	240885	241603	241137	241112	241672	1.734
tight	CADANIAG00003941	ANIA_07923	Putative Zn(II)2Cys6 transcription factor (Eurofung)	II	+	241921	243072	242375	241840	242400	1.869
tight	CADANIAG00003955	ANIA_07937	hypothetical protein similar to CipC protein (Eurofung)	II	-	270692	271342	270869	270844	271404	0.389
tight	CADANIAG00003968	ANIA_07950	GPI-anchored cell wall beta-1,3-endoglucanase EglC (AFU_orthologue; AFUA_3G00270)	II	-	306600	308271	307808	307783	308343	0.227
tight	CADANIAG00003968	ANIA_07950	GPI-anchored cell wall beta-1,3-endoglucanase EglC (AFU_orthologue; AFUA_3G00270)	II	-	306600	308271	308243	308218	308778	1.256
tight	CADANIAG00003969	ANIA_07951	Putative Zn(II)2Cys6 transcription factor (Eurofung)	II	+	309659	311829	310119	309584	310144	1.709
tight	CADANIAG00003989	ANIA_07971	Putative Zn(II)2Cys6 transcription factor (Eurofung)	II	-	356725	359030	358557	358532	359092	1.844
tight	CADANIAG00003994	ANIA_07975	conserved hypothetical protein	II	+	369894	371299	370225	369690	370250	1.254
tight	CADANIAG00004009	ANIA_07989	phosphatidylserine decarboxylase, putative (AFU_orthologue; AFUA_1G16930)	II	-	419942	421387	420938	420913	421473	0.996
tight	CADANIAG00004010	ANIA_07990	conserved hypothetical protein	II	-	421613	422254	421791	421766	422326	1.823
tight	CADANIAG00004012	ANIA_07992	conserved hypothetical protein	II	+	426160	426815	426620	426085	426645	0.249
tight	CADANIAG00004014	ANIA_07994	DNA replication licensing factor Mcm5, putative (AFU_orthologue; AFUA_5G02520)	II	+	430659	433000	431094	430559	431119	1.293
tight	CADANIAG00004015	ANIA_07995	ribokinase (AFU_orthologue; AFUA_5G02530)	II	+	433487	434757	433929	433394	433954	1.303
tight	CADANIAG00004016	ANIA_07996	conserved hypothetical protein	II	+	436582	437648	437015	436480	437040	1.757
tight	CADANIAG00004021	ANIA_08001	mRNA splicing protein Yju2 (AFU_orthologue; AFUA_5G02580)	II	-	464312	465203	464763	464738	465298	0.441
tight	CADANIAG00004022	ANIA_08002	20S cyclosome subunit (Cut9/Cdc16), putative (AFU_orthologue; AFUA_5G02590)	II	+	465804	468126	466051	465516	466076	1.285
tight	CADANIAG00004023	ANIA_08003	conserved hypothetical protein	II	+	469061	470515	469063	468528	469088	1.317
tight	CADANIAG00004024	ANIA_08004	cytochrome P450, putative (Eurofung)	II	+	473334	474985	473725	473190	473750	1.494
tight	CADANIAG00004028	ANIA_08008	conserved hypothetical protein	II	-	484591	486009	485933	485908	486468	1.23
tight	CADANIAG00004029	ANIA_08009	thiamine biosynthesis protein (Eurofung)	II	-	486226	487797	487329	487304	487864	0.04
tight	CADANIAG00004032	ANIA_08012	polyprenyl synthetase (Eurofung)	II	-	494808	496085	495556	495531	496091	0.713
tight	CADANIAG00004032	ANIA_08012	polyprenyl synthetase (Eurofung)	II	-	494808	496085	495629	495604	496164	1.017
tight	CADANIAG00004035	ANIA_08015	splicing factor 3a subunit 3, putative (AFU_orthologue; AFUA_5G02420)	II	-	502692	504312	503880	503855	504415	0.522
tight	CADANIAG00004036	ANIA_08016	eukaryotic initiation factor 4A-12 (Broad)	II	+	504527	506655	504953	504418	504978	0.238
tight	CADANIAG00004038	ANIA_08018	auxin efflux transporter family protein (Eurofung)	II	-	511712	513288	512848	512823	513383	0.997
tight	CADANIAG00004043	ANIA_08023	hypothetical protein similar to VpsA (Eurofung)	II	+	523719	526623	524169	523634	524194	0.881
tight	CADANIAG00004043	ANIA_08023	hypothetical protein similar to VpsA (Eurofung)	II	+	523719	526623	524234	523699	524259	1.416
tight	CADANIAG00004044	ANIA_08024	hydrolase, carbon-nitrogen family, putative (AFU_orthologue; AFUA_5G02350)	II	-	527338	528440	527980	527955	528515	0.653
tight	CADANIAG00004052	ANIA_08032	NAD dependent epimerase/dehydratase family protein (AFU_orthologue; AFUA_5G02240)	II	-	548983	550142	549703	549678	550238	0.603
tight	CADANIAG00004053	ANIA_11045	actin interacting protein 2 (AFU_orthologue; AFUA_5G02230)	II	+	551050	552729	551497	550962	551522	1.358
tight	CADANIAG00004059	ANIA_08038	R3H domain protein, putative (AFU_orthologue; AFUA_5G01940)	II	+	569720	571648	569998	569463	570023	1.738
tight	CADANIAG00004060	ANIA_08039	histone H2A (JCVI)	II	-	573081	574493	574267	574242	574802	1.793
tight	CADANIAG00004061	ANIA_08040	phosphate transporter (Pho88), putative (AFU_orthologue; AFUA_5G01960)	II	+	574942	575828	575416	574881	575441	1.025
tight	CADANIAG00004062	ANIA_08041	glyceraldehyde-3-phosphate dehydrogenase (Eurofung)	II	+	577430	579237	577917	577382	577942	0.289
tight	CADANIAG00004066	ANIA_08045	cleavage and polyadenylation specific factor 5 (AFU_orthologue; AFUA_5G02030)	II	+	589423	590618	589889	589354	589914	1.223
tight	CADANIAG00004070	ANIA_11040	dephospho-CoA kinase, putative (AFU_orthologue; AFUA_5G02060)	II	+	595685	596527	596084	595549	596109	1.973
tight	CADANIAG00004072	ANIA_08049	NADH-ubiquinone oxidoreductase (AFU_orthologue; AFUA_5G02080)	II	+	598857	599799	599329	598794	599354	0.569
tight	CADANIAG00004073	ANIA_08050	UPF0047 domain protein (AFU_orthologue; AFUA_5G02090)	II	-	599949	600577	600278	600253	600813	1.024
tight	CADANIAG00004078	ANIA_11041	hypothetical protein	II	+	610544	611243	610921	610386	610946	1.919
tight	CADANIAG00004079	ANIA_08054	proteasome component Pre6, putative (AFU_orthologue; AFUA_5G02150)	II	-	611420	612615	612165	612140	612700	1.364
tight	CADANIAG00004082	ANIA_08056	hypothetical nuclear condensin complex subunit 3 (Eurofung)	II	-	617303	620858	620352	620327	620887	1.612
tight	CADANIAG00004083	ANIA_08057	cysteine synthase (Eurofung)	II	+	621240	622433	621701	621166	621726	0.92
tight	CADANIAG00004085	ANIA_08059	Mitochondrial import inner membrane translocasesubunit (TIM22), putative (AFU_orthologue; AFUA_5G02200)	II	-	624328	625168	624830	624805	625365	1.599
tight	CADANIAG00004089	ANIA_08063	conserved hypothetical protein	II	-	632683	634104	633673	633648	634208	0.567
tight	CADANIAG00004090	ANIA_08064	subunit of heteropentameric Replication factor (Eurofung)	II	-	634882	636335	635907	635882	636442	1.124
tight	CADANIAG00004091	ANIA_08065	hypothetical actin-related protein 2/3 complexsubunit (Eurofung)	II	+	636604	637734	636997	636462	637022	1.291
tight	CADANIAG00004093	ANIA_08067	DUF455 domain protein (AFU_orthologue; AFUA_5G01840)	II	+	640277	643090	640384	639849	640409	1.513
tight	CADANIAG00004095	ANIA_08069	conserved hypothetical protein	II	-	646234	649113	648603	648578	649138	1.903
tight	CADANIAG00004098	ANIA_08072	conserved hypothetical protein	II	-	658372	659187	658824	658799	659359	1.794
tight	CADANIAG00004099	ANIA_08073	nucleolar RNA methyltransferase (Nop2), putative (AFU_orthologue; AFUA_5G01760)	II	+	659521	661987	659985	659450	660010	1.452
tight	CADANIAG00004101	ANIA_08075	deoxyhypusine synthase, putative (AFU_orthologue; AFUA_5G01740)	II	-	667165	669059	668619	668594	669154	1.685
tight	CADANIAG00004106	ANIA_08080	allergen, putative (AFU_orthologue; AFUA_5G01440)	II	+	686174	687201	686643	686108	686668	0.764
tight	CADANIAG00004114	ANIA_08086	conserved hypothetical protein	II	+	706923	707655	707354	706819	707379	0.72
tight	CADANIAG00004129	ANIA_11048	conserved hypothetical protein	II	+	743057	743743	743487	742952	743512	1.86
tight	CADANIAG00004132	ANIA_08100	sodium ion/proton exchanger (Eurofung)	II	-	751796	753589	753318	753293	753853	1.066
tight	CADANIAG00004134	ANIA_08102	aspartic-type endopeptidase, putative (AFU_orthologue; AFUA_3G01220)	II	+	757932	759435	758404	757869	758429	0.626
tight	CADANIAG00004151	ANIA_08118	cytochrome c oxidase subunit Va, putative (AFU_orthologue; AFUA_5G02750)	II	+	805773	806889	806268	805733	806293	1.185
tight	CADANIAG00004152	ANIA_08119	alpha-1,2-mannosyltransferase (Ktr4), putative (AFU_orthologue; AFUA_5G02740)	II	-	806894	808591	808150	808125	808685	1.121
tight	CADANIAG00004155	ANIA_08122	MFS multidrug transporter, putative (AFU_orthologue; AFUA_5G02700)	II	+	817517	819261	817979	817444	818004	1.757
tight	CADANIAG00004156	ANIA_08123	hypothetical protein similar to fructosyl amino acidoxidase (Eurofung)	II	-	819418	821180	820741	820716	821276	1.669
tight	CADANIAG00004167	ANIA_08133	conserved hypothetical protein	II	-	853628	854770	854333	854308	854868	1.221
tight	CADANIAG00004169	ANIA_08135	conserved hypothetical protein	II	+	859161	860927	859483	858948	859508	0.749
tight	CADANIAG00004180	ANIA_08145	DUF985 domain protein (AFU_orthologue; AFUA_5G11860)	II	-	892967	893902	893426	893401	893961	0.966
tight	CADANIAG00004180	ANIA_08145	DUF985 domain protein (AFU_orthologue; AFUA_5G11860)	II	-	892967	893902	893550	893525	894085	1.508
tight	CADANIAG00004181	ANIA_08146	conserved hypothetical protein	II	+	894425	895621	894862	894327	894887	1.879
tight	CADANIAG00004191	ANIA_08155	conserved hypothetical protein	II	-	935067	936154	935822	935797	936357	1.572
tight	CADANIAG00004207	ANIA_08167	conserved hypothetical protein	II	-	982867	985269	984805	984780	985340	1.958
tight	CADANIAG00004210	ANIA_08170	Nap/SET family member (Eurofung)	II	+	997111	998686	997606	997071	997631	1.882
tight	CADANIAG00004216	ANIA_08176	60S ribosomal protein L4, putative (AFU_orthologue; AFUA_5G03020)	II	+	1017216	1018690	1017692	1017157	1017717	0.169
tight	CADANIAG00004221	ANIA_08179	DnaJ domain protein (AFU_orthologue; AFUA_5G03040)	II	+	1031089	1033832	1031363	1030828	1031388	1.49
tight	CADANIAG00004222	ANIA_08180	transcriptional regulator Cwf13/SkiP, putative (AFU_orthologue; AFUA_5G03050)	II	+	1034086	1035968	1034533	1033998	1034558	0.908
tight	CADANIAG00004224	ANIA_08182	septin Cdc12 (putative) (Eurofung)	II	-	1043874	1045947	1045428	1045403	1045963	1.004
tight	CADANIAG00004224	ANIA_08182	septin Cdc12 (putative) (Eurofung)	II	-	1043874	1045947	1045493	1045468	1046028	1.752
tight	CADANIAG00004225	ANIA_08183	small nucleolar ribonucleoprotein complex subunit(Pwp2), putative (AFU_orthologue; AFUA_5G03090)	II	+	1046183	1049139	1046633	1046098	1046658	1.148
tight	CADANIAG00004230	ANIA_08187	kinetochore protein (Eurofung)	II	+	1060104	1061791	1060589	1060054	1060614	0.657
tight	CADANIAG00004231	ANIA_08188	hypothetical protein similar to GTP cyclohydrolase I(Broad)	II	+	1062286	1063557	1062724	1062189	1062749	1.216
tight	CADANIAG00004235	ANIA_08192	Ulp1 protease family protein (AFU_orthologue; AFUA_5G03200)	II	+	1075944	1079612	1075939	1075404	1075964	1.904
tight	CADANIAG00004237	ANIA_09460	microsomal signal peptidase subunit (gp23), putative (AFU_orthologue; AFUA_5G03220)	II	+	1081209	1082091	1081605	1081070	1081630	1.333
tight	CADANIAG00004238	ANIA_09461	pyruvate dehydrogenase kinase, putative (AFU_orthologue; AFUA_5G03240)	II	-	1082156	1084718	1084372	1084347	1084907	0.948
tight	CADANIAG00004239	ANIA_08194	endosomal cargo receptor (Erp3), putative (AFU_orthologue; AFUA_5G03260)	II	+	1089962	1090862	1090429	1089894	1090454	0.454
tight	CADANIAG00004246	ANIA_11597	conserved hypothetical protein	II	+	1111033	1111772	1111517	1110982	1111542	0.488
tight	CADANIAG00004247	ANIA_08200	conserved hypothetical protein	II	-	1111798	1112625	1112215	1112190	1112750	0.754
tight	CADANIAG00004249	ANIA_08202	conserved hypothetical protein	II	+	1115894	1117796	1116353	1115818	1116378	1.603
tight	CADANIAG00004251	ANIA_08204	NADH pyrophosphatase, putative (AFU_orthologue; AFUA_5G03360)	II	+	1121192	1122570	1121584	1121049	1121609	1.435
tight	CADANIAG00004253	ANIA_08206	flavin dependent monooxygenase, putative (AFU_orthologue; AFUA_5G03380)	II	+	1127464	1128982	1127889	1127354	1127914	1.275
tight	CADANIAG00004260	ANIA_08213	thymidylate and uridylate kinase (Eurofung)	II	-	1160850	1162026	1161618	1161593	1162153	1.646
tight	CADANIAG00004262	ANIA_08215	methylenetetrahydrofolate reductase (Eurofung)	II	-	1164201	1166332	1165898	1165873	1166433	0.943
tight	CADANIAG00004263	ANIA_08216	nucleoside diphosphate kinase SwoH (Eurofung)	II	-	1167662	1168644	1168122	1168097	1168657	0.168
tight	CADANIAG00004263	ANIA_08216	nucleoside diphosphate kinase SwoH (Eurofung)	II	-	1167662	1168644	1168183	1168158	1168718	1.361
tight	CADANIAG00004264	ANIA_11054	alpha glucosidase II, alpha subunit, putative (AFU_orthologue; AFUA_5G03500)	II	+	1168981	1172017	1169343	1168808	1169368	0.468
tight	CADANIAG00004268	ANIA_08218	thioredoxin reductase, putative (AFU_orthologue; AFUA_5G03540)	II	+	1177968	1180028	1178435	1177900	1178460	0.363
tight	CADANIAG00004273	ANIA_08223	conserved hypothetical protein	II	+	1191881	1192559	1192309	1191774	1192334	0.651
tight	CADANIAG00004274	ANIA_08224	glutamyl-tRNA synthetase (AFU_orthologue; AFUA_5G03560)	II	-	1192621	1194907	1194415	1194390	1194950	1.316
tight	CADANIAG00004275	ANIA_08225	mitochondrial large ribosomal subunit protein L1,putative (AFU_orthologue; AFUA_5G03570)	II	+	1195077	1196117	1195528	1194993	1195553	0.414
tight	CADANIAG00004279	ANIA_11055	Cdc48-dependent protein degradation adaptor protein(Shp1), putative (AFU_orthologue; AFUA_5G03610)	II	-	1200692	1201907	1201552	1201527	1202087	0.918
tight	CADANIAG00004280	ANIA_08229	mitochondrial export translocase Oxa1, putative (AFU_orthologue; AFUA_5G03640)	II	+	1203276	1204858	1203746	1203211	1203771	0.506
tight	CADANIAG00004282	ANIA_11056	transcription initiation factor TFIID subunit beta,putative (AFU_orthologue; AFUA_5G03660)	II	-	1210094	1211265	1211030	1211005	1211565	0.698
tight	CADANIAG00004284	ANIA_08232	transcription initiation factor TFIID complex 60 kDasubunit (AFU_orthologue; AFUA_5G03680)	II	-	1216120	1217584	1217313	1217288	1217848	1.181
tight	CADANIAG00004285	ANIA_08233	hypotheticalphosphatidylinositol/phosphatidylcholine transfer protein (Eurofung)	II	-	1217980	1219557	1219056	1219031	1219591	0.607
tight	CADANIAG00004285	ANIA_08233	hypotheticalphosphatidylinositol/phosphatidylcholine transfer protein (Eurofung)	II	-	1217980	1219557	1219138	1219113	1219673	1.049
tight	CADANIAG00004286	ANIA_08234	hypothetical protein	II	-	1219681	1221457	1220951	1220926	1221486	1.997
tight	CADANIAG00004294	ANIA_08240	conserved hypothetical protein	II	-	1241087	1242607	1242159	1242134	1242694	0.902
tight	CADANIAG00004295	ANIA_08241	Nucleoside transporter family (AFU_orthologue; AFUA_5G03760)	II	-	1243259	1246193	1245830	1245805	1246365	0.525
tight	CADANIAG00004299	ANIA_08244	hypothetical protein similar to SNAD (Eurofung)	II	-	1254314	1256822	1256359	1256334	1256894	1.616
tight	CADANIAG00004302	ANIA_08246	hypothetical protein similar to srpA gene product(Broad)	II	-	1260173	1262038	1261642	1261617	1262177	1.304
tight	CADANIAG00004303	ANIA_08247	DUF1665 domain protein (AFU_orthologue; AFUA_5G03870)	II	+	1262279	1263130	1262714	1262179	1262739	0.638
tight	CADANIAG00004304	ANIA_08248	mitochondrial fusion protein (Ugo1), putative (AFU_orthologue; AFUA_5G03910)	II	+	1264262	1265883	1264738	1264203	1264763	1.78
tight	CADANIAG00004308	ANIA_08251	bZIP transcription factor HapX (AFU_orthologue; AFUA_5G03920)	II	-	1274737	1276164	1275997	1275972	1276532	1.195
tight	CADANIAG00004310	ANIA_11070	vacuolar aspartyl aminopeptidase Lap4, putative (AFU_orthologue; AFUA_5G03990)	II	+	1279854	1281642	1280253	1279718	1280278	1.61
tight	CADANIAG00004311	ANIA_08253	proteasome maturation ans ribosome synthesis proteinNop10, putative (AFU_orthologue; AFUA_5G04000)	II	+	1285081	1286662	1285563	1285028	1285588	1.399
tight	CADANIAG00004312	ANIA_08254	ribosome biogenesis protein Nop10 (Broad)	II	-	1286680	1287356	1286891	1286866	1287426	0.206
tight	CADANIAG00004313	ANIA_08255	DNA damage repair protein (Rad9), putative (AFU_orthologue; AFUA_5G04020)	II	+	1287970	1294075	1287985	1287450	1288010	0.378
tight	CADANIAG00004313	ANIA_08255	DNA damage repair protein (Rad9), putative (AFU_orthologue; AFUA_5G04020)	II	+	1287970	1294075	1288229	1287694	1288254	0.227
tight	CADANIAG00004315	ANIA_08257	scramblase family protein (AFU_orthologue; AFUA_5G04050)	II	+	1296307	1298066	1296722	1296187	1296747	0.913
tight	CADANIAG00004316	ANIA_08258	ubiquitin conjugating enzyme (UbcH), putative (AFU_orthologue; AFUA_5G04060)	II	+	1298506	1299080	1298734	1298199	1298759	1.617
tight	CADANIAG00004316	ANIA_08258	ubiquitin conjugating enzyme (UbcH), putative (AFU_orthologue; AFUA_5G04060)	II	+	1298506	1299080	1298900	1298365	1298925	1.605
tight	CADANIAG00004320	ANIA_11067	hypothetical protein similar to silencinginformation regulator (Eurofung)	II	+	1309009	1310314	1309502	1308967	1309527	1.357
tight	CADANIAG00004321	ANIA_08261	cyclin-dependent protein kinase PHOA (Eurofung)	II	+	1310465	1311712	1310929	1310394	1310954	1.513
tight	CADANIAG00004323	ANIA_08263	MIND kinetochore complex component Nnf1, putative (AFU_orthologue; AFUA_5G04140)	II	+	1314452	1314907	1314831	1314296	1314856	1.144
tight	CADANIAG00004329	ANIA_08269	heat shock protein 90 (Eurofung)	II	+	1330885	1333643	1331385	1330850	1331410	0.452
tight	CADANIAG00004332	ANIA_08272	DNA directed RNA polymerase III subunit Rpc82,putative (AFU_orthologue; AFUA_5G04200)	II	-	1341631	1343849	1343371	1343346	1343906	1.597
tight	CADANIAG00004333	ANIA_08273	Ubiquinol-cytochrome c reductase complex coreprotein 2 (Eurofung)	II	+	1344026	1346248	1344496	1343961	1344521	1.015
tight	CADANIAG00004334	ANIA_08274	mitochondrial DNA replication protein (Yhm2),putative (AFU_orthologue; AFUA_5G04220)	II	-	1346775	1348455	1347957	1347932	1348492	0.242
tight	CADANIAG00004335	ANIA_08275	citrate synthase, mitochondrial precursor (Eurofung)	II	-	1349048	1351224	1350753	1350728	1351288	0.397
tight	CADANIAG00004336	ANIA_08276	RNA binding protein Nrd1, putative (AFU_orthologue; AFUA_5G04240)	II	+	1352528	1355128	1352548	1352013	1352573	0.499
tight	CADANIAG00004337	ANIA_08277	homocysteine synthase (Eurofung)	II	-	1355848	1357671	1357217	1357192	1357752	0.222
tight	CADANIAG00004338	ANIA_08278	hypothetical protein	II	+	1358687	1359738	1359018	1358483	1359043	1.584
tight	CADANIAG00004343	ANIA_08283	14-alpha sterol demethylase (Eurofung)	II	+	1376337	1378305	1376756	1376221	1376781	0.856
tight	CADANIAG00004344	ANIA_08284	conserved hypothetical protein	II	-	1378388	1379335	1378877	1378852	1379412	0.322
tight	CADANIAG00004345	ANIA_08285	serine/threonine protein kinase (Kin28), putative (AFU_orthologue; AFUA_7G03720)	II	+	1379922	1380812	1379942	1379407	1379967	1.529
tight	CADANIAG00004347	ANIA_11072	diacylglycerol acyltransferase type 2A (AFU_orthologue; AFUA_7G03700)	II	-	1385702	1387128	1386747	1386722	1387282	1.222
tight	CADANIAG00004348	ANIA_11066	G-patch RNA maturation protein (Gno1), putative (AFU_orthologue; AFUA_7G03690)	II	-	1387422	1388751	1388269	1388244	1388804	1.494
tight	CADANIAG00004351	ANIA_08290	conserved hypothetical protein	II	+	1397257	1397998	1397501	1396966	1397526	1.735
tight	CADANIAG00004351	ANIA_08290	conserved hypothetical protein	II	+	1397257	1397998	1397678	1397143	1397703	0.977
tight	CADANIAG00004351	ANIA_08290	conserved hypothetical protein	II	+	1397257	1397998	1397740	1397205	1397765	0.856
tight	CADANIAG00004352	ANIA_08291	AP-3 complex subunit delta, putative (AFU_orthologue; AFUA_7G03640)	II	-	1397724	1401002	1400915	1400890	1401450	1.271
tight	CADANIAG00004354	ANIA_08293	snoRNA binding protein, putative (AFU_orthologue; AFUA_3G04310)	II	-	1405518	1408911	1408431	1408406	1408966	1.871
tight	CADANIAG00004360	ANIA_11224	nucleolar RNAse III, putative (AFU_orthologue; AFUA_5G04440)	II	+	1429589	1430711	1430049	1429514	1430074	0.744
tight	CADANIAG00004361	ANIA_11225	conserved hypothetical protein	II	+	1431369	1433080	1431604	1431069	1431629	1.849
tight	CADANIAG00004362	ANIA_11226	conserved hypothetical protein	II	+	1433741	1434719	1433908	1433373	1433933	0.652
tight	CADANIAG00004366	ANIA_04288	NADH-ubiquinone oxidoreductase, subunit G, putative (AFU_orthologue; AFUA_5G04370)	II	-	1445476	1448251	1447903	1447878	1448438	1.181
tight	CADANIAG00004372	ANIA_04282	aminopeptidase, putative (AFU_orthologue; AFUA_5G04330)	II	+	1462053	1465595	1462567	1462032	1462592	1.71
tight	CADANIAG00004373	ANIA_04281	GTP-binding protein ypt1 (Broad)	II	+	1465916	1467548	1466375	1465840	1466400	0.586
tight	CADANIAG00004385	ANIA_04269	DNA-directed RNA polymerase II subunit RPB11a,putative (AFU_orthologue; AFUA_7G03860)	II	-	1509152	1510268	1510251	1510226	1510786	1.644
tight	CADANIAG00004389	ANIA_04265	condensin subunit (Eurofung)	II	+	1521394	1524385	1521680	1521145	1521705	1.088
tight	CADANIAG00004395	ANIA_04260	conserved hypothetical protein	II	+	1538884	1539766	1539336	1538801	1539361	1.333
tight	CADANIAG00004396	ANIA_04259	PCI domain protein (AFU_orthologue; AFUA_7G03980)	II	+	1539943	1541485	1540412	1539877	1540437	1.294
tight	CADANIAG00004397	ANIA_04258	uridylate kinase Ura6 (AFU_orthologue; AFUA_7G03990)	II	-	1541589	1542236	1541833	1541808	1542368	1.421
tight	CADANIAG00004397	ANIA_04258	uridylate kinase Ura6 (AFU_orthologue; AFUA_7G03990)	II	-	1541589	1542236	1541995	1541970	1542530	1.365
tight	CADANIAG00004403	ANIA_04253	conserved hypothetical protein	II	+	1554756	1556096	1555220	1554685	1555245	1.579
tight	CADANIAG00004404	ANIA_04252	high expression lethality protein Hel10, putative (AFU_orthologue; AFUA_1G06580)	II	+	1556981	1557949	1557440	1556905	1557465	0.063
tight	CADANIAG00004405	ANIA_04251	40S ribosomal protein S2, putative (AFU_orthologue; AFUA_1G06570)	II	+	1560114	1561378	1560601	1560066	1560626	1.145
tight	CADANIAG00004406	ANIA_04250	mitochondrial carrier protein (Ymc1), putative (AFU_orthologue; AFUA_1G06530)	II	-	1560902	1562858	1562437	1562412	1562972	1.461
tight	CADANIAG00004407	ANIA_10535	mitochondrial translation initiation factor,putative (AFU_orthologue; AFUA_1G06520)	II	+	1563053	1566303	1563512	1562977	1563537	1.62
tight	CADANIAG00004408	ANIA_04249	conserved hypothetical protein	II	-	1566581	1568239	1567777	1567752	1568312	0.105
tight	CADANIAG00004409	ANIA_04248	conserved hypothetical protein	II	+	1568468	1569374	1568870	1568335	1568895	1.554
tight	CADANIAG00004413	ANIA_04244	BCAS2 family protein (AFU_orthologue; AFUA_1G06460)	II	+	1579790	1580486	1580188	1579653	1580213	1.199
tight	CADANIAG00004417	ANIA_04240	SNF7 family protein (AFU_orthologue; AFUA_1G06420)	II	+	1588409	1589247	1588589	1588054	1588614	1.14
tight	CADANIAG00004422	ANIA_04236	hypothetical protein similar to TAT-binding protein1 (Broad)	II	-	1604544	1606312	1605849	1605824	1606384	0.557
tight	CADANIAG00004423	ANIA_10527	trimethyllysine dioxygenase TmlH, putative (AFU_orthologue; AFUA_1G06180)	II	-	1606644	1608973	1608504	1608479	1609039	0.904
tight	CADANIAG00004424	ANIA_10526	hypothetical protein similar to RmtA (Eurofung)	II	-	1609657	1611143	1610659	1610634	1611194	1.781
tight	CADANIAG00004425	ANIA_04235	Mn2+ homeostasis protein (Per1), putative (AFU_orthologue; AFUA_1G06200)	II	+	1611622	1612795	1612066	1611531	1612091	1.735
tight	CADANIAG00004427	ANIA_04233	ATP-dependent RNA helicase , putative (AFU_orthologue; AFUA_1G06220)	II	-	1615645	1617105	1616644	1616619	1617179	0.226
tight	CADANIAG00004428	ANIA_04232	ribosome biogenesis protein Ssf2, putative (AFU_orthologue; AFUA_1G06230)	II	+	1617299	1618687	1617719	1617184	1617744	0.919
tight	CADANIAG00004429	ANIA_04231	riboflavin synthase, alpha subunit (AFU_orthologue; AFUA_1G06240)	II	-	1619055	1619912	1619488	1619463	1620023	1.57
tight	CADANIAG00004429	ANIA_04231	riboflavin synthase, alpha subunit (AFU_orthologue; AFUA_1G06240)	II	-	1619055	1619912	1619638	1619613	1620173	1.376
tight	CADANIAG00004430	ANIA_04230	CAIB/BAIF family enzyme (AFU_orthologue; AFUA_1G06250)	II	+	1620286	1621958	1620735	1620200	1620760	1.733
tight	CADANIAG00004434	ANIA_04226	small nucleolar ribonucleoprotein complex subunit(SOF1), putative (AFU_orthologue; AFUA_1G06290)	II	-	1628128	1629640	1629175	1629150	1629710	1.535
tight	CADANIAG00004435	ANIA_10519	proteasome regulatory particle subunit (RpnF),putative (AFU_orthologue; AFUA_1G06300)	II	+	1629828	1631332	1630281	1629746	1630306	0.838
tight	CADANIAG00004436	ANIA_10524	SWI-SNF complex subunit (BAF60b), putative (AFU_orthologue; AFUA_1G06310)	II	+	1631799	1633277	1631994	1631459	1632019	0.809
tight	CADANIAG00004437	ANIA_04224	DUF887 domain protein (AFU_orthologue; AFUA_1G06320)	II	-	1633731	1635206	1634824	1634799	1635359	1.11
tight	CADANIAG00004439	ANIA_04222	60S ribosomal protein L27e (AFU_orthologue; AFUA_1G06340)	II	+	1643924	1644939	1644373	1643838	1644398	1.177
tight	CADANIAG00004439	ANIA_04222	60S ribosomal protein L27e (AFU_orthologue; AFUA_1G06340)	II	+	1643924	1644939	1644438	1643903	1644463	0.175
tight	CADANIAG00004440	ANIA_10518	pathogenesis associated protein Cap20, putative (AFU_orthologue; AFUA_1G06350)	II	+	1649329	1650552	1649769	1649234	1649794	1.204
tight	CADANIAG00004442	ANIA_04220	ankyrin repeat protein (AFU_orthologue; AFUA_1G06370)	II	-	1652293	1653266	1652744	1652719	1653279	1.001
tight	CADANIAG00004444	ANIA_04218	elongation factor 1-alpha (Broad)	II	+	1655152	1656938	1655635	1655100	1655660	0.28
tight	CADANIAG00004446	ANIA_04216	alpha-L-rhamnosidase B, putative (AFU_orthologue; AFUA_1G06130)	II	+	1662311	1663678	1662780	1662245	1662805	0.717
tight	CADANIAG00004447	ANIA_04215	glutaredoxin Grx1, putative (AFU_orthologue; AFUA_1G06100)	II	-	1663777	1664492	1664031	1664006	1664566	1.136
tight	CADANIAG00004453	ANIA_04209	nucleotide-sugar transporter, putative (AFU_orthologue; AFUA_1G06050)	II	+	1685308	1686801	1685559	1685024	1685584	0.999
tight	CADANIAG00004456	ANIA_04206	DnaJ domain protein (AFU_orthologue; AFUA_1G06020)	II	-	1693381	1695444	1694983	1694958	1695518	1.796
tight	CADANIAG00004462	rpl16a	60S ribosomal protein L16 (Eurofung)	II	+	1707835	1709294	1708329	1707794	1708354	0.123
tight	CADANIAG00004469	ANIA_04197	conserved hypothetical protein	II	-	1730623	1733010	1732654	1732629	1733189	1.705
tight	CADANIAG00004469	ANIA_04197	conserved hypothetical protein	II	-	1730623	1733010	1732804	1732779	1733339	1.869
tight	CADANIAG00004475	ANIA_04192	DnaJ and TPR domain protein (AFU_orthologue; AFUA_1G05900)	II	-	1749101	1751111	1750591	1750566	1751126	0.866
tight	CADANIAG00004477	ANIA_04190	GPI anchored serine-rich protein (AFU_orthologue; AFUA_1G05790)	II	-	1754399	1755426	1754952	1754927	1755487	0.079
tight	CADANIAG00004477	ANIA_04190	GPI anchored serine-rich protein (AFU_orthologue; AFUA_1G05790)	II	-	1754399	1755426	1755016	1754991	1755551	1.616
tight	CADANIAG00004480	ANIA_10525	hypothetical protein	II	+	1764923	1765714	1765395	1764860	1765420	0.412
tight	CADANIAG00004486	ANIA_10531	conserved hypothetical protein	II	-	1781312	1782502	1782520	1782495	1783055	0.846
tight	CADANIAG00004488	nimX	cell division control protein 2 (Eurofung)	II	-	1787442	1789275	1788765	1788740	1789300	1.1
tight	CADANIAG00004493	ANIA_04178	UPF0160 domain protein MYG1, putative (AFU_orthologue; AFUA_1G08980)	II	-	1800416	1801557	1801132	1801107	1801667	0.61
tight	CADANIAG00004497	ANIA_04174	glyoxalase (Eurofung)	II	-	1810878	1812276	1811833	1811808	1812368	1.513
tight	CADANIAG00004502	ANIA_10508	hypothetical protein	II	-	1828476	1829315	1828872	1828847	1829407	0.562
tight	CADANIAG00004504	ANIA_04168	DUF500 and SH3 domain protein (AFU_orthologue; AFUA_6G07880)	II	-	1836688	1838709	1838250	1838225	1838785	1.094
tight	CADANIAG00004507	ANIA_04165	endosomal cargo receptor (Erv25), putative (AFU_orthologue; AFUA_4G13190)	II	+	1844618	1845506	1845046	1844511	1845071	0.779
tight	CADANIAG00004508	ANIA_04164	TPR repeat protein (AFU_orthologue; AFUA_4G13180)	II	+	1846015	1847141	1846439	1845904	1846464	1.573
tight	CADANIAG00004509	ANIA_04163	guanine nucleotide-binding protein subunit betaprotein cpcB (Eurofung)	II	+	1847313	1849101	1847782	1847247	1847807	0.459
tight	CADANIAG00004512	ANIA_10510	hypothetical protein	II	-	1852589	1853570	1853118	1853093	1853653	0.799
tight	CADANIAG00004513	ANIA_04160	conserved hypothetical protein	II	+	1854008	1856858	1854198	1853663	1854223	1.489
tight	CADANIAG00004514	ANIA_04159	glutamine synthetase (Eurofung)	II	+	1859842	1861705	1860315	1859780	1860340	0.145
tight	CADANIAG00004523	ANIA_04150	MFS transporter, putative (AFU_orthologue; AFUA_4G13090)	II	-	1882748	1884578	1884521	1884496	1885056	1.55
tight	CADANIAG00004538	ANIA_04134	conserved hypothetical protein	II	+	1928821	1929572	1929262	1928727	1929287	0.824
tight	CADANIAG00004542	ANIA_04131	sodium ion/proton exchanger (Eurofung)	II	-	1937450	1940461	1940040	1940015	1940575	1.788
tight	CADANIAG00004548	ANIA_04127	hypothetical protein	II	-	1953941	1954847	1954384	1954359	1954919	0.132
tight	CADANIAG00004558	ANIA_04119	conserved hypothetical protein	II	-	1974020	1975688	1975257	1975232	1975792	1.438
tight	CADANIAG00004565	ANIA_04113	conserved hypothetical protein	II	-	1994551	1998394	1997957	1997932	1998492	1.183
tight	CADANIAG00004566	ANIA_04112	conserved hypothetical protein	II	-	1998991	2000841	2000476	2000451	2001011	0.99
tight	CADANIAG00004575	ANIA_10511	inositol phospholipid biosynthesis protein Scs3,putative (AFU_orthologue; AFUA_1G05870)	II	-	2018387	2019545	2019120	2019095	2019655	1.941
tight	CADANIAG00004579	ANIA_04100	conserved hypothetical protein	II	-	2028287	2029049	2028611	2028586	2029146	1.335
tight	CADANIAG00004584	ANIA_04095	vacuolar sorting receptor (Mrl1), putative (AFU_orthologue; AFUA_1G05730)	II	-	2040351	2042123	2041654	2041629	2042189	1.994
tight	CADANIAG00004585	ANIA_04094	c-14 sterol reductase (AFU_orthologue; AFUA_1G03150)	II	+	2042422	2043988	2042886	2042351	2042911	0.3
tight	CADANIAG00004594	ANIA_04087	hypothetical protein similar to 40s ribosomalprotein s3 (Eurofung)	II	+	2081643	2083002	2082125	2081590	2082150	0.23
tight	CADANIAG00004595	ANIA_04086	phenylalanyl-tRNA synthetase, beta subunit (AFU_orthologue; AFUA_1G05620)	II	-	2083278	2085854	2085385	2085360	2085920	0.726
tight	CADANIAG00004596	ANIA_04085	protein phosphotase 2a 65kd regulatory sububit (AFU_orthologue; AFUA_1G05610)	II	+	2086506	2088948	2086514	2085979	2086539	0.726
tight	CADANIAG00004598	ANIA_04083	alpha/beta hydrolase, putative (AFU_orthologue; AFUA_1G05590)	II	+	2092964	2094525	2093303	2092768	2093328	1.329
tight	CADANIAG00004600	ANIA_04081	cysteine dioxygenase Cdo1, putative (AFU_orthologue; AFUA_1G05570)	II	-	2098389	2099578	2099169	2099144	2099704	1.887
tight	CADANIAG00004601	ANIA_04080	GTP binding protein, putative (AFU_orthologue; AFUA_1G05560)	II	+	2099955	2101674	2100415	2099880	2100440	1.317
tight	CADANIAG00004605	ANIA_04076	PXA domain protein (AFU_orthologue; AFUA_1G05540)	II	-	2113210	2116939	2116488	2116463	2117023	1.13
tight	CADANIAG00004608	ANIA_04073	40S ribosomal protein S12 (Broad)	II	-	2122236	2122962	2122457	2122432	2122992	0.268
tight	CADANIAG00004608	ANIA_04073	40S ribosomal protein S12 (Broad)	II	-	2122236	2122962	2122525	2122500	2123060	0.87
tight	CADANIAG00004612	ANIA_04069	peptidyl-prolyl cis-trans isomerase (AFU_orthologue; AFUA_1G05450)	II	+	2131519	2132272	2131688	2131153	2131713	1.477
tight	CADANIAG00004612	ANIA_04069	peptidyl-prolyl cis-trans isomerase (AFU_orthologue; AFUA_1G05450)	II	+	2131519	2132272	2131994	2131459	2132019	1.493
tight	CADANIAG00004614	ANIA_04067	conserved hypothetical protein	II	+	2134070	2134708	2134508	2133973	2134533	1.774
tight	CADANIAG00004616	ANIA_04065	ribosome biogenesis protein Kri1 (AFU_orthologue; AFUA_1G05410)	II	+	2139570	2141537	2140041	2139506	2140066	0.795
tight	CADANIAG00004617	ANIA_04064	ADP,ATP carrier protein (Broad)	II	+	2142656	2144263	2143127	2142592	2143152	0.048
tight	CADANIAG00004618	ANIA_04063	hypothetical protein	II	+	2144387	2145814	2144414	2143879	2144439	1.859
tight	CADANIAG00004618	ANIA_04063	hypothetical protein	II	+	2144387	2145814	2144479	2143944	2144504	1.114
tight	CADANIAG00004618	ANIA_04063	hypothetical protein	II	+	2144387	2145814	2144571	2144036	2144596	1.283
tight	CADANIAG00004621	ANIA_04060	40S ribosomal protein S19 (Eurofung)	II	-	2150972	2152224	2151751	2151726	2152286	0.219
tight	CADANIAG00004625	ANIA_04056	microbody (peroxisome) biogenesis protein peroxin 2 (Eurofung)	II	-	2160821	2162204	2161782	2161757	2162317	1.328
tight	CADANIAG00004630	ANIA_04051	conserved hypothetical protein	II	+	2175268	2176682	2175732	2175197	2175757	0.25
tight	CADANIAG00004630	ANIA_04051	conserved hypothetical protein	II	+	2175268	2176682	2175799	2175264	2175824	1.134
tight	CADANIAG00004632	ANIA_04049	GPI anchored serine-threonine rich protein (AFU_orthologue; AFUA_1G03630)	II	+	2182207	2183116	2182693	2182158	2182718	0.21
tight	CADANIAG00004637	ANIA_10497	DNA replication licensing factor Mcm3, putative (AFU_orthologue; AFUA_1G03920)	II	-	2191039	2193865	2193791	2193766	2194326	1.475
tight	CADANIAG00004638	ANIA_10498	translation regulator (Cya5), putative (AFU_orthologue; AFUA_1G03930)	II	-	2194974	2198813	2198601	2198576	2199136	1.895
tight	CADANIAG00004639	ANIA_04043	signal recognition particle, putative (AFU_orthologue; AFUA_1G03940)	II	+	2199237	2201265	2199708	2199173	2199733	1.162
tight	CADANIAG00004640	ANIA_04042	cytochrome P450, putative (Eurofung)	II	-	2201714	2204065	2203535	2203510	2204070	0.974
tight	CADANIAG00004640	ANIA_04042	cytochrome P450, putative (Eurofung)	II	-	2201714	2204065	2203701	2203676	2204236	1.321
tight	CADANIAG00004643	ANIA_04039	Rhodanese domain protein (AFU_orthologue; AFUA_1G03960)	II	+	2209488	2210759	2209882	2209347	2209907	1.204
tight	CADANIAG00004643	ANIA_04039	Rhodanese domain protein (AFU_orthologue; AFUA_1G03960)	II	+	2209488	2210759	2209943	2209408	2209968	0.972
tight	CADANIAG00004644	ANIA_04038	mitochondrial translation initiation factor IF-2,putative (AFU_orthologue; AFUA_1G03970)	II	-	2209880	2213978	2213801	2213776	2214336	1.58
tight	CADANIAG00004647	amdR	amdR, Zn(II)2Cys6 transcription factor, Acetamidaseregulatory protein (Eurofung)	II	+	2221615	2224156	2221958	2221423	2221983	1.919
tight	CADANIAG00004648	ANIA_04034	transcription factor HapC (Eurofung)	II	-	2225068	2226990	2226535	2226510	2227070	1.51
tight	CADANIAG00004649	ANIA_04033	prefoldin subunit 2, putative (AFU_orthologue; AFUA_1G03830)	II	-	2228385	2229105	2228658	2228633	2229193	0.821
tight	CADANIAG00004651	ANIA_04031	oligosaccharyl transferase subunit Dad1, putative (AFU_orthologue; AFUA_1G03810)	II	-	2232980	2233915	2233499	2233474	2234034	0.571
tight	CADANIAG00004653	ANIA_10496	mannosylphosphorylation protein (Mnn4), putative (AFU_orthologue; AFUA_1G03790)	II	-	2237814	2239270	2238819	2238794	2239354	1.422
tight	CADANIAG00004657	ANIA_11425	conserved hypothetical protein	II	+	2248167	2248937	2248521	2247986	2248546	1.324
tight	CADANIAG00004659	ANIA_04025	acid phosphatase, putative (AFU_orthologue; AFUA_1G03660)	II	+	2253702	2254973	2253963	2253428	2253988	0.476
tight	CADANIAG00004661	ANIA_04023	4-carboxymuconolactone decarboxylase family protein (AFU_orthologue; AFUA_1G03690)	II	+	2258126	2258772	2258417	2257882	2258442	0.674
tight	CADANIAG00004663	ANIA_04021	C2H2 finger domain protein, putative (AFU_orthologue; AFUA_1G03710)	II	+	2263207	2264641	2263663	2263128	2263688	0.65
tight	CADANIAG00004664	ANIA_04020	UPF0136 domain protein (AFU_orthologue; AFUA_1G03720)	II	-	2265329	2265794	2265370	2265345	2265905	0.684
tight	CADANIAG00004664	ANIA_04020	UPF0136 domain protein (AFU_orthologue; AFUA_1G03720)	II	-	2265329	2265794	2265434	2265409	2265969	0.824
tight	CADANIAG00004667	ANIA_04017	Yip1 domain family (AFU_orthologue; AFUA_1G04020)	II	+	2272311	2273498	2272772	2272237	2272797	0.347
tight	CADANIAG00010560	ANIA_04016	60S ribosomal protein L40 (Eurofung)	II	-	2273574	2274738	2274245	2274220	2274780	0.241
tight	CADANIAG00004669	ANIA_04015	eukaryotic translation initiation factor 5A-2(Broad)	II	-	2277317	2278499	2278012	2277987	2278547	0.337
tight	CADANIAG00004676	ANIA_04008	hypothetical O-methyltransferase (Eurofung)	II	-	2295687	2297055	2296645	2296620	2297180	1.208
tight	CADANIAG00004689	ANIA_03998	conserved hypothetical protein	II	+	2329072	2330145	2329526	2328991	2329551	1.999
tight	CADANIAG00004691	ANIA_03996	conserved hypothetical protein	II	-	2334236	2335164	2334781	2334756	2335316	0.927
tight	CADANIAG00004701	ANIA_03987	TPR domain protein (AFU_orthologue; AFUA_3G00240)	II	-	2362585	2364327	2363931	2363906	2364466	0.794
tight	CADANIAG00004705	ANIA_03983	conserved hypothetical protein	II	-	2372733	2373744	2373245	2373220	2373780	0.713
tight	CADANIAG00004713	ANIA_03976	isoflavone reductase family protein (AFU_orthologue; AFUA_2G05290)	II	-	2395303	2396362	2395905	2395880	2396440	0.985
tight	CADANIAG00004716	ANIA_03973	mitochondrial peroxiredoxin (Eurofung)	II	+	2405757	2406680	2406217	2405682	2406242	0.521
tight	CADANIAG00004717	ANIA_03972	5-oxo-L-prolinase, putative (AFU_orthologue; AFUA_6G14330)	II	+	2406903	2410773	2407355	2406820	2407380	1.8
tight	CADANIAG00004732	ANIA_03961	conserved hypothetical protein	II	-	2445752	2447987	2447512	2447487	2448047	1.029
tight	CADANIAG00004735	ANIA_03958	oxidoreductase, 2OG-Fe(II) oxygenase family family (AFU_orthologue; AFUA_6G07990)	II	-	2455903	2457093	2456648	2456623	2457183	1.604
tight	CADANIAG00004738	ANIA_03955	conserved hypothetical protein	II	-	2462366	2464109	2463619	2463594	2464154	0.904
tight	CADANIAG00004738	ANIA_03955	conserved hypothetical protein	II	-	2462366	2464109	2464034	2464009	2464569	1.938
tight	CADANIAG00004739	ANIA_03954	hypothetical protein similar to 6-phosphogluconatedehydrogenase (Eurofung)	II	-	2464284	2466565	2466064	2466039	2466599	0.465
tight	CADANIAG00004747	ANIA_03946	hypothetical protein similar to spindle assemblycheckpoint protein SLDA (Eurofung)	II	+	2496240	2500356	2496549	2496014	2496574	1.032
tight	CADANIAG00004754	ANIA_03940	GINS DNA replication complex subunit Sld5, putative (AFU_orthologue; AFUA_6G08210)	II	+	2526939	2527816	2527384	2526849	2527409	1.964
tight	CADANIAG00004756	ANIA_03938	HEAT repeat protein (DRIM), putative (AFU_orthologue; AFUA_6G08240)	II	-	2532237	2540156	2539723	2539698	2540258	1.533
tight	CADANIAG00004757	ANIA_03937	CwfJ domain protein (AFU_orthologue; AFUA_6G08250)	II	+	2540575	2542313	2540865	2540330	2540890	1.76
tight	CADANIAG00004759	ANIA_03935	conserved hypothetical protein	II	-	2545344	2546379	2545909	2545884	2546444	1.635
tight	CADANIAG00004761	ANIA_03933	DNA-directed RNA polymerase I subunit beta (Rpa2),putative (AFU_orthologue; AFUA_6G08300)	II	+	2549821	2553753	2550086	2549551	2550111	1.944
tight	CADANIAG00004762	ANIA_03932	proteasome component Pre2, putative (AFU_orthologue; AFUA_6G08310)	II	-	2553984	2555325	2554871	2554846	2555406	0.669
tight	CADANIAG00004764	ANIA_03930	conserved hypothetical protein	II	-	2558528	2560584	2560302	2560277	2560837	1.291
tight	CADANIAG00004765	ANIA_10487	MFS transporter, putative (AFU_orthologue; AFUA_6G08340)	II	+	2561581	2563444	2562003	2561468	2562028	1.313
tight	CADANIAG00004767	thiF	Thiazole synthase (Eurofung)	II	+	2565797	2567358	2566258	2565723	2566283	0.021
tight	CADANIAG00004768	ANIA_03927	inositol phosphosphingolipid phospholipase C (Eurofung)	II	-	2567659	2569014	2568551	2568526	2569086	0.951
tight	CADANIAG00004769	ANIA_03926	WD repeat protein (AFU_orthologue; AFUA_6G08380)	II	+	2569211	2570871	2569627	2569092	2569652	1.411
tight	CADANIAG00004770	ANIA_03925	conserved hypothetical protein	II	-	2571306	2572629	2572165	2572140	2572700	0.425
tight	CADANIAG00004771	ANIA_03924	hypothetical protein	II	-	2574636	2576483	2576166	2576141	2576701	1.622
tight	CADANIAG00004772	ANIA_03923	ubiquitin-protein ligase E3 component (UBR1),putative (AFU_orthologue; AFUA_6G08420)	II	-	2576861	2583743	2583703	2583678	2584238	1.86
tight	CADANIAG00004773	ANIA_03922	hypothetical protein	II	-	2584345	2585054	2584584	2584559	2585119	0.435
tight	CADANIAG00004776	ANIA_03919	nuclear polyadenylated RNA-binding protein Nab2,putative (AFU_orthologue; AFUA_6G08450)	II	-	2589133	2590883	2590412	2590387	2590947	0.75
tight	CADANIAG00004782	ANIA_03914	putative transglycosidase, GH16 family (Eurofung)	II	-	2603654	2605255	2605029	2605004	2605564	1.774
tight	CADANIAG00004789	ANIA_10489	FKBP-type peptidyl-prolyl isomerase, putative (AFU_orthologue; AFUA_6G08580)	II	+	2633851	2635836	2634347	2633812	2634372	1.272
tight	CADANIAG00004791	ANIA_03907	transcription factor TFIID complex 145 kDa subunit,putative (AFU_orthologue; AFUA_6G08600)	II	-	2639978	2643463	2643247	2643222	2643782	1.582
tight	CADANIAG00004794	ANIA_10484	DUF455 domain protein (AFU_orthologue; AFUA_6G08690)	II	-	2657761	2659120	2658659	2658634	2659194	0.557
tight	CADANIAG00004799	ANIA_03901	mitochondrial cytochrome b2, putative (AFU_orthologue; AFUA_4G03120)	II	+	2672863	2674589	2673289	2672754	2673314	1.538
tight	CADANIAG00004800	ANIA_03900	Putative Zn(II)2Cys6 transcription factor (Eurofung)	II	+	2675068	2677416	2675449	2674914	2675474	1.155
tight	CADANIAG00004801	ANIA_10483	conserved hypothetical protein	II	-	2677722	2678742	2678365	2678340	2678900	1.186
tight	CADANIAG00004807	ANIA_03894	aconitate hydratase, mitochondrial, putative (Eurofung)	II	+	2690896	2693320	2691330	2690795	2691355	0.591
tight	CADANIAG00004823	ANIA_10472	thiamine biosynthetic bifunctional enzyme, putative (AFU_orthologue; AFUA_2G08970)	II	+	2740269	2742284	2740718	2740183	2740743	1.332
tight	CADANIAG00004824	ANIA_10474	cofactor for methionyl- and glutamyl-tRNAsynthetases, putative (AFU_orthologue; AFUA_2G15940)	II	+	2742504	2744001	2742995	2742460	2743020	1.795
tight	CADANIAG00004825	ANIA_10475	tryptophanyl-tRNA synthetase (AFU_orthologue; AFUA_2G01640)	II	+	2744191	2745596	2744639	2744104	2744664	0.489
tight	CADANIAG00004827	ANIA_03876	amino acid transporter (Eurofung)	II	-	2752303	2754014	2753544	2753519	2754079	0.864
tight	CADANIAG00004830	ANIA_03873	zinc-containing alcohol dehydrogenase, putative (AFU_orthologue; AFUA_4G08240)	II	-	2759891	2761403	2760947	2760922	2761482	0.658
tight	CADANIAG00004831	ANIA_03872	hypothetical protein	II	+	2761784	2762643	2762237	2761702	2762262	1.833
tight	CADANIAG00004836	ANIA_03867	hypothetical protein similar to TPA: CaaXfarnesyltransferase alpha subunit (Broad)	II	+	2775327	2776543	2775762	2775227	2775787	1.53
tight	CADANIAG00004838	ANIA_03865	methionyl-tRNA synthetase, putative (AFU_orthologue; AFUA_4G07820)	II	-	2778604	2780695	2780227	2780202	2780762	0.637
tight	CADANIAG00004839	ANIA_03864	nuclear transport factor 2 domain protein, putative (AFU_orthologue; AFUA_4G07835)	II	+	2780823	2781470	2781292	2780757	2781317	1.554
tight	CADANIAG00004840	ANIA_11419	60S ribosomal protein L38, putative (AFU_orthologue; AFUA_4G07845)	II	+	2782510	2783462	2782995	2782460	2783020	0.407
tight	CADANIAG00004848	ANIA_10470	DNA polymerase III (delta) subunit (Eurofung)	II	-	2800232	2802078	2801699	2801674	2802234	0.997
tight	CADANIAG00004854	ANIA_03851	conserved hypothetical protein	II	+	2814211	2815347	2814644	2814109	2814669	0.842
tight	CADANIAG00004858	ANIA_10469	oxidoreductase, short-chain dehydrogenase/reductasefamily (AFU_orthologue; AFUA_1G01330)	II	+	2819591	2820563	2820089	2819554	2820114	1.395
tight	CADANIAG00004859	ANIA_10480	CobW domain protein (AFU_orthologue; AFUA_4G07990)	II	+	2820733	2821962	2821231	2820696	2821256	1.184
tight	CADANIAG00004863	ANIA_03843	conserved hypothetical protein	II	-	2830695	2832899	2832440	2832415	2832975	0.652
tight	CADANIAG00004864	ANIA_03842	RAB GTPase Ypt5, putative (AFU_orthologue; AFUA_4G08040)	II	-	2833209	2834814	2834393	2834368	2834928	1.33
tight	CADANIAG00004867	ANIA_03839	glycylpeptide N-tetradecanoyltransferase (Eurofung)	II	+	2840224	2841943	2840676	2840141	2840701	0.667
tight	CADANIAG00004873	ANIA_03834	conserved hypothetical protein	II	-	2854120	2856753	2856309	2856284	2856844	1.995
tight	CADANIAG00004874	ANIA_03833	conserved hypothetical protein	II	+	2857188	2858838	2857401	2856866	2857426	1.441
tight	CADANIAG00004875	ANIA_03832	translation elongation factor G1, putative (AFU_orthologue; AFUA_4G08110)	II	-	2859047	2861630	2861200	2861175	2861735	0.602
tight	CADANIAG00004876	ANIA_03831	mitochondrial hypoxia responsive domain protein (AFU_orthologue; AFUA_4G08130)	II	-	2862916	2863581	2863197	2863172	2863732	0.564
tight	CADANIAG00004877	ANIA_03830	hypothetical threonine dehydratase (Eurofung)	II	+	2864053	2866177	2864511	2863976	2864536	1.771
tight	CADANIAG00004877	ANIA_03830	hypothetical threonine dehydratase (Eurofung)	II	+	2864053	2866177	2864581	2864046	2864606	1.754
tight	CADANIAG00004878	ANIA_10477	hypothetical protein	II	+	2867082	2867970	2867561	2867026	2867586	0.756
tight	CADANIAG00004879	ANIA_03829	succinate-semialdehyde dehydrogenase (Eurofung)	II	-	2868162	2870134	2869700	2869675	2870235	1.817
tight	CADANIAG00004880	ANIA_03828	conserved hypothetical protein	II	-	2870336	2872362	2872023	2871998	2872558	1.986
tight	CADANIAG00004881	ANIA_03827	ribosome biogenesis protein Pescadillo, putative (AFU_orthologue; AFUA_4G08190)	II	-	2873390	2875701	2875249	2875224	2875784	1.05
tight	CADANIAG00004882	ANIA_03826	GPI transamidase component PIG-U, putative (AFU_orthologue; AFUA_4G08200)	II	+	2875939	2877435	2876340	2875805	2876365	1.802
tight	CADANIAG00004884	ANIA_03824	phenylalanyl-tRNA synthetase (Eurofung)	II	+	2881042	2882729	2881484	2880949	2881509	0.823
tight	CADANIAG00004885	ANIA_03823	40S ribosomal protein S21 (AFU_orthologue; AFUA_2G03590)	II	-	2883167	2884013	2883478	2883453	2884013	0.46
tight	CADANIAG00004885	ANIA_03823	40S ribosomal protein S21 (AFU_orthologue; AFUA_2G03590)	II	-	2883167	2884013	2883542	2883517	2884077	0.065
tight	CADANIAG00004887	ANIA_10476	inosine-5'-monophosphate dehydrogenase (Eurofung)	II	-	2886634	2887908	2887701	2887676	2888236	0.184
tight	CADANIAG00004888	ANIA_11238	hypothetical protein	II	-	2888107	2888762	2888410	2888385	2888945	0.419
tight	CADANIAG00004891	ANIA_03821	Golgi to endosome transport protein (Ent3), putative (AFU_orthologue; AFUA_2G03650)	II	+	2896844	2899095	2897313	2896778	2897338	0.739
tight	CADANIAG00004892	ANIA_03820	hypothetical protein	II	+	2899665	2900853	2900057	2899522	2900082	1.85
tight	CADANIAG00004894	ANIA_03818	conserved hypothetical protein	II	-	2904237	2905283	2905231	2905206	2905766	0.92
tight	CADANIAG00004898	ANIA_03814	hypothetical protein similar to PPIase (Broad)	II	+	2917863	2919392	2918347	2917812	2918372	0.421
tight	CADANIAG00004899	ANIA_03813	Ctr copper transporter family protein (AFU_orthologue; AFUA_2G03730)	II	-	2919748	2920888	2920419	2920394	2920954	0.209
tight	CADANIAG00004900	ANIA_03812	exosome complex endonuclease 1/ribosomal RNAprocessing protein, putative (AFU_orthologue; AFUA_2G03740)	II	-	2921624	2922696	2922234	2922209	2922769	0.853
tight	CADANIAG00004902	ANIA_03810	transcription/RNA-processing factor Ssu72 (AFU_orthologue; AFUA_2G03760)	II	-	2926210	2927144	2926857	2926832	2927392	0.267
tight	CADANIAG00004902	ANIA_03810	transcription/RNA-processing factor Ssu72 (AFU_orthologue; AFUA_2G03760)	II	-	2926210	2927144	2926979	2926954	2927514	0.478
tight	CADANIAG00004903	ANIA_03809	isochorismatase family hydrolase, putative (AFU_orthologue; AFUA_2G03770)	II	+	2927645	2928606	2928091	2927556	2928116	1.515
tight	CADANIAG00004905	ANIA_03807	oxysterol binding protein (Osh7), putative (AFU_orthologue; AFUA_2G03790)	II	+	2930481	2932497	2930944	2930409	2930969	1.472
tight	CADANIAG00004906	ANIA_03806	hypothetical protein similar to histone deacetylaseHosA (Eurofung)	II	-	2933094	2934542	2934143	2934118	2934678	1.126
tight	CADANIAG00004907	ANIA_03805	carboxyphosphonoenolpyruvate phosphonomutase,putative (AFU_orthologue; AFUA_2G03820)	II	+	2934829	2935807	2935244	2934709	2935269	0.526
tight	CADANIAG00004908	ANIA_03804	allergen Asp F4 (AFU_orthologue; AFUA_2G03830)	II	+	2937999	2939329	2938464	2937929	2938489	0.479
tight	CADANIAG00004909	ANIA_03803	mitochondrial import receptor subunit (Tom37),putative (AFU_orthologue; AFUA_2G03840)	II	-	2940279	2942068	2941632	2941607	2942167	0.75
tight	CADANIAG00004910	ANIA_10461	hypothetical protein	II	-	2944643	2945517	2945096	2945071	2945631	1.071
tight	CADANIAG00004911	ANIA_03802	conserved hypothetical protein	II	-	2950202	2950953	2950523	2950498	2951058	1.501
tight	CADANIAG00004915	ANIA_03798	heme/steroid binding protein, putative (AFU_orthologue; AFUA_2G03880)	II	-	2958075	2959193	2958753	2958728	2959288	0.766
tight	CADANIAG00004917	ANIA_03796	hypothetical protein	II	+	2964790	2965861	2965249	2964714	2965274	0.502
tight	CADANIAG00004920	ANIA_03794	small nucleolar ribonucleoprotein complex subunit,putative (AFU_orthologue; AFUA_2G03930)	II	+	2978316	2981243	2978569	2978034	2978594	1.917
tight	CADANIAG00004922	ANIA_03792	conserved hypothetical protein	II	-	2986572	2986982	2986784	2986759	2987319	1.757
tight	CADANIAG00004923	ANIA_03791	conserved hypothetical protein	II	-	2989400	2990402	2990289	2990264	2990824	1.831
tight	CADANIAG00004927	ANIA_03787	peptidase (PNG1), putative (AFU_orthologue; AFUA_2G04000)	II	-	2999082	3000662	3000199	3000174	3000734	1.364
tight	CADANIAG00004937	ANIA_03778	molybdenum cofactor biosynthesis protein Gephyrin,putative (AFU_orthologue; AFUA_2G15550)	II	+	3022525	3024746	3022993	3022458	3023018	1.829
tight	CADANIAG00004940	ANIA_03776	MFS transporter, putative (AFU_orthologue; AFUA_3G01840)	II	+	3028882	3030561	3029308	3028773	3029333	1.875
tight	CADANIAG00004944	ANIA_03773	conserved hypothetical protein	II	+	3037938	3039570	3038406	3037871	3038431	1.13
tight	CADANIAG00004945	ANIA_10445	tricarboxylate transporter (Eurofung)	II	-	3039054	3040336	3039869	3039844	3040404	1.097
tight	CADANIAG00004947	ANIA_03771	DUF814 domain protein, putative (AFU_orthologue; AFUA_1G08820)	II	-	3042598	3043649	3043187	3043162	3043722	0.958
tight	CADANIAG00004948	ANIA_03770	conserved hypothetical protein	II	+	3043811	3045111	3044246	3043711	3044271	0.548
tight	CADANIAG00004952	ANIA_10467	Putative Zn(II)2Cys6 transcription factor (Eurofung)	II	+	3053571	3055031	3053862	3053327	3053887	0.849
tight	CADANIAG00004958	ANIA_03763	siderochrome-iron transporter, putative (AFU_orthologue; AFUA_7G04730)	II	-	3076679	3078586	3078189	3078164	3078724	1.548
tight	CADANIAG00004961	ANIA_03760	conserved hypothetical portein (AFU_orthologue; AFUA_7G04700)	II	-	3086493	3088761	3088324	3088299	3088859	1.985
tight	CADANIAG00004962	ANIA_03759	FAD dependent sulfhydryl oxidase Erv2, putative (AFU_orthologue; AFUA_7G04690)	II	-	3089940	3090749	3090491	3090466	3091026	1.317
tight	CADANIAG00004965	ANIA_03756	putative proteasome core beta subunit (Eurofung)	II	+	3094523	3095625	3094962	3094427	3094987	0.772
tight	CADANIAG00004967	ANIA_10456	Ulp1 protease family protein (AFU_orthologue; AFUA_7G04610)	II	-	3100369	3102191	3101732	3101707	3102267	1.52
tight	CADANIAG00004974	ANIA_03748	conserved hypothetical protein:ATP-phosphoribosyltransferase (Eurofung)	II	+	3133462	3134808	3133912	3133377	3133937	0.748
tight	CADANIAG00004976	ANIA_03747	Rab geranylgeranyltransferase, beta subunit (AFU_orthologue; AFUA_7G04460)	II	-	3139700	3141294	3140834	3140809	3141369	1.919
tight	CADANIAG00004978	ANIA_03745	ribosome biogenesis protein (Rrs1), putative (AFU_orthologue; AFUA_7G04430)	II	-	3147311	3148027	3147605	3147580	3148140	0.774
tight	CADANIAG00004979	ANIA_03744	mitochondrial ribosomal protein DAP3, putative (AFU_orthologue; AFUA_7G04420)	II	+	3148279	3150043	3148753	3148218	3148778	1.045
tight	CADANIAG00004984	ANIA_03739	RNP domain protein (AFU_orthologue; AFUA_6G12300)	II	-	3160697	3163143	3162699	3162674	3163234	1.143
tight	CADANIAG00004985	ANIA_03738	conserved hypothetical protein	II	+	3165240	3166138	3165693	3165158	3165718	0.764
tight	CADANIAG00004986	ANIA_03737	WD domain protein (AFU_orthologue; AFUA_6G12330)	II	-	3166413	3168113	3167697	3167672	3168232	1.009
tight	CADANIAG00004994	ANIA_03729	hypothetical protein similar to 1,3-beta-D-glucansynthase catalytic subunit (Broad)	II	+	3196514	3203062	3196861	3196326	3196886	1.984
tight	CADANIAG00004995	ANIA_03728	hypothetical protein similar to serine palmitoyl CoAtransferase subunit LCBA (Eurofung)	II	+	3203217	3205510	3203677	3203142	3203702	1.611
tight	CADANIAG00004998	awh11	hypothetical protein similar to chaperone/heat shockprotein (Eurofung)	II	+	3211617	3212254	3211811	3211276	3211836	1.648
tight	CADANIAG00004998	awh11	hypothetical protein similar to chaperone/heat shockprotein (Eurofung)	II	+	3211617	3212254	3212095	3211560	3212120	0.655
tight	CADANIAG00005001	ANIA_10466	mitochondrial protein Fmp26, putative (AFU_orthologue; AFUA_6G12860)	II	+	3215954	3217453	3216385	3215850	3216410	0.657
tight	CADANIAG00005003	ANIA_03721	kinesin class 10 (Kid group) (Eurofung)	II	-	3220351	3222617	3222451	3222426	3222986	1.475
tight	CADANIAG00005004	ANIA_03720	vesicle coat complex COPII, subunit SEC24, putative (Eurofung)	II	+	3223677	3226734	3224149	3223614	3224174	1.002
tight	CADANIAG00005007	ANIA_10440	NADH-ubiquinone oxidoreductase 39 kDa subunit,putative (AFU_orthologue; AFUA_6G12790)	II	-	3231377	3233086	3232631	3232606	3233166	0.562
tight	CADANIAG00005009	ANIA_03716	26S proteosomal regulatory subunit (Eurofung)	II	+	3235346	3236749	3235844	3235309	3235869	1.314
tight	CADANIAG00005012	ANIA_03714	integral membrane protein (AFU_orthologue; AFUA_6G12730)	II	-	3241757	3243962	3243800	3243775	3244335	1.429
tight	CADANIAG00005014	ANIA_03712	dienelactone hydrolase family protein (AFU_orthologue; AFUA_6G12740)	II	-	3247273	3248352	3247860	3247835	3248395	0.974
tight	CADANIAG00005015	ANIA_11411	40S ribosomal protein S29 (Eurofung)	II	+	3250565	3251684	3251066	3250531	3251091	0.389
tight	CADANIAG00005016	ANIA_03711	ubiquitin C-terminal hydrolase Ubp8, putative (AFU_orthologue; AFUA_6G12710)	II	-	3252210	3254139	3254122	3254097	3254657	1.55
tight	CADANIAG00005019	ANIA_03708	HIT domain protein (AFU_orthologue; AFUA_6G12680)	II	-	3258623	3259780	3259328	3259303	3259863	0.594
tight	CADANIAG00005021	ANIA_03706	40S ribosomal protein S10b (AFU_orthologue; AFUA_6G12660)	II	-	3261887	3262820	3262346	3262321	3262881	0.157
tight	CADANIAG00005021	ANIA_03706	40S ribosomal protein S10b (AFU_orthologue; AFUA_6G12660)	II	-	3261887	3262820	3262413	3262388	3262948	0.59
tight	CADANIAG00005022	ANIA_10454	conserved hypothetical protein	II	+	3263134	3264146	3263510	3262975	3263535	0.742
tight	CADANIAG00005025	ANIA_03703	conserved hypothetical protein	II	-	3268457	3269070	3268604	3268579	3269139	0.622
tight	CADANIAG00005026	ANIA_03702	leucyl-tRNA synthetase (AFU_orthologue; AFUA_6G12630)	II	-	3270661	3273996	3273836	3273811	3274371	1.046
tight	CADANIAG00005032	ANIA_03695	anthranilate synthetase (Eurofung)	II	-	3288386	3290277	3289812	3289787	3290347	1.348
tight	CADANIAG00005039	ANIA_10459	translation initiation factor eif-2b epsilonsubunit, putative (AFU_orthologue; AFUA_6G12530)	II	-	3307228	3309657	3309202	3309177	3309737	0.618
tight	CADANIAG00005041	ANIA_03687	thioredoxin peroxidase/alkyl hydroperoxide reductase (Eurofung)	II	+	3314691	3315708	3315164	3314629	3315189	0.657
tight	CADANIAG00005042	ANIA_03686	BolA domain protein (AFU_orthologue; AFUA_6G12490)	II	-	3315785	3316291	3315901	3315876	3316436	1.556
tight	CADANIAG00005045	ANIA_10437	NGG1 interacting factor Nif3, putative (AFU_orthologue; AFUA_6G12480)	II	+	3320248	3321545	3320708	3320173	3320733	1.014
tight	CADANIAG00005046	ANIA_10453	TIM complex componenet Tim54 (AFU_orthologue; AFUA_4G11900)	II	+	3321824	3323558	3322290	3321755	3322315	1.683
tight	CADANIAG00005049	ANIA_10436	conserved hypothetical protein	II	+	3330937	3332795	3331060	3330525	3331085	1.107
tight	CADANIAG00005050	ANIA_10460	conserved hypothetical protein	II	+	3333142	3333770	3333538	3333003	3333563	1.377
tight	CADANIAG00005050	ANIA_10460	conserved hypothetical protein	II	+	3333142	3333770	3333622	3333087	3333647	1.391
tight	CADANIAG00005052	ANIA_03680	conserved hypothetical protein	II	-	3336988	3337518	3337059	3337034	3337594	0.667
tight	CADANIAG00005053	ANIA_03679	oxidoreductase, short-chain dehydrogenase/reductasefamily (AFU_orthologue; AFUA_4G05870)	II	-	3337858	3338903	3338492	3338467	3339027	0.53
tight	CADANIAG00005055	ANIA_03677	asparagine synthase related protein (AFU_orthologue; AFUA_4G12480)	II	+	3343019	3344853	3343455	3342920	3343480	0.8
tight	CADANIAG00005056	ANIA_03675	GCN4 orthologue, bZIP, CPCA protein (Eurofung)	II	-	3346379	3348550	3348077	3348052	3348612	0.651
tight	CADANIAG00005057	ANIA_03674	hypothetical PH domain protein (Eurofung)	II	-	3349734	3352711	3352211	3352186	3352746	0.293
tight	CADANIAG00005057	ANIA_03674	hypothetical PH domain protein (Eurofung)	II	-	3349734	3352711	3352278	3352253	3352813	1.723
tight	CADANIAG00005059	ANIA_03673	prefoldin subunit 1, putative (AFU_orthologue; AFUA_4G12360)	II	-	3356923	3357488	3357196	3357171	3357731	1.139
tight	CADANIAG00005060	ANIA_03672	conserved hypothetical protein	II	-	3358007	3359181	3358746	3358721	3359281	1.421
tight	CADANIAG00005061	ANIA_03671	putative GPI-anchored protein (Eurofung)	II	+	3361408	3362142	3361797	3361262	3361822	1.86
tight	CADANIAG00005063	ANIA_03669	RNA-binding protein (Eurofung)	II	+	3365229	3366770	3365698	3365163	3365723	1.612
tight	CADANIAG00005067	ANIA_03666	PSF1 domain protein (AFU_orthologue; AFUA_4G12430)	II	+	3384918	3385750	3385241	3384706	3385266	1.634
tight	CADANIAG00005069	ANIA_03664	hypothetical protein	II	+	3391146	3393484	3391657	3391122	3391682	1.652
tight	CADANIAG00005075	ANIA_10451	methyltransferase-like protein 1 (AFU_orthologue; AFUA_4G12280)	II	+	3406807	3408019	3407222	3406687	3407247	1.282
tight	CADANIAG00005078	ANIA_03657	putative TeaA receptor TeaR (Eurofung)	II	-	3413663	3416866	3416453	3416428	3416988	0.457
tight	CADANIAG00005080	ANIA_03655	conserved hypothetical protein	II	-	3418234	3419137	3418674	3418649	3419209	0.268
tight	CADANIAG00005086	ANIA_03649	50S ribosomal protein L2 (AFU_orthologue; AFUA_4G12170)	II	-	3431986	3433599	3433138	3433113	3433673	0.293
tight	CADANIAG00005090	ANIA_10449	histone deacetylase (Eurofung)	II	-	3440038	3441789	3441334	3441309	3441869	1.072
tight	CADANIAG00005091	ANIA_10433	TPR domain protein (AFU_orthologue; AFUA_4G12110)	II	-	3441975	3443366	3442900	3442875	3443435	0.324
tight	CADANIAG00005093	ANIA_03645	DNA repair protein (Rad1), putative (AFU_orthologue; AFUA_4G12090)	II	-	3445003	3446051	3445588	3445563	3446123	0.626
tight	CADANIAG00005094	ANIA_03644	protein involved in error-free postreplication DNArepair (Eurofung)	II	-	3446526	3447290	3446800	3446775	3447335	1.165
tight	CADANIAG00005095	ANIA_03643	endosomal peripheral membrane protein (Mon2),putative (AFU_orthologue; AFUA_4G12070)	II	+	3447766	3453151	3447970	3447435	3447995	1.967
tight	CADANIAG00005096	ANIA_03642	Vacuolar protein sorting-associated protein 26,putative (AFU_orthologue; AFUA_4G12060)	II	-	3453751	3455474	3455117	3455092	3455652	0.777
tight	CADANIAG00005098	ANIA_03640	conserved hypothetical protein	II	+	3460143	3461747	3460131	3459596	3460156	1.313
tight	CADANIAG00005100	ANIA_03638	conserved hypothetical protein	II	+	3465373	3466513	3465848	3465313	3465873	0.783
tight	CADANIAG00005102	ANIA_03636	phosphatidylinositol phospholipase C (AFU_orthologue; AFUA_4G12000)	II	+	3469082	3470820	3469576	3469041	3469601	1.363
tight	CADANIAG00005103	ANIA_03635	conserved hypothetical protein	II	-	3470858	3471992	3471564	3471539	3472099	1.26
tight	CADANIAG00005104	ANIA_03634	Anthranilate phosphoribosyltransferase, hypothetical (Eurofung)	II	+	3472202	3473657	3472690	3472155	3472715	1.848
tight	CADANIAG00005111	ANIA_03629	formamidopyrimidine-DNA glycosylase, putative (AFU_orthologue; AFUA_4G11930)	II	-	3484737	3485878	3485484	3485459	3486019	0.81
tight	CADANIAG00005112	ANIA_03628	N-terminal acetyltransferase catalytic subunit(NAT1), putative (AFU_orthologue; AFUA_4G11910)	II	+	3488331	3491231	3488768	3488233	3488793	1.156
tight	CADANIAG00005113	ANIA_03627	conserved hypothetical protein	II	+	3491995	3495519	3492441	3491906	3492466	1.833
tight	CADANIAG00005117	ANIA_03623	COP9 signalosome subunit 7 (CsnG), putative (AFU_orthologue; AFUA_4G12630)	II	+	3504879	3505998	3505326	3504791	3505351	1.349
tight	CADANIAG00005118	rgsB	regulator of G protein signaling RgsB (Eurofung)	II	-	3506447	3508130	3507657	3507632	3508192	1.444
tight	CADANIAG00005119	ANIA_03621	histone acetyltransferase (Gcn5), putative (AFU_orthologue; AFUA_4G12650)	II	-	3508725	3510239	3509805	3509780	3510340	0.98
tight	CADANIAG00005120	ANIA_03620	DNA repair protein Rad1, putative (AFU_orthologue; AFUA_4G12670)	II	+	3510439	3512249	3510917	3510382	3510942	1.004
tight	CADANIAG00005137	ANIA_03606	conserved hypothetical protein	II	-	3573856	3574941	3574636	3574611	3575171	0.579
tight	CADANIAG00005139	ANIA_10446	phosphoesterase (Eurofung)	II	-	3578123	3580026	3579553	3579528	3580088	0.797
tight	CADANIAG00005145	ANIA_03599	conserved hypothetical protein	II	+	3593309	3594491	3593771	3593236	3593796	1.138
tight	CADANIAG00005146	ANIA_03598	FKBP12-like, peptidyl cis-trans isomerase, TORsignaling pathway (Eurofung)	II	+	3594885	3595650	3595350	3594815	3595375	0.235
tight	CADANIAG00005148	ANIA_03596	puatative oxidoreductase (AFU_orthologue; AFUA_4G12800)	II	-	3602109	3603270	3602923	3602898	3603458	0.468
tight	CADANIAG00005149	ANIA_03595	50S ribosomal protein L36, putative (AFU_orthologue; AFUA_4G12810)	II	+	3603513	3604127	3603979	3603444	3604004	0.509
tight	CADANIAG00005150	ANIA_03594	vacuolar protein sorting-associated protein Vps5,putative (AFU_orthologue; AFUA_4G12830)	II	-	3604263	3606442	3606068	3606043	3606603	0.864
tight	CADANIAG00005151	ANIA_03593	class II aldolase/adducin domain protein (AFU_orthologue; AFUA_4G12840)	II	-	3606927	3607962	3607479	3607454	3608014	0.937
tight	CADANIAG00005152	ANIA_03592	calnexin, putative (Eurofung)	II	+	3608625	3610782	3609123	3608588	3609148	1.709
tight	CADANIAG00005155	ANIA_03589	dynamitin homolog (p50 subunit of dynactin) (Eurofung)	II	+	3615538	3617122	3615994	3615459	3616019	1.907
tight	CADANIAG00005156	ANIA_03588	alpha-1,6-mannosyltransferase subunit (Ecm39),putative (AFU_orthologue; AFUA_4G12900)	II	-	3617214	3619077	3618637	3618612	3619172	0.904
tight	CADANIAG00005158	ANIA_03586	ubiquinone biosynthesis monooxgenase (Coq6),putative (AFU_orthologue; AFUA_4G12930)	II	-	3626365	3628163	3627709	3627684	3628244	0.643
tight	CADANIAG00005160	ANIA_03584	autophagy-related protein Atg24 (Eurofung)	II	-	3630218	3631919	3631462	3631437	3631997	1.131
tight	CADANIAG00005163	ANIA_03581	hypothetical thioredoxin reductase (Eurofung)	II	+	3642058	3643553	3642308	3641773	3642333	1.214
tight	CADANIAG00005163	ANIA_03581	hypothetical thioredoxin reductase (Eurofung)	II	+	3642058	3643553	3642507	3641972	3642532	0.811
tight	CADANIAG00005167	ANIA_03577	citrate lyase beta subunit, putative (AFU_orthologue; AFUA_4G13030)	II	-	3653754	3654866	3654482	3654457	3655017	1.37
tight	CADANIAG00005168	ANIA_03576	clathrin-coated vesicle protein, putative (AFU_orthologue; AFUA_4G13040)	II	+	3655317	3656418	3655769	3655234	3655794	0.942
tight	CADANIAG00005177	ANIA_03569	salicylate hydroxylase, putative (AFU_orthologue; AFUA_5G10180)	II	-	3675142	3677984	3677536	3677511	3678071	1.944
tight	CADANIAG00005187	ANIA_03559	conserved hypothetical protein	II	+	3704111	3705409	3704595	3704060	3704620	1.109
tight	CADANIAG00005191	ANIA_03555	30 kDa heat shock protein (Broad)	II	-	3715640	3716727	3716262	3716237	3716797	0.109
tight	CADANIAG00005207	ANIA_03541	conserved hypothetical protein	II	-	3773962	3776873	3776436	3776411	3776971	1.155
tight	CADANIAG00005214	ANIA_11401	hypothetical protein	II	-	3796377	3796540	3796538	3796513	3797073	1.56
tight	CADANIAG00005225	ANIA_10426	conserved hypothetical protein	II	-	3824573	3826270	3825897	3825872	3826432	1.012
tight	CADANIAG00005234	ANIA_03520	conserved hypothetical protein	II	-	3849953	3851926	3851472	3851447	3852007	0.834
tight	CADANIAG00005235	ANIA_03519	conserved hypothetical protein	II	-	3854785	3856943	3856669	3856644	3857204	1.427
tight	CADANIAG00005243	ANIA_03512	conserved hypothetical protein	II	-	3879639	3880148	3879687	3879662	3880222	0.32
tight	CADANIAG00005251	ANIA_03506	Putative Zn(II)2Cys6 transcription factor (Eurofung)	II	-	3893572	3894867	3894502	3894477	3895037	0.647
tight	CADANIAG00005258	ANIA_03499	UPF0075 domain protein (AFU_orthologue; AFUA_4G14600)	II	-	3916197	3917614	3917100	3917075	3917635	1.342
tight	CADANIAG00005258	ANIA_03499	UPF0075 domain protein (AFU_orthologue; AFUA_4G14600)	II	-	3916197	3917614	3917174	3917149	3917709	1.796
tight	CADANIAG00005260	ANIA_03497	cytochrome P450, putative (Eurofung)	II	+	3922710	3924454	3923189	3922654	3923214	0.275
tight	CADANIAG00005276	ANIA_03481	conserved hypothetical protein	II	-	3979601	3980121	3979654	3979629	3980189	0.439
tight	CADANIAG00005299	ANIA_10626	hypothetical protein similar to ATP synthase alphachain (Broad)	III	-	35596	37465	36934	36909	37469	1.283
tight	CADANIAG00005302	ANIA_05082	Miscellaneous Zn(II)2Cys6 transcription factor (Eurofung)	III	-	42804	44554	44139	44114	44674	1.576
tight	CADANIAG00005306	ANIA_10627	hypothetical protein	III	+	51866	53499	52107	51572	52132	1.636
tight	CADANIAG00005307	ANIA_05079	conserved hypothetical protein	III	+	54588	55197	55071	54536	55096	0.89
tight	CADANIAG00005317	ANIA_05069	integral membrane protein, putative (AFU_orthologue; AFUA_5G02860)	III	-	88280	90142	89723	89698	90258	1.02
tight	CADANIAG00005318	ANIA_05068	conserved hypothetical protein	III	-	91203	93260	92911	92886	93446	0.994
tight	CADANIAG00005319	ANIA_05067	MFS sugar transporter, putative (AFU_orthologue; AFUA_5G02840)	III	+	94651	97066	95111	94576	95136	1.882
tight	CADANIAG00005330	ANIA_05058	conserved hypothetical protein	III	+	127777	129993	128219	127684	128244	1.065
tight	CADANIAG00005332	ANIA_05056	conserved hypothetical protein	III	-	135115	135684	135216	135191	135751	0.176
tight	CADANIAG00005336	ANIA_05053	conserved hypothetical protein	III	+	144604	145644	145071	144536	145096	1.741
tight	CADANIAG00005337	ANIA_05052	Putative Zn(II)2Cys6 transcription factor (Eurofung)	III	+	147706	150014	148068	147533	148093	1.765
tight	CADANIAG00005343	ANIA_05046	conserved hypothetical protein	III	+	168819	169375	169272	168737	169297	1.112
tight	CADANIAG00005364	ANIA_05028	hypothetical protein similar to fatty acid oxygenase (Eurofung)	III	-	235511	239716	239286	239261	239821	1.598
tight	CADANIAG00005370	ANIA_05022	homolog of p25 of dynactin (Eurofung)	III	+	256238	257054	256647	256112	256672	1.074
tight	CADANIAG00005377	ANIA_05015	conidiation-specific protein 10 (Eurofung)	III	-	273410	274002	273542	273517	274077	0.183
tight	CADANIAG00005378	ANIA_05014	60S ribosomal protein L22, putative (AFU_orthologue; AFUA_3G12300)	III	+	276710	277716	277170	276635	277195	0.386
tight	CADANIAG00005381	ANIA_05011	integral plasma membrane protein, putative (AFU_orthologue; AFUA_3G09740)	III	-	287442	290661	290340	290315	290875	1.868
tight	CADANIAG00005382	ANIA_05010	rRNA processing protein Utp6, putative (AFU_orthologue; AFUA_3G09750)	III	+	291051	292301	291513	290978	291538	1.175
tight	CADANIAG00005384	ANIA_05008	conserved hypothetical protein	III	-	297455	297894	297496	297471	298031	0.725
tight	CADANIAG00005388	ANIA_05005	conserved hypothetical protein	III	-	308249	309835	309488	309463	310023	1.747
tight	CADANIAG00005389	ANIA_05004	hypothetical protein	III	-	310293	311162	310702	310677	311237	0.458
tight	CADANIAG00005394	ANIA_10622	conserved hypothetical protein	III	+	325066	325739	325520	324985	325545	1.836
tight	CADANIAG00005399	ANIA_04996	conserved hypothetical protein	III	-	336662	337592	337185	337160	337720	1.443
tight	CADANIAG00005401	ANIA_04994	conserved hypothetical protein	III	+	340347	342494	340400	339865	340425	1.154
tight	CADANIAG00005402	ANIA_04993	acetyltransferase, GNAT family, putative (AFU_orthologue; AFUA_3G09940)	III	-	344109	344847	344430	344405	344965	1.72
tight	CADANIAG00005404	ANIA_04991	hypothetical protein similar to aureobasidin-resistance protein (Eurofung)	III	-	348267	350404	349947	349922	350482	1.247
tight	CADANIAG00005406	ANIA_04989	hypothetical protein	III	-	356923	357972	357489	357464	358024	1.593
tight	CADANIAG00005407	ANIA_04988	conserved hypothetical protein	III	-	359024	360940	360440	360415	360975	1.347
tight	CADANIAG00005407	ANIA_04988	conserved hypothetical protein	III	-	359024	360940	360513	360488	361048	1.575
tight	CADANIAG00005414	ANIA_04981	cyclin, putative (AFU_orthologue; AFUA_3G10070)	III	+	382543	384084	382614	382079	382639	1.445
tight	CADANIAG00005416	ANIA_04979	dihydroneopterin aldolase domain protein (AFU_orthologue; AFUA_3G10090)	III	-	387667	388803	388333	388308	388868	1.45
tight	CADANIAG00005417	ANIA_04978	pre-RNA splicing factor Srp2, putative (AFU_orthologue; AFUA_3G10100)	III	-	389477	391721	391216	391191	391751	1.246
tight	CADANIAG00005418	ANIA_04977	electron transfer flavoprotein-ubiquinoneoxidoreductase (AFU_orthologue; AFUA_3G10110)	III	-	392146	394385	393925	393900	394460	1.966
tight	CADANIAG00005419	ANIA_04976	hypothetical protein similar to TATA-binding proteinisoform 4 (Eurofung)	III	+	395893	397562	396355	395820	396380	0.923
tight	CADANIAG00005419	ANIA_04976	hypothetical protein similar to TATA-binding proteinisoform 4 (Eurofung)	III	+	395893	397562	396421	395886	396446	1.943
tight	CADANIAG00005420	ANIA_04975	fructosyl amino acid oxidasesarcosine oxidase,putative (AFU_orthologue; AFUA_3G10130)	III	-	398232	399905	399428	399403	399963	1.915
tight	CADANIAG00005420	ANIA_04975	fructosyl amino acid oxidasesarcosine oxidase,putative (AFU_orthologue; AFUA_3G10130)	III	-	398232	399905	399489	399464	400024	1.324
tight	CADANIAG00005424	ANIA_04971	C6 transcription factor, putative (AFU_orthologue; AFUA_3G10160)	III	-	410569	414072	413830	413805	414365	0.806
tight	CADANIAG00005428	ANIA_10620	hypothetical protein	III	+	420742	422021	421139	420604	421164	1.02
tight	CADANIAG00005429	ANIA_04967	acid phosphatase, putative (AFU_orthologue; AFUA_3G10220)	III	-	422064	424690	424224	424199	424759	1.543
tight	CADANIAG00005431	ANIA_04965	Ccr4-Not transcription complex subunit (NOT1),putative (AFU_orthologue; AFUA_3G10240)	III	-	426960	434057	433753	433728	434288	1.412
tight	CADANIAG00005434	ANIA_04962	UPF0132 domain protein (AFU_orthologue; AFUA_3G10255)	III	-	441298	443111	442662	442637	443197	0.563
tight	CADANIAG00005440	ANIA_04956	hypothetical acetolactate synthase, large subunit,biosynthetic (Eurofung)	III	+	454466	456826	454952	454417	454977	1.508
tight	CADANIAG00005441	ANIA_04955	RING finger domain protein (AFU_orthologue; AFUA_3G10320)	III	+	457754	459187	457960	457425	457985	1.358
tight	CADANIAG00005442	ANIA_04954	conserved hypothetical protein	III	+	459502	460211	459973	459438	459998	0.478
tight	CADANIAG00005445	ANIA_04951	vacuolar sorting protein 35 (AFU_orthologue; AFUA_3G10360)	III	-	468051	471359	470931	470906	471466	1.753
tight	CADANIAG00005449	ANIA_04947	hypothetical protein similar to dolichol phosphatemannose synthase (Eurofung)	III	-	477488	478315	477917	477892	478452	1.139
tight	CADANIAG00005450	ANIA_04946	conserved serine-rich protein (AFU_orthologue; AFUA_3G10410)	III	-	478648	479183	478758	478733	479293	1.66
tight	CADANIAG00005452	ANIA_04945	conserved hypothetical protein	III	-	479932	482223	481869	481844	482404	1.493
tight	CADANIAG00005455	ANIA_04942	nuclear transport factor 2 (Eurofung)	III	+	488141	489741	488601	488066	488626	0.818
tight	CADANIAG00005458	ANIA_04939	DNA damage response protein (Dap1), putative (AFU_orthologue; AFUA_3G10490)	III	-	493186	494330	493858	493833	494393	1.911
tight	CADANIAG00005460	ANIA_04937	conserved hypothetical protein	III	-	498876	499417	498995	498970	499530	0.887
tight	CADANIAG00005461	ANIA_04936	casein kinase, putative (AFU_orthologue; AFUA_8G04810)	III	+	499879	502318	500117	499582	500142	1.49
tight	CADANIAG00005471	ANIA_04927	mitochondrial F1F0 ATP synthase subunit Atp14,putative (AFU_orthologue; AFUA_3G10630)	III	+	527035	527764	527488	526953	527513	0.257
tight	CADANIAG00005481	ANIA_04919	Arp2/3 complex subunit Arc16, putative (AFU_orthologue; AFUA_3G10700)	III	+	556482	557349	556751	556216	556776	1.721
tight	CADANIAG00005481	ANIA_04919	Arp2/3 complex subunit Arc16, putative (AFU_orthologue; AFUA_3G10700)	III	+	556482	557349	556930	556395	556955	0.47
tight	CADANIAG00005484	ANIA_04916	40S ribosomal protein S7 (Eurofung)	III	-	560961	562213	561730	561705	562265	0.183
tight	CADANIAG00005485	ANIA_04915	RAB GTPase Vps21/Ypt51, putative (AFU_orthologue; AFUA_3G10740)	III	-	562377	563898	563439	563414	563974	1.636
tight	CADANIAG00005489	ANIA_04911	conserved hypothetical protein	III	-	581998	583161	582692	582667	583227	0.339
tight	CADANIAG00005496	ANIA_10615	zinc knuckle transcription factor/splicing factorMSL5/ZFM1, putative (AFU_orthologue; AFUA_3G10840)	III	+	601264	603625	601723	601188	601748	1.725
tight	CADANIAG00005498	ANIA_04903	ATP dependent RNA helicase (Dbp8), putative (AFU_orthologue; AFUA_3G10890)	III	+	606642	608267	607097	606562	607122	1.187
tight	CADANIAG00005501	ANIA_10614	telomere and ribosome associated protein Stm1,putative (AFU_orthologue; AFUA_3G10920)	III	-	613727	615579	615053	615028	615588	0.777
tight	CADANIAG00005501	ANIA_10614	telomere and ribosome associated protein Stm1,putative (AFU_orthologue; AFUA_3G10920)	III	-	613727	615579	615135	615110	615670	1.424
tight	CADANIAG00005505	ANIA_04897	cell wall protein, putative (AFU_orthologue; AFUA_3G10960)	III	-	624967	626488	626031	626006	626566	0.987
tight	CADANIAG00005507	ANIA_04895	VanZ domain protein, putative (AFU_orthologue; AFUA_3G10980)	III	-	632653	633402	632954	632929	633489	1.334
tight	CADANIAG00005511	ANIA_04891	histone chaperone (Eurofung)	III	+	647018	648015	647349	646814	647374	1.586
tight	CADANIAG00005512	ANIA_04890	Putative SNARE-dependent exocytosis protein Sro7 (Eurofung)	III	-	648849	652306	651840	651815	652375	1.071
tight	CADANIAG00005515	ANIA_04888	pyruvate decarboxylase (Eurofung)	III	+	656298	658453	656773	656238	656798	0.098
tight	CADANIAG00005517	ANIA_04886	Golgi complex component Cog3, putative (Eurofung)	III	-	664566	667178	666716	666691	667251	0.953
tight	CADANIAG00005518	ANIA_10609	mitochondrial protein Fmp25, putative (AFU_orthologue; AFUA_3G11100)	III	+	667327	669122	667792	667257	667817	1.004
tight	CADANIAG00005519	ANIA_10618	rRNA processing protein Nop9, putative (AFU_orthologue; AFUA_3G11110)	III	+	669275	671374	669742	669207	669767	1.179
tight	CADANIAG00005522	ANIA_04883	DNA ligase (Eurofung)	III	+	676690	679350	677084	676549	677109	1.609
tight	CADANIAG00005529	ANIA_04876	vacuolar assembly protein, putative (AFU_orthologue; AFUA_3G11200)	III	-	702730	706776	706356	706331	706891	1.201
tight	CADANIAG00005531	ANIA_04874	ribonuclease T2 family, putative (AFU_orthologue; AFUA_3G11220)	III	+	708683	710547	709148	708613	709173	1.098
tight	CADANIAG00005532	ANIA_04873	C2H2 transcription factor (Swi5), putative (AFU_orthologue; AFUA_3G11250)	III	-	711336	713637	713565	713540	714100	1.937
tight	CADANIAG00005533	ANIA_04872	ubiquitin (Eurofung)	III	+	715007	715578	715225	714690	715250	0.063
tight	CADANIAG00005533	ANIA_04872	ubiquitin (Eurofung)	III	+	715007	715578	715481	714946	715506	1.577
tight	CADANIAG00005536	ANIA_04869	proteasome core alpha 1 component (Eurofung)	III	-	721720	722926	722468	722443	723003	0.804
tight	CADANIAG00005537	ANIA_04868	hypothetical protein	III	-	723281	724537	724182	724157	724717	0.881
tight	CADANIAG00005540	ANIA_04865	nucleolin protein Nsr1, putative (AFU_orthologue; AFUA_3G07710)	III	-	731018	733301	732799	732774	733334	0.326
tight	CADANIAG00005542	ANIA_04863	cytochrome c oxidase copper chaperone Cox17,putative (AFU_orthologue; AFUA_3G07690)	III	-	735634	736276	735798	735773	736333	1.655
tight	CADANIAG00005543	ANIA_04862	Ran specific GTPase activating protein An-RanGAP (Eurofung)	III	+	736467	737884	736947	736412	736972	1.479
tight	CADANIAG00005544	ANIA_04861	transcription elongation factor S-II (AFU_orthologue; AFUA_3G07670)	III	+	738455	740164	738903	738368	738928	0.916
tight	CADANIAG00005546	ANIA_04859	plasma membrane proton P-type ATPase (Eurofung)	III	-	743454	747076	746585	746560	747120	0.606
tight	CADANIAG00005549	ANIA_04857	ABC1 domain protein (AFU_orthologue; AFUA_3G07620)	III	+	761517	763630	761960	761425	761985	1.944
tight	CADANIAG00005552	ANIA_09526	Putative ER-Golgi SNARE complex subunit Sed5 (Eurofung)	III	+	769704	771384	770155	769620	770180	1.355
tight	CADANIAG00005553	ANIA_04855	DUF1275 domain protein (AFU_orthologue; AFUA_3G07550)	III	-	772027	773074	772754	772729	773289	0.932
tight	CADANIAG00005554	ANIA_04854	conserved hypothetical protein	III	+	777397	778586	777852	777317	777877	1.521
tight	CADANIAG00005556	ANIA_04852	exo-beta-1,3-glucanase, putative (AFU_orthologue; AFUA_3G07520)	III	+	783360	787321	783749	783214	783774	0.467
tight	CADANIAG00005557	ANIA_10603	conserved hypothetical protein	III	+	787778	790280	788111	787576	788136	1.226
tight	CADANIAG00005559	ANIA_04850	G-patch domain protein, putative (AFU_orthologue; AFUA_3G07480)	III	-	793417	795946	795484	795459	796019	1.923
tight	CADANIAG00005562	ANIA_04848	conserved hypothetical protein	III	+	800908	802723	801334	800799	801359	1.472
tight	CADANIAG00005563	ANIA_10602	aldehyde dehydrogenase family protein, putative (AFU_orthologue; AFUA_3G03250)	III	-	802796	804380	803851	803826	804386	1.155
tight	CADANIAG00005570	ANIA_04842	copper-binding protein of the mitochondrial innermembrane (Eurofung)	III	+	816668	818091	817126	816591	817151	0.881
tight	CADANIAG00005571	ANIA_04841	hypothetical protein similar to molybdopterinsynthase large subunit CnxH (Eurofung)	III	-	817752	818339	817881	817856	818416	0.632
tight	CADANIAG00005574	ANIA_04838	essential protein Yae1, putative (AFU_orthologue; AFUA_3G07330)	III	-	828177	829108	828670	828645	829205	1.674
tight	CADANIAG00005577	ANIA_04835	conserved hypothetical protein	III	+	836895	838039	837340	836805	837365	1.718
tight	CADANIAG00005580	ANIA_04833	esterase/lipase, putative (AFU_orthologue; AFUA_3G07260)	III	-	841029	842076	841633	841608	842168	1.762
tight	CADANIAG00005583	ANIA_04830	phosphopantothenate-cysteine ligase, putative (AFU_orthologue; AFUA_3G07230)	III	+	846610	847806	846878	846343	846903	0.798
tight	CADANIAG00005594	ANIA_11232	phosphatidylinositol:UDP-GlcNAc transferase PIG-C (AFU_orthologue; AFUA_3G07170)	III	+	877295	878881	877703	877168	877728	1.639
tight	CADANIAG00005596	ANIA_04822	tartrate dehydrogenase, putative (AFU_orthologue; AFUA_8G01160)	III	-	881908	883115	882682	882657	883217	1.556
tight	CADANIAG00005598	ANIA_10597	Putative Zn(II)2Cys6 transcription factor (Eurofung)	III	+	885638	886548	886073	885538	886098	1.276
tight	CADANIAG00005599	ANIA_04820	succinate semialdehyde dehydrogenase (Eurofung)	III	+	886584	888210	887024	886489	887049	1.542
tight	CADANIAG00005617	ANIA_04804	conserved hypothetical protein	III	+	937722	938719	938126	937591	938151	1.246
tight	CADANIAG00005618	ANIA_04803	hypothetical protein similar to 40S ribosomalprotein S9 (Broad)	III	-	938817	939888	939422	939397	939957	0.165
tight	CADANIAG00005619	ANIA_04802	60S ribosomal protein L21, putative (AFU_orthologue; AFUA_3G06960)	III	+	940068	941337	940571	940036	940596	0.454
tight	CADANIAG00005623	ANIA_10594	sorting nexin Snx3, putative (AFU_orthologue; AFUA_3G06880)	III	+	953252	954217	953514	952979	953539	1.055
tight	CADANIAG00005625	ANIA_04797	putative Myb-like transcription factor (Eurofung)	III	-	957191	959282	958816	958791	959351	1.058
tight	CADANIAG00005626	ANIA_04796	conserved hypothetical protein	III	+	959452	960135	959888	959353	959913	1.003
tight	CADANIAG00005628	ANIA_04794	40S ribosomal protein S4, putative (AFU_orthologue; AFUA_3G06840)	III	-	967379	968822	968319	968294	968854	0.056
tight	CADANIAG00005629	ANIA_04793	aspartate-semialdehyde dehydrogenase (Eurofung)	III	-	970865	972395	971973	971948	972508	0.605
tight	CADANIAG00005635	ANIA_04787	60S ribosomal protein L37 (Eurofung)	III	+	991586	992486	992116	991581	992141	0.354
tight	CADANIAG00005636	ANIA_04786	conserved hypothetical protein	III	-	992865	994157	993695	993670	994230	0.746
tight	CADANIAG00005637	ANIA_04785	Putative Zn(II)2Cys6 transcription factor (Eurofung)	III	+	997022	999789	997477	996942	997502	1.07
tight	CADANIAG00005639	ANIA_04783	COP9 signalosome subunit 2 (CsnB), putative (AFU_orthologue; AFUA_3G06700)	III	-	1006820	1008502	1008150	1008125	1008685	0.945
tight	CADANIAG00005641	ANIA_04781	Lipoyltransferase, putative (AFU_orthologue; AFUA_3G06680)	III	-	1011010	1011931	1011573	1011548	1012108	1.829
tight	CADANIAG00005642	ANIA_04780	pyridoxamine phosphate oxidase, putative (AFU_orthologue; AFUA_3G06670)	III	-	1012354	1013286	1012836	1012811	1013371	0.902
tight	CADANIAG00005644	ANIA_04778	aminoalcoholphosphotransferase (AFU_orthologue; AFUA_3G06650)	III	+	1016504	1018428	1016958	1016423	1016983	1.21
tight	CADANIAG00005645	ANIA_04777	40S ribosomal protein S27 (Broad)	III	+	1018830	1019693	1019329	1018794	1019354	0.145
tight	CADANIAG00005647	ANIA_04775	proteasome regulatory particle subunit (RpnE),putative (AFU_orthologue; AFUA_3G06610)	III	-	1021606	1023532	1023064	1023039	1023599	1.14
tight	CADANIAG00005648	ANIA_04774	siroheme synthase, putative (AFU_orthologue; AFUA_3G06600)	III	+	1024422	1026157	1024776	1024241	1024801	1.544
tight	CADANIAG00005651	ANIA_04771	ribosomal assembly complex component Ipi3, putative (AFU_orthologue; AFUA_3G06580)	III	-	1034765	1036536	1036098	1036073	1036633	1.343
tight	CADANIAG00005653	ANIA_09486	lipoic acid synthetase precursor (AFU_orthologue; AFUA_3G06560)	III	+	1040160	1041580	1040622	1040087	1040647	0.738
tight	CADANIAG00005654	ANIA_10593	Phosphoserine phosphatase, hypothetical (Eurofung)	III	-	1042822	1043851	1043373	1043348	1043908	0.944
tight	CADANIAG00005654	ANIA_10593	Phosphoserine phosphatase, hypothetical (Eurofung)	III	-	1042822	1043851	1043693	1043668	1044228	1.669
tight	CADANIAG00005654	ANIA_10593	Phosphoserine phosphatase, hypothetical (Eurofung)	III	-	1042822	1043851	1043854	1043829	1044389	1.088
tight	CADANIAG00005655	ANIA_04770	phosphoadenosine phosphosulfate reductase (Eurofung)	III	+	1044681	1045696	1045028	1044493	1045053	0.554
tight	CADANIAG00005655	ANIA_04770	phosphoadenosine phosphosulfate reductase (Eurofung)	III	+	1044681	1045696	1045101	1044566	1045126	0.999
tight	CADANIAG00005656	ANIA_04769	sulfate adenylyltransferase (Eurofung)	III	+	1048670	1051108	1049171	1048636	1049196	0.72
tight	CADANIAG00005660	ANIA_10584	iron-sulfur cluster biosynthesis protein Isd11,putative (AFU_orthologue; AFUA_3G06492)	III	+	1060081	1061424	1060562	1060027	1060587	1.213
tight	CADANIAG00005661	ANIA_10591	conserved hypothetical protein	III	+	1061952	1064222	1062000	1061465	1062025	1.318
tight	CADANIAG00005663	ANIA_04763	DHHC zinc finger membrane protein, putative (AFU_orthologue; AFUA_3G06470)	III	-	1069636	1071896	1071494	1071469	1072029	1.113
tight	CADANIAG00005664	ANIA_04762	conserved hypothetical protein	III	+	1072142	1073088	1072595	1072060	1072620	0.696
tight	CADANIAG00005664	ANIA_04762	conserved hypothetical protein	III	+	1072142	1073088	1072673	1072138	1072698	0.944
tight	CADANIAG00005665	ANIA_04761	protein mannosyltransferase 1 (AFU_orthologue; AFUA_3G06450)	III	-	1073265	1076308	1076157	1076132	1076692	1.95
tight	CADANIAG00005666	ANIA_04760	pre-mRNA splicing factor, putative (AFU_orthologue; AFUA_3G06440)	III	+	1077125	1078838	1077549	1077014	1077574	1.057
tight	CADANIAG00005668	ANIA_04758	dsDNA-binding protein PDCD5, putative (AFU_orthologue; AFUA_3G06420)	III	+	1083180	1083795	1083513	1082978	1083538	1.014
tight	CADANIAG00005670	ANIA_10583	hypothetical protein	III	+	1085402	1086783	1085634	1085099	1085659	1.332
tight	CADANIAG00005671	ANIA_10586	2-dehydropantoate 2-reductase, putative (AFU_orthologue; AFUA_3G06390)	III	-	1086755	1088175	1087828	1087803	1088363	0.97
tight	CADANIAG00005672	ANIA_10590	exosome-associated family protein (AFU_orthologue; AFUA_3G06380)	III	+	1088481	1089312	1088905	1088370	1088930	0.863
tight	CADANIAG00005673	ANIA_04755	CHCH domain protein (AFU_orthologue; AFUA_3G06370)	III	+	1090003	1090939	1090444	1089909	1090469	0.733
tight	CADANIAG00005675	ANIA_04753	COX1 assembly protein Shy1, putative (AFU_orthologue; AFUA_3G06340)	III	+	1092773	1094198	1093214	1092679	1093239	0.839
tight	CADANIAG00005676	ANIA_04752	conserved hypothetical protein	III	-	1094230	1095726	1095384	1095359	1095919	1.787
tight	CADANIAG00005677	ANIA_04751	hypothetical protein	III	+	1096057	1097121	1096470	1095935	1096495	1.307
tight	CADANIAG00005680	ANIA_04748	RNA binding protein (AFU_orthologue; AFUA_3G06310)	III	+	1106630	1107910	1106953	1106418	1106978	0.687
tight	CADANIAG00005683	ANIA_04745	hypothetical protein similar to Rho GTPaseactivating protein (Eurofung)	III	-	1111208	1113810	1113406	1113381	1113941	1.068
tight	CADANIAG00005684	ANIA_04744	Putative Zn(II)2Cys6 transcription factor (Eurofung)	III	+	1114181	1116867	1114598	1114063	1114623	1.412
tight	CADANIAG00005686	ANIA_04742	translation initiation factor SUI1, putative (AFU_orthologue; AFUA_3G06260)	III	-	1119588	1120747	1120295	1120270	1120830	0.161
tight	CADANIAG00005688	ANIA_04740	hypothetical protein similar to N-succinyl-5-aminoimidazole-4-carboxamide ribotide synthetase (Eurofung)	III	+	1130864	1132685	1131346	1130811	1131371	1
tight	CADANIAG00005689	ANIA_04739	hypothetical protein similar to N-succinyl-5-aminoimidazole-4-carboxamide ribotide synthetase (Eurofung)	III	-	1131770	1133224	1132787	1132762	1133322	1.327
tight	CADANIAG00005692	ANIA_10585	cytochrome c oxidase subunit VIa, putative (AFU_orthologue; AFUA_3G06190)	III	-	1138006	1138942	1138522	1138497	1139057	0.314
tight	CADANIAG00005696	ANIA_04733	signal transduction protein Syg1, putative (AFU_orthologue; AFUA_5G09320)	III	-	1148442	1151748	1151299	1151274	1151834	1.69
tight	CADANIAG00005698	ANIA_04731	20S proteasome maturation protein Ump1, putative (AFU_orthologue; AFUA_5G10740)	III	-	1156294	1156941	1156597	1156572	1157132	0.522
tight	CADANIAG00005699	ANIA_04730	37S ribosomal protein S12 (AFU_orthologue; AFUA_5G10750)	III	+	1157293	1158036	1157738	1157203	1157763	0.741
tight	CADANIAG00005701	ANIA_04728	conserved hypothetical protein	III	+	1161332	1164215	1161762	1161227	1161787	1.007
tight	CADANIAG00005702	ANIA_04727	UDP-glucose 4-epimerase (Eurofung)	III	+	1165064	1166524	1165528	1164993	1165553	0.52
tight	CADANIAG00005707	ANIA_04722	hypothetical protein	III	+	1179164	1180579	1179605	1179070	1179630	0.559
tight	CADANIAG00005715	ANIA_04714	ThiF domain protein, putative (AFU_orthologue; AFUA_5G08610)	III	+	1202544	1204355	1203014	1202479	1203039	0.691
tight	CADANIAG00005716	ANIA_04713	Ser/Thr protein phosphatase family (AFU_orthologue; AFUA_5G08620)	III	+	1204703	1206504	1205151	1204616	1205176	1.149
tight	CADANIAG00005718	ANIA_10581	integral membrane protein (AFU_orthologue; AFUA_5G08640)	III	-	1208831	1209991	1209525	1209500	1210060	0.455
tight	CADANIAG00005725	ANIA_04705	conserved hypothetical protein	III	+	1228144	1232603	1228325	1227790	1228350	1.726
tight	CADANIAG00005728	ANIA_04702	conserved hypothetical protein	III	-	1245344	1246394	1245916	1245891	1246451	0.771
tight	CADANIAG00005734	ANIA_04697	DHHC zinc finger membrane protein (AFU_orthologue; AFUA_5G08740)	III	+	1276687	1278346	1277052	1276517	1277077	1.305
tight	CADANIAG00005736	ANIA_04695	woronin body major protein (Eurofung)	III	+	1285974	1288327	1286470	1285935	1286495	0.323
tight	CADANIAG00005738	ANIA_10580	conserved hypothetical protein	III	+	1293256	1295378	1293437	1292902	1293462	1.116
tight	CADANIAG00005747	ANIA_04685	RAS small monomeric GTPase (Rsr1), putative (AFU_orthologue; AFUA_5G08950)	III	-	1317379	1318829	1318433	1318408	1318968	1.477
tight	CADANIAG00005750	ANIA_04682	NADH-ubiquinone oxidoreductase 9.5 kDa subunit,putative (AFU_orthologue; AFUA_5G08980)	III	+	1325042	1325498	1325387	1324852	1325412	0.535
tight	CADANIAG00005754	ANIA_04678	DNA polymerase eta (Eurofung)	III	+	1333822	1335846	1334168	1333633	1334193	1.612
tight	CADANIAG00005762	ANIA_04671	conserved hypothetical protein	III	+	1351887	1352903	1352207	1351672	1352232	1.973
tight	CADANIAG00005766	ANIA_04667	septin CDC11, putative (Eurofung)	III	-	1365641	1367366	1366851	1366826	1367386	0.961
tight	CADANIAG00005768	ANIA_04665	hypothetical protein	III	-	1370021	1371100	1370640	1370615	1371175	0.558
tight	CADANIAG00005769	ANIA_04664	dynein light intermediate chain (Eurofung)	III	+	1371308	1373321	1371728	1371193	1371753	1.604
tight	CADANIAG00005770	ANIA_04663	spermine/spermidine synthase family protein (AFU_orthologue; AFUA_5G08500)	III	-	1373908	1375698	1375266	1375241	1375801	1.206
tight	CADANIAG00005771	ANIA_04662	conserved hypothetical protein	III	+	1376051	1377323	1376485	1375950	1376510	1.578
tight	CADANIAG00005774	ANIA_04657	conserved hypothetical protein	III	+	1383622	1385105	1384081	1383546	1384106	1.513
tight	CADANIAG00005775	ANIA_04655	iron-sulfur cofactor synthesis protein (Isu1),putative (AFU_orthologue; AFUA_4G06770)	III	+	1388591	1389423	1388874	1388339	1388899	0.631
tight	CADANIAG00005775	ANIA_04655	iron-sulfur cofactor synthesis protein (Isu1),putative (AFU_orthologue; AFUA_4G06770)	III	+	1388591	1389423	1388938	1388403	1388963	0.695
tight	CADANIAG00005778	ANIA_04652	conserved hypothetical protein	III	-	1393940	1395245	1394791	1394766	1395326	0.899
tight	CADANIAG00005783	ANIA_04648	small nucleolar ribonucleoprotein complex subunitUtp15, putative (AFU_orthologue; AFUA_2G01780)	III	+	1412606	1414231	1413024	1412489	1413049	1.012
tight	CADANIAG00005786	ANIA_04645	sulfate transporter, putative (AFU_orthologue; AFUA_2G01740)	III	-	1415763	1417706	1417246	1417221	1417781	0.313
tight	CADANIAG00005795	ANIA_04637	PA and RING finger domain protein (AFU_orthologue; AFUA_2G02470)	III	+	1453928	1456729	1454096	1453561	1454121	0.823
tight	CADANIAG00005797	ANIA_10572	Leucine Rich Repeat domain protein (AFU_orthologue; AFUA_2G02450)	III	-	1457940	1459624	1459196	1459171	1459731	1.311
tight	CADANIAG00005798	ANIA_10575	hypothetical protein	III	-	1460258	1461234	1460762	1460737	1461297	0.112
tight	CADANIAG00005799	ANIA_04634	conserved hypothetical protein	III	+	1464080	1465558	1464522	1463987	1464547	1.952
tight	CADANIAG00005800	ANIA_04633	mitochondrial genome maintenance protein Mgr2,putative (AFU_orthologue; AFUA_2G02430)	III	-	1467116	1467886	1467429	1467404	1467964	0.415
tight	CADANIAG00005802	ANIA_04631	hypothetical protein	III	-	1472315	1473413	1472995	1472970	1473530	1.039
tight	CADANIAG00005811	ANIA_04623	UDP-glucose-glycoprotein glucosyltransferase (Eurofung)	III	-	1490587	1495248	1494982	1494957	1495517	1.432
tight	CADANIAG00005818	ANIA_04617	exosome complex exonuclease Rrp40, putative (AFU_orthologue; AFUA_2G02340)	III	-	1513089	1513910	1513478	1513453	1514013	1.413
tight	CADANIAG00005818	ANIA_04617	exosome complex exonuclease Rrp40, putative (AFU_orthologue; AFUA_2G02340)	III	-	1513089	1513910	1513658	1513633	1514193	0.994
tight	CADANIAG00005819	ANIA_04616	heat shock protein (Eurofung)	III	+	1514314	1516489	1514775	1514240	1514800	1.656
tight	CADANIAG00005823	ANIA_04612	mitotic spindle biogenesis protein Spc19, putative (AFU_orthologue; AFUA_2G02280)	III	-	1523220	1523876	1523415	1523390	1523950	1.899
tight	CADANIAG00005824	ANIA_11444	mitochondrial F1F0 ATP synthase subunit Atp18,putative (AFU_orthologue; AFUA_2G02275)	III	+	1524072	1524744	1524531	1523996	1524556	0.068
tight	CADANIAG00005825	ANIA_04611	mitochondrial 40S ribosomal protein MRP2, putative (Eurofung)	III	+	1525292	1525788	1525737	1525202	1525762	0.571
tight	CADANIAG00005834	ANIA_04602	prefoldin subunit 3, putative (AFU_orthologue; AFUA_2G02230)	III	+	1548601	1549318	1549031	1548496	1549056	1.27
tight	CADANIAG00005836	ANIA_04600	hypothetical protein	III	-	1555525	1556752	1556313	1556288	1556848	0.919
tight	CADANIAG00005840	ANIA_04596	conserved hypothetical protein	III	+	1571376	1572457	1571820	1571285	1571845	0.64
tight	CADANIAG00005842	ANIA_04594	40S ribosomal protein S10a (AFU_orthologue; AFUA_2G02150)	III	-	1575015	1575890	1575381	1575356	1575916	0.291
tight	CADANIAG00005847	ANIA_04589	protein translocation complex subunit Sss1, putative (AFU_orthologue; AFUA_3G06901)	III	+	1591787	1592602	1592224	1591689	1592249	0.241
tight	CADANIAG00005850	ANIA_04586	C2H2 finger domain protein, putative (AFU_orthologue; AFUA_2G02080)	III	-	1598033	1599167	1598775	1598750	1599310	1.906
tight	CADANIAG00005854	ANIA_04583	Peptidyl-prolyl cis-trans isomerase, expressed (Eurofung)	III	+	1604736	1606465	1605193	1604658	1605218	1.263
tight	CADANIAG00005859	ANIA_04578	hypothetical protein similar to transmembraneprotein UsgS (Eurofung)	III	+	1614341	1615619	1614765	1614230	1614790	0.554
tight	CADANIAG00005862	ANIA_04575	hypothetical protein	III	-	1619336	1620654	1620190	1620165	1620725	0.048
tight	CADANIAG00005863	ANIA_04574	conserved hypothetical protein	III	-	1621687	1623222	1622780	1622755	1623315	1.887
tight	CADANIAG00005868	ANIA_04569	ubiquinone biosynthesis protein Coq7, putative (AFU_orthologue; AFUA_2G01890)	III	+	1633832	1634670	1634268	1633733	1634293	1.717
tight	CADANIAG00005873	ANIA_04565	integral membrane protein (AFU_orthologue; AFUA_2G01860)	III	-	1644198	1644873	1644426	1644401	1644961	1.273
tight	CADANIAG00005876	ANIA_04562	bZIP transcription factor (Fcr3), putative (AFU_orthologue; AFUA_2G02540)	III	+	1656837	1657934	1657246	1656711	1657271	0.916
tight	CADANIAG00005877	ANIA_04561	phosducin-like protein (Eurofung)	III	-	1658196	1659498	1659143	1659118	1659678	1.859
tight	CADANIAG00005878	ANIA_04560	60S ribosomal protein L24b (AFU_orthologue; AFUA_2G02710)	III	-	1659812	1660690	1660280	1660255	1660815	0.851
tight	CADANIAG00005879	ANIA_04559	mitochondrial DnaJ chaperone (Tim14), putative (AFU_orthologue; AFUA_2G02700)	III	+	1660905	1661686	1661372	1660837	1661397	0.563
tight	CADANIAG00005881	ANIA_04557	mitochondrial inner membrane AAA protease Yta12,putative (AFU_orthologue; AFUA_2G02680)	III	+	1666341	1669506	1666810	1666275	1666835	0.968
tight	CADANIAG00005885	ANIA_04553	conserved hypothetical protein	III	-	1675772	1676477	1676040	1676015	1676575	1.086
tight	CADANIAG00005887	ANIA_04551	Putative SNARE complex subunit Vam7 (Eurofung)	III	-	1679663	1682641	1682193	1682168	1682728	1.596
tight	CADANIAG00005888	ANIA_04550	aspartyl-tRNA synthetase Dps1, putative (AFU_orthologue; AFUA_2G02590)	III	-	1682837	1684721	1684248	1684223	1684783	1.146
tight	CADANIAG00005891	ANIA_04547	Coatomer subunit gamma, putative (Eurofung)	III	-	1688348	1691525	1691313	1691288	1691848	1.748
tight	CADANIAG00005895	ANIA_04543	S-adenosylmethionine-dependent methyltransferase,putative (AFU_orthologue; AFUA_2G02750)	III	+	1706516	1707707	1706958	1706423	1706983	1.032
tight	CADANIAG00005896	ANIA_04542	C2H2 finger domain protein, putative (AFU_orthologue; AFUA_2G02730)	III	-	1708499	1710817	1710439	1710414	1710974	1.676
tight	CADANIAG00005900	ANIA_04538	conserved hypothetical protein	III	-	1717799	1719302	1719054	1719029	1719589	1.854
tight	CADANIAG00005906	ANIA_10567	tRNA splicing 2' phosphotransferase 1 (AFU_orthologue; AFUA_2G02890)	III	+	1736869	1738241	1737345	1736810	1737370	1.714
tight	CADANIAG00005908	ANIA_04531	alpha/beta hydrolase, putative (AFU_orthologue; AFUA_2G02920)	III	-	1739804	1741986	1741646	1741621	1742181	1.231
tight	CADANIAG00005914	ANIA_04526	nucleoside transporter, putative (AFU_orthologue; AFUA_2G03000)	III	+	1754922	1757425	1755288	1754753	1755313	1.833
tight	CADANIAG00005915	ANIA_04525	cytochrome c subunit Vb, putative (AFU_orthologue; AFUA_2G03010)	III	-	1757926	1759402	1758920	1758895	1759455	0.447
tight	CADANIAG00005918	ANIA_04522	ribosomal protein L34 protein, putative (AFU_orthologue; AFUA_2G03040)	III	+	1773752	1774629	1774228	1773693	1774253	0.074
tight	CADANIAG00005921	ANIA_04520	cactin, putative (AFU_orthologue; AFUA_2G03060)	III	-	1782807	1784699	1784250	1784225	1784785	1.689
tight	CADANIAG00005926	ANIA_10563	alkaline phosphatase Pho8 (AFU_orthologue; AFUA_2G03110)	III	+	1798321	1800455	1798766	1798231	1798791	1.724
tight	CADANIAG00005927	ANIA_04515	putative transglycosidase, GH16 family (Eurofung)	III	-	1800921	1803233	1802767	1802742	1803302	0.384
tight	CADANIAG00005930	ANIA_10562	peptide methionine sulfoxide reductase (Eurofung)	III	-	1807937	1808886	1808423	1808398	1808958	1.586
tight	CADANIAG00005932	ANIA_04512	conserved hypothetical protein	III	-	1813110	1813651	1813207	1813182	1813742	0.396
tight	CADANIAG00005936	ANIA_04508	Bax Inhibitor family protein (AFU_orthologue; AFUA_2G03220)	III	+	1825540	1827450	1825975	1825440	1826000	1.597
tight	CADANIAG00005939	ANIA_04505	RNA binding protein (Rbm8A), putative (AFU_orthologue; AFUA_2G03260)	III	+	1831573	1832601	1832036	1831501	1832061	0.872
tight	CADANIAG00005943	ANIA_04501	artA, 14-3-3 protein (Eurofung)	III	-	1844628	1846993	1846509	1846484	1847044	1.042
tight	CADANIAG00005944	ANIA_04500	hypothetical protein	III	+	1847805	1848790	1848299	1847764	1848324	0.785
tight	CADANIAG00005945	ANIA_04499	Nuclear pore complex protein An-Nsp1 (Eurofung)	III	-	1848995	1851009	1850730	1850705	1851265	1.645
tight	CADANIAG00005946	ANIA_04498	conserved hypothetical protein	III	+	1851524	1853415	1851882	1851347	1851907	1.182
tight	CADANIAG00005951	ANIA_04494	hypothetical protein similar to AGL288Wp (Broad)	III	-	1865696	1867163	1866695	1866670	1867230	0.288
tight	CADANIAG00005951	ANIA_04494	hypothetical protein similar to AGL288Wp (Broad)	III	-	1865696	1867163	1866762	1866737	1867297	0.351
tight	CADANIAG00005952	ANIA_04493	hypothetical protein similar to histone deacetylaseRpdA (Eurofung)	III	-	1867500	1869978	1869728	1869703	1870263	0.431
tight	CADANIAG00005953	ANIA_04492	proteasome regulatory particle subunit (RpnK),putative (AFU_orthologue; AFUA_2G03400)	III	+	1870374	1871855	1870841	1870306	1870866	0.793
tight	CADANIAG00005954	ANIA_04491	conserved hypothetical protein	III	-	1872025	1872939	1872824	1872799	1873359	1.7
tight	CADANIAG00005955	ANIA_04490	mitochondrial translocase complex component (Tim50),putative (AFU_orthologue; AFUA_2G03420)	III	+	1873495	1875613	1873927	1873392	1873952	0.649
tight	CADANIAG00005957	ANIA_04488	F-box domain protein (AFU_orthologue; AFUA_2G03440)	III	+	1879302	1882330	1879394	1878859	1879419	1.056
tight	CADANIAG00005970	ANIA_10561	small nuclear ribonucleoprotein SmB, putative (AFU_orthologue; AFUA_4G07740)	III	-	1926417	1927510	1927030	1927005	1927565	0.513
tight	CADANIAG00005971	ANIA_04475	60S ribosomal protein L11 (Broad)	III	+	1927686	1928913	1928163	1927628	1928188	0.106
tight	CADANIAG00005975	ANIA_04471	60S ribosome biogenesis protein Mak11, putative (AFU_orthologue; AFUA_4G07570)	III	+	1938782	1940397	1939241	1938706	1939266	1.549
tight	CADANIAG00005976	ANIA_04470	hypothetical protein similar to translationinitiation factor 2 gamma subunit (Broad)	III	+	1940820	1942601	1941300	1940765	1941325	1.235
tight	CADANIAG00005977	ANIA_11231	hypothetical protein similar to TPA: CaaX prenylprotease (Eurofung)	III	+	1943236	1945048	1943702	1943167	1943727	0.294
tight	CADANIAG00005978	ANIA_09433	conserved hypothetical protein	III	-	1945149	1945697	1945423	1945398	1945958	0.427
tight	CADANIAG00005979	ANIA_11230	60S ribosomal protein L34 (AFU_orthologue; AFUA_4G07605)	III	+	1946038	1946800	1946507	1945972	1946532	1.195
tight	CADANIAG00005981	ANIA_09435	conserved hypothetical protein	III	+	1951196	1953758	1951523	1950988	1951548	1.125
tight	CADANIAG00005982	ANIA_04469	microtubule associated protein (Ytm1), putative (AFU_orthologue; AFUA_4G07630)	III	+	1954056	1955604	1954520	1953985	1954545	1.112
tight	CADANIAG00005983	ANIA_04468	40S ribosomal protein S13 (AFU_orthologue; AFUA_4G07640)	III	-	1955709	1956461	1955966	1955941	1956501	0.602
tight	CADANIAG00005984	ANIA_04467	hypothetical protein similar to cyclophilin B (Eurofung)	III	+	1956736	1957988	1957143	1956608	1957168	0.683
tight	CADANIAG00005988	ANIA_04464	hypothetical bifunctional AICARFT/IMPCHase bienzyme (Eurofung)	III	+	1968752	1971067	1969009	1968474	1969034	1.31
tight	CADANIAG00005989	ANIA_04463	clathrin heavy chain (Eurofung)	III	+	1972126	1977604	1972431	1971896	1972456	0.75
tight	CADANIAG00005990	ANIA_04462	pyruvate carboxylase (Eurofung)	III	+	1979158	1983114	1979294	1978759	1979319	1.666
tight	CADANIAG00005995	ANIA_04457	20S proteasome beta-type subunit (Eurofung)	III	-	1993986	1995021	1994523	1994498	1995058	1.223
tight	CADANIAG00005995	ANIA_04457	20S proteasome beta-type subunit (Eurofung)	III	-	1993986	1995021	1994593	1994568	1995128	0.652
tight	CADANIAG00005996	ANIA_04456	small nucleolar ribonucleoprotein complex subunit,putative (AFU_orthologue; AFUA_4G07500)	III	+	1995228	1997217	1995687	1995152	1995712	0.686
tight	CADANIAG00010567	ANIA_04454	hypothetical protein	III	+	2001896	2002975	2002245	2001710	2002270	0.931
tight	CADANIAG00006002	ANIA_04449	proteasome component Pup3, putative (AFU_orthologue; AFUA_4G07420)	III	+	2016096	2016731	2016290	2015755	2016315	1.57
tight	CADANIAG00006005	ANIA_04446	endosomal cargo receptor (Erp5), putative (AFU_orthologue; AFUA_4G07390)	III	-	2022794	2023638	2023202	2023177	2023737	0.639
tight	CADANIAG00006006	ANIA_04445	DNA methyltransferase 1-associated protein DMAP1 (AFU_orthologue; AFUA_4G07380)	III	+	2023906	2025789	2024277	2023742	2024302	0.968
tight	CADANIAG00006008	ANIA_04443	methionine synthase (Eurofung)	III	+	2029492	2032393	2029950	2029415	2029975	0.096
tight	CADANIAG00006008	ANIA_04443	methionine synthase (Eurofung)	III	+	2029492	2032393	2030025	2029490	2030050	1.746
tight	CADANIAG00006012	ANIA_04440	conserved hypothetical protein	III	+	2039932	2040436	2040362	2039827	2040387	1.101
tight	CADANIAG00006014	ANIA_04438	hypothetical protein	III	+	2042759	2044927	2043251	2042716	2043276	1.168
tight	CADANIAG00006015	ANIA_10555	conserved hypothetical protein	III	-	2045272	2046744	2046332	2046307	2046867	1.089
tight	CADANIAG00006020	ANIA_04434	37S ribosomal protein Rsm25 (AFU_orthologue; AFUA_4G07250)	III	-	2059296	2060425	2059977	2059952	2060512	1.984
tight	CADANIAG00006023	ANIA_04431	KH domain protein (AFU_orthologue; AFUA_4G07220)	III	-	2065557	2067764	2067347	2067322	2067882	1.109
tight	CADANIAG00006024	ANIA_04430	acetolactate synthase, regulatory subunit,hypothetical protein (Eurofung)	III	+	2068265	2069342	2068726	2068191	2068751	0.517
tight	CADANIAG00006026	ANIA_04428	amino acid transporter (Eurofung)	III	-	2073463	2075552	2075095	2075070	2075630	1.239
tight	CADANIAG00006029	ANIA_04425	3' -> 5' exonuclease 1 endonuclease (Eurofung)	III	-	2080386	2081553	2081440	2081415	2081975	0.634
tight	CADANIAG00006031	ANIA_04423	conserved hypothetical protein	III	+	2086104	2087325	2086433	2085898	2086458	0.075
tight	CADANIAG00006039	ANIA_04417	Nuclear pore complex protein An-Ndc1 (Eurofung)	III	-	2108962	2111428	2110963	2110938	2111498	0.75
tight	CADANIAG00006040	ANIA_04416	conserved hypothetical protein, Syntaxin-like (Eurofung)	III	+	2111692	2112579	2112085	2111550	2112110	1.251
tight	CADANIAG00006041	ANIA_04415	cytochrome c1 heme lyase (AFU_orthologue; AFUA_4G07120)	III	-	2112881	2113747	2113347	2113322	2113882	1.7
tight	CADANIAG00006042	ANIA_04414	diphosphomevalonate decarboxylase (AFU_orthologue; AFUA_4G07130)	III	+	2114038	2115305	2114441	2113906	2114466	1.846
tight	CADANIAG00006045	ANIA_04412	ATP dependent RNA helicase (Dob1), putative (AFU_orthologue; AFUA_4G07160)	III	+	2121122	2124553	2121518	2120983	2121543	1.388
tight	CADANIAG00006046	ANIA_04411	nuclear envelope protein Cut8 (AFU_orthologue; AFUA_4G07170)	III	+	2125121	2126139	2125361	2124826	2125386	1.98
tight	CADANIAG00006050	ANIA_04407	hypothetical protein similar to RADC (Eurofung)	III	-	2133880	2135880	2135604	2135579	2136139	0.998
tight	CADANIAG00006051	ANIA_04406	integral ER membrane protein Scs2, putative (AFU_orthologue; AFUA_4G06950)	III	+	2138525	2140339	2138945	2138410	2138970	1.308
tight	CADANIAG00006053	ANIA_04404	methionine aminopeptidase, type II, putative (AFU_orthologue; AFUA_8G00410)	III	-	2142387	2144202	2143739	2143714	2144274	0.637
tight	CADANIAG00006055	ANIA_04402	outer mitochondrial membrane protein porin (AFU_orthologue; AFUA_4G06910)	III	-	2146006	2147586	2147107	2147082	2147642	0.33
tight	CADANIAG00006058	ANIA_04399	SUMO conjugating enzyme (Eurofung)	III	-	2151636	2152707	2152284	2152259	2152819	1.636
tight	CADANIAG00006061	ANIA_04396	conserved hypothetical protein	III	-	2157747	2158488	2158076	2158051	2158611	1.943
tight	CADANIAG00006062	ANIA_04395	N-glycosyl-transferase (AFU_orthologue; AFUA_4G06870)	III	-	2158787	2161322	2160831	2160806	2161366	1.413
tight	CADANIAG00006063	ANIA_04394	HLH DNA binding domain protein, putative (AFU_orthologue; AFUA_4G06880)	III	-	2162481	2163643	2163431	2163406	2163966	1.929
tight	CADANIAG00006069	ANIA_04388	ubiquinol-cytochrome c reductase complex 14 kDaprotein (AFU_orthologue; AFUA_4G06790)	III	-	2179327	2180199	2179673	2179648	2180208	0.886
tight	CADANIAG00006069	ANIA_04388	ubiquinol-cytochrome c reductase complex 14 kDaprotein (AFU_orthologue; AFUA_4G06790)	III	-	2179327	2180199	2179743	2179718	2180278	0.596
tight	CADANIAG00006071	ANIA_11436	hypothetical protein	III	+	2182783	2184029	2183234	2182699	2183259	1.412
tight	CADANIAG00006072	ANIA_04386	ubiquinone biosynthesis protein, putative (AFU_orthologue; AFUA_4G06760)	III	-	2184895	2187162	2186707	2186682	2187242	0.801
tight	CADANIAG00006074	ANIA_04384	FPGS, folylpolyglutamate synthase (Eurofung)	III	-	2193011	2194258	2193804	2193779	2194339	1.626
tight	CADANIAG00006076	ANIA_04382	kinase-related protein (AFU_orthologue; AFUA_4G06710)	III	+	2197093	2197893	2197343	2196808	2197368	1.707
tight	CADANIAG00006077	ANIA_04381	GPI anchored cell wall protein, putative (AFU_orthologue; AFUA_4G06700)	III	+	2198460	2199321	2198967	2198432	2198992	0.617
tight	CADANIAG00006078	ANIA_04380	ribonucleoside-diphosphate reductase large chain (Eurofung)	III	+	2200009	2202660	2200207	2199672	2200232	1.276
tight	CADANIAG00006079	ANIA_04379	allergen Asp F7 (AFU_orthologue; AFUA_4G06670)	III	+	2204052	2205413	2204529	2203994	2204554	0.365
tight	CADANIAG00006081	ANIA_04377	RNA polymerase II mediator complex subunit Nut1,putative (AFU_orthologue; AFUA_4G06600)	III	-	2210542	2213728	2213553	2213528	2214088	1.258
tight	CADANIAG00006082	ANIA_04376	NADP-specific glutamate dehydrogenase (Eurofung)	III	-	2214311	2216077	2215610	2215585	2216145	0.06
tight	CADANIAG00006086	ANIA_04372	endopolygalacturonase (Eurofung)	III	+	2231480	2232635	2231860	2231325	2231885	1.945
tight	CADANIAG00006096	ANIA_04362	conserved hypothetical protein	III	+	2275301	2276595	2275640	2275105	2275665	0.809
tight	CADANIAG00006097	ANIA_04361	positive sulfur transcription regulator MetR, bZIPtranscription factor (Eurofung)	III	-	2276727	2278451	2277990	2277965	2278525	1.29
tight	CADANIAG00006098	ANIA_04360	CHL4 family chromosome segregation protein, putative (AFU_orthologue; AFUA_4G06540)	III	+	2279806	2281299	2280195	2279660	2280220	0.713
tight	CADANIAG00006100	ANIA_04358	DUF974 domain protein (AFU_orthologue; AFUA_4G06560)	III	+	2283612	2284912	2284064	2283529	2284089	1.98
tight	CADANIAG00006107	ANIA_04351	hypothetical protein similar to PalA protein (Eurofung)	III	+	2302762	2305631	2303190	2302655	2303215	1.724
tight	CADANIAG00006112	ANIA_04348	phosphoglycolate phosphatase, putative (AFU_orthologue; AFUA_7G00760)	III	+	2320420	2321262	2320822	2320287	2320847	1.828
tight	CADANIAG00006113	ANIA_04347	conserved hypothetical protein	III	-	2322444	2323440	2322978	2322953	2323513	0.828
tight	CADANIAG00006114	ANIA_04346	ribosomal biogenesis protein Gar2 (AFU_orthologue; AFUA_4G06350)	III	+	2323593	2325052	2324055	2323520	2324080	0.714
tight	CADANIAG00006118	ANIA_04342	retrograde vesicle-mediated transport protein Get1,putative (AFU_orthologue; AFUA_4G06340)	III	-	2334954	2335679	2335426	2335401	2335961	1.465
tight	CADANIAG00006119	ANIA_04341	conserved hypothetical protein	III	+	2336003	2337076	2336451	2335916	2336476	1.988
tight	CADANIAG00006120	ANIA_04340	4F5 domain protein (AFU_orthologue; AFUA_4G06320)	III	-	2337205	2338095	2337626	2337601	2338161	1.01
tight	CADANIAG00006128	ANIA_04333	conserved hypothetical protein	III	+	2358028	2359225	2358462	2357927	2358487	0.872
tight	CADANIAG00006130	ANIA_04331	DNA repair endonuclease (Eurofung)	III	-	2362180	2363575	2363124	2363099	2363659	0.588
tight	CADANIAG00006131	ANIA_04330	ribosome biogenesis (Nop4), putative (AFU_orthologue; AFUA_4G06250)	III	+	2363742	2366031	2364197	2363662	2364222	0.879
tight	CADANIAG00006132	ANIA_04329	progesterone binding protein, putative (AFU_orthologue; AFUA_4G06240)	III	-	2366211	2366821	2366376	2366351	2366911	1.115
tight	CADANIAG00006134	ANIA_10547	conserved hypothetical protein	III	-	2371054	2371809	2371296	2371271	2371831	1.475
tight	CADANIAG00006135	ANIA_10542	JmjC domain protein, putative (AFU_orthologue; AFUA_4G06210)	III	-	2371933	2373043	2372590	2372565	2373125	0.644
tight	CADANIAG00006136	ANIA_10541	fungal specific transcription factor, putative (AFU_orthologue; AFUA_4G06190)	III	+	2373594	2376132	2374029	2373494	2374054	1.88
tight	CADANIAG00006139	ANIA_04324	putative b-zip transcription factor (Eurofung)	III	-	2382953	2383850	2383456	2383431	2383991	1.963
tight	CADANIAG00006139	ANIA_04324	putative b-zip transcription factor (Eurofung)	III	-	2382953	2383850	2383518	2383493	2384053	1.136
tight	CADANIAG00006140	ANIA_04323	hypothetical branched-chain aminotransferase (Eurofung)	III	-	2390193	2392183	2391672	2391647	2392207	1.906
tight	CADANIAG00006140	ANIA_04323	hypothetical branched-chain aminotransferase (Eurofung)	III	-	2390193	2392183	2391738	2391713	2392273	1.166
tight	CADANIAG00006141	ANIA_04322	protein kinase Scy1, putative (AFU_orthologue; AFUA_4G06150)	III	+	2392672	2395432	2392875	2392340	2392900	1.856
tight	CADANIAG00006142	ANIA_10540	dipeptidyl peptidase, putative (AFU_orthologue; AFUA_4G06140)	III	+	2396071	2398403	2396525	2395990	2396550	0.856
tight	CADANIAG00006144	ANIA_04320	RSC complex subunit Sfh1, putative (AFU_orthologue; AFUA_4G06120)	III	+	2401183	2403174	2401653	2401118	2401678	0.936
tight	CADANIAG00006146	ANIA_04318	microbody (peroxisome) biogenesis protein peroxin 20 (Eurofung)	III	-	2405331	2406778	2406486	2406461	2407021	1.971
tight	CADANIAG00006147	ANIA_04317	Nuclear pore complex and export vesicle protein An-Sec13 (Eurofung)	III	+	2407157	2408627	2407598	2407063	2407623	1.157
tight	CADANIAG00006150	ANIA_04315	ABC transporter, putative (Eurofung)	III	-	2412708	2415486	2415039	2415014	2415574	1.075
tight	CADANIAG00006152	ANIA_04313	MFS multidrug transporter, putative (AFU_orthologue; AFUA_4G06050)	III	-	2422949	2424871	2424466	2424441	2425001	1.852
tight	CADANIAG00006153	ANIA_04312	conserved hypothetical protein	III	+	2426870	2429376	2427305	2426770	2427330	1.062
tight	CADANIAG00006157	ANIA_04308	50S ribosomal protein L3 (AFU_orthologue; AFUA_4G06000)	III	+	2440011	2441054	2440480	2439945	2440505	0.664
tight	CADANIAG00006158	ANIA_04307	conserved hypothetical protein	III	-	2441233	2441841	2441454	2441429	2441989	1.273
tight	CADANIAG00006160	ANIA_04305	flavoprotein, putative (AFU_orthologue; AFUA_4G05960)	III	-	2447349	2448077	2447731	2447706	2448266	1.028
tight	CADANIAG00006161	ANIA_04304	glutaredoxin (Eurofung)	III	+	2448345	2449309	2448800	2448265	2448825	0.558
tight	CADANIAG00006162	ANIA_04303	phosphoethanolamine (AFU_orthologue; AFUA_4G05940)	III	-	2449136	2450680	2450242	2450217	2450777	1.21
tight	CADANIAG00006164	ANIA_04301	disrupter of telomere silencing protein Dot5,putative (AFU_orthologue; AFUA_4G05915)	III	+	2455067	2455911	2455540	2455005	2455565	1.022
tight	CADANIAG00006165	ANIA_04300	NADH-ubiquinone oxidoreductase 21 kDa subunit,putative (AFU_orthologue; AFUA_4G05910)	III	+	2456364	2457197	2456821	2456286	2456846	0.19
tight	CADANIAG00006166	ANIA_04299	conserved hypothetical protein	III	-	2457445	2458207	2457737	2457712	2458272	1.095
tight	CADANIAG00006167	ANIA_10539	hypothetical protein	III	+	2458812	2459660	2459286	2458751	2459311	0.954
tight	CADANIAG00006168	ANIA_04298	U3 small nucleolar ribonucleoprotein protein Mpp10 (AFU_orthologue; AFUA_4G05880)	III	-	2459753	2461931	2461456	2461431	2461991	1.43
tight	CADANIAG00006169	ANIA_04297	NADH-ubiquinone oxidoreductase subunit B, putative (AFU_orthologue; AFUA_4G05860)	III	-	2462413	2463323	2462851	2462826	2463386	0.906
tight	CADANIAG00006170	ANIA_04295	mitochondrial protein sorting (Msf1), putative (AFU_orthologue; AFUA_4G05920)	III	-	2463645	2464826	2464354	2464329	2464889	0.912
tight	CADANIAG00006170	ANIA_04295	mitochondrial protein sorting (Msf1), putative (AFU_orthologue; AFUA_4G05920)	III	-	2463645	2464826	2464422	2464397	2464957	1.114
tight	CADANIAG00006171	ANIA_04294	malonyl CoA-acyl carrier protein transacylase,putative (AFU_orthologue; AFUA_4G05850)	III	-	2467722	2469072	2468650	2468625	2469185	0.736
tight	CADANIAG00006172	ANIA_04293	Nuclear pore complex protein An-Nup133 (Eurofung)	III	+	2469900	2473981	2470277	2469742	2470302	1.795
tight	CADANIAG00010568	ANIA_04292	conserved hypothetical protein	III	-	2474068	2474952	2474454	2474429	2474989	0.614
tight	CADANIAG00006174	ANIA_04290	translation initiation factor, putative (AFU_orthologue; AFUA_4G05830)	III	-	2477148	2478725	2478365	2478340	2478900	1.872
tight	CADANIAG00006176	ANIA_08870	40S ribosomal protein S3Ae (AFU_orthologue; AFUA_5G05450)	III	-	2486791	2488186	2487701	2487676	2488236	0.07
tight	CADANIAG00006177	ANIA_11131	hypothetical protein	III	+	2489073	2489892	2489525	2488990	2489550	0.584
tight	CADANIAG00006178	ANIA_08869	cytosine deaminase-uracil phosphoribosyltransferasefusion protein (AFU_orthologue; AFUA_5G05460)	III	-	2489864	2490980	2490514	2490489	2491049	0.832
tight	CADANIAG00006180	ANIA_08868	hypothetical protein similar to small GTPase RAS2(Broad)	III	+	2494467	2495396	2494921	2494386	2494946	1.293
tight	CADANIAG00006181	ANIA_08867	seryl-tRNA synthetase (AFU_orthologue; AFUA_5G05490)	III	+	2495853	2498008	2496341	2495806	2496366	0.846
tight	CADANIAG00006182	ANIA_08866	3-phosphoglycerate dehydrogenase, hypothetical (Eurofung)	III	+	2498586	2500799	2499026	2498491	2499051	0.682
tight	CADANIAG00006182	ANIA_08866	3-phosphoglycerate dehydrogenase, hypothetical (Eurofung)	III	+	2498586	2500799	2499095	2498560	2499120	1.069
tight	CADANIAG00006184	ANIA_11137	hypothetical protein	III	+	2503300	2503855	2503760	2503225	2503785	0.221
tight	CADANIAG00006185	ANIA_08864	P-type ATPase, putative (Eurofung)	III	-	2503697	2508662	2508321	2508296	2508856	1.218
tight	CADANIAG00006186	ANIA_08863	Nap/SET family member (Eurofung)	III	+	2509532	2511542	2510020	2509485	2510045	0.38
tight	CADANIAG00006188	ANIA_08861	nucleoside triphosphatase (Eurofung)	III	+	2517493	2518596	2517901	2517366	2517926	1.83
tight	CADANIAG00006189	ANIA_08860	essential NTPase (Eurofung)	III	-	2518478	2519195	2518731	2518706	2519266	1.703
tight	CADANIAG00006191	ANIA_08859	aspartate kinase, putative (Eurofung)	III	+	2521728	2523498	2522157	2521622	2522182	1.011
tight	CADANIAG00006193	ANIA_08857	cell cycle control protein Cwf14/Bud31, putative (AFU_orthologue; AFUA_5G05610)	III	-	2527903	2528591	2528122	2528097	2528657	0.949
tight	CADANIAG00006194	ANIA_11136	hypothetical protein	III	+	2528711	2529310	2529203	2528668	2529228	0.223
tight	CADANIAG00006195	ANIA_08856	60S ribosomal protein L23 (AFU_orthologue; AFUA_5G05630)	III	-	2529464	2530523	2530039	2530014	2530574	0.15
tight	CADANIAG00006198	ANIA_08853	eukaryotic peptide chain release factor subunit 1 (Eurofung)	III	+	2535134	2537354	2535601	2535066	2535626	0.387
tight	CADANIAG00006199	ANIA_11135	hypothetical prephenate dehydratase (Eurofung)	III	-	2537379	2538542	2538087	2538062	2538622	1.887
tight	CADANIAG00006200	ANIA_11129	conserved hypothetical protein	III	+	2538651	2539855	2539169	2538634	2539194	0.636
tight	CADANIAG00010569	ANIA_11132	conserved hypothetical protein	III	+	2540389	2541825	2540734	2540199	2540759	1.074
tight	CADANIAG00006202	ANIA_08851	polarity protein SwoC (Eurofung)	III	+	2542002	2544063	2542495	2541960	2542520	1.142
tight	CADANIAG00006203	ANIA_08850	negative regulation of gluconeogenesis, putative (AFU_orthologue; AFUA_5G05720)	III	+	2544551	2545697	2544683	2544148	2544708	0.581
tight	CADANIAG00006204	ANIA_08849	conserved hypothetical protein	III	-	2545813	2547383	2546994	2546969	2547529	1.695
tight	CADANIAG00006205	ANIA_08848	GDP-mannose transporter (Eurofung)	III	-	2548017	2549483	2549030	2549005	2549565	1.764
tight	CADANIAG00006206	ANIA_08847	phosducin-like protein (Eurofung)	III	+	2549994	2550745	2550146	2549611	2550171	1.366
tight	CADANIAG00006209	ANIA_08844	RING-box protein 1 (Broad)	III	+	2557093	2557632	2557287	2556752	2557312	0.736
tight	CADANIAG00006209	ANIA_08844	RING-box protein 1 (Broad)	III	+	2557093	2557632	2557355	2556820	2557380	0.743
tight	CADANIAG00006209	ANIA_08844	RING-box protein 1 (Broad)	III	+	2557093	2557632	2557546	2557011	2557571	1.931
tight	CADANIAG00006210	ANIA_11133	microsomal signal peptidase Spc12, putative (AFU_orthologue; AFUA_5G05800)	III	-	2557785	2558346	2557909	2557884	2558444	0.747
tight	CADANIAG00006213	ANIA_08842	calcium ion channel MID1 (Eurofung)	III	+	2564061	2566370	2564493	2563958	2564518	1.499
tight	CADANIAG00006217	ANIA_11128	RNA polymerase II transcription elongation factor(Ctr9), putative (AFU_orthologue; AFUA_5G05870)	III	-	2577328	2580546	2580280	2580255	2580815	1.203
tight	CADANIAG00006218	ANIA_11126	acyltransferase, putative (AFU_orthologue; AFUA_5G05880)	III	-	2581031	2582697	2582226	2582201	2582761	1.995
tight	CADANIAG00006219	ANIA_08837	mitochondrial NADH kinase (Eurofung)	III	+	2583309	2584827	2583477	2582942	2583502	0.669
tight	CADANIAG00006222	ANIA_11125	glycyl-tRNA synthetase (AFU_orthologue; AFUA_5G05920)	III	-	2592184	2594396	2594115	2594090	2594650	1.62
tight	CADANIAG00006223	ANIA_08834	RNA processing factor 1 (AFU_orthologue; AFUA_5G05930)	III	+	2594750	2596057	2595194	2594659	2595219	0.641
tight	CADANIAG00006225	ANIA_08832	carboxylesterase, putative (AFU_orthologue; AFUA_5G05940)	III	+	2599017	2599936	2599455	2598920	2599480	0.334
tight	CADANIAG00006226	ANIA_08831	amphiphysin-like lipid raft protein (Eurofung)	III	-	2599966	2600906	2600914	2600889	2601449	1.986
tight	CADANIAG00006227	ANIA_08830	halotolerence protein (Eurofung)	III	-	2605462	2607951	2607471	2607446	2608006	1.607
tight	CADANIAG00006228	ANIA_08829	conserved hypothetical protein	III	+	2612663	2613494	2613127	2612592	2613152	1.588
tight	CADANIAG00006229	ANIA_08828	TRAPP complex subunit (Bet5), putative (Eurofung)	III	-	2613627	2614335	2613962	2613937	2614497	0.983
tight	CADANIAG00006233	ANIA_08824	translation initiation factor eIF-6, putative (AFU_orthologue; AFUA_5G06010)	III	-	2629275	2630516	2630044	2630019	2630579	0.992
tight	CADANIAG00006236	ANIA_08821	conserved hypothetical protein	III	-	2637473	2639630	2639172	2639147	2639707	0.556
tight	CADANIAG00006237	ANIA_08820	calcineurin catalytic subunit CnaA, putative (Eurofung)	III	-	2640175	2642307	2641849	2641824	2642384	0.908
tight	CADANIAG00006239	ANIA_09481	hypothetical protein	III	+	2643768	2644811	2644265	2643730	2644290	1.715
tight	CADANIAG00006250	ANIA_08811	conserved hypothetical protein	III	+	2684073	2685306	2684553	2684018	2684578	1.344
tight	CADANIAG00006251	ANIA_08810	conserved hypothetical protein	III	-	2685541	2687511	2687050	2687025	2687585	1.149
tight	CADANIAG00006252	ANIA_11123	hypothetical protein	III	+	2687697	2688722	2688154	2687619	2688179	0.379
tight	CADANIAG00006253	ANIA_08809	conserved hypothetical protein	III	+	2689220	2692271	2689538	2689003	2689563	1.683
tight	CADANIAG00006254	ANIA_08808	hypothetical protein	III	+	2692692	2693922	2693113	2692578	2693138	1.744
tight	CADANIAG00006258	ANIA_08804	WW domain protein (AFU_orthologue; AFUA_5G09570)	III	+	2700147	2700992	2700196	2699661	2700221	1.642
tight	CADANIAG00006258	ANIA_08804	WW domain protein (AFU_orthologue; AFUA_5G09570)	III	+	2700147	2700992	2700603	2700068	2700628	0.952
tight	CADANIAG00006263	ANIA_08799	tRNA methyltransferase subunit GCD14, putative (AFU_orthologue; AFUA_5G09620)	III	+	2712551	2714059	2712964	2712429	2712989	1.083
tight	CADANIAG00006264	ANIA_08798	UBA/TS-N domain protein (AFU_orthologue; AFUA_5G09630)	III	-	2714455	2717164	2717019	2716994	2717554	1.846
tight	CADANIAG00006265	ANIA_08797	conserved fungal protein (AFU_orthologue; AFUA_5G09640)	III	+	2719650	2722021	2719879	2719344	2719904	1.267
tight	CADANIAG00006265	ANIA_08797	conserved fungal protein (AFU_orthologue; AFUA_5G09640)	III	+	2719650	2722021	2720082	2719547	2720107	1.856
tight	CADANIAG00006266	ANIA_08796	small monomeric GTPase (Gtr1), putative (AFU_orthologue; AFUA_5G09650)	III	+	2722212	2723452	2722674	2722139	2722699	0.948
tight	CADANIAG00006268	ANIA_08794	RNase III domain protein (AFU_orthologue; AFUA_5G09670)	III	-	2727163	2728073	2727644	2727619	2728179	0.418
tight	CADANIAG00006269	ANIA_08793	succinate dehydrogenase cytochrome b560 subunit (AFU_orthologue; AFUA_5G09680)	III	-	2731487	2732397	2731963	2731938	2732498	1.3
tight	CADANIAG00006278	ANIA_08784	hypothetical protein	III	-	2754141	2755005	2754584	2754559	2755119	0.71
tight	CADANIAG00006279	ANIA_08783	separin (Eurofung)	III	+	2755321	2761525	2755744	2755209	2755769	1.945
tight	CADANIAG00006280	ANIA_08782	esterase, putative (AFU_orthologue; AFUA_5G09860)	III	+	2761797	2763043	2762243	2761708	2762268	0.851
tight	CADANIAG00006281	ANIA_08781	conserved hypothetical protein	III	-	2764949	2765869	2765418	2765393	2765953	0.174
tight	CADANIAG00006282	ANIA_08780	PROBABLE O-SIALOGLYCOPROTEIN ENDOPEPTIDASE (AFU_orthologue; AFUA_7G05240)	III	-	2767428	2768983	2768530	2768505	2769065	1.061
tight	CADANIAG00006287	ANIA_08774	C6 transcription factor, putative (AFU_orthologue; AFUA_3G03900)	III	-	2791731	2793393	2793029	2793004	2793564	1.204
tight	CADANIAG00006295	ANIA_08770	acetylglutamate kinase (Eurofung)	III	-	2815217	2818266	2818136	2818111	2818671	0.641
tight	CADANIAG00006295	ANIA_08770	acetylglutamate kinase (Eurofung)	III	-	2815217	2818266	2818229	2818204	2818764	0.709
tight	CADANIAG00006296	ANIA_08769	Putative synaptobrevin homologue SNC1/2 (Eurofung)	III	-	2819268	2820465	2820070	2820045	2820605	1.412
tight	CADANIAG00006299	ANIA_08766	conserved hypothetical protein	III	-	2826939	2827768	2827307	2827282	2827842	1.051
tight	CADANIAG00006302	ANIA_08763	NADH-ubiquinone oxidoreductase 105 kDa subunit (AFU_orthologue; AFUA_6G02960)	III	-	2834554	2835021	2834649	2834624	2835184	0.24
tight	CADANIAG00006309	ANIA_08756	phenol monooxygenase, putative (AFU_orthologue; AFUA_6G03030)	III	+	2850626	2852920	2850929	2850394	2850954	1.239
tight	CADANIAG00006316	ANIA_08750	conserved hypothetical protein	III	-	2872568	2873164	2872657	2872632	2873192	1.926
tight	CADANIAG00006316	ANIA_08750	conserved hypothetical protein	III	-	2872568	2873164	2872724	2872699	2873259	0.714
tight	CADANIAG00006317	ANIA_08749	conserved hypothetical protein	III	+	2873846	2875283	2874278	2873743	2874303	1.246
tight	CADANIAG00006318	ANIA_08748	phospholipase, putative (AFU_orthologue; AFUA_6G02780)	III	+	2875452	2876938	2875875	2875340	2875900	0.623
tight	CADANIAG00010570	ANIA_08746	conserved hypothetical protein	III	+	2878331	2879628	2878827	2878292	2878852	0.239
tight	CADANIAG00006320	ANIA_11115	conserved hypothetical protein	III	-	2880194	2881678	2881199	2881174	2881734	1.136
tight	CADANIAG00006323	ANIA_08744	FMN dependent dehydrogenase, putative (AFU_orthologue; AFUA_6G02720)	III	+	2888293	2889703	2888715	2888180	2888740	0.772
tight	CADANIAG00006326	ANIA_08742	structural maintenance of chromosome complex subunitSmcA (AFU_orthologue; AFUA_6G02700)	III	+	2894949	2899066	2895267	2894732	2895292	1.42
tight	CADANIAG00006327	ANIA_08741	C2H2 finger domain protein, putative (AFU_orthologue; AFUA_6G02690)	III	-	2899763	2900783	2900541	2900516	2901076	1.08
tight	CADANIAG00006347	ANIA_08722	ATP dependent RNA helicase (Sub2), putative (AFU_orthologue; AFUA_6G02630)	III	+	2962860	2965255	2963322	2962787	2963347	0.483
tight	CADANIAG00006354	ANIA_11107	hypothetical protein similar to CorA-like transorterprotein (Eurofung)	III	-	2983378	2985473	2985087	2985062	2985622	1.34
tight	CADANIAG00006356	ANIA_08714	hypothetical protein	III	+	2988933	2989394	2989271	2988736	2989296	0.819
tight	CADANIAG00006356	ANIA_08714	hypothetical protein	III	+	2988933	2989394	2989348	2988813	2989373	0.348
tight	CADANIAG00006358	ANIA_08712	eukaryotic translation initiation factor eIF-1Asubunit, putative (AFU_orthologue; AFUA_6G02520)	III	-	2992886	2994132	2993654	2993629	2994189	0.275
tight	CADANIAG00006359	ANIA_08711	conserved hypothetical protein	III	+	2994318	2995228	2994812	2994277	2994837	1.788
tight	CADANIAG00006360	ANIA_08710	chitin biosynthesis protein (Chs5), putative (AFU_orthologue; AFUA_6G02510)	III	+	2995429	2996940	2995880	2995345	2995905	1.675
tight	CADANIAG00006361	ANIA_08709	aspartate transaminase, cytoplasmic (Eurofung)	III	-	2997351	2999050	2998588	2998563	2999123	0.488
tight	CADANIAG00006363	ANIA_08707	fumarate hydratase, putative (AFU_orthologue; AFUA_6G02470)	III	+	3001279	3003465	3001797	3001262	3001822	1.742
tight	CADANIAG00006364	ANIA_08706	putative glucosamine-phosphate N-acetyltransferas (Eurofung)	III	+	3003840	3004759	3004326	3003791	3004351	0.659
tight	CADANIAG00006365	ANIA_08705	ribosomal S30/ubiquitin fusion (AFU_orthologue; AFUA_6G02450)	III	-	3005067	3006043	3005540	3005515	3006075	0.294
tight	CADANIAG00006365	ANIA_08705	ribosomal S30/ubiquitin fusion (AFU_orthologue; AFUA_6G02450)	III	-	3005067	3006043	3005604	3005579	3006139	0.527
tight	CADANIAG00006366	ANIA_08704	60S ribosomal protein L24a (AFU_orthologue; AFUA_6G02440)	III	-	3006704	3007815	3007322	3007297	3007857	0.167
tight	CADANIAG00006368	ANIA_08702	ubiquitin-conjugating enzyme (Eurofung)	III	-	3009982	3011095	3010608	3010583	3011143	0.75
tight	CADANIAG00006372	ANIA_11106	thioesterase family protein (AFU_orthologue; AFUA_6G02390)	III	-	3020550	3021520	3021071	3021046	3021606	1.283
tight	CADANIAG00006374	ANIA_08698	ARP2/3 complex 20 kDa subunit (p20-ARC), putative (AFU_orthologue; AFUA_6G02370)	III	+	3024371	3025465	3024844	3024309	3024869	0.304
tight	CADANIAG00006377	ANIA_08668	rRNA processing protein Ipi1, putative (AFU_orthologue; AFUA_6G01990)	III	-	3131723	3133068	3132719	3132694	3133254	1.221
tight	CADANIAG00006381	ANIA_08664	dienelactone hydrolase family protein (AFU_orthologue; AFUA_6G01940)	III	-	3154247	3155433	3154983	3154958	3155518	0.92
tight	CADANIAG00006381	ANIA_08664	dienelactone hydrolase family protein (AFU_orthologue; AFUA_6G01940)	III	-	3154247	3155433	3155223	3155198	3155758	1.586
tight	CADANIAG00006395	ANIA_11094	hypothetical oxidoreductase (Eurofung)	III	-	3195930	3197209	3196732	3196707	3197267	1.362
tight	CADANIAG00006400	ANIA_08647	formate/nitrate family transporter (Eurofung)	III	-	3210475	3211542	3211109	3211084	3211644	0.215
tight	CADANIAG00006405	ANIA_08642	NAD binding Rossmann fold oxidoreductase, putative (AFU_orthologue; AFUA_8G04870)	III	-	3230990	3232331	3231914	3231889	3232449	0.848
tight	CADANIAG00006406	ANIA_08641	conserved hypothetical protein	III	-	3232747	3233367	3232901	3232876	3233436	0.254
tight	CADANIAG00006406	ANIA_08641	conserved hypothetical protein	III	-	3232747	3233367	3233368	3233343	3233903	1.465
tight	CADANIAG00006407	ANIA_08640	conidiation protein Con-6, putative (AFU_orthologue; AFUA_4G03615)	III	-	3233532	3234020	3233587	3233562	3234122	1.695
tight	CADANIAG00006409	ANIA_08638	HHE domain protein (AFU_orthologue; AFUA_4G00730)	III	-	3236984	3237899	3237372	3237347	3237907	0.916
tight	CADANIAG00006409	ANIA_08638	HHE domain protein (AFU_orthologue; AFUA_4G00730)	III	-	3236984	3237899	3237446	3237421	3237981	1.589
tight	CADANIAG00006414	ANIA_08633	conserved hypothetical protein	III	-	3252937	3254776	3254344	3254319	3254879	0.745
tight	CADANIAG00006416	ANIA_08631	hypothetical protein	III	-	3261286	3261986	3261534	3261509	3262069	1.233
tight	CADANIAG00006420	ANIA_08627	conserved hypothetical protein	III	+	3269637	3271002	3270081	3269546	3270106	1.981
tight	CADANIAG00006436	ANIA_08611	conserved hypothetical protein	III	-	3315693	3316779	3316355	3316330	3316890	0.143
tight	CADANIAG00006438	ANIA_08609	hypothetical protein	III	+	3322146	3323164	3322596	3322061	3322621	0.446
tight	CADANIAG00006444	ANIA_08605	peptidyl-prolyl cis-trans isomerase/cyclophilin,putative (AFU_orthologue; AFUA_3G07430)	III	+	3332033	3332814	3332501	3331966	3332526	0.197
tight	CADANIAG00006445	ANIA_08604	GNAT family acetyltransferase, putative (AFU_orthologue; AFUA_7G00850)	III	+	3333115	3333825	3333577	3333042	3333602	0.94
tight	CADANIAG00006447	ANIA_08602	conserved hypothetical protein	III	-	3337751	3339364	3338908	3338883	3339443	0.208
tight	CADANIAG00006458	ANIA_11095	conserved hypothetical protein	III	+	3361183	3362357	3361641	3361106	3361666	1.992
tight	CADANIAG00006461	ANIA_08591	calcium binding protein Caleosin, putative (AFU_orthologue; AFUA_5G13750)	III	+	3368281	3369744	3368739	3368204	3368764	0.857
tight	CADANIAG00000028	ANIA_07399	cytochrome P450, putative (Eurofung)	IV	+	73730	75415	73980	73445	74005	1.234
tight	CADANIAG00000036	ANIA_07392	choline transporter, putative (Eurofung)	IV	-	98554	100322	99857	99832	100392	1.479
tight	CADANIAG00000042	ANIA_07386	conserved hypothetical protein	IV	-	116271	117358	116920	116895	117455	0.741
tight	CADANIAG00000051	ANIA_07378	conserved hypothetical protein	IV	-	137121	137829	137429	137404	137964	1.246
tight	CADANIAG00000053	ANIA_07375	conserved hypothetical protein	IV	-	142804	144790	144313	144288	144848	1.004
tight	CADANIAG00000054	ANIA_07374	acetyltransferase, GNAT family family (AFU_orthologue; AFUA_8G05690)	IV	+	145049	145858	145548	145013	145573	1.592
tight	CADANIAG00000064	ANIA_07367	nitrilase (AFU_orthologue; AFUA_6G13450)	IV	+	167615	168753	168070	167535	168095	1.377
tight	CADANIAG00000071	ANIA_07361	glutamyl-tRNA synthetase (AFU_orthologue; AFUA_2G16280)	IV	-	186646	188410	188341	188316	188876	0.838
tight	CADANIAG00000079	ANIA_07354	60S ribosomal protein L32 (AFU_orthologue; AFUA_2G16370)	IV	-	204600	205750	205264	205239	205799	0.161
tight	CADANIAG00000081	ANIA_07352	hypothetical protein	IV	+	209415	210604	209832	209297	209857	1.497
tight	CADANIAG00000083	ANIA_07350	translation initiation factor 4B (AFU_orthologue; AFUA_2G16400)	IV	-	215003	217031	216548	216523	217083	1.273
tight	CADANIAG00000104	ANIA_07331	cyanate hydratase, putative (AFU_orthologue; AFUA_2G16530)	IV	+	287021	287564	287459	286924	287484	0.375
tight	CADANIAG00000107	ANIA_07328	conserved hypothetical protein	IV	-	291822	292581	292247	292222	292782	1.728
tight	CADANIAG00000111	ANIA_07324	N,N-dimethylglycine oxidase (AFU_orthologue; AFUA_2G16610)	IV	-	302974	304190	303755	303730	304290	0.804
tight	CADANIAG00000112	ANIA_07323	hypothetical protein	IV	-	304883	305622	305205	305180	305740	0.25
tight	CADANIAG00000113	ANIA_07322	GPI anchored protein, putative (AFU_orthologue; AFUA_6G02800)	IV	+	306382	307374	306793	306258	306818	0.649
tight	CADANIAG00000124	ANIA_10924	tRNA nucleotidyltransferase (AFU_orthologue; AFUA_2G16660)	IV	-	336267	338147	337731	337706	338266	1.991
tight	CADANIAG00000131	ANIA_10923	conserved hypothetical protein	IV	-	350896	352979	352513	352488	353048	0.643
tight	CADANIAG00000132	ANIA_07305	hypothetical protein	IV	-	353153	354472	354012	353987	354547	0.892
tight	CADANIAG00000136	ANIA_07302	lectin family integral membrane protein, putative (AFU_orthologue; AFUA_2G16800)	IV	-	363089	364832	364722	364697	365257	1.696
tight	CADANIAG00000137	ANIA_07301	glucosyltransferase (AFU_orthologue; AFUA_2G16790)	IV	+	365415	367468	365785	365250	365810	1.892
tight	CADANIAG00000139	ANIA_07299	curved DNA-binding protein (42 kDa protein) (AFU_orthologue; AFUA_2G16820)	IV	-	373526	375574	375066	375041	375601	0.515
tight	CADANIAG00000142	ANIA_07296	hypothetical protein similar to bimD (Eurofung)	IV	-	382270	387266	386818	386793	387353	1.463
tight	CADANIAG00000143	ANIA_07295	MFS multidrug transporter, putative (AFU_orthologue; AFUA_2G16860)	IV	-	387612	389411	388948	388923	389483	1.904
tight	CADANIAG00000145	ANIA_07293	conserved hypothetical protein	IV	+	395101	396614	395415	394880	395440	1.225
tight	CADANIAG00000149	ANIA_07289	actin monomer binding protein, putative (AFU_orthologue; AFUA_2G16920)	IV	-	400541	401988	401524	401499	402059	0.616
tight	CADANIAG00000155	ANIA_10922	50S ribosomal subunit L30 (AFU_orthologue; AFUA_2G16970)	IV	+	416668	418012	417156	416621	417181	0.352
tight	CADANIAG00000156	ANIA_07283	conserved hypothetical protein	IV	-	418113	418684	418293	418268	418828	1.879
tight	CADANIAG00000174	ANIA_07268	short chain dehydrogenase/reductase, putative (AFU_orthologue; AFUA_7G00840)	IV	-	482243	483024	482573	482548	483108	1.477
tight	CADANIAG00000182	ANIA_07260	nuclear export protein Noc3 (AFU_orthologue; AFUA_2G17050)	IV	-	507476	509536	509095	509070	509630	1.688
tight	CADANIAG00000183	ANIA_07259	DUF298 domain protein (AFU_orthologue; AFUA_2G17070)	IV	+	510074	511678	510405	509870	510430	1.147
tight	CADANIAG00000184	ANIA_07258	hypothetical protein similar to 25D9-6 (Broad)	IV	-	511918	513587	513120	513095	513655	1.127
tight	CADANIAG00000188	ANIA_07254	hypothetical protein similar to Cdc48p (Eurofung)	IV	+	518507	521598	518956	518421	518981	1.263
tight	CADANIAG00000192	ANIA_07250	sodium ion/proton exchanger (Eurofung)	IV	-	531406	534709	534454	534429	534989	0.921
tight	CADANIAG00000193	ANIA_10918	sorting nexin Mvp1 (AFU_orthologue; AFUA_2G17180)	IV	-	536214	538843	538575	538550	539110	1.933
tight	CADANIAG00000195	ANIA_07248	conserved hypothetical protein	IV	+	543085	546016	543532	542997	543557	1.508
tight	CADANIAG00000213	ANIA_07231	hypothetical serine carboxypeptidase (Eurofung)	IV	+	598345	599904	598806	598271	598831	0.517
tight	CADANIAG00000216	ANIA_07228	flavin-binding monooxygenase, putative (AFU_orthologue; AFUA_2G17490)	IV	-	608234	610119	609991	609966	610526	1.603
tight	CADANIAG00000222	ANIA_10909	conserved hypothetical protein	IV	-	621463	622528	622100	622075	622635	1.111
tight	CADANIAG00000236	ANIA_07214	NADPH-dependent FMN reductase Lot6, putative (AFU_orthologue; AFUA_7G06600)	IV	-	660056	661487	661020	660995	661555	0.382
tight	CADANIAG00000239	ANIA_07211	cholestenol delta-isomerase, putative (AFU_orthologue; AFUA_3G00810)	IV	-	666500	667690	667225	667200	667760	1.178
tight	CADANIAG00000244	ANIA_07208	conserved hypothetical protein	IV	-	678509	679075	678724	678699	679259	1.03
tight	CADANIAG00000245	ANIA_09514	D-isomer specific 2-hydroxyacid dehydrogenase familyprotein (AFU_orthologue; AFUA_6G10090)	IV	-	679498	680529	680095	680070	680630	1.533
tight	CADANIAG00000248	ANIA_07206	GTP binding protein (SPG1), putative (AFU_orthologue; AFUA_6G10330)	IV	-	685261	686837	686368	686343	686903	1.553
tight	CADANIAG00000249	ANIA_07205	ribosome biogenesis protein (Rrb1), putative (AFU_orthologue; AFUA_6G10320)	IV	+	687013	688641	687475	686940	687500	0.846
tight	CADANIAG00000250	ANIA_07204	bifunctional oelate/linoleic acid delta desaturase (Eurofung)	IV	-	688962	690296	689902	689877	690437	1.204
tight	CADANIAG00000255	ANIA_07199	conserved hypothetical protein	IV	-	701196	703101	702687	702662	703222	0.889
tight	CADANIAG00000260	ANIA_07194	quinone oxidoreductase, putative (AFU_orthologue; AFUA_1G02090)	IV	+	721120	722292	721572	721037	721597	1.137
tight	CADANIAG00000261	ANIA_07193	D-xylose reductases (Eurofung)	IV	-	722371	723668	723208	723183	723743	0.738
tight	CADANIAG00000266	ANIA_07188	small oligopeptide transporter, OPT family (AFU_orthologue; AFUA_6G10220)	IV	-	737669	740530	740094	740069	740629	1.492
tight	CADANIAG00000278	ANIA_07177	WW domain protein (AFU_orthologue; AFUA_4G03322)	IV	+	766009	767038	766472	765937	766497	0.253
tight	CADANIAG00000282	ANIA_07173	Vacuolar Ca(2+)/H(+) exchanger, putative (Eurofung)	IV	-	777130	779878	779411	779386	779946	1.46
tight	CADANIAG00000285	ANIA_07170	putative bHLH transcription factor (Eurofung)	IV	-	790088	791516	791042	791017	791577	0.083
tight	CADANIAG00000285	ANIA_07170	putative bHLH transcription factor (Eurofung)	IV	-	790088	791516	791113	791088	791648	1.212
tight	CADANIAG00000286	ANIA_07169	expressed flavohemoprotein (Eurofung)	IV	-	794099	795579	795120	795095	795655	0.715
tight	CADANIAG00000288	ANIA_10905	GABA permease (Uga4), putative (AFU_orthologue; AFUA_4G03370)	IV	+	797995	800239	798492	797957	798517	0.684
tight	CADANIAG00000290	ANIA_07166	GPI anchored protein, putative (AFU_orthologue; AFUA_4G03360)	IV	-	804700	805649	805177	805152	805712	0.077
tight	CADANIAG00000299	ANIA_07158	conserved hypothetical protein	IV	-	829023	830598	830313	830288	830848	0.894
tight	CADANIAG00000308	ANIA_07149	conserved hypothetical protein	IV	+	855782	857329	856211	855676	856236	1.548
tight	CADANIAG00000309	ANIA_07148	hypothetical protein	IV	-	857367	858451	857976	857951	858511	0.496
tight	CADANIAG00000311	ANIA_07146	sterol 24-c-methyltransferase, putative (AFU_orthologue; AFUA_4G03630)	IV	-	861225	862840	862362	862337	862897	1.657
tight	CADANIAG00000312	ANIA_07145	pre-RNA splicing factor Slt11, putative (AFU_orthologue; AFUA_4G03640)	IV	+	863347	864581	863831	863296	863856	0.963
tight	CADANIAG00000313	ANIA_07144	mitochondrial complex I protein Fmp36, putative (AFU_orthologue; AFUA_4G03645)	IV	-	865069	865601	865210	865185	865745	1.333
tight	CADANIAG00000314	ANIA_07143	ribosome associated DnaJ chaperone Zuotin, putative (AFU_orthologue; AFUA_4G03650)	IV	+	865847	867375	866312	865777	866337	0.492
tight	CADANIAG00000316	ANIA_07141	aldehyde dehydrogenase (NAD) family protein (Eurofung)	IV	-	869512	871065	870600	870575	871135	1.008
tight	CADANIAG00000318	ANIA_07139	dienelactone hydrolase (AFU_orthologue; AFUA_4G03730)	IV	-	873277	875069	874609	874584	875144	1.573
tight	CADANIAG00000321	ANIA_10901	hypothetical glycine cleavage system P protein (Eurofung)	IV	+	880823	884239	881287	880752	881312	1.735
tight	CADANIAG00000351	ANIA_10893	ferric-chelate reductase, putative (AFU_orthologue; AFUA_4G03940)	IV	-	975431	978052	977643	977618	978178	1.437
tight	CADANIAG00000358	ANIA_07107	60S ribosomal protein L7 (AFU_orthologue; AFUA_4G03880)	IV	-	993720	995475	995003	994978	995538	0.108
tight	CADANIAG00000359	ANIA_07106	ELL complex subunit Eap30, putative (AFU_orthologue; AFUA_4G03870)	IV	+	995736	996592	996170	995635	996195	1.449
tight	CADANIAG00000360	ANIA_07105	eukaryotic translation initiation factor 3 subunitEifCc, putative (AFU_orthologue; AFUA_4G03860)	IV	-	996693	999857	999383	999358	999918	0.457
tight	CADANIAG00000363	ANIA_07102	hypothetical protein	IV	+	1011167	1012160	1011634	1011099	1011659	1.301
tight	CADANIAG00000364	ANIA_07101	hypothetical protein	IV	+	1012651	1013986	1013051	1012516	1013076	1.097
tight	CADANIAG00000376	ANIA_07091	hypothetical protein	IV	+	1049735	1052675	1049974	1049439	1049999	1.351
tight	CADANIAG00000381	ANIA_07086	F-box domain protein (AFU_orthologue; AFUA_3G01810)	IV	+	1069852	1071307	1070280	1069745	1070305	1.465
tight	CADANIAG00000387	ANIA_07081	conserved hypothetical protein	IV	-	1089950	1091805	1091359	1091334	1091894	1.486
tight	CADANIAG00000395	ANIA_07074	oxidoreductase, short chain dehydrogenase/reductasefamily, putative (AFU_orthologue; AFUA_4G00940)	IV	+	1114331	1115391	1114807	1114272	1114832	0.634
tight	CADANIAG00000418	ANIA_07053	hypothetical protein	IV	-	1182237	1183125	1182720	1182695	1183255	0.655
tight	CADANIAG00000423	ANIA_07048	chromosome segregation protein (Pcs1), putative (AFU_orthologue; AFUA_4G03980)	IV	-	1197693	1199344	1198924	1198899	1199459	1.029
tight	CADANIAG00000428	ANIA_07043	phosphopantetheinyl transferase PptB (Eurofung)	IV	-	1210332	1210963	1210508	1210483	1211043	1.219
tight	CADANIAG00000429	ANIA_11543	conserved hypothetical protein	IV	-	1211231	1211959	1211507	1211482	1212042	0.211
tight	CADANIAG00000432	ANIA_07040	conserved hypothetical protein	IV	-	1220317	1220965	1220536	1220511	1221071	0.982
tight	CADANIAG00000438	ANIA_07035	aminopeptidase, putative (AFU_orthologue; AFUA_4G04210)	IV	+	1236195	1237469	1236355	1235820	1236380	1.461
tight	CADANIAG00000439	ANIA_07034	myo-inositol-1(or 4)-monophosphatase (AFU_orthologue; AFUA_4G04200)	IV	+	1239695	1240753	1240039	1239504	1240064	0.758
tight	CADANIAG00000440	ANIA_07033	conserved hypothetical protein	IV	+	1241584	1243024	1242038	1241503	1242063	0.842
tight	CADANIAG00000442	ANIA_07031	SAC3/GANP domain protein (AFU_orthologue; AFUA_4G04110)	IV	+	1247683	1249923	1248126	1247591	1248151	1.379
tight	CADANIAG00000446	ANIA_07027	MFS transporter, putative (AFU_orthologue; AFUA_4G04250)	IV	+	1262579	1264460	1263037	1262502	1263062	0.604
tight	CADANIAG00000450	ANIA_07025	conserved hypothetical protein	IV	-	1275032	1276309	1275977	1275952	1276512	1.169
tight	CADANIAG00000458	ANIA_07018	hypothetical protein	IV	-	1299700	1300840	1300386	1300361	1300921	0.591
tight	CADANIAG00000460	ANIA_07016	AP-2 adaptor complex subunit alpha, putative (AFU_orthologue; AFUA_4G04310)	IV	-	1302942	1305962	1305955	1305930	1306490	1.962
tight	CADANIAG00000461	ANIA_07015	TFIIH and nucleotide excision repair factor 3complexes subunit (Tfb2), putative (AFU_orthologue; AFUA_4G04360)	IV	-	1306750	1308311	1307949	1307924	1308484	0.993
tight	CADANIAG00000463	ANIA_07013	THO complex subunit Tho1, putative (AFU_orthologue; AFUA_4G04330)	IV	+	1314821	1317126	1315255	1314720	1315280	1.869
tight	CADANIAG00000465	ANIA_07011	copper resistance protein Crd2, putative (AFU_orthologue; AFUA_4G04318)	IV	+	1325118	1325881	1325574	1325039	1325599	0.957
tight	CADANIAG00000470	ANIA_07006	conserved hypothetical protein	IV	+	1337176	1338350	1337668	1337133	1337693	1.724
tight	CADANIAG00000473	ANIA_07003	60S ribosomal protein L13 (AFU_orthologue; AFUA_4G04460)	IV	+	1345040	1346445	1345527	1344992	1345552	0.082
tight	CADANIAG00000474	ANIA_07002	conserved hypothetical protein	IV	-	1346618	1348489	1348184	1348159	1348719	1.697
tight	CADANIAG00000475	ANIA_07001	conserved hypothetical protein	IV	+	1348863	1349639	1349295	1348760	1349320	1.318
tight	CADANIAG00000476	ANIA_07000	succinyl-CoA synthetase beta subunit, putative (AFU_orthologue; AFUA_4G04520)	IV	+	1350902	1353141	1351422	1350887	1351447	0.88
tight	CADANIAG00000479	ANIA_06997	conserved hypothetical protein	IV	-	1358247	1358980	1358540	1358515	1359075	0.419
tight	CADANIAG00000483	ANIA_06993	xanthine-guanine phosphoribosyl transferase Xpt1,putative (AFU_orthologue; AFUA_4G04550)	IV	+	1365930	1367563	1366388	1365853	1366413	1.392
tight	CADANIAG00000484	ANIA_06992	conserved hypothetical protein	IV	-	1367051	1367929	1367480	1367455	1368015	0.879
tight	CADANIAG00000485	ANIA_10882	GTP binding protein, putative (AFU_orthologue; AFUA_4G04560)	IV	+	1368479	1370635	1368753	1368218	1368778	1.079
tight	CADANIAG00000486	ANIA_10875	short chain dehydrogenase/reductase (Ayr1), putative (AFU_orthologue; AFUA_4G04530)	IV	+	1370901	1372090	1371321	1370786	1371346	1.659
tight	CADANIAG00000487	ANIA_10879	cytochrome c heme lyase, putative (AFU_orthologue; AFUA_4G04600)	IV	-	1372785	1373854	1373481	1373456	1374016	1.946
tight	CADANIAG00000488	ANIA_10874	ubiquitin-conjugating enzyme Ubc6, putative (AFU_orthologue; AFUA_4G04612)	IV	-	1374020	1375381	1374919	1374894	1375454	0.569
tight	CADANIAG00000489	ANIA_10873	mitochondrial outer membrane protein (Sam50),putative (AFU_orthologue; AFUA_4G04620)	IV	+	1375526	1377332	1375985	1375450	1376010	0.35
tight	CADANIAG00000490	ANIA_10878	Golgi membrane protein, putative (AFU_orthologue; AFUA_4G04630)	IV	+	1377441	1378642	1377894	1377359	1377919	1.054
tight	CADANIAG00000491	ANIA_06988	hypothetical protein similar to proteasome p45/SUG(Broad)	IV	+	1379030	1380563	1379485	1378950	1379510	0.783
tight	CADANIAG00000492	ANIA_10872	conserved hypothetical protein	IV	+	1381959	1384202	1382427	1381892	1382452	0.723
tight	CADANIAG00000494	ANIA_06986	calcium/ hydrogen exchanger, putative (Eurofung)	IV	-	1387758	1391395	1391099	1391074	1391634	1.079
tight	CADANIAG00000496	ANIA_06984	conserved hypothetical protein	IV	+	1394890	1395876	1395378	1394843	1395403	1.176
tight	CADANIAG00000500	ANIA_10871	conserved hypothetical protein	IV	-	1401621	1402165	1401736	1401711	1402271	0.342
tight	CADANIAG00000501	ANIA_06980	Nuclear pore complex protein An-Nic96 (Eurofung)	IV	+	1402348	1405977	1402825	1402290	1402850	1.393
tight	CADANIAG00000504	ANIA_06977	replication fork protection component Swi3, putative (AFU_orthologue; AFUA_4G04745)	IV	-	1411261	1412374	1412341	1412316	1412876	0.381
tight	CADANIAG00000505	ANIA_06976	NADH-ubiquinone oxidoreductase 21 kDa subunit,putative (AFU_orthologue; AFUA_4G04750)	IV	+	1412955	1414001	1413437	1412902	1413462	0.23
tight	CADANIAG00000507	ANIA_06974	Rab GTPase SrgA (Eurofung)	IV	-	1429199	1429939	1429916	1429891	1430451	0.955
tight	CADANIAG00000508	ANIA_06973	C-4 methyl sterol oxidase Erg25, putative (AFU_orthologue; AFUA_4G04820)	IV	+	1434435	1435814	1434924	1434389	1434949	0.239
tight	CADANIAG00000509	ANIA_11539	hypothetical protein	IV	+	1437120	1437359	1437222	1436687	1437247	1.839
tight	CADANIAG00000512	ANIA_07423	subunit of heterotrimeric Replication Factor (Eurofung)	IV	+	1449810	1452275	1450337	1449802	1450362	1.555
tight	CADANIAG00000513	ANIA_07424	ATP-dependent RNA helicase, putative (AFU_orthologue; AFUA_2G06310)	IV	+	1452694	1454411	1453179	1452644	1453204	0.982
tight	CADANIAG00000516	ANIA_10971	conserved hypothetical protein	IV	+	1458224	1459930	1458618	1458083	1458643	1.987
tight	CADANIAG00000518	ANIA_07428	autophagy-related protein Atg7 (Eurofung)	IV	-	1461076	1463702	1463240	1463215	1463775	1.679
tight	CADANIAG00000522	ANIA_07432	hypothetical protein similar to ornithinedecarboxylase antizyme (Eurofung)	IV	+	1471830	1472864	1472176	1471641	1472201	0.473
tight	CADANIAG00000527	ANIA_07436	protein disulfide isomerase A (Eurofung)	IV	-	1481909	1484089	1483583	1483558	1484118	0.888
tight	CADANIAG00000527	ANIA_07436	protein disulfide isomerase A (Eurofung)	IV	-	1481909	1484089	1483655	1483630	1484190	0.894
tight	CADANIAG00000528	ANIA_07437	autophagy-related protein Atg22A1 (Eurofung)	IV	-	1484796	1486619	1486593	1486568	1487128	1.528
tight	CADANIAG00000532	ANIA_07441	chromatin remodeling and histone acetyltransferasecomplexes subunit (Arp4) putative (AFU_orthologue; AFUA_2G06110)	IV	-	1496349	1498077	1497641	1497616	1498176	1.597
tight	CADANIAG00000541	ANIA_07449	37S ribosomal protein S18, putative (AFU_orthologue; AFUA_2G06030)	IV	-	1522853	1523737	1523275	1523250	1523810	1.255
tight	CADANIAG00000542	ANIA_07450	mitochondrial respiratory complex I chaperone(Cia84), putative (AFU_orthologue; AFUA_2G06020)	IV	+	1523974	1526449	1524341	1523806	1524366	1.207
tight	CADANIAG00000548	ANIA_07455	PHD finger and JmjC domain protein, putative (AFU_orthologue; AFUA_2G05970)	IV	-	1542808	1547090	1547068	1547043	1547603	1.781
tight	CADANIAG00000551	ANIA_07458	small nucleolar ribonucleoprotein complex subunit,putative (AFU_orthologue; AFUA_2G05930)	IV	+	1551643	1553567	1552090	1551555	1552115	1.616
tight	CADANIAG00000552	ANIA_07459	hexokinase (Eurofung)	IV	-	1553907	1555625	1555172	1555147	1555707	0.879
tight	CADANIAG00000552	ANIA_07459	hexokinase (Eurofung)	IV	-	1553907	1555625	1555243	1555218	1555778	0.622
tight	CADANIAG00000556	ANIA_07463	ammonium transporter low affinity (Eurofung)	IV	-	1561543	1563886	1563418	1563393	1563953	0.192
tight	CADANIAG00000558	ANIA_07465	double-strand-break repair protein rad21 (AFU_orthologue; AFUA_2G05850)	IV	+	1572561	1574633	1572709	1572174	1572734	1.198
tight	CADANIAG00000563	ANIA_07470	dienelactone hydrolase (AFU_orthologue; AFUA_2G05810)	IV	+	1583654	1585158	1584115	1583580	1584140	0.623
tight	CADANIAG00000565	ANIA_07472	oligosaccharyl transferase subunit (alpha), putative (AFU_orthologue; AFUA_2G05790)	IV	+	1588106	1589740	1588502	1587967	1588527	1.55
tight	CADANIAG00000568	ANIA_07475	signal transducer, putative (AFU_orthologue; AFUA_2G05620)	IV	+	1600248	1602774	1600534	1599999	1600559	1.582
tight	CADANIAG00000572	ANIA_07479	cytoplasmic asparaginyl-tRNA synthetase, putative (AFU_orthologue; AFUA_2G05650)	IV	-	1613089	1615172	1614702	1614677	1615237	0.323
tight	CADANIAG00000573	ANIA_07480	differentiation regulator (Nrd1), putative (AFU_orthologue; AFUA_2G05670)	IV	+	1617258	1619750	1617402	1616867	1617427	1.129
tight	CADANIAG00000574	ANIA_07481	conserved hypothetical protein	IV	+	1620595	1622302	1621012	1620477	1621037	1.677
tight	CADANIAG00000575	ANIA_07482	hypothetical protein	IV	-	1624134	1625027	1624553	1624528	1625088	1.476
tight	CADANIAG00000578	ANIA_07484	conserved hypothetical protein	IV	+	1638137	1638880	1638602	1638067	1638627	0.241
tight	CADANIAG00000586	ANIA_07492	mRNA decapping hydrolase, putative (AFU_orthologue; AFUA_2G05580)	IV	-	1654113	1655250	1654801	1654776	1655336	0.893
tight	CADANIAG00000588	ANIA_10955	exonuclease, putative (AFU_orthologue; AFUA_2G05560)	IV	-	1656687	1657737	1657295	1657270	1657830	0.726
tight	CADANIAG00000593	ANIA_11565	mitochondrial F1F0 ATP synthase subunit F (Atp17),putative (AFU_orthologue; AFUA_2G05510)	IV	-	1670387	1671199	1670744	1670719	1671279	0.198
tight	CADANIAG00000594	ANIA_07497	NADH-ubiquinone oxidoreductase 18 kDa subunit,putative (AFU_orthologue; AFUA_2G05500)	IV	+	1671387	1672165	1671851	1671316	1671876	0.632
tight	CADANIAG00000596	ANIA_07498	HEAT repeat protein (AFU_orthologue; AFUA_2G05490)	IV	+	1673133	1674284	1673570	1673035	1673595	0.473
tight	CADANIAG00000598	ANIA_07499	sister chromatid cohesion protein Mis4, putative (AFU_orthologue; AFUA_2G05470)	IV	+	1675151	1680682	1675455	1674920	1675480	1.731
tight	CADANIAG00000600	ANIA_07501	hypothetical protein	IV	-	1685303	1686648	1686184	1686159	1686719	0.29
tight	CADANIAG00000602	ANIA_07503	pre-rRNA processing protein Esf1, putative (AFU_orthologue; AFUA_2G05420)	IV	+	1689214	1691722	1689677	1689142	1689702	1.203
tight	CADANIAG00000603	ANIA_07504	conserved hypothetical protein	IV	+	1692576	1696121	1692622	1692087	1692647	1.714
tight	CADANIAG00000605	ANIA_07506	Dishevelled, Egl-10, and Pleckstrin domain protein (AFU_orthologue; AFUA_2G05390)	IV	-	1700176	1705743	1705366	1705341	1705901	1.569
tight	CADANIAG00000611	ANIA_07511	putative 1,3-beta-transglucosylase, GH72 family (Eurofung)	IV	+	1724814	1726796	1725275	1724740	1725300	1.074
tight	CADANIAG00000614	ANIA_10945	conserved hypothetical protein	IV	-	1731861	1732871	1732428	1732403	1732963	0.974
tight	CADANIAG00000616	ANIA_10946	conserved hypothetical protein	IV	-	1737606	1740195	1739744	1739719	1740279	1.718
tight	CADANIAG00000620	ANIA_07517	HypA-like protein, putative (AFU_orthologue; AFUA_5G03330)	IV	-	1752382	1754035	1753611	1753586	1754146	1.283
tight	CADANIAG00000624	ANIA_07521	carboxylesterase, putative (AFU_orthologue; AFUA_3G09230)	IV	+	1761946	1763628	1762378	1761843	1762403	1.708
tight	CADANIAG00000628	ANIA_07525	nucleotide binding protein, putative (AFU_orthologue; AFUA_6G09810)	IV	-	1780152	1781334	1780884	1780859	1781419	0.418
tight	CADANIAG00000629	ANIA_07526	vesicle-mediated transport protein Bfr2/Che-1,putative (AFU_orthologue; AFUA_6G09820)	IV	+	1781563	1783565	1782003	1781468	1782028	0.289
tight	CADANIAG00000630	ANIA_10947	zinc alcohol dehydrogenase, putative (AFU_orthologue; AFUA_6G09590)	IV	-	1784565	1785638	1785270	1785245	1785805	1.395
tight	CADANIAG00000635	ANIA_07530	conserved hypothetical protein	IV	+	1795990	1796828	1796439	1795904	1796464	0.466
tight	CADANIAG00000645	ANIA_07539	hydrophobin, putative (AFU_orthologue; AFUA_2G14661)	IV	-	1826283	1826720	1826345	1826320	1826880	0.164
tight	CADANIAG00000646	ANIA_07540	eukaryotic translation initiation factor 3 subunitEifCd, putative (AFU_orthologue; AFUA_2G14670)	IV	+	1828720	1830623	1829085	1828550	1829110	0.551
tight	CADANIAG00000654	ANIA_07548	DUF821 domain protein (AFU_orthologue; AFUA_2G14740)	IV	+	1862816	1864283	1863067	1862532	1863092	1.175
tight	CADANIAG00000656	ANIA_07550	nucleotide pyrophosphatase/phosphodiesterase familymember (Eurofung)	IV	-	1867073	1869312	1868869	1868844	1869404	1.827
tight	CADANIAG00000660	ANIA_07554	oxidoreductase, putative (AFU_orthologue; AFUA_2G14810)	IV	-	1887583	1889791	1889326	1889301	1889861	0.41
tight	CADANIAG00000660	ANIA_07554	oxidoreductase, putative (AFU_orthologue; AFUA_2G14810)	IV	-	1887583	1889791	1889528	1889503	1890063	1.601
tight	CADANIAG00000665	ANIA_07559	transcription initiation factor TFIID subunit 7,putative (AFU_orthologue; AFUA_2G14880)	IV	-	1898977	1900464	1900052	1900027	1900587	1.352
tight	CADANIAG00000667	ANIA_07561	NADH-ubiquinone oxidoreductase 12 kda subunit,putative (AFU_orthologue; AFUA_2G14905)	IV	-	1903800	1904374	1903935	1903910	1904470	0.244
tight	CADANIAG00000672	ANIA_07565	conserved hypothetical protein	IV	+	1913535	1915389	1913981	1913446	1914006	1.852
tight	CADANIAG00000676	ANIA_07569	mitochondrial deoxynucleotide carrier protein,putative (AFU_orthologue; AFUA_2G14980)	IV	+	1921924	1923039	1922262	1921727	1922287	1.996
tight	CADANIAG00000677	ANIA_07570	tubulin alpha chain (Eurofung)	IV	-	1923169	1925299	1924812	1924787	1925347	0.583
tight	CADANIAG00000683	ANIA_07575	C-3 sterol dehydrogenase/C-4 decarboxylase (AFU_orthologue; AFUA_2G15030)	IV	-	1948037	1949572	1949124	1949099	1949659	1.093
tight	CADANIAG00000687	ANIA_07579	26S proteasome regulatory subunit S5A (AFU_orthologue; AFUA_2G15070)	IV	+	1960914	1961688	1961028	1960493	1961053	0.655
tight	CADANIAG00000696	ANIA_07587	conserved hypothetical protein	IV	+	1997491	1998701	1997890	1997355	1997915	1.106
tight	CADANIAG00000697	ANIA_07588	ribulose-phosphate 3-epimerase (AFU_orthologue; AFUA_2G15190)	IV	-	1998712	1999964	1999450	1999425	1999985	0.683
tight	CADANIAG00000698	ANIA_10964	conserved hypothetical protein	IV	+	2001193	2004384	2001475	2000940	2001500	1.521
tight	CADANIAG00000699	ANIA_10963	small nuclear ribonucleoprotein (LSM2), putative (AFU_orthologue; AFUA_2G15210)	IV	+	2004660	2005309	2005122	2004587	2005147	0.16
tight	CADANIAG00000700	ANIA_10962	interstrand crosslink repair protein (Eurofung)	IV	+	2005795	2008394	2006036	2005501	2006061	1.55
tight	CADANIAG00000703	ANIA_07591	autophagy-related protein Atg22A2 (Eurofung)	IV	-	2012951	2014828	2014467	2014442	2015002	1.055
tight	CADANIAG00000707	ANIA_07594	DUF636 domain protein (AFU_orthologue; AFUA_2G15290)	IV	-	2024804	2025472	2025013	2024988	2025548	0.093
tight	CADANIAG00000714	ANIA_07601	conserved hypothetical protein	IV	-	2050592	2051712	2051323	2051298	2051858	1.749
tight	CADANIAG00000715	ANIA_07602	hypothetical protein similar to small GTP-bindingprotein (Eurofung)	IV	-	2052687	2053729	2053394	2053369	2053929	1.394
tight	CADANIAG00000716	ANIA_07603	V-ATPase proteolipid subunit Ppa1, putative (AFU_orthologue; AFUA_2G15560)	IV	+	2054096	2055077	2054481	2053946	2054506	0.977
tight	CADANIAG00000720	ANIA_10965	DUF866 domain protein (AFU_orthologue; AFUA_2G15510)	IV	+	2065589	2066446	2066053	2065518	2066078	0.779
tight	CADANIAG00000721	ANIA_10966	small nuclear ribonucleoprotein SmF, putative (AFU_orthologue; AFUA_2G15500)	IV	+	2066727	2067748	2067178	2066643	2067203	1.1
tight	CADANIAG00000732	ANIA_07617	conserved hypothetical protein	IV	+	2098769	2099506	2099233	2098698	2099258	0.525
tight	CADANIAG00000734	ANIA_07619	antigenic thaumatin domain protein, putative (AFU_orthologue; AFUA_8G01710)	IV	-	2102895	2103804	2103331	2103306	2103866	0.121
tight	CADANIAG00000739	ANIA_10975	conserved hypothetical protein	IV	+	2115211	2116197	2115382	2114847	2115407	1.655
tight	CADANIAG00000739	ANIA_10975	conserved hypothetical protein	IV	+	2115211	2116197	2115568	2115033	2115593	0.948
tight	CADANIAG00000742	ANIA_07625	myo-inositol-1-phosphate synthase (Eurofung)	IV	-	2122727	2124874	2124400	2124375	2124935	0.032
tight	CADANIAG00000746	ANIA_07628	CCR4-NOT core complex subunit Caf1, putative (AFU_orthologue; AFUA_5G07370)	IV	-	2135538	2137583	2137132	2137107	2137667	1.276
tight	CADANIAG00000747	ANIA_07629	NADH-ubiquinone oxidoreductase B12 subunit, putative (AFU_orthologue; AFUA_5G07380)	IV	+	2137783	2138324	2138235	2137700	2138260	0.565
tight	CADANIAG00000748	ANIA_07630	60S ribosome biogenesis protein Sqt1, putative (AFU_orthologue; AFUA_5G07390)	IV	-	2138554	2140231	2139781	2139756	2140316	1.005
tight	CADANIAG00000750	ANIA_07632	formaldehyde dehydrogenase (AFU_orthologue; AFUA_2G01040)	IV	-	2146059	2147641	2147182	2147157	2147717	0.824
tight	CADANIAG00000754	ANIA_07636	oxidoreductase (Eurofung)	IV	-	2154008	2155225	2154768	2154743	2155303	1.798
tight	CADANIAG00000758	ANIA_07640	stress response protein Rds1, putative (AFU_orthologue; AFUA_5G12490)	IV	-	2172470	2174130	2173676	2173651	2174211	1.867
tight	CADANIAG00000769	ANIA_07649	mitochondrial import inner membrane translocasesubunit TIM9 (Eurofung)	IV	-	2200409	2201454	2200983	2200958	2201518	0.357
tight	CADANIAG00000772	ANIA_07652	DNA helicase, putative (AFU_orthologue; AFUA_2G01090)	IV	-	2212460	2214699	2214352	2214327	2214887	0.975
tight	CADANIAG00000775	ANIA_10994	ubiquitin conjugating enzyme (UbcJ), putative (AFU_orthologue; AFUA_2G01130)	IV	+	2218951	2219630	2219413	2218878	2219438	1.602
tight	CADANIAG00000776	ANIA_07654	GPI anchored cell wall protein (Dan4), putative (AFU_orthologue; AFUA_2G01140)	IV	-	2220368	2221351	2221129	2221104	2221664	1.925
tight	CADANIAG00000780	ANIA_07657	1,3-beta-glucanosyltransferase Gel1 (AFU_orthologue; AFUA_2G01170)	IV	+	2231061	2232921	2231549	2231014	2231574	0.405
tight	CADANIAG00000782	ANIA_10980	conserved hypothetical protein	IV	-	2237610	2238759	2238275	2238250	2238810	1.562
tight	CADANIAG00000783	ANIA_07659	ATP dependent RNA helicase (Dbp5), putative (AFU_orthologue; AFUA_2G01210)	IV	+	2239019	2240939	2239477	2238942	2239502	1.174
tight	CADANIAG00000784	ANIA_10981	GTP cyclohydrolase II, putative (AFU_orthologue; AFUA_2G01220)	IV	+	2242838	2244484	2243336	2242801	2243361	1.805
tight	CADANIAG00000791	ANIA_07665	exosome complex subunit Rrp46, putative (AFU_orthologue; AFUA_2G01330)	IV	+	2261233	2262092	2261668	2261133	2261693	0.978
tight	CADANIAG00000798	ANIA_07671	mitochondrial carrier protein, putative (AFU_orthologue; AFUA_2G01440)	IV	+	2277676	2278955	2277830	2277295	2277855	1.988
tight	CADANIAG00000798	ANIA_07671	mitochondrial carrier protein, putative (AFU_orthologue; AFUA_2G01440)	IV	+	2277676	2278955	2277946	2277411	2277971	1.142
tight	CADANIAG00000800	ANIA_07673	ZIP Zinc transporter, putaitve (AFU_orthologue; AFUA_2G01460)	IV	-	2281353	2282801	2282374	2282349	2282909	0.971
tight	CADANIAG00000801	ANIA_07674	60S ribosomal subunit biogenesis protein Nop16,putative (AFU_orthologue; AFUA_2G01480)	IV	+	2283044	2284021	2283482	2282947	2283507	0.825
tight	CADANIAG00000806	ANIA_07679	COPII-coated vesicle protein (Erv41), putative (AFU_orthologue; AFUA_2G01530)	IV	+	2299396	2300752	2299767	2299232	2299792	1.52
tight	CADANIAG00000807	ANIA_07680	hypothetical protein	IV	-	2301079	2303314	2302868	2302843	2303403	1.155
tight	CADANIAG00000809	ANIA_07682	AP-1 adaptor complex subunit sigma, putative (AFU_orthologue; AFUA_2G01570)	IV	-	2305645	2306727	2306309	2306284	2306844	1.384
tight	CADANIAG00000810	ANIA_07683	non-classical export protein Nce102, putative (AFU_orthologue; AFUA_2G01590)	IV	+	2309553	2310605	2310028	2309493	2310053	0.525
tight	CADANIAG00000815	ANIA_07687	mitochondrial outer membrane translocase receptor(TOM70), putative (AFU_orthologue; AFUA_2G01660)	IV	-	2324920	2327496	2327035	2327010	2327570	0.434
tight	CADANIAG00000817	ANIA_10983	MSF1 domain protein (AFU_orthologue; AFUA_2G01630)	IV	+	2329303	2330091	2329686	2329151	2329711	1.606
tight	CADANIAG00000828	sskA	cytoplasmic response regulator (Eurofung)	IV	-	2353747	2356357	2356251	2356226	2356786	1.376
tight	CADANIAG00000830	ANIA_07699	conserved hypothetical protein	IV	-	2360823	2362385	2361931	2361906	2362466	1.187
tight	CADANIAG00000832	ANIA_07701	37S ribosomal protein S16 (AFU_orthologue; AFUA_5G08350)	IV	-	2368047	2368564	2368142	2368117	2368677	0.38
tight	CADANIAG00000835	ANIA_11001	AI-BP family protein (AFU_orthologue; AFUA_5G08360)	IV	+	2376595	2377364	2376976	2376441	2377001	1.398
tight	CADANIAG00000837	ANIA_07705	WD repeat protein (AFU_orthologue; AFUA_5G08320)	IV	+	2381123	2382829	2381583	2381048	2381608	1.678
tight	CADANIAG00000838	ANIA_07706	RNA binding protein, putative (AFU_orthologue; AFUA_5G08310)	IV	-	2383132	2384722	2384362	2384337	2384897	0.829
tight	CADANIAG00000840	ANIA_07708	aldo-keto reductase, putative (AFU_orthologue; AFUA_5G08290)	IV	+	2388826	2389843	2389258	2388723	2389283	1.412
tight	CADANIAG00000842	ANIA_07710	HAD-superfamily hydrolase (Eurofung)	IV	+	2392769	2394109	2393286	2392751	2393311	0.631
tight	CADANIAG00000847	ANIA_07715	dolichyl-phosphate beta-glucosyltransferase,putative (AFU_orthologue; AFUA_5G08210)	IV	+	2406664	2407986	2406905	2406370	2406930	1.76
tight	CADANIAG00000849	ANIA_07717	conserved hypothetical protein	IV	-	2409831	2411066	2411070	2411045	2411605	1.835
tight	CADANIAG00000850	ANIA_11006	hypothetical protein	IV	-	2412298	2413348	2412940	2412915	2413475	0.391
tight	CADANIAG00000851	ANIA_11004	autophagy-related protein Atg3 (Eurofung)	IV	-	2413764	2415002	2414612	2414587	2415147	1.124
tight	CADANIAG00000854	ANIA_07721	hypothetical protein similar to Sec61 (Broad)	IV	+	2421174	2423313	2421622	2421087	2421647	0.659
tight	CADANIAG00000855	ANIA_07722	glutamate N-acetyltransferase (Eurofung)	IV	-	2423264	2424793	2424570	2424545	2425105	1.649
tight	CADANIAG00000857	ANIA_07724	conserved hypothetical protein	IV	-	2427143	2427779	2427315	2427290	2427850	1.061
tight	CADANIAG00000858	pyroA	pyridoxine biosynthesis protein (AFU_orthologue; AFUA_5G08090)	IV	+	2428534	2429846	2429027	2428492	2429052	0.169
tight	CADANIAG00000862	ANIA_07729	ABC metal ion transporter (Eurofung)	IV	-	2450381	2455271	2454896	2454871	2455431	1.901
tight	CADANIAG00000864	ANIA_11005	aminopeptidase P, putative (AFU_orthologue; AFUA_5G08050)	IV	-	2460630	2463167	2462871	2462846	2463406	1.169
tight	CADANIAG00000867	ANIA_07733	protein N-terminal asparagine amidohydrolase,putative (AFU_orthologue; AFUA_5G08010)	IV	+	2470815	2472527	2470838	2470303	2470863	1.769
tight	CADANIAG00000874	ANIA_07739	conserved hypothetical protein	IV	+	2492346	2493583	2492541	2492006	2492566	1.96
tight	CADANIAG00000875	ANIA_07741	AP-2 adaptor complex subunit mu, putative (AFU_orthologue; AFUA_5G07930)	IV	-	2494497	2495949	2495473	2495448	2496008	0.672
tight	CADANIAG00000877	ANIA_11018	hypothetical protein	IV	-	2498428	2501947	2501710	2501685	2502245	1.304
tight	CADANIAG00000878	ANIA_07742	ssDNA binding protein, putative (AFU_orthologue; AFUA_5G07890)	IV	+	2503629	2504700	2504088	2503553	2504113	1.1
tight	CADANIAG00000882	ANIA_07746	decapping enzyme Dcp1, putative (AFU_orthologue; AFUA_5G07850)	IV	+	2514324	2515136	2514579	2514044	2514604	1.278
tight	CADANIAG00000887	ANIA_11008	squalene monooxygenase Erg1 (AFU_orthologue; AFUA_5G07780)	IV	-	2535332	2536840	2536473	2536448	2537008	1.013
tight	CADANIAG00000888	ANIA_11022	pentatricopeptide repeat protein (AFU_orthologue; AFUA_5G07770)	IV	-	2537111	2540102	2539768	2539743	2540303	1.205
tight	CADANIAG00000892	ANIA_07755	CCCH and RING finger protein (Znf183), putative (AFU_orthologue; AFUA_5G07720)	IV	-	2547283	2548281	2547843	2547818	2548378	0.68
tight	CADANIAG00000895	ANIA_07758	conserved hypothetical protein	IV	+	2560986	2562249	2561447	2560912	2561472	0.459
tight	CADANIAG00000897	ANIA_07760	SH3 domain signalling protein (AFU_orthologue; AFUA_5G07670)	IV	+	2564318	2565932	2564797	2564262	2564822	1.317
tight	CADANIAG00000909	ANIA_07771	conserved hypothetical protein	IV	+	2594213	2594826	2594575	2594040	2594600	0.645
tight	CADANIAG00000917	ANIA_07779	conserved hypothetical protein	IV	-	2614608	2616065	2615619	2615594	2616154	1.541
tight	CADANIAG00000924	ANIA_07785	hypothetical protein	IV	-	2634114	2635631	2635173	2635148	2635708	1.245
tight	CADANIAG00000925	ANIA_07786	conserved hypothetical protein	IV	-	2636617	2637137	2636752	2636727	2637287	1.807
tight	CADANIAG00000932	ANIA_07792	hypothetical protein similar to lysophospholipase A (Eurofung)	IV	+	2650871	2652915	2651322	2650787	2651347	1.59
tight	CADANIAG00000934	ANIA_07794	conserved hypothetical protein	IV	+	2656686	2657558	2657157	2656622	2657182	0.799
tight	CADANIAG00000935	ANIA_07795	conserved hypothetical protein	IV	+	2659932	2662106	2660406	2659871	2660431	0.247
tight	CADANIAG00000939	ANIA_07799	conserved hypothetical protein	IV	-	2667730	2668497	2668056	2668031	2668591	0.64
tight	CADANIAG00000940	ANIA_07800	siderophore iron transporter mirA (Eurofung)	IV	-	2671621	2673860	2673397	2673372	2673932	1.428
tight	CADANIAG00000941	ANIA_07801	putative siderophore-degrading esterase (Eurofung)	IV	+	2674305	2675291	2674764	2674229	2674789	1.305
tight	CADANIAG00000965	ANIA_07822	integral membrane protein, putative (AFU_orthologue; AFUA_5G00770)	IV	-	2721584	2721973	2721701	2721676	2722236	1.949
tight	CADANIAG00002760	ANIA_08298	Putative Zn(II)2Cys6 transcription factor (Eurofung)	V	+	24141	25801	24592	24057	24617	1.33
tight	CADANIAG00002771	ANIA_08308	conserved hypothetical protein	V	-	67080	67536	67156	67131	67691	0.465
tight	CADANIAG00002798	ANIA_08333	hypothetical protein similar to PhiA protein (Eurofung)	V	+	154271	155044	154739	154204	154764	1.559
tight	CADANIAG00002805	ANIA_08339	conserved hypothetical protein	V	-	167022	168328	167868	167843	168403	1.176
tight	CADANIAG00002809	ANIA_08343	FKBP-type peptidyl-prolyl isomerase, putative (AFU_orthologue; AFUA_2G03870)	V	-	176554	177075	176616	176591	177151	0.388
tight	CADANIAG00002812	ANIA_08346	conserved hypothetical protein	V	+	186324	187719	186786	186251	186811	1.517
tight	CADANIAG00002816	ANIA_11076	DUF427 domain protein (AFU_orthologue; AFUA_3G02220)	V	+	196755	197310	197188	196653	197213	1.308
tight	CADANIAG00002828	ANIA_08361	conserved hypothetical protein	V	+	222410	224841	222844	222309	222869	1.441
tight	CADANIAG00002832	ANIA_08365	MFS siderochrome iron transporter MirB (AFU_orthologue; AFUA_3G03640)	V	-	231678	234335	233914	233889	234449	0.643
tight	CADANIAG00002833	ANIA_08366	conserved hypothetical protein	V	+	239880	241211	240283	239748	240308	0.776
tight	CADANIAG00002863	ANIA_08391	Putative Zn(II)2Cys6 transcription factor (Eurofung)	V	+	335356	337297	335816	335281	335841	1.337
tight	CADANIAG00002869	ANIA_08396	pyruvate decarboxylase, putative (AFU_orthologue; AFUA_6G00750)	V	+	351936	353854	352400	351865	352425	0.34
tight	CADANIAG00002875	ANIA_08402	conserved hypothetical protein	V	-	369916	370542	370089	370064	370624	1.635
tight	CADANIAG00002880	ANIA_08407	conserved hypothetical protein	V	+	379762	381113	380226	379691	380251	1.06
tight	CADANIAG00002894	ANIA_11609	hypothetical protein	V	-	423677	424190	423752	423727	424287	1.444
tight	CADANIAG00002899	ANIA_08421	putative endo mannanase, GH76 family (Eurofung)	V	+	432511	434203	432979	432444	433004	0.999
tight	CADANIAG00002946	ANIA_08461	allergen Asp F4-like, putative (AFU_orthologue; AFUA_3G00710)	V	-	557374	558691	558222	558197	558757	0.172
tight	CADANIAG00002968	ANIA_11080	DMATS type aromatic prenyltransferase, putative(JCVI)	V	-	632992	634367	633984	633959	634519	1.784
tight	CADANIAG00002972	ANIA_08485	conserved hypothetical protein	V	-	645910	647311	646810	646785	647345	1.992
tight	CADANIAG00002975	ANIA_08488	Putative synaptobrevin YKT6 (Eurofung)	V	+	653708	654520	654168	653633	654193	0.513
tight	CADANIAG00002979	ANIA_08491	60S ribosome biogenesis protein Nip7, putative (AFU_orthologue; AFUA_2G17060)	V	+	667476	668349	667928	667393	667953	0.491
tight	CADANIAG00002983	ANIA_08495	DUF1212 domain membrane protein (AFU_orthologue; AFUA_3G01440)	V	+	677612	680424	678017	677482	678042	1.2
tight	CADANIAG00002985	ANIA_08497	DUF636 domain protein (AFU_orthologue; AFUA_3G01340)	V	-	682155	682770	682324	682299	682859	0.402
tight	CADANIAG00002986	ANIA_08498	proteinase, putative (AFU_orthologue; AFUA_3G01350)	V	-	682932	685151	684719	684694	685254	1.067
tight	CADANIAG00002991	ANIA_08503	hypothetical protein	V	+	698216	698816	698677	698142	698702	0.692
tight	CADANIAG00003017	ANIA_08528	beta-lactamase (AFU_orthologue; AFUA_5G09790)	V	-	763359	764769	764301	764276	764836	0.45
tight	CADANIAG00003024	azgA	hypothetical protein similar to purine transporter (Eurofung)	V	+	778550	780564	778937	778402	778962	1.144
tight	CADANIAG00003028	ANIA_08538	amino acid transporter (Eurofung)	V	+	792155	793778	792588	792053	792613	0.842
tight	CADANIAG00003030	ANIA_08539	GNAT family acetyltransferase, putative (AFU_orthologue; AFUA_3G03650)	V	-	796487	797095	796749	796724	797284	0.339
tight	CADANIAG00003031	ANIA_08540	siderophore iron transporter MirB (Eurofung)	V	+	798725	800901	799142	798607	799167	0.25
tight	CADANIAG00003036	ANIA_08544	cell wall cysteine-rich protein (AFU_orthologue; AFUA_2G00400)	V	+	811428	813212	811782	811247	811807	1.685
tight	CADANIAG00003036	ANIA_08544	cell wall cysteine-rich protein (AFU_orthologue; AFUA_2G00400)	V	+	811428	813212	811875	811340	811900	0.361
tight	CADANIAG00003039	ANIA_08547	glucose-methanol-choline oxidoreductase (Eurofung)	V	-	819407	821831	821359	821334	821894	0.207
tight	CADANIAG00003040	ANIA_08548	hypothetical protein	V	+	823806	825403	824308	823773	824333	1.702
tight	CADANIAG00003050	ANIA_08557	conserved hypothetical protein	V	-	850854	854175	853710	853685	854245	1.488
tight	CADANIAG00003061	ANIA_08567	hypothetical protein	V	+	887136	888624	887580	887045	887605	0.357
tight	CADANIAG00003065	ANIA_08571	thioredoxin, putative (AFU_orthologue; AFUA_6G10300)	V	-	897546	898256	897900	897875	898435	0.415
tight	CADANIAG00003081	ANIA_05098	splicing factor 3b, subunit 2, 145kD (AFU_orthologue; AFUA_5G04420)	V	+	946587	948513	947044	946509	947069	1.219
tight	CADANIAG00003082	ANIA_05099	SWIRM domain protein Fun19, putative (AFU_orthologue; AFUA_1G07750)	V	+	950905	952515	951364	950829	951389	1.207
tight	CADANIAG00003084	ANIA_05100	LEM3/CDC50 family protein (AFU_orthologue; AFUA_1G07740)	V	+	953212	954762	953690	953155	953715	1.103
tight	CADANIAG00003086	ANIA_05102	hypothetical protein similar to transcriptionelongation complex subunit (Eurofung)	V	-	956766	960171	959936	959911	960471	1.081
tight	CADANIAG00003090	ANIA_05106	secretion related GTPase SrgD (AFU_orthologue; AFUA_1G07680)	V	-	969967	970551	970483	970458	971018	1.278
tight	CADANIAG00003093	ANIA_05109	ketoreductase, putative (AFU_orthologue; AFUA_1G07650)	V	-	977859	978854	978455	978430	978990	0.943
tight	CADANIAG00003095	ANIA_05111	zinc knuckle domain protein (Byr3), putative (AFU_orthologue; AFUA_1G07630)	V	-	981675	983619	983162	983137	983697	1.524
tight	CADANIAG00003097	ANIA_05113	microbody (peroxisome) biogenesis protein peroxin 16 (Eurofung)	V	+	988950	990251	989349	988814	989374	0.632
tight	CADANIAG00003098	ANIA_05114	ribonuclease HI large subunit (AFU_orthologue; AFUA_1G07600)	V	-	990450	991720	991557	991532	992092	1.639
tight	CADANIAG00003099	ANIA_05115	Cupin domain protein (AFU_orthologue; AFUA_1G07590)	V	+	992914	994720	993259	992724	993284	1.53
tight	CADANIAG00003100	ANIA_05116	cell polarity protein (Alp11), putative (AFU_orthologue; AFUA_1G07580)	V	-	995305	996270	996181	996156	996716	1.047
tight	CADANIAG00003105	ANIA_05121	hypothetical protein similar to proteasomeregulatory subunit 8 RPN8 (Eurofung)	V	-	1011449	1012645	1012273	1012248	1012808	1.448
tight	CADANIAG00003106	ANIA_05122	adenylate kinase, putative (AFU_orthologue; AFUA_1G07530)	V	+	1013140	1014362	1013595	1013060	1013620	0.525
tight	CADANIAG00003109	ANIA_05125	conserved hypothetical protein	V	+	1019248	1019999	1019706	1019171	1019731	0.34
tight	CADANIAG00003110	ANIA_05126	microtubule binding protein HOOK3, putative (AFU_orthologue; AFUA_1G07490)	V	+	1020227	1022904	1020666	1020131	1020691	1.998
tight	CADANIAG00003111	ANIA_05127	Putative ER-golgi SNARE complex subunit Bet1 (Eurofung)	V	-	1024126	1025282	1024846	1024821	1025381	0.895
tight	CADANIAG00003112	ANIA_05128	hypothetical protein	V	-	1025492	1026302	1025812	1025787	1026347	1.03
tight	CADANIAG00003113	ANIA_05129	heat shock 70 kDa protein (Eurofung)	V	+	1027304	1029788	1027772	1027237	1027797	1.068
tight	CADANIAG00003114	ANIA_05130	coproporphyrinogen III oxidase, putative (AFU_orthologue; AFUA_1G07480)	V	-	1030925	1032517	1032043	1032018	1032578	1.906
tight	CADANIAG00003115	ANIA_05131	autophagy-related protein Atg8 (Eurofung)	V	+	1033272	1033815	1033619	1033084	1033644	1.055
tight	CADANIAG00003116	ANIA_05132	mitochondrial GTP/GDP transporter Ggc1, putative (AFU_orthologue; AFUA_1G07450)	V	+	1034478	1035755	1034839	1034304	1034864	0.55
tight	CADANIAG00003116	ANIA_05132	mitochondrial GTP/GDP transporter Ggc1, putative (AFU_orthologue; AFUA_1G07450)	V	+	1034478	1035755	1034902	1034367	1034927	0.697
tight	CADANIAG00003117	ANIA_05133	hypothetical protein	V	-	1036514	1037864	1037567	1037542	1038102	0.633
tight	CADANIAG00003118	ANIA_05134	glutamate synthase (Eurofung)	V	+	1043352	1050365	1043625	1043090	1043650	1.079
tight	CADANIAG00003120	ANIA_05136	hypothetical protein	V	-	1052106	1052771	1052356	1052331	1052891	0.754
tight	CADANIAG00003124	ANIA_10635	SepB protein (Eurofung)	V	+	1060167	1063139	1060608	1060073	1060633	1.409
tight	CADANIAG00003128	ANIA_10643	conserved hypothetical protein	V	-	1069120	1069793	1069306	1069281	1069841	1.42
tight	CADANIAG00003131	ANIA_10641	DSBA-like thioredoxin domain protein (AFU_orthologue; AFUA_7G06250)	V	+	1074890	1075668	1075306	1074771	1075331	1.365
tight	CADANIAG00003132	ANIA_05144	hypothetical protein similar to 6-phosphofructo-2-kinase (Eurofung)	V	-	1075709	1078737	1078296	1078271	1078831	1.815
tight	CADANIAG00003132	ANIA_05144	hypothetical protein similar to 6-phosphofructo-2-kinase (Eurofung)	V	-	1075709	1078737	1078385	1078360	1078920	1.302
tight	CADANIAG00003134	ANIA_05146	mitochondrial cytochrome b2, putative (AFU_orthologue; AFUA_1G07200)	V	+	1080952	1082663	1081430	1080895	1081455	1.29
tight	CADANIAG00003137	ANIA_05148	Fe superoxide dismutase, putative (AFU_orthologue; AFUA_6G07210)	V	-	1087160	1088360	1087879	1087854	1088414	0.934
tight	CADANIAG00003139	ANIA_10639	GPI transamidase component PIG-S, putative (AFU_orthologue; AFUA_6G07180)	V	-	1090709	1092461	1092065	1092040	1092600	1.588
tight	CADANIAG00003146	ANIA_05155	tRNA-specific adenosine-34 deaminase subunit Tad3,putative (AFU_orthologue; AFUA_1G07080)	V	-	1107879	1109642	1109180	1109155	1109715	1.276
tight	CADANIAG00003147	ANIA_05156	Pho80-like cyclin (Eurofung)	V	-	1109807	1111487	1111019	1110994	1111554	1.608
tight	CADANIAG00003155	ANIA_05162	pyruvate dehydrogenase E1 component, alpha subunit (Eurofung)	V	+	1139256	1140868	1139688	1139153	1139713	1.303
tight	CADANIAG00003155	ANIA_05162	pyruvate dehydrogenase E1 component, alpha subunit (Eurofung)	V	+	1139256	1140868	1139749	1139214	1139774	0.652
tight	CADANIAG00003157	ANIA_05164	30S ribosomal subunit S4, putative (AFU_orthologue; AFUA_1G06980)	V	-	1143333	1144977	1144522	1144497	1145057	0.357
tight	CADANIAG00003158	ANIA_05165	DNA repair protein Rad26, putative (AFU_orthologue; AFUA_1G07000)	V	-	1145582	1148012	1147614	1147589	1148149	1.711
tight	CADANIAG00003162	ANIA_05169	SAM and PH domain protein (Boi1), putative (AFU_orthologue; AFUA_6G07020)	V	-	1168497	1171181	1170872	1170847	1171407	0.694
tight	CADANIAG00003163	ANIA_05170	rosA, Zn(II)2Cys6 transcription factor, repressor ofsexual development (Eurofung)	V	+	1174878	1177146	1175157	1174622	1175182	1.776
tight	CADANIAG00003167	ANIA_05174	autophagy-related protein Atg5 (Eurofung)	V	-	1188166	1189300	1189002	1188977	1189537	1.284
tight	CADANIAG00003172	ANIA_05177	nucleolar protein Jip5, putative (AFU_orthologue; AFUA_6G07080)	V	+	1200113	1201420	1200519	1199984	1200544	1.637
tight	CADANIAG00003174	ANIA_05179	diphthamide biosynthesis protein Dph2, putative (AFU_orthologue; AFUA_6G07100)	V	+	1203287	1205205	1203725	1203190	1203750	1.377
tight	CADANIAG00003175	ANIA_05180	conserved hypothetical protein	V	+	1205616	1208261	1205818	1205283	1205843	1.376
tight	CADANIAG00003176	nudC	nuclear movement protein NudC (Eurofung)	V	+	1208954	1209706	1209394	1208859	1209419	1.209
tight	CADANIAG00003179	ANIA_10652	dienelactone hydrolase family protein (AFU_orthologue; AFUA_1G07130)	V	-	1215283	1216426	1216017	1215992	1216552	0.631
tight	CADANIAG00003180	ANIA_10648	sterol reductase (Eurofung)	V	-	1216879	1218786	1218390	1218365	1218925	0.864
tight	CADANIAG00003187	ANIA_05191	conserved hypothetical protein	V	-	1236530	1237709	1237298	1237273	1237833	1.302
tight	CADANIAG00003189	ANIA_05193	aminotransferase function, hypothetical (Eurofung)	V	-	1240941	1242344	1241848	1241823	1242383	0.804
tight	CADANIAG00003191	ANIA_05195	endosomal cargo receptor (Erv14), putative (AFU_orthologue; AFUA_6G07290)	V	+	1246889	1247548	1247246	1246711	1247271	1.176
tight	CADANIAG00003192	ANIA_05196	mRNA splicing factor (Prp17), putative (AFU_orthologue; AFUA_6G07300)	V	+	1248254	1250097	1248712	1248177	1248737	1.254
tight	CADANIAG00003193	ANIA_05197	EF hand domain protein (AFU_orthologue; AFUA_6G07310)	V	-	1250253	1253609	1253237	1253212	1253772	1.638
tight	CADANIAG00003194	ANIA_05198	MFS multidrug transporter, putative (AFU_orthologue; AFUA_6G07320)	V	-	1253925	1255841	1255431	1255406	1255966	0.403
tight	CADANIAG00003195	ANIA_05199	conserved hypothetical protein	V	-	1256267	1257608	1257210	1257185	1257745	0.416
tight	CADANIAG00003196	ANIA_05200	kynurenine 3-monooxygenase, putative (AFU_orthologue; AFUA_6G07340)	V	+	1257947	1259977	1258389	1257854	1258414	0.986
tight	CADANIAG00003200	ANIA_05203	40S ribosomal protein S8 (AFU_orthologue; AFUA_6G07360)	V	-	1268087	1268767	1268461	1268436	1268996	0.985
tight	CADANIAG00003203	ANIA_05206	homoisocitrate dehydrogenase (Eurofung)	V	+	1276570	1277908	1277031	1276496	1277056	0.208
tight	CADANIAG00003207	ANIA_10651	conserved hypothetical protein	V	-	1284354	1285661	1285212	1285187	1285747	0.679
tight	CADANIAG00003208	ANIA_05210	pyruvate kinase (Eurofung)	V	+	1286466	1288932	1286634	1286099	1286659	0.937
tight	CADANIAG00003208	ANIA_05210	pyruvate kinase (Eurofung)	V	+	1286466	1288932	1286983	1286448	1287008	0.403
tight	CADANIAG00003211	ANIA_05213	integral membrane protein (AFU_orthologue; AFUA_6G07470)	V	-	1303014	1304397	1303938	1303913	1304473	1.744
tight	CADANIAG00003221	ANIA_05222	40S ribosomal protein S11 (Broad)	V	+	1334360	1335648	1334860	1334325	1334885	0.223
tight	CADANIAG00003223	ANIA_05224	ENTH domain protein (AFU_orthologue; AFUA_2G04110)	V	+	1338657	1340966	1339081	1338546	1339106	1.651
tight	CADANIAG00003225	ANIA_05226	acetate transporter (Eurofung)	V	-	1345232	1346788	1346315	1346290	1346850	0.544
tight	CADANIAG00003229	ANIA_05229	conserved hypothetical protein	V	-	1361238	1364136	1363723	1363698	1364258	1.04
tight	CADANIAG00003230	ANIA_05230	conserved hypothetical protein	V	+	1364410	1365393	1364808	1364273	1364833	0.646
tight	CADANIAG00003231	ANIA_05231	BNR/Asp-box repeat domain protein (AFU_orthologue; AFUA_7G06430)	V	+	1366039	1367151	1366517	1365982	1366542	1.194
tight	CADANIAG00003234	ANIA_05234	Fe-containing alcohol dehydrogenase, putative (AFU_orthologue; AFUA_1G06800)	V	-	1373007	1374755	1374318	1374293	1374853	0.941
tight	CADANIAG00003236	ANIA_05236	DUF914 domain membrane protein (AFU_orthologue; AFUA_5G07810)	V	+	1376933	1378359	1377229	1376694	1377254	0.51
tight	CADANIAG00003237	ANIA_05237	conserved hypothetical protein	V	-	1379649	1382191	1382020	1381995	1382555	1.622
tight	CADANIAG00003251	ANIA_10719	U6 snRNA-associated Sm-like protein LSm6, putative (AFU_orthologue; AFUA_6G06325)	V	-	1419764	1420495	1420022	1419997	1420557	0.451
tight	CADANIAG00003252	ANIA_05796	conserved hypothetical protein	V	+	1420829	1422043	1421082	1420547	1421107	1.714
tight	CADANIAG00003253	ANIA_10721	adoMet-dependent tRNA methyltransferase (MTase)complex subunit Trm112, putative (AFU_orthologue; AFUA_6G06330)	V	+	1422406	1423038	1422799	1422264	1422824	0.986
tight	CADANIAG00003254	ANIA_05795	histone lysine methyltransferase (Eurofung)	V	-	1423099	1427094	1427053	1427028	1427588	1.697
tight	CADANIAG00003255	ANIA_10709	hypothetical glutamine-fructose-6-phosphatetransaminase (Eurofung)	V	+	1430264	1433230	1430711	1430176	1430736	0.653
tight	CADANIAG00003256	ANIA_10718	DMRL synthase family protein (AFU_orthologue; AFUA_6G06345)	V	+	1433394	1434246	1433854	1433319	1433879	1.269
tight	CADANIAG00003257	ANIA_05793	proteasome subunit alpha type 3, putative (AFU_orthologue; AFUA_6G06350)	V	-	1434344	1435653	1435149	1435124	1435684	1.538
tight	CADANIAG00003257	ANIA_05793	proteasome subunit alpha type 3, putative (AFU_orthologue; AFUA_6G06350)	V	-	1434344	1435653	1435214	1435189	1435749	1.266
tight	CADANIAG00003258	ANIA_05792	conserved hypothetical protein	V	+	1436214	1437249	1436468	1435933	1436493	1.583
tight	CADANIAG00003261	ANIA_05789	methyltransferase, putative (AFU_orthologue; AFUA_6G06380)	V	-	1440945	1442314	1441843	1441818	1442378	0.966
tight	CADANIAG00003264	ANIA_05786	mitochondrion biogenesis protein (Mdm31), putative (AFU_orthologue; AFUA_6G06420)	V	-	1449136	1451399	1451045	1451020	1451580	1.317
tight	CADANIAG00003265	ANIA_05785	rRNA processing protein (Rrp20), putative (AFU_orthologue; AFUA_6G06430)	V	+	1451707	1452622	1452122	1451587	1452147	0.616
tight	CADANIAG00003266	ANIA_05784	putative proteasome core component, beta 6 subunit (Eurofung)	V	-	1452764	1453791	1453321	1453296	1453856	0.325
tight	CADANIAG00003267	ANIA_10716	conserved hypothetical protein	V	+	1453924	1454905	1454388	1453853	1454413	1.601
tight	CADANIAG00003268	ANIA_10708	hypothetical proteasome beta 7 subunit (Eurofung)	V	+	1455223	1456300	1455680	1455145	1455705	0.392
tight	CADANIAG00003269	ANIA_05782	fumarylacetoacetate hydrolase family protein (AFU_orthologue; AFUA_6G06460)	V	-	1456376	1457499	1457038	1457013	1457573	0.403
tight	CADANIAG00003270	ANIA_10717	conserved hypothetical protein	V	+	1457705	1458272	1458170	1457635	1458195	0.808
tight	CADANIAG00003271	ANIA_05781	heat-shock protein (Eurofung)	V	+	1458971	1460229	1459439	1458904	1459464	0.21
tight	CADANIAG00003274	ANIA_05779	U1 small nuclear ribonucleoprotein A, putative (AFU_orthologue; AFUA_6G06490)	V	-	1465587	1466345	1465895	1465870	1466430	0.442
tight	CADANIAG00003275	ANIA_05778	actin-related protein 2/3 complex subunit 1A,putative (AFU_orthologue; AFUA_6G06500)	V	+	1466495	1467900	1466987	1466452	1467012	1.176
tight	CADANIAG00003278	ANIA_05776	WW domain protein (AFU_orthologue; AFUA_6G06520)	V	-	1469659	1473616	1473223	1473198	1473758	1.587
tight	CADANIAG00003279	ANIA_05775	Putative Zn(II)2Cys6 transcription factor (Eurofung)	V	-	1474350	1476956	1476584	1476559	1477119	1.742
tight	CADANIAG00003283	ANIA_10711	conserved hypothetical protein	V	-	1493002	1494138	1493668	1493643	1494203	1.048
tight	CADANIAG00003284	ANIA_10710	phosphomannomutase (Sec53), putative (AFU_orthologue; AFUA_6G06580)	V	-	1494303	1495612	1495163	1495138	1495698	0.802
tight	CADANIAG00003285	ANIA_10706	DnaJ chaperone (Caj1), putative (AFU_orthologue; AFUA_6G06590)	V	-	1496038	1497103	1496656	1496631	1497191	1.988
tight	CADANIAG00003286	ANIA_05771	hypothetical protein	V	+	1497438	1498286	1497900	1497365	1497925	0.93
tight	CADANIAG00003287	ANIA_05770	endoplasmic reticulum DnaJ domain protein Erj5,putative (AFU_orthologue; AFUA_6G06610)	V	-	1498650	1500052	1499617	1499592	1500152	1.741
tight	CADANIAG00003288	ANIA_10724	COPII vesicles protein Yip3, putative (AFU_orthologue; AFUA_6G06620)	V	+	1501678	1502205	1502053	1501518	1502078	0.998
tight	CADANIAG00003298	ANIA_05761	conserved hypothetical protein	V	-	1520006	1520777	1520386	1520361	1520921	0.494
tight	CADANIAG00003302	ANIA_05757	casein kinase I homolog, putative (AFU_orthologue; AFUA_6G06870)	V	+	1531199	1533077	1531350	1530815	1531375	1.009
tight	CADANIAG00003306	rgsA	regulator of G protein signaling domain protein (AFU_orthologue; AFUA_6G06860)	V	+	1540110	1542100	1540542	1540007	1540567	0.75
tight	CADANIAG00003309	ANIA_05753	conserved hypothetical protein	V	-	1545052	1546004	1545540	1545515	1546075	0.905
tight	CADANIAG00003314	ANIA_05748	mannosyl-oligosaccharide alpha-1,2-mannosidase (AFU_orthologue; AFUA_6G06790)	V	-	1557293	1559880	1559434	1559409	1559969	1.638
tight	CADANIAG00003315	ANIA_05747	hypothetical protein similar to PSMC6 subunit(Broad)	V	-	1560099	1561553	1561112	1561087	1561647	0.449
tight	CADANIAG00003316	ANIA_05746	enolase (2-phosphoglycerate dehydratase) (Eurofung)	V	+	1562182	1564450	1562710	1562175	1562735	0.365
tight	CADANIAG00003317	ANIA_05745	eukaryotic translation initiation factor 3 subunitEifCj, putative (AFU_orthologue; AFUA_6G06760)	V	+	1564653	1565949	1565113	1564578	1565138	1.103
tight	CADANIAG00003321	ANIA_05741	KOW motif domain protein (AFU_orthologue; AFUA_6G06890)	V	-	1575754	1576921	1576487	1576462	1577022	0.634
tight	CADANIAG00003322	ANIA_05740	Rho1 protein (Eurofung)	V	-	1577230	1579150	1578692	1578667	1579227	0.799
tight	CADANIAG00003323	ANIA_05739	conserved hypothetical protein	V	-	1580614	1583557	1583127	1583102	1583662	1.194
tight	CADANIAG00003324	ANIA_05738	methionyl-tRNA formyltransferase family protein,putative (AFU_orthologue; AFUA_6G06920)	V	+	1583742	1585112	1584209	1583674	1584234	1.539
tight	CADANIAG00003331	ANIA_05731	chorismate synthase (Eurofung)	V	+	1600503	1601972	1600838	1600303	1600863	0.907
tight	CADANIAG00003338	ANIA_05724	mitochondrial export translocase Oxa2, putative (AFU_orthologue; AFUA_1G06880)	V	+	1628872	1629861	1629262	1628727	1629287	1.22
tight	CADANIAG00003343	ANIA_05719	60S acidic ribosomal protein P1 (AFU_orthologue; AFUA_1G06830)	V	-	1638321	1639468	1638935	1638910	1639470	0.281
tight	CADANIAG00003343	ANIA_05719	60S acidic ribosomal protein P1 (AFU_orthologue; AFUA_1G06830)	V	-	1638321	1639468	1639000	1638975	1639535	0.466
tight	CADANIAG00003345	ANIA_05717	importin beta-3 subunit, putative (AFU_orthologue; AFUA_1G06790)	V	-	1641933	1645667	1645321	1645296	1645856	0.454
tight	CADANIAG00003346	ANIA_05716	CBS and PB1 domain protein (AFU_orthologue; AFUA_1G06780)	V	-	1646209	1648824	1648397	1648372	1648932	1.846
tight	CADANIAG00003347	ANIA_05715	40S ribosomal protein S26E (Broad)	V	+	1649249	1650383	1649722	1649187	1649747	0.327
tight	CADANIAG00003349	ANIA_05713	t-complex protein 1, eta subunit, putative (AFU_orthologue; AFUA_1G06710)	V	+	1655007	1657253	1655490	1654955	1655515	1.533
tight	CADANIAG00003354	ANIA_05708	CBS domain protein (AFU_orthologue; AFUA_1G06660)	V	-	1670529	1672494	1672026	1672001	1672561	1.847
tight	CADANIAG00003355	ANIA_05707	conserved hypothetical protein	V	-	1672816	1673862	1673639	1673614	1674174	1.958
tight	CADANIAG00003358	ANIA_05705	Golgi phosphoprotein 3 (GPP34) domain containingprotein (AFU_orthologue; AFUA_1G06630)	V	-	1678641	1680314	1679841	1679816	1680376	1.929
tight	CADANIAG00003359	ANIA_05704	acyl carrier protein, putative (JCVI)	V	-	1680590	1681630	1681172	1681147	1681707	0.359
tight	CADANIAG00003360	ANIA_05703	hypothetical protein similar to : Formatehydrogenlyase subunit 6/NADH:ubiquinone oxidoreductase 23kD subunit (Broad)	V	+	1681886	1682859	1682286	1681751	1682311	1.345
tight	CADANIAG00003361	ANIA_05702	60S ribosome biogenesis protein Rrp14, putative (AFU_orthologue; AFUA_1G06600)	V	-	1683371	1685170	1684765	1684740	1685300	1.182
tight	CADANIAG00003362	ANIA_05701	hypothetical protein similar to tyr-inhibited DAHPsynthase (Eurofung)	V	-	1685584	1687140	1686661	1686636	1687196	1.352
tight	CADANIAG00003364	ANIA_05699	conserved hypothetical protein	V	+	1691566	1692468	1691906	1691371	1691931	1.293
tight	CADANIAG00003365	ANIA_05698	3-ketoacyl-CoA thiolase (POT1), putative (AFU_orthologue; AFUA_7G04080)	V	+	1693138	1694468	1693423	1692888	1693448	1.801
tight	CADANIAG00003366	ANIA_10713	hypothetical protein	V	+	1694698	1695998	1695149	1694614	1695174	0.711
tight	CADANIAG00003367	ANIA_10702	protein kinase C substrate, putative (AFU_orthologue; AFUA_7G04110)	V	+	1697501	1699471	1697967	1697432	1697992	0.54
tight	CADANIAG00003369	ANIA_05696	conserved hypothetical protein	V	-	1701673	1702282	1701824	1701799	1702359	0.093
tight	CADANIAG00003371	ANIA_05694	topoisomerase family protein TRF4, putative (AFU_orthologue; AFUA_7G04130)	V	+	1703934	1706139	1704329	1703794	1704354	1.18
tight	CADANIAG00003372	ANIA_05693	cochaperone Pam16 (AFU_orthologue; AFUA_7G04150)	V	-	1706804	1707843	1707364	1707339	1707899	0.831
tight	CADANIAG00003377	ANIA_05688	cyclopropane-fatty-acyl-phospholipid synthase,putative (AFU_orthologue; AFUA_7G04190)	V	-	1721684	1723479	1723048	1723023	1723583	1.621
tight	CADANIAG00003378	ANIA_05687	conserved hypothetical protein	V	-	1723824	1725509	1725046	1725021	1725581	1.23
tight	CADANIAG00003379	ANIA_05686	tropomyosin TpmA (Eurofung)	V	+	1725739	1726771	1726204	1725669	1726229	0.378
tight	CADANIAG00003380	ANIA_05685	protein required for cell viability Rrp17, putative (AFU_orthologue; AFUA_7G04220)	V	-	1726896	1727622	1727212	1727187	1727747	1.493
tight	CADANIAG00003381	ANIA_05684	conserved hypothetical protein	V	+	1727819	1729073	1728306	1727771	1728331	1.029
tight	CADANIAG00003382	ANIA_05683	hypothetical protein	V	+	1729644	1730820	1729722	1729187	1729747	1.834
tight	CADANIAG00003384	ANIA_05681	microbody (peroxisome) biogenesis protein peroxin 10 (Eurofung)	V	+	1733361	1734534	1733774	1733239	1733799	1.536
tight	CADANIAG00003386	ANIA_05679	small nuclear ribonucleoprotein (LSM5), putative (AFU_orthologue; AFUA_7G04280)	V	+	1736698	1737549	1737233	1736698	1737258	0.748
tight	CADANIAG00003399	ANIA_10731	hypothetical protein similar to MAP protein kinaseMPKA (Broad)	V	+	1780107	1780552	1780438	1779903	1780463	1.269
tight	CADANIAG00003404	ANIA_05662	threonyl-tRNA synthetase, putative (AFU_orthologue; AFUA_4G13700)	V	-	1789047	1791617	1791160	1791135	1791695	1.519
tight	CADANIAG00003405	ANIA_10712	snoRNP protein (gar1), putative (AFU_orthologue; AFUA_4G13690)	V	+	1791763	1792843	1792227	1791692	1792252	0.402
tight	CADANIAG00003406	ANIA_10701	hypothetical protein similar to phosphatidylserinesynthase (Eurofung)	V	+	1793130	1794525	1793592	1793057	1793617	1.973
tight	CADANIAG00003407	ANIA_05660	putative plasma membrane sensor transducer (Eurofung)	V	+	1796307	1798261	1796750	1796215	1796775	1.146
tight	CADANIAG00003410	ANIA_05658	gamma-glutamyltranspeptidase (AFU_orthologue; AFUA_4G13580)	V	-	1810274	1812235	1812033	1812008	1812568	0.603
tight	CADANIAG00003411	ANIA_05657	conserved hypothetical protein	V	+	1812984	1814348	1813150	1812615	1813175	1.969
tight	CADANIAG00003411	ANIA_05657	conserved hypothetical protein	V	+	1812984	1814348	1813424	1812889	1813449	1.175
tight	CADANIAG00003418	ANIA_05650	conserved hypothetical protein	V	+	1831727	1833443	1832196	1831661	1832221	0.609
tight	CADANIAG00003421	ANIA_05647	hypothetical protein	V	-	1847321	1848220	1847735	1847710	1848270	1.616
tight	CADANIAG00003424	ANIA_10723	N-acetyltransferase family protein, putative (AFU_orthologue; AFUA_4G10930)	V	-	1851589	1852660	1852228	1852203	1852763	1.221
tight	CADANIAG00003425	ANIA_05644	aldehyde dehydrogenase, putative (AFU_orthologue; AFUA_4G13500)	V	+	1853156	1854863	1853563	1853028	1853588	0.613
tight	CADANIAG00003428	ANIA_05641	AP-3 adaptor complex subunit mu, putative (AFU_orthologue; AFUA_4G13490)	V	+	1861828	1863854	1862252	1861717	1862277	1.307
tight	CADANIAG00003429	ANIA_11487	conserved hypothetical protein	V	-	1864191	1865018	1864600	1864575	1865135	0.331
tight	CADANIAG00003430	ANIA_05640	histone acetyltransferase, putative (AFU_orthologue; AFUA_4G10910)	V	+	1865686	1869112	1865696	1865161	1865721	0.981
tight	CADANIAG00003435	ANIA_05635	neutral trehalase (Eurofung)	V	+	1878580	1881645	1878791	1878256	1878816	1.941
tight	CADANIAG00003435	ANIA_05635	neutral trehalase (Eurofung)	V	+	1878580	1881645	1879097	1878562	1879122	1.189
tight	CADANIAG00003438	ANIA_05632	SNF7 family protein (Cta1), putative (AFU_orthologue; AFUA_4G11000)	V	-	1891193	1891945	1891528	1891503	1892063	1.414
tight	CADANIAG00003440	ANIA_05630	SET domain protein (AFU_orthologue; AFUA_4G11040)	V	-	1897335	1899606	1899179	1899154	1899714	1.615
tight	CADANIAG00003441	ANIA_05629	NADH-ubiquinone oxidoreductase 51 kDa subunit,mitochondrial precursor (Eurofung)	V	+	1899809	1901663	1900282	1899747	1900307	1.502
tight	CADANIAG00003445	ANIA_05625	hypothetical protein	V	-	1917517	1918492	1918212	1918187	1918747	1.036
tight	CADANIAG00003447	ANIA_05623	conserved hypothetical protein	V	-	1924462	1926269	1926027	1926002	1926562	1.227
tight	CADANIAG00003468	ANIA_05606	vacuolar ATPase 98 kDa subunit, putative (AFU_orthologue; AFUA_4G11300)	V	+	1990087	1993023	1990552	1990017	1990577	1.203
tight	CADANIAG00010555	ANIA_05605	conserved hypothetical protein	V	-	1993517	1994375	1994064	1994039	1994599	0.304
tight	CADANIAG00010555	ANIA_05605	conserved hypothetical protein	V	-	1993517	1994375	1994286	1994261	1994821	0.674
tight	CADANIAG00003471	ANIA_05603	conserved hypothetical protein	V	+	1999495	2003029	1999543	1999008	1999568	1.247
tight	CADANIAG00003472	ANIA_11243	FAD/FMN-containing isoamyl alcohol oxidase MreA (AFU_orthologue; AFUA_6G03620)	V	-	2006816	2008556	2008110	2008085	2008645	1.039
tight	CADANIAG00003472	ANIA_11243	FAD/FMN-containing isoamyl alcohol oxidase MreA (AFU_orthologue; AFUA_6G03620)	V	-	2006816	2008556	2008201	2008176	2008736	1.755
tight	CADANIAG00003475	ANIA_05602	co-chaperone (Eurofung)	V	+	2014810	2016733	2015210	2014675	2015235	0.505
tight	CADANIAG00003475	ANIA_05602	co-chaperone (Eurofung)	V	+	2014810	2016733	2015271	2014736	2015296	1.468
tight	CADANIAG00003476	ANIA_05601	saccharopine dehydrogenase (NADP+, L-glutamate-forming) (Eurofung)	V	-	2017089	2018789	2018330	2018305	2018865	0.245
tight	CADANIAG00003478	ANIA_05599	glycerol-3-phosphate acyltransferase Sct1, putative (AFU_orthologue; AFUA_4G11360)	V	-	2021183	2024060	2023528	2023503	2024063	1.967
tight	CADANIAG00003479	ANIA_05598	conserved hypothetical protein	V	+	2024881	2026266	2025370	2024835	2025395	1.843
tight	CADANIAG00003480	ANIA_05597	ubiquinol-cytochrome c reductase complex 17 kdprotein (AFU_orthologue; AFUA_4G11390)	V	+	2026451	2027961	2026913	2026378	2026938	0.436
tight	CADANIAG00003486	ANIA_05591	aminotransferase, classes I and II, putative (AFU_orthologue; AFUA_4G11460)	V	+	2044744	2046473	2045214	2044679	2045239	1.738
tight	CADANIAG00003488	ANIA_05589	conserved hypothetical protein: glycerol kinase (Eurofung)	V	-	2048494	2051244	2050900	2050875	2051435	1.529
tight	CADANIAG00003489	ANIA_05588	intermembrane space AAA protease IAP-1 (AFU_orthologue; AFUA_4G11530)	V	-	2052500	2055431	2054965	2054940	2055500	1.43
tight	CADANIAG00003491	ANIA_05586	hypothetical protein similar to mannose-1-phosphateguanylyltransferase (Eurofung)	V	+	2057894	2059249	2058157	2057622	2058182	0.757
tight	CADANIAG00003492	ANIA_05585	3-ketosteroid reductase (AFU_orthologue; AFUA_4G11500)	V	-	2060050	2061488	2061021	2060996	2061556	1.331
tight	CADANIAG00003499	ANIA_05580	hypothetical protein	V	-	2078751	2080293	2079808	2079783	2080343	0.299
tight	CADANIAG00003500	ANIA_05579	vacuolar protein sorting-associated protein vps13 (AFU_orthologue; AFUA_4G11560)	V	+	2081065	2090746	2081057	2080522	2081082	1.075
tight	CADANIAG00003502	ANIA_05577	hypothetical protein similar to manganese superoxidedismutase (Eurofung)	V	+	2094024	2095009	2094483	2093948	2094508	0.467
tight	CADANIAG00003505	ANIA_05574	GINS complex subunit Psf3, putative (AFU_orthologue; AFUA_4G11620)	V	-	2103287	2104117	2103670	2103645	2104205	1.026
tight	CADANIAG00003508	ANIA_05571	oxoglutarate dehydrogenase (succinyl-transferring) (Eurofung)	V	+	2113696	2117274	2113814	2113279	2113839	0.669
tight	CADANIAG00003510	ANIA_05569	RNA polymerase II transcription factor relatedprotein (AFU_orthologue; AFUA_4G11690)	V	-	2121146	2123137	2122816	2122791	2123351	1.1
tight	CADANIAG00003513	ANIA_05566	GMP synthase (glutamine-hydrolysing) (Eurofung)	V	-	2131814	2133639	2133334	2133309	2133869	1.514
tight	CADANIAG00003514	ANIA_05565	conserved hypothetical protein	V	-	2135995	2137053	2136948	2136923	2137483	0.097
tight	CADANIAG00003514	ANIA_05565	conserved hypothetical protein	V	-	2135995	2137053	2137012	2136987	2137547	0.227
tight	CADANIAG00003515	ANIA_05564	hypothetical HAD-superfamily hydrolase (Eurofung)	V	-	2138265	2140177	2139718	2139693	2140253	1.391
tight	CADANIAG00003516	ANIA_05563	NADP(+)-dependent glycerol dehydrogenase (Eurofung)	V	+	2141039	2142635	2141499	2140964	2141524	0.667
tight	CADANIAG00003518	ANIA_10696	hypothetical protein	V	-	2147810	2148587	2148357	2148332	2148892	1.387
tight	CADANIAG00003523	ANIA_05558	alkaline protease (Eurofung)	V	-	2155930	2157577	2157112	2157087	2157647	1.12
tight	CADANIAG00003541	ANIA_05540	conserved hypothetical protein similar to fructosetransporter (Eurofung)	V	+	2209452	2211128	2209919	2209384	2209944	1.842
tight	CADANIAG00003544	ANIA_10683	purine nucleoside permease, putative (AFU_orthologue; AFUA_2G00810)	V	-	2221511	2222753	2222307	2222282	2222842	1.879
tight	CADANIAG00003545	ANIA_10678	conserved hypothetical protein	V	-	2222841	2223700	2223279	2223254	2223814	0.822
tight	CADANIAG00003546	ANIA_05536	ATP binding protein, putative (AFU_orthologue; AFUA_4G11820)	V	-	2224059	2225391	2224927	2224902	2225462	0.8
tight	CADANIAG00003547	ANIA_05535	cell cycle control protein (Cwf19), putative (AFU_orthologue; AFUA_4G11830)	V	+	2225544	2227823	2226007	2225472	2226032	1.54
tight	CADANIAG00003548	ANIA_05534	hypothetical D-isomer specific 2-hydroxyaciddehydrogenase (Eurofung)	V	+	2228914	2230115	2229109	2228574	2229134	1.824
tight	CADANIAG00003551	ANIA_05531	tubulin-specific chaperone, putative (AFU_orthologue; AFUA_4G11870)	V	-	2235457	2237458	2237035	2237010	2237570	1.277
tight	CADANIAG00003552	ANIA_05530	splicing factor 3a subunit 2, putative (AFU_orthologue; AFUA_4G11880)	V	+	2237645	2238448	2238107	2237572	2238132	0.638
tight	CADANIAG00003553	ANIA_05529	Putative serine-threonine protein kinase (COTA) (Eurofung)	V	-	2239012	2240960	2240727	2240702	2241262	1.931
tight	CADANIAG00003554	ANIA_05528	ABC transporter (Eurofung)	V	+	2243641	2246486	2244124	2243589	2244149	1.681
tight	CADANIAG00003556	ANIA_10682	vacuole-associated enzyme activator complexcomponent (Vac14), putative (AFU_orthologue; AFUA_6G12890)	V	-	2248374	2251671	2251370	2251345	2251905	1.646
tight	CADANIAG00003557	ANIA_10686	mitochondrial carrier protein, putative (AFU_orthologue; AFUA_6G12900)	V	+	2254948	2256125	2255443	2254908	2255468	1.994
tight	CADANIAG00003559	ANIA_05526	C2H2 finger domain protein, putative (AFU_orthologue; AFUA_6G12920)	V	-	2256564	2257436	2257016	2256991	2257551	0.994
tight	CADANIAG00003560	ANIA_05525	aconitase (Eurofung)	V	+	2258526	2261773	2258972	2258437	2258997	1.993
tight	CADANIAG00003560	ANIA_05525	aconitase (Eurofung)	V	+	2258526	2261773	2259038	2258503	2259063	1.202
tight	CADANIAG00003563	ANIA_05522	conserved hypothetical protein	V	+	2266989	2267678	2267243	2266708	2267268	0.662
tight	CADANIAG00003565	ANIA_05520	cytosolic large ribosomal subunit protein L7A (AFU_orthologue; AFUA_6G12990)	V	-	2272202	2273581	2273080	2273055	2273615	0.44
tight	CADANIAG00003566	ANIA_05519	AP-3 adaptor complex subunit sigma, putative (AFU_orthologue; AFUA_6G13020)	V	-	2274000	2274691	2274251	2274226	2274786	1.443
tight	CADANIAG00003570	ANIA_10689	conserved hypothetical protein	V	+	2288680	2291195	2288657	2288122	2288682	1.393
tight	CADANIAG00003574	ANIA_05512	magnesium dependent phosphatase, putative (AFU_orthologue; AFUA_6G13100)	V	+	2302867	2303570	2303219	2302684	2303244	0.439
tight	CADANIAG00003588	ANIA_05499	Nuclear pore complex protein An-Mlp1 (Eurofung)	V	-	2342252	2348675	2348160	2348135	2348695	0.14
tight	CADANIAG00003589	ANIA_05498	transcription initiation factor TFIIE, beta subunit,putative (AFU_orthologue; AFUA_6G13130)	V	+	2349137	2350214	2349575	2349040	2349600	0.717
tight	CADANIAG00003592	ANIA_05495	ubiquitin conjugating enzyme (UbcK), putative (AFU_orthologue; AFUA_6G13170)	V	-	2354939	2356117	2355831	2355806	2356366	1.645
tight	CADANIAG00003601	ANIA_10675	nitrilase family protein (Nit3), putative (AFU_orthologue; AFUA_6G13230)	V	+	2393372	2394470	2393805	2393270	2393830	0.871
tight	CADANIAG00003602	ANIA_10681	60S ribosomal protein L31e (AFU_orthologue; AFUA_6G13250)	V	+	2394946	2396109	2395426	2394891	2395451	0.121
tight	CADANIAG00003604	ANIA_05484	lipid transfer protein, putative (AFU_orthologue; AFUA_6G13280)	V	-	2402701	2403270	2402818	2402793	2403353	0.495
tight	CADANIAG00003606	ANIA_05482	GTP-binding nuclear protein GSP1/Ran (Eurofung)	V	-	2409978	2411488	2410994	2410969	2411529	0.708
tight	CADANIAG00003608	ANIA_05480	RNA binding protein, putative (AFU_orthologue; AFUA_6G13330)	V	+	2416877	2417679	2417105	2416570	2417130	1.13
tight	CADANIAG00003608	ANIA_05480	RNA binding protein, putative (AFU_orthologue; AFUA_6G13330)	V	+	2416877	2417679	2417357	2416822	2417382	0.263
tight	CADANIAG00003609	ANIA_05479	mismatch-specific thymine-DNA glycosylase, putative (AFU_orthologue; AFUA_6G13340)	V	-	2417802	2419171	2418721	2418696	2419256	1.02
tight	CADANIAG00003621	ANIA_05468	conserved hypothetical protein	V	-	2451850	2452325	2451875	2451850	2452410	1.297
tight	CADANIAG00003622	ANIA_05467	conserved hypothetical protein	V	+	2452975	2454455	2453432	2452897	2453457	0.963
tight	CADANIAG00003629	ANIA_05461	capsule polysaccharide biosynthesis protein,putative (AFU_orthologue; AFUA_5G00130)	V	+	2479744	2480943	2480201	2479666	2480226	1.011
tight	CADANIAG00003631	ANIA_05458	conserved hypothetical protein	V	-	2489085	2489739	2489611	2489586	2490146	1.598
tight	CADANIAG00003633	ANIA_05456	conserved hypothetical protein	V	-	2494509	2498152	2497706	2497681	2498241	1.512
tight	CADANIAG00003634	ANIA_05455	SSU processome component Utp10, putative (AFU_orthologue; AFUA_6G13370)	V	+	2498404	2503997	2498778	2498243	2498803	0.943
tight	CADANIAG00003636	ANIA_05453	arrestin (or S-antigen), N-terminal domain protein (AFU_orthologue; AFUA_6G13380)	V	-	2506690	2508236	2507801	2507776	2508336	1.042
tight	CADANIAG00003637	ANIA_05452	nuclear mRNA splicing factor, putative (AFU_orthologue; AFUA_6G13410)	V	-	2512308	2516632	2516175	2516150	2516710	0.613
tight	CADANIAG00003642	ANIA_05447	hypothetical glutamic acid decarboxylase (Eurofung)	V	-	2530734	2532706	2532250	2532225	2532785	1.293
tight	CADANIAG00003646	ANIA_05443	UPF0023 family protein (AFU_orthologue; AFUA_6G13530)	V	-	2543677	2544708	2544307	2544282	2544842	1.352
tight	CADANIAG00003647	ANIA_05442	carboxypeptidase vaculolar (Eurofung)	V	+	2545032	2547394	2545487	2544952	2545512	1.939
tight	CADANIAG00003648	ANIA_05441	ribosomal protein S13p/S18e (AFU_orthologue; AFUA_6G13550)	V	-	2547724	2548833	2548331	2548306	2548866	0.09
tight	CADANIAG00003648	ANIA_05441	ribosomal protein S13p/S18e (AFU_orthologue; AFUA_6G13550)	V	-	2547724	2548833	2548755	2548730	2549290	1.703
tight	CADANIAG00003651	ANIA_05438	TPR repeat protein (AFU_orthologue; AFUA_6G13600)	V	+	2553127	2554912	2553587	2553052	2553612	1.186
tight	CADANIAG00003655	ANIA_05435	conserved hypothetical protein	V	+	2568413	2570626	2568841	2568306	2568866	1.382
tight	CADANIAG00003656	ANIA_05434	conserved hypothetical protein	V	+	2570964	2572472	2571426	2570891	2571451	1.615
tight	CADANIAG00003667	ANIA_05423	conserved hypothetical protein	V	+	2601951	2603476	2602353	2601818	2602378	1.193
tight	CADANIAG00003676	ANIA_05416	conserved hypothetical protein	V	-	2623035	2624163	2624025	2624000	2624560	1.817
tight	CADANIAG00003676	ANIA_05416	conserved hypothetical protein	V	-	2623035	2624163	2624097	2624072	2624632	1.955
tight	CADANIAG00003678	ANIA_05414	conserved hypothetical protein	V	-	2627384	2628601	2628312	2628287	2628847	0.487
tight	CADANIAG00003682	ANIA_05410	hypothetical protein	V	-	2636054	2636668	2636237	2636212	2636772	1.277
tight	CADANIAG00003688	ANIA_05404	conserved hypothetical protein	V	-	2658767	2660500	2660012	2659987	2660547	1.746
tight	CADANIAG00003689	ANIA_05403	conserved hypothetical protein	V	+	2661709	2665715	2662013	2661478	2662038	1.29
tight	CADANIAG00003715	ANIA_05378	siderochrome-iron transporter Sit1, putative (AFU_orthologue; AFUA_7G06060)	V	-	2740927	2743468	2743036	2743011	2743571	0.909
tight	CADANIAG00003717	ANIA_05376	conserved hypothetical protein	V	-	2748987	2750664	2750316	2750291	2750851	1.581
tight	CADANIAG00003718	ANIA_05375	conserved hypothetical protein	V	+	2751063	2752016	2751408	2750873	2751433	0.76
tight	CADANIAG00003721	ANIA_05372	conserved hypothetical protein	V	+	2756304	2757285	2756570	2756035	2756595	1.645
tight	CADANIAG00003736	ANIA_05357	CFEM domain protein (AFU_orthologue; AFUA_6G14090)	V	+	2791798	2793397	2792277	2791742	2792302	0.751
tight	CADANIAG00003743	ANIA_10664	conserved hypothetical protein	V	+	2812876	2814319	2813340	2812805	2813365	0.374
tight	CADANIAG00003745	ANIA_05350	RTA1 domain protein, putative (AFU_orthologue; AFUA_6G14140)	V	-	2816049	2817034	2816628	2816603	2817163	1.453
tight	CADANIAG00003748	ANIA_05347	CDF zinc ion transporter (Eurofung)	V	-	2821784	2824509	2824306	2824281	2824841	1.939
tight	CADANIAG00003751	ANIA_05344	hypothetical protein similar to UVSJ (Eurofung)	V	+	2829694	2830596	2829973	2829438	2829998	1.14
tight	CADANIAG00003753	ANIA_05342	conserved hypothetical protein	V	-	2835424	2837161	2837104	2837079	2837639	0.899
tight	CADANIAG00003755	ANIA_05340	U3 small nucleolar ribonucleoprotein protein Lcp5,putative (AFU_orthologue; AFUA_6G14260)	V	+	2842400	2843737	2842892	2842357	2842917	0.927
tight	CADANIAG00003756	ANIA_05339	conserved hypothetical protein	V	+	2843929	2845873	2844374	2843839	2844399	0.386
tight	CADANIAG00003757	ANIA_05338	flavin-binding monooxygenase-like protein (AFU_orthologue; AFUA_6G14280)	V	-	2844983	2846664	2846457	2846432	2846992	1.327
tight	CADANIAG00003758	ANIA_05337	conserved hypothetical protein	V	+	2847248	2849898	2847722	2847187	2847747	1.198
tight	CADANIAG00003759	ANIA_10661	5'-nucleotidase, putative (AFU_orthologue; AFUA_6G14310)	V	-	2849899	2852287	2851860	2851835	2852395	1.704
tight	CADANIAG00003761	ANIA_05335	cytochrome P450, putative (Eurofung)	V	+	2856862	2858380	2857356	2856821	2857381	1.293
tight	CADANIAG00003765	ANIA_05331	3-hydroxyacyl-CoA dehydrogenase, putative (AFU_orthologue; AFUA_3G00290)	V	+	2867659	2869008	2868111	2867576	2868136	0.92
tight	CADANIAG00003766	ANIA_05330	GNAT family N-acetyltransferase, putative (AFU_orthologue; AFUA_6G03350)	V	+	2871344	2871904	2871785	2871250	2871810	1.568
tight	CADANIAG00003767	ANIA_05329	conserved hypothetical protein	V	+	2872628	2874158	2873034	2872499	2873059	1.479
tight	CADANIAG00003772	ANIA_05324	conserved hypothetical protein	V	+	2886433	2888201	2886898	2886363	2886923	0.367
tight	CADANIAG00003786	ANIA_05311	tyrosinase, putative (AFU_orthologue; AFUA_3G01070)	V	+	2929019	2930361	2929419	2928884	2929444	1.055
tight	CADANIAG00003821	ANIA_05283	TRI7-like toxin biosynthesis protein, putative (AFU_orthologue; AFUA_8G02360)	V	-	3013338	3014920	3014483	3014458	3015018	0.617
tight	CADANIAG00009398	ANIA_09199	conserved hypothetical protein	VI	+	135371	137479	135836	135301	135861	1.395
tight	CADANIAG00009404	ANIA_09193	LaeA-like methyltransferase, putative (AFU_orthologue; AFUA_2G04380)	VI	-	151293	152312	151849	151824	152384	1.222
tight	CADANIAG00009409	ANIA_09187	conserved hypothetical protein	VI	+	161608	163851	162057	161522	162082	1.563
tight	CADANIAG00009412	ANIA_09184	conserved hypothetical protein	VI	+	168236	170255	168765	168230	168790	1.752
tight	CADANIAG00009417	ANIA_09180	conserved hypothetical protein	VI	-	178808	180745	180286	180261	180821	1.194
tight	CADANIAG00009433	ANIA_09168	conserved hypothetical protein - putative sugartransporter (Eurofung)	VI	+	222682	224441	223141	222606	223166	0.727
tight	CADANIAG00009443	ANIA_09159	conserved hypothetical protein	VI	+	246570	247863	247024	246489	247049	1.078
tight	CADANIAG00009445	ANIA_09157	Glutaminyl-tRNA synthetase (Eurofung)	VI	+	250496	252697	250967	250432	250992	1.523
tight	CADANIAG00009459	ANIA_09148	UDP-glucose pyrophosphorylase (Eurofung)	VI	+	295508	298010	295987	295452	296012	0.427
tight	CADANIAG00009464	ANIA_11168	cystathionine gamma-synthase (AFU_orthologue; AFUA_7G01590)	VI	+	316649	317895	317106	316571	317131	0.186
tight	CADANIAG00009466	ANIA_09142	conserved hypothetical protein	VI	+	319469	320455	319923	319388	319948	1.974
tight	CADANIAG00009470	ANIA_09138	acetamidase (Eurofung)	VI	-	330407	332464	332005	331980	332540	0.85
tight	CADANIAG00009485	ANIA_09125	DNA-directed RNA polymerase III subunit Rpc34,putative (AFU_orthologue; AFUA_7G01850)	VI	-	368267	369600	369123	369098	369658	0.578
tight	CADANIAG00009486	ANIA_09124	heat shock protein (Sti1), putative (AFU_orthologue; AFUA_7G01860)	VI	+	369751	371860	370275	369740	370300	0.73
tight	CADANIAG00009488	ANIA_09122	conserved hypothetical protein	VI	-	373846	375018	374576	374551	375111	1.256
tight	CADANIAG00009489	esdC	GTP-binding protein EsdC (AFU_orthologue; AFUA_7G01930)	VI	-	375210	377044	376578	376553	377113	0.326
tight	CADANIAG00009490	ANIA_09120	hypothetical protein similar to DNA-dependent RNApolymerase II RPB140 (Eurofung)	VI	-	378041	381953	381697	381672	382232	1.481
tight	CADANIAG00009491	ANIA_09119	DUF1716 domain protein (AFU_orthologue; AFUA_7G01910)	VI	-	382346	384672	384219	384194	384754	1.491
tight	CADANIAG00009494	ANIA_09116	nicotinate phosphoribosyltransferase (AFU_orthologue; AFUA_7G01880)	VI	-	388957	390625	390252	390227	390787	1.293
tight	CADANIAG00009503	ANIA_09109	Nuclear pore complex protein An-Nup85 (Eurofung)	VI	+	404717	408299	404983	404448	405008	0.847
tight	CADANIAG00009505	ANIA_11175	cytochrome c oxidase assembly protein (Pet117),putative (AFU_orthologue; AFUA_7G02030)	VI	-	413290	413838	413381	413356	413916	0.385
tight	CADANIAG00009506	ANIA_09107	hypothetical protein	VI	+	414186	414764	414467	413932	414492	0.954
tight	CADANIAG00009509	ANIA_09104	conserved hypothetical protein	VI	+	420475	423529	420701	420166	420726	1.656
tight	CADANIAG00009511	ANIA_09102	RNA polymerase I subunit Rpa43, putative (AFU_orthologue; AFUA_7G02080)	VI	-	427004	428251	427823	427798	428358	0.653
tight	CADANIAG00009512	ANIA_09101	membrane associated DnaJ chaperone, putative (AFU_orthologue; AFUA_7G02090)	VI	+	428520	429699	428917	428382	428942	0.603
tight	CADANIAG00009517	ANIA_09097	37S ribosomal protein S24 (AFU_orthologue; AFUA_7G02140)	VI	+	441461	442585	441941	441406	441966	0.119
tight	CADANIAG00009520	ANIA_09094	UDP-N-acetylglucosamine pyrophosphorylase (Eurofung)	VI	+	451575	453456	452023	451488	452048	0.585
tight	CADANIAG00009521	ANIA_09093	zinc knuckle nucleic acid binding protein, putative (AFU_orthologue; AFUA_7G02190)	VI	+	453843	455877	454137	453602	454162	1.72
tight	CADANIAG00009521	ANIA_09093	zinc knuckle nucleic acid binding protein, putative (AFU_orthologue; AFUA_7G02190)	VI	+	453843	455877	454339	453804	454364	1.171
tight	CADANIAG00009523	ANIA_09091	conserved hypothetical protein	VI	+	459681	460881	460027	459492	460052	1.759
tight	CADANIAG00009524	ANIA_09090	csx1 homologue csxA (Eurofung)	VI	+	463677	467205	464139	463604	464164	1.792
tight	CADANIAG00009528	ANIA_09086	TRAPP complex component Bet3, putative (Eurofung)	VI	-	478471	479500	479104	479079	479639	1.608
tight	CADANIAG00009532	ANIA_09083	adenine phosphoribosyltransferase 1 (AFU_orthologue; AFUA_7G02310)	VI	-	488339	489036	488627	488602	489162	1.331
tight	CADANIAG00009537	ANIA_09078	conserved hypothetical protein	VI	-	501522	502053	501665	501640	502200	1.145
tight	CADANIAG00009542	ANIA_09073	hypothetical protein	VI	+	520271	520955	520716	520181	520741	0.538
tight	CADANIAG00009548	ANIA_09067	TINC (Eurofung)	VI	+	539324	542451	539756	539221	539781	1.177
tight	CADANIAG00009549	ANIA_09066	D-lactate dehydrogenase (cytochrome) (AFU_orthologue; AFUA_7G02560)	VI	-	541983	544557	544101	544076	544636	0.396
tight	CADANIAG00009549	ANIA_09066	D-lactate dehydrogenase (cytochrome) (AFU_orthologue; AFUA_7G02560)	VI	-	541983	544557	544166	544141	544701	0.576
tight	CADANIAG00009550	ANIA_09065	mRNA processing protein (Mss51), putative (AFU_orthologue; AFUA_7G02470)	VI	+	544701	546339	545177	544642	545202	0.771
tight	CADANIAG00009551	ANIA_09064	hypothetical protein similar to xylitoldehydrogenase (Broad)	VI	-	546355	547595	547191	547166	547726	1.333
tight	CADANIAG00009553	ANIA_09062	mitochondrial molecular chaperone (Atp12), putative (AFU_orthologue; AFUA_7G02490)	VI	-	552579	553800	553353	553328	553888	1.299
tight	CADANIAG00009556	ANIA_09059	conserved hypothetical protein	VI	+	558733	560309	558900	558365	558925	1.687
tight	CADANIAG00009558	ANIA_11162	WD repeat protein (AFU_orthologue; AFUA_7G02610)	VI	-	563365	566032	565664	565639	566199	0.965
tight	CADANIAG00009559	ANIA_11183	DNA-directed RNA polymerases N/8 kDa subunitsuperfamily (AFU_orthologue; AFUA_7G02620)	VI	+	566350	566958	566814	566279	566839	1.151
tight	CADANIAG00009560	ANIA_09057	conserved hypothetical protein	VI	-	567224	568994	568561	568536	569096	1.855
tight	CADANIAG00009563	ANIA_03470	autophagy-related protein Atg4 (Eurofung)	VI	+	579518	581182	579848	579313	579873	0.679
tight	CADANIAG00009564	ANIA_03469	histone H2B.1 (Broad)	VI	-	581207	582190	581724	581699	582259	0.163
tight	CADANIAG00009565	ANIA_03468	histone H2A (Eurofung)	VI	+	582576	583487	583077	582542	583102	0.243
tight	CADANIAG00009566	ANIA_03467	conserved hypothetical protein	VI	-	583564	584267	583783	583758	584318	0.992
tight	CADANIAG00009566	ANIA_03467	conserved hypothetical protein	VI	-	583564	584267	583866	583841	584401	1.244
tight	CADANIAG00009567	ANIA_03466	dihydrolipoamide S-succinyltransferase (Eurofung)	VI	+	584455	586716	584898	584363	584923	1.333
tight	CADANIAG00009567	ANIA_03466	dihydrolipoamide S-succinyltransferase (Eurofung)	VI	+	584455	586716	584965	584430	584990	0.576
tight	CADANIAG00009569	ANIA_03464	protein-L-isoaspartate O-methyltransferase (AFU_orthologue; AFUA_3G05390)	VI	+	587844	588875	588209	587674	588234	1.137
tight	CADANIAG00009570	ANIA_03463	DnaJ and TPR domain protein (AFU_orthologue; AFUA_3G05400)	VI	-	588992	590748	590302	590277	590837	1.611
tight	CADANIAG00009571	ANIA_03462	mitochondrial translation release factor (RF-1),putative (AFU_orthologue; AFUA_3G05410)	VI	+	590929	592306	591401	590866	591426	1.348
tight	CADANIAG00009573	ANIA_10417	ATP-dependent RNA helicase (Eurofung)	VI	-	595202	597008	596860	596835	597395	0.908
tight	CADANIAG00009574	ANIA_10415	DNA repair protein Rad18, putative (AFU_orthologue; AFUA_3G05440)	VI	-	597668	602042	601575	601550	602110	0.891
tight	CADANIAG00009575	ANIA_03459	glutamate carboxypeptidase, putative (AFU_orthologue; AFUA_3G05450)	VI	-	603005	604993	604489	604464	605024	1.515
tight	CADANIAG00009576	ANIA_03458	60S ribosomal protein L20, putative (AFU_orthologue; AFUA_3G05460)	VI	-	605162	605944	605692	605667	606227	0.658
tight	CADANIAG00009579	ANIA_03455	pre-rRNA processing protein Utp22 (AFU_orthologue; AFUA_3G05490)	VI	+	610927	614429	611347	610812	611372	0.516
tight	CADANIAG00009580	ANIA_03454	Nuclear pore complex protein An-Pom152 (Eurofung)	VI	-	614445	618403	618117	618092	618652	0.317
tight	CADANIAG00009581	ANIA_03453	ubiquitin C-terminal hydrolase 37 (AFU_orthologue; AFUA_3G05510)	VI	+	618737	620603	619195	618660	619220	1.033
tight	CADANIAG00009587	ANIA_03447	spindle poison sensitivity protein Scp3, putative (AFU_orthologue; AFUA_3G05570)	VI	-	636048	637889	637425	637400	637960	1.748
tight	CADANIAG00009591	ANIA_10416	hypothetical protein similar to 60S ribosomalprotein L27a (Broad)	VI	+	647050	648248	647528	646993	647553	0.159
tight	CADANIAG00009592	ANIA_10418	conserved hypothetical protein	VI	+	648362	649741	648507	647972	648532	1.512
tight	CADANIAG00009592	ANIA_10418	conserved hypothetical protein	VI	+	648362	649741	648886	648351	648911	1.386
tight	CADANIAG00009595	ANIA_03442	conserved hypothetical protein	VI	-	656442	657986	657570	657545	658105	0.862
tight	CADANIAG00009598	ANIA_10411	conserved hypothetical protein	VI	+	664657	665928	665099	664564	665124	1.662
tight	CADANIAG00009599	ANIA_03439	integral membrane protein, putative (AFU_orthologue; AFUA_3G05690)	VI	-	666112	667443	666958	666933	667493	1.558
tight	CADANIAG00009605	ANIA_03432	UDP-glucose 4-epimerase (Eurofung)	VI	+	690871	692255	691365	690830	691390	1.349
tight	CADANIAG00009608	ANIA_03429	isochorismatase family hydrolase, putative (AFU_orthologue; AFUA_6G12220)	VI	+	696901	697916	697362	696827	697387	0.297
tight	CADANIAG00009611	ANIA_03427	RNA binding protein Rnp24, putative (AFU_orthologue; AFUA_3G05840)	VI	-	706490	707784	707409	707384	707944	1.313
tight	CADANIAG00009612	ANIA_10408	conserved hypothetical protein	VI	+	708030	709266	708482	707947	708507	0.817
tight	CADANIAG00009613	ANIA_10406	exosome complex exonuclease Rrp4, putative (AFU_orthologue; AFUA_3G05860)	VI	+	709792	711009	710208	709673	710233	0.349
[truncated: 5,662 more rows]
