# Supplementary material for: Transcriptome analysis of the filamentous fungus Aspergillus nidulans directed to the global identification of promoters
Source: BMC Genomics. 2013 Dec 3;14(1):847. doi: 10.1186/1471-2164-14-847 (PMC4046813; doi:10.1186/1471-2164-14-847)
Supplement: Supplementary file 10 — Additional file 10: Gene ontology analysis of genes with different promoter types. Gene ontologies (GO) for processes significantly enriched in gene sets associated with ‘tight’, ‘intermediate’ and/or ‘diffuse’ transcription start sites, according to our classification. For each GO category, the ‘cluster frequency’ (of the particular gene set) and ‘background frequency’ (of all annotated genes in the genome) associated with that GO category are reported. The ‘P-value’, Bonferroni-corrected for multiple testing, and ‘FDR’ (false discovery rate) are also reported, followed by colon-separated lists of the genes associated with the GO category and the GO IDs associated with the genes (which may be for the GO category itself, or a more specific sub-category of the broader GO category). (XLSX 442 KB) [file 12864_2013_5557_MOESM10_ESM.xlsx]

## Sheet: table
			Tight TSS	Tight TSS	Tight TSS	Tight TSS	Tight TSS	Tight TSS	Intermediate TSS	Intermediate TSS	Intermediate TSS	Intermediate TSS	Intermediate TSS	Intermediate TSS	Diffuse TSS	Diffuse TSS	Diffuse TSS	Diffuse TSS	Diffuse TSS	Diffuse TSS	x
GO category	GO ID	Enriched in	Cluster frequency	Background frequency	Corrected P-value	FDR	Gene(s) annotated to the term	Directly Annotated GOID List	Cluster frequency	Background frequency	Corrected P-value	False discovery rate	Gene(s) annotated to the term	Directly Annotated GOID List	Cluster frequency	Background frequency	Corrected P-value	False discovery rate	Gene(s) annotated to the term	Directly Annotated GOID List	x
cellular component biogenesis	44085	tight	314/3101, 10.1%	495/10987, 4.5%	3.17e-59	0	AN0074:AN0092:AN0117:rio2:AN0140:AN0184:AN0228:AN0262:tubA:AN0327:nudG:AN0421:AN0447:AN0465:AN0559:AN0643:manA:AN0673:mipA:AN0695:AN0697:AN0706:hhtA:H4.1:AN0745:AN0767:AN0794:AN0816:AN0862:pexG:atp20:AN10012:AN10058:AN1013:AN10175:AN10178:AN10194:AN10225:AN10237:AN10348:AN10352:AN10417:FKBP5:AN1055:AN10584:AN10585:AN10609:AN10615:AN10618:AN10622:AN10627:sepB:AN1066:AN1069:AN10708:gfaA:AN10712:AN1…	6261:463:48311:42766:42254:31125:30174:51518:2001255:45899:742:34090:9932:2001209:45732:80129:917:6091:51260:495:706:6351:10898:30001:30100:31571:10570:10390:10571:51083:33109:70196:6631:34462:35066:70903:447:415:6303:480:32012:70476:6031:30150:45875:70317:60237:30437:33260:43486:6457:734:33955:1522:1:51447:40010:32880:31031:34729:16485:6797:43618:7533:7093:43936:51726:6352:6913:31087:7052:71038:…	#N/A	#N/A	#N/A	#N/A	#N/A	#N/A	#N/A	#N/A	#N/A	#N/A	#N/A	#N/A	x
macromolecular complex assembly	65003	tight	164/3101, 5.3%	229/10987, 2.1%	1.24e-39	0	AN0117:AN0140:AN0228:AN0262:tubA:AN0327:nudG:AN0421:AN0559:AN0643:mipA:AN0706:hhtA:H4.1:AN0794:AN0816:AN0862:pexG:atp20:AN10058:AN1013:AN10178:AN10194:AN10417:FKBP5:AN1055:AN10585:AN10609:AN10615:AN10622:AN10627:AN1066:AN10708:AN10717:AN10871:AN10879:AN10955:AN11175:AN11303:AN11444:AN1166:benA:AN1200:AN1205:AN1209:AN1230:uvsC:AN1353:AN1469:pexM:AN1534:ssfA:AN1776:AN1922:AN1971:CaM:AN2181:AN2213:A…	463:48311:30174:2001255:45899:742:34090:2001209:45732:80129:6091:51260:30001:10570:70196:6631:34462:35066:447:415:6303:480:30150:70317:30437:33260:43486:6457:734:1:33955:31031:34729:6797:43618:7533:7093:51726:6352:31087:1927:349:31565:6336:70914:30010:724:30473:90262:32979:2181:6407:6465:33962:15986:50821:45053:393:31116:16560:7018:7265:34982:6268:7020:6335:2001173:42991:10389:31134:43433:461:458…	#N/A	#N/A	#N/A	#N/A	#N/A	#N/A	#N/A	#N/A	#N/A	#N/A	#N/A	#N/A	x
cellular macromolecular complex assembly	34622	tight	148/3101, 4.8%	199/10987, 1.8%	8.73e-39	0	AN0117:AN0140:AN0228:AN0262:tubA:AN0327:nudG:AN0421:AN0559:AN0643:mipA:AN0706:hhtA:H4.1:AN0794:AN0816:AN0862:pexG:AN10058:AN1013:AN10178:AN10194:AN10417:FKBP5:AN1055:AN10585:AN10609:AN10615:AN10622:AN10627:AN1066:AN10708:AN10717:AN10871:AN10879:AN10955:AN11175:AN11444:AN1166:benA:AN1200:AN1205:AN1209:AN1230:AN1353:pexM:ssfA:AN1776:AN1922:AN1971:AN2181:AN2213:AN2263:AN2279:sconC:H4.2:AN2484:AN2734…	463:48311:30174:2001255:45899:34090:2001209:45732:80129:6091:30001:10570:70196:6631:34462:35066:447:415:6303:480:30150:70317:30437:33260:43486:6457:31031:34729:43618:7093:6352:31087:1927:349:31565:6336:70914:30010:30473:90262:32979:2181:6407:33962:15986:50821:393:31116:16560:7018:7265:34982:6268:7020:6335:2001173:10389:31134:43433:461:45860:51382:7026:7096:51038:6376:43623:55:51417:6281:48315:140…	#N/A	#N/A	#N/A	#N/A	#N/A	#N/A	#N/A	#N/A	#N/A	#N/A	#N/A	#N/A	x
macromolecular complex subunit organization	43933	tight	205/3101, 6.6%	320/10987, 2.9%	2.47e-38	0	taf30:AN0117:AN0140:AN0143:AN0163:AN0228:AN0262:AN0295:AN0306:tubA:AN0327:nudG:AN0421:AN0559:AN0594:AN0643:AN0673:mipA:AN0706:hhtA:H4.1:AN0794:AN0816:AN0862:pexG:atp20:AN10058:AN10111:AN1013:AN10178:AN10194:AN10225:AN10417:FKBP5:AN1055:AN10585:AN10609:AN10615:AN10622:AN10627:AN1066:AN10708:AN10717:adaB:AN10871:AN10879:AN10955:AN11175:AN11303:AN11444:AN1166:benA:AN1200:AN1205:AN1209:AN1230:uvsC:AN…	32889:463:32312:48311:42766:30174:2001255:45899:742:16320:34090:2001209:45732:80129:6091:51260:6351:34517:30001:30100:10570:288:70196:6631:34462:35066:447:415:6303:480:30150:70317:30437:33260:43486:6457:734:33955:1:31031:34729:22:6797:43618:7533:7093:43936:1900182:51726:6352:6913:71921:31087:7052:1927:349:31565:6336:70914:30010:45892:724:30473:51017:90262:32979:2181:6109:6407:6465:33962:15986:551…	#N/A	#N/A	#N/A	#N/A	#N/A	#N/A	#N/A	#N/A	#N/A	#N/A	#N/A	#N/A	x
ribonucleoprotein complex biogenesis	22613	tight	142/3101, 4.6%	190/10987, 1.7%	1.56e-37	0	AN0074:AN0092:rio2:AN0262:AN0327:AN0421:AN0465:AN0695:AN0745:AN0767:AN10058:AN1013:AN10175:AN10194:AN10348:AN10352:AN10417:AN1055:AN10615:AN10618:AN10712:AN10719:AN10721:AN10865:AN10955:cgrA:AN11224:AN11250:AN1166:AN1175:AN1200:AN1215:AN1228:hscA:AN1319:AN1345:bop1:AN1385:AN1434:AN1474:AN1533:AN1711:AN1776:AN1949:AN1964:AN1971:AN2079:AN2262:AN2263:AN2292:AN2734:AN2759:nsa2:AN3056:rmtB:nop58:AN317…	463:42254:31125:30174:2001255:2001209:495:51083:34462:447:480:70476:60237:30437:43486:6457:1522:40010:51726:31087:71038:349:30010:30847:90262:2181:6407:45943:16075:51276:71028:70478:33962:1510:71051:393:2001173:10389:461:31137:6376:55:48315:30996:43248:16226:34476:34599:154:479:18364:6547:34963:467:6999:31118:6396:70651:16070:45903:6415:71276:31124:472:34473:97308:6468:6450:289:2:19919:30490:3048…	#N/A	#N/A	#N/A	#N/A	#N/A	#N/A	#N/A	#N/A	#N/A	#N/A	#N/A	#N/A	x
ribosome biogenesis	42254	tight	131/3101, 4.2%	171/10987, 1.6%	1.88e-36	0	AN0074:AN0092:rio2:AN0262:AN0327:AN0421:AN0465:AN0695:AN0745:AN0767:AN10058:AN1013:AN10175:AN10348:AN10352:AN10618:AN10712:AN10719:AN10721:AN10865:AN10955:cgrA:AN11224:AN11250:AN1166:AN1175:AN1200:AN1215:AN1228:hscA:AN1319:AN1345:bop1:AN1385:AN1434:AN1474:AN1533:AN1711:AN1949:AN1964:AN2079:AN2262:AN2263:AN2292:AN2734:AN2759:nsa2:AN3056:rmtB:nop58:AN3172:spb4:AN3313:AN3413:AN3455:AN3657:AN3706:AN3…	463:42254:31125:30174:495:51083:34462:447:480:70476:60237:30437:43486:1522:40010:51726:31087:71038:30010:30847:2181:6407:45943:16075:51276:71028:70478:1510:71051:461:31137:55:48315:16226:34476:34599:154:479:18364:6547:34963:467:6999:31118:6396:70651:16070:45903:6415:31124:472:34473:97308:6468:6450:2:19919:30490:30488:6412:31120:470:8033:6325:8361:6267:51301:9303:6970:6357:27:18195:6606:42273:956:…	#N/A	#N/A	#N/A	#N/A	#N/A	#N/A	#N/A	#N/A	#N/A	#N/A	#N/A	#N/A	x
cellular component assembly	22607	tight	208/3101, 6.7%	337/10987, 3.1%	2.47e-35	0	AN0117:AN0140:AN0184:AN0228:AN0262:tubA:AN0327:nudG:AN0421:AN0447:AN0559:AN0643:AN0673:mipA:AN0697:AN0706:hhtA:H4.1:AN0794:AN0816:AN0862:pexG:atp20:AN10012:AN10058:AN1013:AN10178:AN10194:AN10225:AN10237:AN10417:FKBP5:AN1055:AN10584:AN10585:AN10609:AN10615:AN10622:AN10627:sepB:AN1066:AN10708:AN10717:adaB:AN10871:AN10879:AN10955:AN11004:AN11055:AN11175:AN11303:AN11444:AN1166:benA:AN1200:AN1205:AN12…	6261:463:48311:42766:30174:51518:2001255:45899:742:34090:2001209:45732:80129:917:6091:51260:706:6351:10898:30001:30100:31571:10570:10390:10571:33109:70196:6631:34462:35066:70903:447:415:6303:480:32012:30150:45875:70317:60237:30437:33260:43486:6457:734:33955:1:51447:32880:31031:34729:16485:6797:43618:7533:7093:43936:51726:6352:6913:31087:7052:1927:6612:349:31565:6336:90002:70914:30010:45892:724:32…	#N/A	#N/A	#N/A	#N/A	#N/A	#N/A	#N/A	#N/A	#N/A	#N/A	#N/A	#N/A	x
cytoplasmic transport	16482	tight	180/3101, 5.8%	277/10987, 2.5%	1.5e-34	0	AN0068:AN0084:rabS:AN0127:AN0165:trxA:AN0229:sec23:AN0285:rabE:AN0411:sec61:AN0429:AN0559:AN0643:AN0673:AN0706:pexG:AN0922:AN10067:AN10129:hogA:AN10186:AN10266:AN10354:AN10453:rmtA:AN10594:AN10618:AN1069:AN10710:AN10724:AN10828:AN10878:AN10994:AN11004:AN1105:AN11136:AN1117:AN11226:arfA:AN1154:gle1:AN1163:AN1215:AN1223:AN1229:hscA:AN1281:AN1282:hulA:vps20:sonA:AN1385:kapK:AN1442:pexM:AN1525:AN1711…	32889:30447:463:32312:742:45048:917:6091:51260:34504:34517:30100:6616:6865:51083:42993:36129:6631:447:480:32012:70476:30150:70317:30437:6457:1:40010:32880:36091:16485:301:10847:43936:71243:51726:15833:6913:71454:34499:1927:6612:71528:60567:6614:16567:15723:6944:32979:2181:6283:6407:6378:35356:6465:6513:34762:71852:55114:50821:45053:31505:80058:31321:44070:16560:34727:48205:18216:42991:43556:10389…	#N/A	#N/A	#N/A	#N/A	#N/A	#N/A	#N/A	#N/A	#N/A	#N/A	#N/A	#N/A	x
organic substance metabolic process	71704	tight	1216/3101, 39.2%	3327/10987, 30.3%	2.96e-33	0	AN0040:AN0046:AN0056:AN0057:AN0067:AN0074:tigA:AN0076:sfaD:taf30:AN0084:AN0086:rabS:AN0092:AN0105:AN0109:AN0111:AN0116:AN0117:hemC:AN0122:AN0123:rio2:AN0126:AN0127:rmtC:AN0138:trxA:AN0183:AN0190:AN0192:pantoA:AN0228:ureD:pppA:pdiB:AN0252:AN0260:AN0262:AN0270:AN0271:AN0278:AN0285:AN0295:AN0300:AN0314:tubA:AN0327:gfdA:aroG:sgdA:AN0367:AN0369:AN0381:AN0385:cryA:AN0408:AN0411:AN0421:AN0428:AN0432:AN0…	6261:32889:8054:6147:463:43558:7004:6227:6116:48311:33567:722:42254:42766:31125:6531:16255:30174:51518:2001255:45899:742:6553:16320:9932:6233:2001209:45732:80129:19358:917:6091:51260:6003:6071:495:6177:31929:32995:6527:42780:15671:706:6351:34504:10898:70899:90474:34517:35863:30100:9100:31571:15995:6425:1901255:6616:10570:96:46835:6865:160:10390:6107:10571:9405:6012:51083:10963:61508:34472:288:331…	#N/A	#N/A	#N/A	#N/A	#N/A	#N/A	#N/A	#N/A	#N/A	#N/A	#N/A	#N/A	x
cellular protein metabolic process	44267	tight	458/3101, 14.8%	1013/10987, 9.2%	1.59e-30	0	AN0046:AN0056:AN0057:tigA:taf30:AN0084:AN0086:AN0105:AN0116:hemC:AN0123:rio2:AN0127:rmtC:trxA:AN0183:AN0262:AN0278:AN0295:AN0314:sgdA:AN0381:AN0428:AN0433:AN0445:AN0450:AN0465:AN0470:AN0570:AN0582:AN0590:AN0636:manA:AN0686:cak1:AN0705:AN0720:AN0776:AN0794:AN0810:AN0827:AN0862:AN0871:AN0889:AN0907:AN0909:AN0936:AN10020:AN10030:AN10118:AN10129:AN1013:AN10134:AN10138:AN10161:hogA:AN10182:AN10206:AN1…	6261:32889:8054:463:43558:7004:48311:722:42254:42766:16255:30174:51518:45899:742:16320:45732:80129:917:51260:31929:32995:706:34504:10898:90474:34517:31571:6425:6616:10570:6865:160:10390:10571:6012:51083:288:33109:70196:6631:70584:32204:35066:447:415:6421:70476:30150:45875:70317:60237:60178:30437:43486:6457:6431:1:51447:32880:36091:1900198:45184:34729:43039:45950:16485:22:10847:43618:45861:43936:3…	#N/A	#N/A	#N/A	#N/A	#N/A	#N/A	#N/A	#N/A	#N/A	#N/A	#N/A	#N/A	x
protein metabolic process	19538	tight	488/3101, 15.7%	1111/10987, 10.1%	5.71e-29	0	AN0046:AN0056:AN0057:tigA:taf30:AN0084:AN0086:AN0105:AN0116:hemC:AN0122:AN0123:rio2:AN0127:rmtC:trxA:AN0183:AN0262:AN0278:AN0295:AN0314:sgdA:AN0369:AN0381:AN0428:AN0433:AN0445:AN0450:AN0465:AN0470:AN0570:AN0582:AN0590:AN0636:manA:AN0686:cak1:AN0705:AN0720:AN0747:AN0776:AN0794:AN0810:AN0827:hsp104:AN0862:AN0871:AN0889:AN0907:AN0909:AN0936:AN10020:AN10030:AN10118:AN10129:AN1013:AN10134:AN10138:AN10…	6261:32889:8054:463:43558:7004:48311:722:42254:42766:16255:30174:51518:45899:742:16320:45732:80129:917:6091:51260:31929:32995:706:34504:10898:90474:34517:9100:31571:6425:6616:10570:6865:160:10390:10571:6012:51083:288:33109:70196:6631:70584:32204:35066:447:415:6421:70476:30150:45875:70317:60237:60178:30437:43486:6457:6431:1:51447:32880:36091:1900198:45184:34729:43039:45950:16485:22:10847:43618:458…	#N/A	#N/A	#N/A	#N/A	#N/A	#N/A	#N/A	#N/A	#N/A	#N/A	#N/A	#N/A	x
cellular macromolecule metabolic process	44260	tight	751/3101, 24.2%	1906/10987, 17.3%	4.73e-28	0	AN0040:AN0046:AN0056:AN0057:AN0074:tigA:AN0076:taf30:AN0084:AN0086:AN0092:AN0105:AN0109:AN0111:AN0116:AN0117:hemC:AN0123:rio2:AN0126:AN0127:rmtC:AN0138:trxA:AN0183:AN0190:AN0192:AN0228:AN0260:AN0262:AN0278:AN0295:AN0314:AN0327:sgdA:AN0381:cryA:AN0421:AN0428:AN0433:AN0445:AN0450:AN0465:AN0470:AN0502:sitA:AN0570:AN0582:AN0590:AN0636:manA:AN0686:AN0695:cak1:AN0705:AN0720:hhtA:H4.1:AN0745:AN0752:AN07…	6261:32889:8054:463:43558:7004:48311:33567:722:42254:42766:31125:16255:30174:51518:2001255:45899:742:16320:9932:2001209:45732:80129:917:51260:495:31929:32995:42780:706:6351:34504:10898:70899:90474:34517:9100:31571:6425:1901255:6616:10570:96:6865:160:10390:10571:6012:51083:34472:288:33109:70196:6631:34462:70584:32204:35066:70903:447:415:6421:6076:6303:480:70476:6031:30150:45875:12:70317:60237:6017…	#N/A	#N/A	#N/A	#N/A	#N/A	#N/A	#N/A	#N/A	#N/A	#N/A	#N/A	#N/A	x
RNA processing	6396	tight	167/3101, 5.4%	271/10987, 2.5%	1.03e-27	0	AN0074:AN0092:AN0109:AN0111:rio2:AN0190:AN0327:AN0421:AN0450:AN0465:AN0502:sitA:AN0695:AN0745:AN0757:AN0767:AN0874:AN0894:AN0917:AN0956:AN0997:AN10007:AN10194:AN10239:AN10248:AN10348:AN10349:AN10352:AN10361:AN10395:AN1045:AN10451:AN10567:AN10615:AN10618:AN10719:AN10721:AN10865:AN10924:AN10955:AN10963:AN10966:cgrA:AN11224:AN11250:AN1175:AN1208:AN1215:AN1228:hscA:AN1249:AN1319:AN1335:AN1345:bop1:AN…	463:42254:31125:30174:2001255:45899:2001209:495:31929:42780:706:6351:10898:70899:10570:10571:51083:34472:34462:70903:447:480:70476:45875:70317:60237:71041:43486:51447:40010:32880:373:51726:9061:31087:71038:349:30010:97394:45892:30847:31123:90262:2181:6407:6378:45943:16075:71028:33962:70478:55114:1510:71051:31505:1174:393:2001173:1302:461:31137:35307:6376:1193:55:6281:48315:16226:34476:10696:34599…	#N/A	#N/A	#N/A	#N/A	#N/A	#N/A	#N/A	#N/A	#N/A	#N/A	#N/A	#N/A	x
establishment of protein localization	45184	tight	152/3101, 4.9%	244/10987, 2.2%	9.52e-26	0	AN0068:AN0084:rabS:AN0127:AN0165:sec23:AN0295:rabE:AN0411:sec61:AN0429:AN0559:AN0582:AN0643:AN0673:AN0706:AN0722:AN0819:pexG:AN0922:AN10067:AN10129:AN10186:AN10354:AN10453:AN10648:AN10710:AN10828:avaB:AN10994:AN11004:AN1105:AN11136:arfA:AN1163:AN1281:AN1282:vps29:vps20:kapK:AN1442:pexM:AN1525:AN1768:AN1892:AN1973:AN1981:AN2014:CaM:tlgB:AN2050:bipA:kapJ:kapA:AN2164:AN2222:sogB:digA:AN2461:vps23:ka…	32889:30447:7004:32312:722:742:16320:45048:917:6091:51260:32995:34517:30100:6616:9405:10963:42993:6631:30150:70317:60237:60178:30437:1:45184:16485:301:43936:1900182:71210:51726:15833:6913:71454:6612:71528:90002:724:6614:6383:16567:6944:32979:2181:35356:6465:6513:6997:71852:55114:50821:45053:31505:31321:44070:16560:34727:6268:42991:70941:31134:36258:32079:71048:36205:71990:55:46488:30996:32955:159…	#N/A	#N/A	#N/A	#N/A	#N/A	#N/A	#N/A	#N/A	#N/A	#N/A	#N/A	#N/A	x
ncRNA metabolic process	34660	tight	142/3101, 4.6%	223/10987, 2.0%	2.42e-25	0	AN0046:AN0057:AN0074:AN0092:rio2:AN0190:AN0314:AN0327:AN0421:AN0428:AN0450:AN0465:AN0502:sitA:AN0695:AN0705:AN0745:AN0757:AN0767:AN0936:AN0956:AN10248:AN10348:AN10352:AN10361:AN10395:AN10451:AN10475:AN10567:AN10618:AN10712:AN10719:AN10721:AN10865:AN10924:AN10955:AN11125:cgrA:AN11224:AN11250:AN1175:AN1215:AN1228:hscA:AN1319:AN1345:bop1:AN1380:AN1385:AN1434:AN1486:AN1533:AN1913:AN1949:AN1964:AN2079…	463:42254:31125:30174:495:31929:42780:70899:6425:51083:34472:34462:70903:447:6421:480:70476:60237:71041:43486:6431:1522:40010:43039:51726:6427:31087:71038:30010:30847:6419:2181:6407:45943:16075:71028:70478:55114:1510:71051:70150:31505:1174:6436:1302:461:31137:35307:55:6281:48315:6434:16226:34476:34599:154:479:18364:1900490:6547:34963:467:31118:71034:70651:45903:71276:31124:472:34473:97308:31119:6…	#N/A	#N/A	#N/A	#N/A	#N/A	#N/A	#N/A	#N/A	#N/A	#N/A	#N/A	#N/A	x
protein transport	15031	tight	148/3101, 4.8%	238/10987, 2.2%	6.9e-25	0	AN0068:AN0084:rabS:AN0127:AN0165:sec23:AN0295:rabE:AN0411:sec61:AN0429:AN0559:AN0643:AN0673:AN0706:AN0722:AN0819:pexG:AN0922:AN10067:AN10129:AN10186:AN10354:AN10453:AN10710:AN10828:avaB:AN10994:AN11004:AN1105:AN11136:arfA:AN1163:AN1281:AN1282:vps29:vps20:kapK:AN1442:pexM:AN1525:AN1768:AN1892:AN1973:AN1981:AN2014:CaM:tlgB:AN2050:bipA:kapJ:kapA:AN2164:AN2222:sogB:digA:AN2461:vps23:kapL:AN3027:AN302…	32889:30447:32312:742:16320:45048:917:6091:51260:32995:34517:30100:6616:9405:10963:42993:6631:30150:70317:60237:60178:30437:1:16485:301:43936:1900182:51726:15833:6913:71454:6612:71528:90002:6614:6383:16567:6944:32979:2181:35356:6465:6513:6997:71852:55114:50821:45053:31505:31321:44070:16560:34727:42991:70941:31134:36258:32079:71048:36205:71990:55:46488:30996:32955:15914:6893:6617:6627:31322:6511:4…	#N/A	#N/A	#N/A	#N/A	#N/A	#N/A	#N/A	#N/A	#N/A	#N/A	#N/A	#N/A	x
protein complex biogenesis	70271	tight	98/3101, 3.2%	132/10987, 1.2%	8.72e-25	0	AN0140:tubA:nudG:AN0559:AN0643:mipA:AN0706:AN0862:pexG:atp20:AN10178:AN10585:AN10609:AN10622:AN10627:AN1066:AN10708:AN10717:AN10871:AN10879:AN11175:AN11303:AN11444:benA:AN1205:AN1209:AN1230:uvsC:AN1469:pexM:AN1534:ssfA:AN1922:CaM:AN2213:AN2279:sconC:AN2484:AN2862:podH:AN2904:AN2907:AN2917:AN2975:AN3060:AN3061:bimC:AN3644:AN3932:AN4033:AN4236:AN4307:AN4360:AN4388:radC:AN4415:ndc1:AN4557:AN4602:AN4…	48311:45899:742:34090:45732:80129:6091:51260:30001:10570:70196:6631:447:30150:70317:30437:43486:6457:734:1:33955:6797:7533:7093:51726:1927:70914:30010:724:30473:32979:6465:15986:50821:45053:31116:16560:7018:34982:7020:42991:31134:43433:45860:51382:7026:7096:71990:43623:51417:6281:48315:71459:2000060:16226:43248:6893:6617:34643:31322:727:6511:6184:70131:51604:34314:51601:34613:45041:7067:30433:91:…	#N/A	#N/A	#N/A	#N/A	#N/A	#N/A	#N/A	#N/A	#N/A	#N/A	#N/A	#N/A	x
rRNA metabolic process	16072	tight	89/3101, 2.9%	115/10987, 1.0%	1.3e-24	0	AN0074:AN0092:rio2:AN0327:AN0421:AN0465:AN0695:AN0745:AN0767:AN10348:AN10352:AN10618:AN10719:AN10721:AN10865:AN10955:cgrA:AN11224:AN11250:AN1175:AN1215:AN1228:hscA:AN1319:AN1345:bop1:AN1434:AN1533:AN1949:AN1964:AN2079:AN2292:AN2759:nsa2:AN3056:nop58:AN3172:spb4:AN3313:AN3455:AN3657:AN3745:AN3812:AN3823:AN4226:AN4298:AN4471:AN4594:ssz1:AN4648:AN4771:AN4777:AN4803:ubi1:AN5222:AN5441:AN5455:cutB:AN5…	463:31125:30174:495:51083:34462:447:480:70476:60237:43486:40010:51726:31087:71038:30010:30847:2181:6407:45943:16075:71028:70478:1510:71051:461:31137:55:48315:34476:34599:154:479:18364:6547:34963:467:31118:70651:45903:31124:472:34473:97308:6468:6450:2:30490:30488:6412:31120:470:8033:6325:6267:51301:9303:6357:27:42273:956:70475:71039:462:469:6402:28:7000:492:34964:70481:280:30702:747:7346:42149:344…	#N/A	#N/A	#N/A	#N/A	#N/A	#N/A	#N/A	#N/A	#N/A	#N/A	#N/A	#N/A	x
rRNA processing	6364	tight	89/3101, 2.9%	115/10987, 1.0%	1.3e-24	0	AN0074:AN0092:rio2:AN0327:AN0421:AN0465:AN0695:AN0745:AN0767:AN10348:AN10352:AN10618:AN10719:AN10721:AN10865:AN10955:cgrA:AN11224:AN11250:AN1175:AN1215:AN1228:hscA:AN1319:AN1345:bop1:AN1434:AN1533:AN1949:AN1964:AN2079:AN2292:AN2759:nsa2:AN3056:nop58:AN3172:spb4:AN3313:AN3455:AN3657:AN3745:AN3812:AN3823:AN4226:AN4298:AN4471:AN4594:ssz1:AN4648:AN4771:AN4777:AN4803:ubi1:AN5222:AN5441:AN5455:cutB:AN5…	463:31125:30174:495:51083:34462:447:480:70476:60237:43486:40010:51726:31087:71038:30010:30847:2181:6407:45943:16075:71028:70478:1510:71051:461:31137:55:48315:34476:34599:154:479:18364:6547:34963:467:31118:70651:45903:31124:472:34473:97308:6468:6450:2:30490:30488:6412:31120:470:8033:6325:6267:51301:9303:6357:27:42273:956:70475:71039:462:469:6402:28:7000:492:34964:70481:280:30702:747:7346:42149:344…	#N/A	#N/A	#N/A	#N/A	#N/A	#N/A	#N/A	#N/A	#N/A	#N/A	#N/A	#N/A	x
protein complex assembly	6461	tight	97/3101, 3.1%	131/10987, 1.2%	2.34e-24	0	AN0140:tubA:nudG:AN0559:AN0643:mipA:AN0706:AN0862:pexG:atp20:AN10178:AN10585:AN10609:AN10622:AN10627:AN1066:AN10708:AN10717:AN10871:AN10879:AN11175:AN11303:AN11444:benA:AN1205:AN1209:AN1230:uvsC:AN1469:pexM:AN1534:ssfA:AN1922:CaM:AN2213:AN2279:sconC:AN2484:AN2862:podH:AN2904:AN2907:AN2917:AN2975:AN3060:AN3061:bimC:AN3644:AN3932:AN4033:AN4236:AN4307:AN4360:AN4388:radC:AN4415:ndc1:AN4557:AN4602:AN4…	48311:45899:742:34090:45732:80129:6091:51260:30001:10570:70196:6631:447:30150:70317:30437:43486:6457:734:1:33955:6797:7533:7093:51726:1927:70914:30010:724:30473:32979:6465:15986:50821:45053:31116:16560:7018:34982:7020:42991:31134:43433:45860:51382:7026:7096:71990:43623:51417:6281:48315:71459:2000060:16226:43248:6893:6617:34643:31322:727:6511:6184:51604:34314:51601:34613:45041:7067:30433:91:45039:…	#N/A	#N/A	#N/A	#N/A	#N/A	#N/A	#N/A	#N/A	#N/A	#N/A	#N/A	#N/A	x
protein complex subunit organization	71822	tight	129/3101, 4.2%	198/10987, 1.8%	3.18e-24	0	AN0140:AN0143:AN0163:AN0295:AN0306:tubA:nudG:AN0559:AN0594:AN0643:AN0673:mipA:AN0706:AN0862:pexG:atp20:AN10111:AN10178:AN10225:AN10585:AN10609:AN10622:AN10627:AN1066:AN10708:AN10717:AN10871:AN10879:AN11175:AN11303:AN11444:benA:AN1205:AN1209:AN1230:uvsC:AN1398:AN1469:pexM:AN1534:ssfA:AN1922:CaM:AN2080:AN2213:AN2222:AN2279:sconC:AN2484:AN2686:AN2768:AN2862:podH:AN2904:AN2907:AN2917:AN2975:AN3060:AN…	32889:32312:48311:45899:742:16320:34090:45732:80129:6091:51260:34517:30001:30100:10570:288:70196:6631:447:30150:70317:30437:43486:6457:734:33955:1:22:6797:7533:7093:43936:1900182:51726:6913:71921:7052:1927:70914:30010:724:30473:51017:32979:6465:15986:55114:50821:45053:31116:34727:16560:7018:34982:7020:42991:31134:43433:16925:45860:51382:7026:7096:71990:43623:55:51417:6281:48315:71459:2000060:1622…	#N/A	#N/A	#N/A	#N/A	#N/A	#N/A	#N/A	#N/A	#N/A	#N/A	#N/A	#N/A	x
cellular protein complex assembly	43623	tight	81/3101, 2.6%	101/10987, 0.9%	3.9e-24	0	AN0140:tubA:nudG:AN0559:AN0643:mipA:AN0706:AN0862:pexG:AN10178:AN10585:AN10609:AN10622:AN10627:AN1066:AN10708:AN10717:AN10871:AN10879:AN11175:AN11444:benA:AN1205:AN1209:AN1230:pexM:ssfA:AN1922:AN2213:AN2279:sconC:AN2484:AN2862:podH:AN2904:AN2907:AN2917:AN2975:AN3060:bimC:AN3644:AN3932:AN4033:AN4236:AN4307:AN4360:AN4388:AN4415:AN4602:AN4731:AN4753:AN4775:AN4804:AN4863:AN5008:AN5082:AN5224:AN5404:A…	48311:45899:34090:45732:80129:6091:30001:10570:70196:6631:30150:70317:30437:43486:6457:7093:1927:70914:30010:30473:32979:15986:50821:31116:16560:7018:34982:7020:31134:43433:45860:51382:7026:7096:43623:51417:6281:48315:71459:2000060:43248:6893:6617:727:6511:6184:51604:34314:51601:34613:45041:7067:30433:91:45039:70072:7035:2:147:915:70787:6625:6886:70096:7088:6289:31122:18063:2000073:16192:43171:64…	#N/A	#N/A	#N/A	#N/A	#N/A	#N/A	#N/A	#N/A	#N/A	#N/A	#N/A	#N/A	x
macromolecule metabolic process	43170	tight	791/3101, 25.5%	2090/10987, 19.0%	3.35e-23	0	AN0040:AN0046:AN0056:AN0057:AN0074:tigA:AN0076:taf30:AN0084:AN0086:AN0092:AN0105:AN0109:AN0111:AN0116:AN0117:hemC:AN0122:AN0123:rio2:AN0126:AN0127:rmtC:AN0138:trxA:AN0183:AN0190:AN0192:AN0228:AN0260:AN0262:AN0278:AN0295:AN0314:AN0327:sgdA:AN0369:AN0381:cryA:AN0421:AN0428:AN0433:AN0445:AN0450:AN0465:AN0470:AN0502:sitA:AN0570:AN0582:AN0590:AN0636:manA:AN0686:spdA:AN0695:cak1:AN0705:AN0720:hhtA:H4.1…	6261:32889:8054:463:43558:7004:48311:33567:722:42254:42766:31125:16255:30174:51518:2001255:45899:742:16320:9932:2001209:45732:80129:917:6091:51260:495:31929:32995:42780:706:6351:34504:10898:70899:90474:34517:9100:31571:6425:1901255:6616:10570:96:46835:6865:160:10390:10571:6012:51083:34472:288:33109:70196:6631:34462:70584:32204:35066:70903:447:415:6421:6076:6303:480:70476:6031:30150:45875:12:70317…	#N/A	#N/A	#N/A	#N/A	#N/A	#N/A	#N/A	#N/A	#N/A	#N/A	#N/A	#N/A	x
intracellular protein transport	6886	tight	137/3101, 4.4%	221/10987, 2.0%	1.13e-22	0	AN0068:AN0084:rabS:AN0127:AN0165:sec23:AN0295:AN0411:sec61:AN0429:AN0559:AN0643:AN0673:AN0706:AN0819:pexG:AN0922:AN10067:AN10129:AN10186:AN10354:AN10453:AN10710:AN10828:avaB:AN10994:AN11004:AN1105:AN11136:arfA:AN1163:AN1281:AN1282:vps29:vps20:kapK:AN1442:pexM:AN1525:AN1768:AN1892:AN1973:AN1981:AN2014:CaM:tlgB:AN2050:bipA:kapJ:kapA:AN2164:AN2222:sogB:digA:AN2461:vps23:kapL:AN3027:AN3029:AN3061:AN3…	32889:30447:32312:742:16320:45048:917:6091:51260:32995:34517:30100:6616:42993:6631:30150:70317:60237:60178:30437:1:16485:301:43936:1900182:51726:15833:6913:71454:6612:71528:6614:16567:6944:32979:2181:35356:6465:6513:6997:55114:50821:45053:31505:31321:44070:16560:34727:42991:31134:36258:32079:71048:36205:71990:55:46488:32955:15914:6893:6617:6627:31322:6511:45141:30037:6184:34599:51604:72665:34314:…	#N/A	#N/A	#N/A	#N/A	#N/A	#N/A	#N/A	#N/A	#N/A	#N/A	#N/A	#N/A	x
protein localization to organelle	33365	tight	111/3101, 3.6%	174/10987, 1.6%	2.04e-19	0	AN0068:AN0084:rabS:AN0127:AN0165:sec61:AN0429:AN0559:AN0643:AN0673:pexG:AN10067:AN10129:hogA:AN10186:AN10354:sirA:AN10453:sepB:AN10710:AN10828:AN10994:AN11004:AN1105:AN11136:AN11226:AN1154:AN1163:AN1223:AN1281:AN1282:vps20:AN1442:pexM:AN1525:AN1892:AN2014:CaM:tlgB:bipA:kapA:vps23:AN3027:AN3061:AN3088:AN3149:AN3423:H2A.X:AN3470:AN3584:sogA:AN3643:AN3803:rabB:AN3843:sldA:AN4043:AN4085:vps32:AN4360:…	6261:30447:30174:742:34090:45048:6091:51260:34504:30100:6616:6631:30150:70317:30437:1:36091:45950:16485:301:61509:10847:43936:71243:51726:15833:61408:6913:71921:71454:7052:6612:16575:6614:7059:16567:6944:32979:2181:44382:35356:6465:6513:16479:55114:50821:45053:31321:44070:16560:34727:42991:43556:1302:36258:32079:51382:70321:6883:71048:51038:71990:55:6281:48315:71459:6617:6627:31322:35065:6511:451…	#N/A	#N/A	#N/A	#N/A	#N/A	#N/A	#N/A	#N/A	#N/A	#N/A	#N/A	#N/A	x
ncRNA processing	34470	tight	114/3101, 3.7%	182/10987, 1.7%	4.97e-19	0	AN0074:AN0092:rio2:AN0190:AN0327:AN0421:AN0450:AN0465:AN0502:sitA:AN0695:AN0745:AN0757:AN0767:AN0956:AN10248:AN10348:AN10352:AN10361:AN10395:AN10451:AN10567:AN10618:AN10719:AN10721:AN10865:AN10924:AN10955:cgrA:AN11224:AN11250:AN1175:AN1215:AN1228:hscA:AN1319:AN1345:bop1:AN1385:AN1434:AN1486:AN1533:AN1949:AN1964:AN2079:AN2155:AN2292:AN2508:AN2759:nsa2:AN3010:AN3056:nop58:AN3172:spb4:AN3313:AN3455:…	463:31125:30174:495:31929:42780:70899:51083:34472:34462:70903:447:480:70476:60237:71041:43486:40010:51726:31087:71038:30010:30847:2181:6407:45943:16075:71028:70478:55114:1510:71051:31505:1302:461:31137:35307:55:6281:48315:16226:34476:34599:154:479:18364:1900490:6547:34963:467:31118:71034:70651:45903:71276:31124:472:34473:97308:31119:6468:6450:2:30490:30488:6412:61504:7243:51983:31120:470:1900486:…	#N/A	#N/A	#N/A	#N/A	#N/A	#N/A	#N/A	#N/A	#N/A	#N/A	#N/A	#N/A	x
organic cyclic compound metabolic process	1901360	tight	587/3101, 18.9%	1511/10987, 13.8%	9.58e-19	0	AN0040:AN0046:AN0057:AN0067:AN0074:AN0076:sfaD:taf30:rabS:AN0092:AN0109:AN0111:AN0117:hemC:rio2:AN0126:AN0138:AN0183:AN0190:AN0192:AN0228:ureD:pppA:AN0252:AN0260:AN0271:AN0285:AN0314:tubA:AN0327:gfdA:aroG:cryA:AN0411:AN0421:AN0428:AN0432:AN0450:AN0451:AN0465:AN0490:AN0502:sitA:aldA:AN0579:AN0582:AN0608:AN0609:fadA:furA:manA:riboB:AN0672:AN0673:mipA:AN0688:AN0695:AN0705:aromA:AN0717:hhtA:H4.1:AN07…	6261:32889:6147:463:43558:7004:6227:6116:48311:33567:722:42254:42766:31125:6531:30174:2001255:45899:742:6233:2001209:19358:6091:51260:6071:495:6177:31929:32995:42780:15671:706:6351:10898:70899:90474:35863:30100:31571:15995:6425:1901255:10570:96:160:10390:10571:9405:6012:51083:10963:61508:34472:288:70887:6631:34462:10691:15937:32204:35066:70903:447:415:6421:6303:480:70476:6031:19413:45875:12:46115…	#N/A	#N/A	#N/A	#N/A	#N/A	#N/A	#N/A	#N/A	#N/A	#N/A	#N/A	#N/A	x
mitochondrion organization	7005	tight	89/3101, 2.9%	132/10987, 1.2%	1.44e-17	0	AN0040:tubA:AN0429:AN0559:AN0673:AN0686:atp20:AN10067:AN10178:AN10348:AN10453:AN10585:AN10609:AN10622:AN1066:AN10717:AN10828:AN1084:AN10871:AN1093:AN1105:AN11125:AN11136:AN11175:AN11278:AN11303:AN11444:AN1230:AN1281:hulA:AN1348:AN1892:AN2508:AN2526:AN3027:AN3073:AN3149:AN3462:kgdB:AN3803:AN3832:AN3843:thiF:AN4295:AN4307:AN4388:AN4402:AN4490:AN4492:AN4633:AN4753:AN4863:AN4919:AN5008:hsp70:AN5132:a…	1408:48311:6091:51260:70899:34517:30001:30100:6616:51646:70584:70903:30150:6457:33955:1:32880:43039:45861:16567:32979:2181:9228:6513:6099:34762:15986:55114:50821:36297:70150:44070:7018:34982:1302:9081:32079:2000238:43162:6333:16226:6627:34643:7007:6184:34476:34599:51604:34314:10793:45041:6820:467:6915:45039:733:51654:71276:97308:51453:10795:6264:2:2000203:147:32258:6811:6412:60360:209:70183:70096…	#N/A	#N/A	#N/A	#N/A	#N/A	#N/A	#N/A	#N/A	#N/A	#N/A	#N/A	#N/A	x
heterocycle metabolic process	46483	tight	537/3101, 17.3%	1377/10987, 12.5%	3.61e-17	0	AN0040:AN0046:AN0057:AN0067:AN0074:AN0076:sfaD:taf30:rabS:AN0092:AN0109:AN0111:AN0117:hemC:rio2:AN0126:AN0138:AN0183:AN0190:AN0192:AN0228:ureD:pppA:AN0252:AN0260:AN0271:AN0285:AN0314:tubA:AN0327:gfdA:cryA:AN0411:AN0421:AN0428:AN0450:AN0465:AN0490:AN0502:sitA:aldA:AN0582:fadA:furA:manA:riboB:AN0672:AN0673:mipA:AN0688:AN0695:AN0705:AN0717:hhtA:H4.1:AN0745:AN0752:AN0757:AN0767:AN0794:AN0797:AN0809:A…	6261:32889:6147:463:43558:7004:6227:6116:48311:33567:722:42254:42766:31125:30174:2001255:45899:742:6233:2001209:19358:6091:51260:6071:495:6177:31929:32995:42780:15671:706:6351:10898:70899:90474:35863:30100:31571:15995:6425:1901255:10570:96:160:10390:10571:9405:6012:51083:10963:61508:34472:288:70887:34462:10691:15937:32204:35066:70903:447:415:6421:6303:480:70476:6031:19413:45875:12:46115:6221:7031…	#N/A	#N/A	#N/A	#N/A	#N/A	#N/A	#N/A	#N/A	#N/A	#N/A	#N/A	#N/A	x
vesicle-mediated transport	16192	tight	115/3101, 3.7%	194/10987, 1.8%	1.97e-16	0	AN0056:rabS:AN0165:trxA:AN0229:sec23:AN0317:rabE:AN0411:AN0571:AN0665:AN0706:AN0762:AN0922:AN10033:AN10061:AN10186:AN10594:AN1069:AN10710:AN10724:AN10743:AN1076:AN10839:avaB:AN10878:AN1117:AN11226:arfA:AN1154:AN1229:hulA:vps29:vps20:shrA:AN1973:AN1980:AN1981:AN1988:CaM:tlgB:AN2050:AN2169:AN2222:sogB:digA:AN2279:AN2461:AN3029:AN3061:AN3080:AN3088:ssoA:AN3576:AN3584:sogA:AN3642:AN3643:AN3720:AN3747…	32889:32312:742:917:6091:51260:495:706:10898:34517:30100:10570:6865:10571:2001216:32012:45875:70317:30437:6457:51447:32880:301:43936:51726:6913:71454:34499:1927:6612:30010:45892:16567:6944:6904:6513:34762:71852:55114:45053:80058:31321:34727:48205:42991:36258:2000238:36205:43162:1900409:71990:48315:46488:6333:15914:6893:31322:30037:6184:10696:34599:72665:15918:34314:10793:51601:34613:30433:34498:1…	#N/A	#N/A	#N/A	#N/A	#N/A	#N/A	#N/A	#N/A	#N/A	#N/A	#N/A	#N/A	x
protein targeting	6605	tight	89/3101, 2.9%	137/10987, 1.2%	6.38e-16	0	AN0068:AN0084:AN0127:AN0165:sec61:AN0429:AN0559:AN0643:AN0673:pexG:AN10067:AN10129:AN10186:AN10354:AN10453:AN10710:AN10828:AN10994:AN11004:AN1105:AN11136:AN1163:AN1281:AN1282:vps20:AN1442:pexM:AN1525:AN1892:AN1981:AN2014:CaM:tlgB:bipA:kapA:vps23:AN3027:AN3061:AN3088:AN3149:AN3470:AN3584:AN3643:AN3747:AN3803:rabB:AN3843:AN4043:vps32:AN4490:AN4589:AN4633:AN4886:rabA:ntfA:hsp70:atgH:AN5174:mlp1:AN55…	30447:742:45048:6091:51260:30100:6616:6631:30150:70317:30437:1:16485:301:43936:51726:15833:6913:71454:6612:6614:16567:6944:32979:2181:35356:6465:6513:55114:50821:45053:44070:16560:34727:42991:36258:32079:71048:71990:55:6617:6627:31322:6511:45141:6184:34599:51604:34314:45041:30433:34498:6820:6999:32120:45039:51865:51654:71276:90203:6878:16125:97308:7035:6607:2:10811:32258:6896:6675:6624:6625:32527…	#N/A	#N/A	#N/A	#N/A	#N/A	#N/A	#N/A	#N/A	#N/A	#N/A	#N/A	#N/A	x
cellular aromatic compound metabolic process	6725	tight	523/3101, 16.9%	1366/10987, 12.4%	1.12e-14	0	AN0040:AN0046:AN0057:AN0067:AN0074:AN0076:sfaD:taf30:rabS:AN0092:AN0109:AN0111:AN0117:hemC:rio2:AN0126:AN0138:AN0190:AN0192:AN0228:ureD:pppA:AN0252:AN0260:AN0271:AN0285:AN0314:tubA:AN0327:gfdA:aroG:cryA:AN0411:AN0421:AN0428:AN0450:AN0465:AN0490:AN0502:sitA:AN0582:fadA:manA:AN0672:AN0673:mipA:AN0688:AN0695:AN0705:aromA:AN0717:hhtA:H4.1:AN0745:AN0752:AN0757:AN0767:AN0794:AN0797:AN0809:AN0816:AN0839…	6261:32889:6147:463:43558:7004:6227:6116:48311:33567:722:42254:42766:31125:6531:30174:2001255:45899:742:6233:2001209:19358:6091:51260:6071:495:6177:31929:32995:42780:15671:706:6351:10898:70899:90474:35863:30100:31571:15995:6425:1901255:10570:96:10390:10571:9405:6012:51083:10963:61508:34472:288:34462:15937:32204:35066:70903:447:415:6421:6303:480:70476:6031:45875:12:46115:6221:70317:60237:60178:304…	#N/A	#N/A	#N/A	#N/A	#N/A	#N/A	#N/A	#N/A	#N/A	#N/A	#N/A	#N/A	x
establishment of protein localization to organelle	72594	tight	80/3101, 2.6%	123/10987, 1.1%	3.77e-14	0	AN0068:AN0127:AN0165:sec61:AN0429:AN0559:AN0643:AN0673:pexG:AN10067:AN10129:AN10186:AN10354:AN10453:AN10710:AN10828:AN10994:AN11004:AN1105:AN11136:AN1163:AN1281:AN1282:vps20:AN1442:pexM:AN1525:AN1892:AN2014:tlgB:bipA:vps23:AN3027:AN3061:AN3088:AN3149:AN3470:AN3584:AN3643:AN3803:rabB:AN3843:AN4043:vps32:AN4490:AN4589:AN4633:AN4886:rabA:hsp70:atgH:AN5174:AN5519:AN5579:AN5681:AN5693:AN5819:sgdE:AN60…	30447:742:45048:6091:51260:30100:6616:6631:30150:30437:1:16485:301:43936:15833:6913:71454:6612:6614:16567:6944:32979:2181:35356:6465:6513:55114:50821:45053:44070:16560:34727:36258:32079:6617:6627:45141:6184:34599:51604:34314:45041:30433:34498:6820:32120:45039:51865:51654:71276:6878:16125:97308:7035:2:10811:32258:6896:6675:6624:6625:32527:70096:16558:6620:31338:45047:15991:51300:44088:45324:6501:6…	#N/A	#N/A	#N/A	#N/A	#N/A	#N/A	#N/A	#N/A	#N/A	#N/A	#N/A	#N/A	x
maturation of SSU-rRNA	30490	tight	43/3101, 1.4%	50/10987, 0.5%	4.87e-14	0	rio2:AN0421:AN0465:AN0767:AN10618:AN10719:AN10721:AN10865:AN1319:AN1345:AN1434:AN1533:AN1964:AN2079:AN2292:AN2759:AN3056:nop58:AN3172:AN3745:AN3823:AN4226:AN4298:AN4594:AN4777:AN4803:ubi1:AN5222:AN5441:AN5455:AN5785:AN5789:AN5875:AN5960:AN6265:AN6632:AN6679:AN7305:AN8860:AN8870:AN9097:AN9398:AN9468	34462:447:480:70476:2181:6407:45943:461:55:34599:479:18364:45903:472:6468:6450:30490:30488:6412:470:42273:956:70475:462:469:28:747:7346:398:6461:2109:282:56	#N/A	#N/A	#N/A	#N/A	#N/A	#N/A	#N/A	#N/A	#N/A	#N/A	#N/A	#N/A	x
cellular amino acid metabolic process	6520	tight	156/3101, 5.0%	308/10987, 2.8%	7.36e-14	0	AN0046:AN0057:AN0092:pantoA:AN0300:AN0314:aroG:AN0385:AN0428:aldA:spdA:AN0705:aromA:AN0717:AN0720:AN0797:AN0840:AN0912:AN0936:AN10012:AN1003:AN10230:AN10475:AN10586:AN10593:AN10701:AN1074:AN10901:AN11125:phenA:AN1150:sD:AN1198:AN1263:AN1380:AN1524:AN1675:artC:AN1769:AN1809:otaA:AN1879:AN1883:AN1913:AN1923:prs2:AN1986:AN1990:AN1993:AN2150:AN2225:metE:cpa:AN2293:AN2508:AN2509:AN2526:lysA:AN2882:aga…	6116:48311:42254:6531:45899:6553:6071:6527:6425:96:9405:70887:10691:70903:42219:6421:42450:19413:70317:6431:6750:6523:43039:6543:6081:8153:6427:46417:6563:46439:6555:46294:6525:9423:6419:19547:9092:6099:46854:55114:6744:1510:19509:70150:46187:19464:9156:31505:7018:6592:33859:6436:9086:70409:9081:9098:9438:6571:60261:9072:46488:6434:70791:9085:8295:19441:16226:6561:34599:154:6730:6660:6015:19878:6…	#N/A	#N/A	#N/A	#N/A	#N/A	#N/A	#N/A	#N/A	#N/A	#N/A	#N/A	#N/A	x
ribosomal small subunit biogenesis	42274	tight	47/3101, 1.5%	59/10987, 0.5%	6.72e-13	0	rio2:AN0421:AN0465:AN0767:AN10618:AN10719:AN10721:AN10865:AN1319:AN1345:AN1434:AN1533:AN1964:AN2079:AN2262:AN2292:AN2759:AN3056:nop58:AN3172:AN3745:AN3823:rps16:AN4226:AN4298:AN4594:AN4777:AN4803:ubi1:AN5222:AN5441:AN5455:AN5702:AN5785:AN5789:AN5875:AN5960:AN5979:AN6265:AN6632:AN6679:AN7305:AN8860:AN8870:AN9097:AN9398:AN9468	34462:447:480:70476:2181:6407:45943:461:55:34599:479:18364:45903:472:6468:6450:30490:30488:6412:470:6970:42273:956:70475:462:469:28:747:7346:398:42274:6461:2109:282:56	#N/A	#N/A	#N/A	#N/A	#N/A	#N/A	#N/A	#N/A	#N/A	#N/A	#N/A	#N/A	x
gene expression	10467	tight	394/3101, 12.7%	997/10987, 9.1%	1.09e-12	0	AN0046:AN0057:AN0074:taf30:AN0092:AN0105:AN0109:AN0111:AN0116:AN0123:rio2:AN0127:AN0190:AN0192:AN0262:AN0278:AN0314:AN0327:sgdA:AN0421:AN0428:AN0433:AN0445:AN0450:AN0465:AN0470:AN0502:sitA:AN0570:AN0695:AN0705:hhtA:H4.1:AN0745:AN0752:AN0757:AN0767:AN0776:AN0794:AN0809:AN0816:AN0874:AN0889:AN0894:AN0907:AN0917:AN0936:AN0956:AN0989:AN0997:AN10007:AN10030:AN1013:AN10161:AN10182:AN10192:AN10194:AN102…	463:43558:42254:42766:31125:30174:2001255:45899:2001209:495:31929:42780:706:6351:10898:70899:90474:31571:6425:6616:10570:96:10390:10571:51083:34472:288:70196:6631:34462:70903:447:6421:6303:480:70476:45875:70317:60237:30437:71041:43486:6431:51447:40010:32880:1900198:34729:373:43039:16485:43936:71586:51726:44550:6352:61408:6427:9061:31087:71038:6401:6612:349:30010:97394:45892:724:16575:30847:6383:3…	#N/A	#N/A	#N/A	#N/A	#N/A	#N/A	#N/A	#N/A	#N/A	#N/A	#N/A	#N/A	x
cellular membrane organization	16044	tight	69/3101, 2.2%	104/10987, 0.9%	1.34e-12	0	rabS:AN0127:trxA:rabE:AN0411:AN0429:AN0559:AN0686:AN0706:atp20:AN10453:AN10648:AN10710:AN10828:AN1085:AN10878:AN1093:AN11004:AN1105:AN11055:AN11136:AN11278:AN11303:AN1229:AN1334:vps20:AN1973:CaM:tlgB:sconC:AN2461:AN2484:pepE:AN3061:AN3470:AN3584:awh11:AN3843:CYP61A1:vps32:AN4295:sec13:AN4697:AN5100:AN5127:atgH:AN5174:AN5224:AN5579:AN5625:tpmA:AN5724:AN6033:AN6257:AN6306:AN6515:AN6897:AN6898:vps24…	32889:32312:742:16320:45048:917:51260:34517:30100:51646:70584:30150:70317:30437:6457:1:16485:6797:45861:43936:1900182:71210:51726:6913:71454:6612:90002:51017:15723:6944:32979:15986:71852:55114:45053:80058:18345:31321:34727:48205:51603:42991:70941:1302:31134:51382:7096:36205:1900409:71990:2000060:6893:31322:7007:6184:34599:72665:45041:30433:71996:34498:9306:43547:6891:90114:32120:45039:71276:16125…	#N/A	#N/A	#N/A	#N/A	#N/A	#N/A	#N/A	#N/A	#N/A	#N/A	#N/A	#N/A	x
membrane organization	61024	tight	69/3101, 2.2%	104/10987, 0.9%	1.34e-12	0	rabS:AN0127:trxA:rabE:AN0411:AN0429:AN0559:AN0686:AN0706:atp20:AN10453:AN10648:AN10710:AN10828:AN1085:AN10878:AN1093:AN11004:AN1105:AN11055:AN11136:AN11278:AN11303:AN1229:AN1334:vps20:AN1973:CaM:tlgB:sconC:AN2461:AN2484:pepE:AN3061:AN3470:AN3584:awh11:AN3843:CYP61A1:vps32:AN4295:sec13:AN4697:AN5100:AN5127:atgH:AN5174:AN5224:AN5579:AN5625:tpmA:AN5724:AN6033:AN6257:AN6306:AN6515:AN6897:AN6898:vps24…	32889:32312:742:16320:45048:917:51260:34517:30100:51646:70584:30150:70317:30437:6457:1:16485:6797:45861:43936:1900182:71210:51726:6913:71454:6612:90002:51017:15723:6944:32979:15986:71852:55114:45053:80058:18345:31321:34727:48205:51603:42991:70941:1302:31134:51382:7096:36205:1900409:71990:2000060:6893:31322:7007:6184:34599:72665:45041:30433:71996:34498:9306:43547:6891:90114:32120:45039:71276:16125…	#N/A	#N/A	#N/A	#N/A	#N/A	#N/A	#N/A	#N/A	#N/A	#N/A	#N/A	#N/A	x
biosynthetic process	9058	tight	613/3101, 19.8%	1679/10987, 15.3%	1.44e-12	0	AN0040:AN0043:AN0046:AN0057:AN0067:sfaD:taf30:AN0086:AN0105:AN0116:hemC:AN0123:AN0183:AN0192:pantoA:AN0228:AN0252:AN0260:AN0262:AN0270:AN0278:AN0314:gfdA:aroG:sgdA:AN0385:AN0428:AN0432:AN0433:AN0445:AN0447:AN0451:AN0465:AN0470:AN0490:AN0502:aldA:AN0570:AN0579:AN0582:AN0608:AN0609:AN0636:basA:fadA:manA:riboB:spdA:AN0705:aromA:AN0717:AN0720:hhtA:H4.1:AN0752:AN0776:AN0780:AN0794:AN0797:AN0809:AN0816…	6261:32889:463:43558:7004:6227:48311:6116:33567:722:42254:42766:6531:16255:30174:2001255:45899:742:6553:9932:6233:2001209:19358:917:6091:51260:6071:6177:31929:32995:42780:15671:6351:31571:15995:6425:6616:96:46835:160:10390:9405:6012:51083:61508:34472:288:70887:70196:6631:10691:15937:447:70903:6421:6303:42450:6031:19413:46115:6221:70317:60237:60178:30437:33260:71041:6457:6431:7186:734:6750:6523:31…	#N/A	#N/A	#N/A	#N/A	#N/A	#N/A	#N/A	#N/A	#N/A	#N/A	#N/A	#N/A	x
cellular biosynthetic process	44249	tight	572/3101, 18.4%	1552/10987, 14.1%	2.2e-12	0	AN0040:AN0046:AN0057:AN0067:sfaD:taf30:AN0086:AN0105:AN0116:hemC:AN0123:AN0183:AN0192:pantoA:AN0228:AN0252:AN0260:AN0262:AN0270:AN0278:AN0314:gfdA:aroG:sgdA:AN0385:AN0428:AN0432:AN0433:AN0445:AN0451:AN0465:AN0470:AN0490:AN0502:aldA:AN0570:AN0579:AN0582:AN0608:AN0609:AN0636:basA:fadA:manA:riboB:spdA:AN0705:aromA:AN0717:AN0720:hhtA:H4.1:AN0752:AN0776:AN0794:AN0797:AN0809:AN0816:AN0827:AN0839:AN0840…	6261:32889:463:43558:7004:6227:48311:6116:33567:722:42254:42766:6531:16255:30174:2001255:45899:742:6553:9932:6233:2001209:19358:917:6091:51260:6071:6177:31929:32995:42780:15671:6351:31571:15995:6425:6616:96:160:10390:9405:6012:51083:61508:34472:288:70887:70196:6631:10691:15937:447:6421:6303:42450:6031:19413:46115:6221:70317:60237:60178:30437:33260:71041:6457:6431:7186:734:6750:6523:31031:1900198:…	#N/A	#N/A	#N/A	#N/A	#N/A	#N/A	#N/A	#N/A	#N/A	#N/A	#N/A	#N/A	x
organic substance biosynthetic process	1901576	tight	588/3101, 19.0%	1604/10987, 14.6%	2.71e-12	0	AN0040:AN0046:AN0057:AN0067:sfaD:taf30:AN0086:AN0105:AN0116:hemC:AN0123:AN0183:AN0192:pantoA:AN0228:AN0252:AN0260:AN0262:AN0270:AN0278:AN0314:gfdA:aroG:sgdA:AN0385:AN0428:AN0432:AN0433:AN0445:AN0451:AN0465:AN0470:AN0490:AN0502:aldA:AN0570:AN0579:AN0582:AN0608:AN0609:AN0636:basA:fadA:manA:riboB:spdA:AN0705:aromA:AN0717:hhtA:H4.1:AN0752:AN0776:AN0794:AN0797:AN0809:AN0816:AN0827:AN0839:AN0840:AN0871…	6261:32889:463:43558:7004:6227:48311:6116:33567:722:42254:42766:6531:16255:30174:2001255:45899:742:6553:9932:6233:2001209:19358:917:6091:51260:6071:6177:31929:32995:42780:15671:6351:31571:15995:6425:6616:96:46835:160:10390:9405:6012:51083:61508:34472:288:70887:70196:6631:10691:15937:447:6421:6303:42450:6031:19413:46115:6221:70317:60237:60178:30437:33260:71041:6457:6431:7186:734:6750:6523:31031:19…	#N/A	#N/A	#N/A	#N/A	#N/A	#N/A	#N/A	#N/A	#N/A	#N/A	#N/A	#N/A	x
nucleoside phosphate metabolic process	6753	tight	103/3101, 3.3%	184/10987, 1.7%	4.05e-12	0	AN0067:rabS:ureD:pppA:AN0252:AN0271:AN0285:tubA:gfdA:AN0411:AN0490:fadA:manA:AN0672:AN0673:mipA:AN0688:adB:atp20:AN10032:pyrD:AN10188:pho8:AN10626:AN10627:AN10661:AN10753:AN10783:AN10837:AN11040:AN11252:AN11303:AN11444:AN11499:AN11565:benA:AN1523:AN1534:oliC:enaB:AN1745:prs2:AN2272:AN2315:AN2440:AN2494:AN2509:pgmB:gsdA:AN3171:AN3708:rabB:AN3954:AN4258:rabO:AN4380:purH:AN4623:AN4685:AN4739:AN4830:…	32889:6227:6116:48311:742:6233:19358:6091:6071:6177:32995:35863:30100:9405:6012:10963:61508:15937:6031:46115:6221:70317:60237:30437:60178:7186:1:1900198:5992:6148:7093:43936:44550:6913:6754:6172:6614:30473:9217:6644:6235:9117:15986:6997:6207:55114:46187:9156:31505:6072:31321:43609:9051:34727:44209:7018:19388:42776:6048:1302:36258:6874:51417:48315:71701:9272:75306:30996:32955:9052:19441:70588:6184…	#N/A	#N/A	#N/A	#N/A	#N/A	#N/A	#N/A	#N/A	#N/A	#N/A	#N/A	#N/A	x
protein folding	6457	tight	60/3101, 1.9%	87/10987, 0.8%	7.04e-12	0	tigA:AN0381:AN0590:AN0686:AN0862:AN10351:FKBP5:AN1069:AN10706:AN1205:hscA:AN1469:AN1510:shrA:AN1851:AN1904:bipA:cct1:AN2238:AN2432:cyp5:cct4:AN3060:AN3070:AN3134:AN3463:clxA:fprA:AN3673:cypA:AN4033:AN4192:AN4206:cypB:phnB:cyp7:AN4602:hsp70:AN5438:AN5531:AN5588:AN5602:cct7:AN5770:sgdE:phbA:AN6089:AN6170:AN6248:AN6630:cyp9:AN6921:pdiA:hsp90:FKBP4:cyp1:FKBP2:phnC:AN9101:AN9124	742:31929:6616:6865:51083:70584:415:30150:30437:6457:1:45861:16575:16567:2181:55114:50821:1302:32079:7329:43248:16226:7007:34599:412:51604:45041:30433:6915:97308:51259:6450:71554:61077:7088:6458:6325:30968:51084:34975:6662:71470:42026:9060:723:7021:45454:60:9847:33554:31204:9267:6986:34221:43335:32212:34401:492:45836:6334:747:6508:7346:6888:42149:6950:44267:183:34605:51972:6515:51131:54:1901710:6…	#N/A	#N/A	#N/A	#N/A	#N/A	#N/A	#N/A	#N/A	#N/A	#N/A	#N/A	#N/A	x
maturation of SSU-rRNA from tricistronic rRNA transcript (SSU-rRNA, 5.8S rRNA, LSU-rRNA)	462	tight	37/3101, 1.2%	43/10987, 0.4%	8.6e-12	0	rio2:AN0421:AN0465:AN10618:AN10865:AN1319:AN1345:AN1434:AN1533:AN1964:AN2079:AN2292:AN2759:nop58:AN3172:AN3745:AN3823:AN4226:AN4298:AN4594:AN4777:AN4803:AN5222:AN5441:AN5455:AN5785:AN5789:AN5875:AN5960:AN6265:AN6679:AN7305:AN8860:AN8870:AN9097:AN9398:AN9468	34462:447:480:70476:2181:6407:45943:461:55:34599:479:45903:472:6468:6450:6412:42273:70475:462:28:747:7346:398:6461:282:56	#N/A	#N/A	#N/A	#N/A	#N/A	#N/A	#N/A	#N/A	#N/A	#N/A	#N/A	#N/A	x
RNA metabolic process	16070	tight	276/3101, 8.9%	657/10987, 6.0%	9.15e-12	0	AN0046:AN0057:AN0074:taf30:AN0092:AN0109:AN0111:rio2:AN0190:AN0192:AN0260:AN0314:AN0327:AN0421:AN0428:AN0450:AN0465:AN0502:sitA:AN0695:AN0705:hhtA:H4.1:AN0745:AN0752:AN0757:AN0767:AN0794:AN0809:AN0816:AN0874:AN0894:AN0917:AN0936:AN0956:AN0984:AN0989:AN0997:AN10007:AN10030:AN10192:AN10194:AN10239:AN10248:AN10348:AN10349:AN10352:AN10361:AN10362:AN10395:AN10417:AN1045:AN10451:AN10459:AN10470:AN10475…	463:42254:42766:31125:30174:2001255:45899:2001209:495:31929:42780:706:6351:10898:70899:90474:31571:6425:10570:96:10390:10571:51083:34472:288:34462:70903:447:6421:6303:480:70476:45875:70317:60237:30437:71041:43486:6431:1522:51447:40010:32880:34729:373:43039:43137:43936:51726:44550:6352:61408:6427:9061:31087:71038:6401:349:30010:97394:45892:724:16575:30847:6383:31123:90262:33683:6419:2181:31573:610…	#N/A	#N/A	#N/A	#N/A	#N/A	#N/A	#N/A	#N/A	#N/A	#N/A	#N/A	#N/A	x
nucleotide metabolic process	9117	tight	101/3101, 3.3%	181/10987, 1.6%	1.01e-11	0	AN0067:rabS:ureD:pppA:AN0252:AN0271:AN0285:tubA:gfdA:AN0411:AN0490:fadA:manA:AN0672:AN0673:mipA:AN0688:adB:atp20:AN10032:pyrD:AN10188:pho8:AN10626:AN10627:AN10661:AN10753:AN10783:AN10837:AN11040:AN11252:AN11303:AN11444:AN11499:AN11565:benA:AN1523:AN1534:oliC:enaB:AN1745:prs2:AN2272:AN2315:AN2440:AN2509:pgmB:gsdA:AN3171:AN3708:rabB:AN3954:AN4258:rabO:AN4380:purH:AN4623:AN4685:AN4739:AN4830:pmaA:ra…	32889:6227:6116:48311:742:6233:19358:6091:6071:6177:32995:35863:30100:9405:6012:10963:61508:15937:6031:46115:6221:70317:60237:30437:60178:7186:1:1900198:5992:6148:7093:43936:44550:6913:6754:6172:6614:30473:6644:6235:9117:15986:6997:6207:55114:46187:9156:31505:6072:31321:43609:9051:34727:44209:7018:19388:42776:6048:1302:36258:6874:51417:48315:71701:9272:75306:30996:32955:9052:19441:70588:6184:3459…	#N/A	#N/A	#N/A	#N/A	#N/A	#N/A	#N/A	#N/A	#N/A	#N/A	#N/A	#N/A	x
metabolic process	8152	tight	1416/3101, 45.7%	4381/10987, 39.9%	1.38e-11	0	AN0040:AN0043:AN0046:AN0052:AN0054:AN0056:AN0057:AN0067:AN0074:tigA:AN0076:sfaD:taf30:AN0084:AN0086:rabS:AN0092:AN0105:AN0109:AN0111:AN0116:AN0117:hemC:AN0122:AN0123:rio2:AN0126:AN0127:rmtC:AN0138:AN0167:trxA:AN0179:AN0183:AN0190:AN0192:pantoA:AN0228:ureD:pppA:sodA:pdiB:AN0252:AN0260:AN0262:AN0270:AN0271:AN0278:AN0285:AN0295:AN0300:AN0314:tubA:AN0327:AN0330:gfdA:aroG:AN0357:sgdA:AN0367:AN0369:AN0…	6261:32889:8054:6147:463:43558:7004:6227:6116:48311:33567:722:42254:42766:31125:6531:16255:30174:51518:2001255:45899:742:6553:16320:9932:6233:6121:2001209:45732:80129:19358:917:6091:51260:6003:6071:495:6177:31929:32995:6527:42780:15671:706:6351:34504:10898:70899:90474:34517:35863:30100:9100:31571:15995:6425:1901255:6616:10570:96:46835:6865:10390:160:6107:10571:9405:6012:51083:10963:61508:34472:28…	#N/A	#N/A	#N/A	#N/A	#N/A	#N/A	#N/A	#N/A	#N/A	#N/A	#N/A	#N/A	x
ribonucleoprotein complex assembly	22618	tight	45/3101, 1.5%	58/10987, 0.5%	1.77e-11	0	AN0262:AN0327:AN0421:AN10058:AN1013:AN10194:AN10417:AN1055:AN10615:AN10955:AN1166:AN1200:AN1776:AN1971:AN2263:AN2734:AN3172:spb4:AN4232:AN4471:AN4475:AN4771:AN4777:ubi1:AN5222:AN5443:AN5894:AN5960:AN5979:AN6067:AN6083:rpl3:AN6632:AN6681:AN6902:AN7305:caf1:AN7630:hsp90:AN8491:AN8668:AN8824:AN8834:AN8856:AN9362	463:30174:2001255:2001209:34462:447:480:30437:43486:6457:31087:349:90262:2181:6407:33962:393:2001173:10389:461:6376:55:30996:43248:479:16070:6415:71276:472:289:30490:6412:45910:34402:290:470:2001165:8361:6267:723:6357:6362:27:33554:42273:956:462:469:42255:28:45292:492:31142:30702:747:6414:71585:45947:6368:2109:42256:6413:32968:56:54:7095:466:6364:34063	#N/A	#N/A	#N/A	#N/A	#N/A	#N/A	#N/A	#N/A	#N/A	#N/A	#N/A	#N/A	x
proteasomal protein catabolic process	10498	tight	50/3101, 1.6%	68/10987, 0.6%	2.44e-11	0	AN0295:AN0810:AN10020:AN10206:AN10433:AN10708:AN10874:AN11055:hulA:AN1488:ssfA:AN1761:AN1922:bipA:AN2085:AN2212:AN2213:AN2240:sconC:AN2304:AN2761:AN2907:AN3756:AN3923:AN3932:sec13:AN4411:AN4449:AN4457:AN4492:pmtB:AN4775:AN4869:AN5133:AN5495:AN5747:AN5748:AN5784:AN5793:AN5872:AN6170:AN6547:AN6726:AN6988:AN7254:AN7554:AN7721:AN8054:AN8258:rbxA	8054:45899:742:16320:45732:80129:917:34517:6616:10570:288:70196:30437:32880:16485:30071:1900182:15833:30010:16567:31145:6513:6491:34762:55114:31505:34727:43433:31134:51382:2000238:7096:43162:6333:2000060:43248:45721:10793:30433:43547:90114:16050:6506:6415:71276:97308:7035:51453:10795:35269:2000203:60360:70787:209:32527:45893:6013:6808:45723:6289:31081:42177:32:43171:33047:1900101:51084:34975:7147…	#N/A	#N/A	#N/A	#N/A	#N/A	#N/A	#N/A	#N/A	#N/A	#N/A	#N/A	#N/A	x
proteasomal ubiquitin-dependent protein catabolic process	43161	tight	50/3101, 1.6%	68/10987, 0.6%	2.44e-11	0	AN0295:AN0810:AN10020:AN10206:AN10433:AN10708:AN10874:AN11055:hulA:AN1488:ssfA:AN1761:AN1922:bipA:AN2085:AN2212:AN2213:AN2240:sconC:AN2304:AN2761:AN2907:AN3756:AN3923:AN3932:sec13:AN4411:AN4449:AN4457:AN4492:pmtB:AN4775:AN4869:AN5133:AN5495:AN5747:AN5748:AN5784:AN5793:AN5872:AN6170:AN6547:AN6726:AN6988:AN7254:AN7554:AN7721:AN8054:AN8258:rbxA	8054:45899:742:16320:45732:80129:917:34517:6616:10570:288:70196:30437:32880:16485:30071:1900182:15833:30010:16567:31145:6513:6491:34762:55114:31505:34727:43433:31134:51382:2000238:7096:43162:6333:2000060:43248:45721:10793:30433:43547:90114:16050:6506:6415:71276:97308:7035:51453:10795:35269:2000203:60360:70787:209:32527:45893:6013:6808:45723:6289:31081:42177:32:43171:33047:1900101:51084:34975:7147…	#N/A	#N/A	#N/A	#N/A	#N/A	#N/A	#N/A	#N/A	#N/A	#N/A	#N/A	#N/A	x
ribonucleoprotein complex subunit organization	71826	tight	45/3101, 1.5%	59/10987, 0.5%	5.43e-11	0	AN0262:AN0327:AN0421:AN10058:AN1013:AN10194:AN10417:AN1055:AN10615:AN10955:AN1166:AN1200:AN1776:AN1971:AN2263:AN2734:AN3172:spb4:AN4232:AN4471:AN4475:AN4771:AN4777:ubi1:AN5222:AN5443:AN5894:AN5960:AN5979:AN6067:AN6083:rpl3:AN6632:AN6681:AN6902:AN7305:caf1:AN7630:hsp90:AN8491:AN8668:AN8824:AN8834:AN8856:AN9362	463:30174:2001255:2001209:34462:447:480:30437:43486:6457:31087:349:90262:2181:6407:33962:393:2001173:10389:461:6376:55:30996:43248:479:16070:6415:71276:472:289:30490:6412:45910:34402:290:470:2001165:8361:6267:723:6357:6362:27:33554:42273:956:462:469:42255:28:45292:492:31142:30702:747:6414:71585:45947:6368:2109:42256:6413:32968:56:54:7095:466:6364:34063	#N/A	#N/A	#N/A	#N/A	#N/A	#N/A	#N/A	#N/A	#N/A	#N/A	#N/A	#N/A	x
organelle assembly	70925	tight	51/3101, 1.6%	71/10987, 0.6%	6.36e-11	0	AN0262:AN0421:AN10058:AN1013:AN10417:AN1055:AN10955:AN11004:AN11055:AN1166:AN1200:CaM:AN2263:sconC:AN2734:AN2862:AN3172:spb4:bimC:AN3470:AN4232:AN4360:ndc1:AN4471:AN4475:AN4771:AN4777:AN4804:ubi1:rabA:atgH:AN5222:AN5443:AN5960:AN5979:AN6067:AN6083:rpl3:AN6632:hypB:AN6902:AN7305:AN7441:caf1:AN7630:aspC:AN8491:AN8668:AN8824:AN8834:AN8856	463:30174:742:34090:10570:34462:447:480:32012:30437:43486:16485:51726:6913:31087:6612:30473:6944:2181:6407:33962:31116:34727:7018:7020:42991:10389:31134:36258:461:45860:51382:7026:7096:71990:55:6281:30996:71459:2000060:31322:6184:479:34613:30433:6891:16070:6415:71276:472:7035:6607:289:30490:32258:6412:70787:290:7088:470:16237:6501:33047:8608:7114:8361:7019:51306:6267:6790:33566:34501:51697:45:699…	#N/A	#N/A	#N/A	#N/A	#N/A	#N/A	#N/A	#N/A	#N/A	#N/A	#N/A	#N/A	x
Golgi vesicle transport	48193	tight	61/3101, 2.0%	93/10987, 0.8%	1.47e-10	0	AN0165:trxA:AN0229:sec23:rabE:AN0411:AN0665:AN0706:AN0762:AN0922:AN10186:AN10594:AN1069:AN10710:AN10724:AN10878:AN1117:AN11226:arfA:AN1154:AN1229:shrA:AN1973:AN1980:AN1981:tlgB:AN2169:AN2222:AN2461:AN3080:AN3584:AN3643:AN3720:AN3747:AN4165:sec13:pepA:AN4446:AN4886:AN4890:rabA:AN5127:atgH:AN5195:AN5519:AN5915:AN6033:AN6080:AN6210:AN6257:AN6351:AN6614:hypB:AN7302:AN7679:AN7682:AN8233:synA:AN8828:AN…	32889:32312:917:6865:32012:70317:30437:6457:301:6913:34499:1927:6612:6944:71852:80058:34727:48205:36258:36205:1900409:46488:15914:6893:30037:6184:34599:51601:30433:34498:43547:6891:90114:16050:8104:71276:97308:51645:10811:32258:6896:6675:7120:32527:45893:6886:48278:45047:35556:31081:48313:45324:6662:6812:7266:30242:48280:45:7033:6998:6895:42:45454:16197:18344:8152:70314:42744:36010:48193:920:3044…	#N/A	#N/A	#N/A	#N/A	#N/A	#N/A	#N/A	#N/A	#N/A	#N/A	#N/A	#N/A	x
ribosome assembly	42255	tight	33/3101, 1.1%	38/10987, 0.3%	1.59e-10	0	AN0262:AN0421:AN10058:AN1013:AN10955:AN1166:AN1200:AN2263:AN2734:AN3172:spb4:AN4232:AN4471:AN4475:AN4771:AN4777:ubi1:AN5222:AN5443:AN5960:AN5979:AN6067:AN6083:rpl3:AN6632:AN6902:AN7305:AN7630:AN8491:AN8668:AN8824:AN8834:AN8856	463:30174:34462:447:480:30437:2181:6407:461:55:479:16070:6415:472:30490:6412:470:8361:6267:27:42273:956:462:469:42255:28:30702:747:6414:45947:2109:42256:6413:56:54:466:6364	#N/A	#N/A	#N/A	#N/A	#N/A	#N/A	#N/A	#N/A	#N/A	#N/A	#N/A	#N/A	x
ER to Golgi vesicle-mediated transport	6888	tight	37/3101, 1.2%	45/10987, 0.4%	1.61e-10	0	trxA:sec23:AN0411:AN0706:AN0922:AN10186:AN1069:AN10710:AN10724:AN10878:AN1117:AN11226:arfA:AN1154:AN1229:shrA:AN1980:AN1981:AN2222:AN3080:AN3720:AN3747:AN4165:sec13:AN4446:AN4886:AN5127:atgH:AN5195:AN5915:AN6033:AN6257:hypB:AN7302:AN7679:AN8828:AN9086	32312:917:6865:32012:70317:30437:6457:301:6612:6944:80058:34727:48205:1900409:6893:30037:34599:30433:43547:6891:90114:16050:71276:51645:32258:7120:45893:6886:45047:35556:31081:48313:6662:30242:48280:45:6998:42:45454:18344:8152:42744:48193:30448:32313:34221:35493:43001:6890:3400:11:15031:6906:747:19307:48211:103:6888:422:71585:6621:6995:17157:7264:16236:42144	#N/A	#N/A	#N/A	#N/A	#N/A	#N/A	#N/A	#N/A	#N/A	#N/A	#N/A	#N/A	x
generation of precursor metabolites and energy	6091	tight	84/3101, 2.7%	146/10987, 1.3%	2.04e-10	0	AN0252:AN0357:AN0595:AN0747:AN0896:AN1003:AN1015:AN10585:AN1063:ndiF:AN11055:AN11347:pgkA:AN1469:AN1523:AN1534:oliC:enaB:artC:AN2057:AN2099:alcC:AN2295:AN2306:AN2315:AN2316:AN2414:aclA:aclB:pgmB:fbaA:AN2916:ippA:idpA:suAprgA1:AN3088:pfkA:kgdB:AN3894:AN3901:AN3922:AN4064:AN4388:pycA:artA:AN4525:AN4753:AN4755:pmaA:pdcA:AN4927:pdhB:pkiA:acoA:kgdA:AN5597:AN5629:AN5703:acuN:ldhA:AN5971:AN6077:vmaB:AN6…	32889:6116:6121:6091:6071:46835:6012:70317:30437:6101:6457:6750:31031:5992:9061:6754:6123:6032:31565:15886:6099:15986:55114:6744:46187:34727:7265:1901003:19388:42776:1302:43433:31134:9438:6874:51038:19418:1402:70588:16226:34599:6796:34613:30433:6547:6915:6396:122:71276:6878:6839:6096:97308:44262:7035:51259:2:33609:6412:22904:6013:6094:6066:15866:15991:46323:22900:6103:6002:55085:8361:19255:71470:…	#N/A	#N/A	#N/A	#N/A	#N/A	#N/A	#N/A	#N/A	#N/A	#N/A	#N/A	#N/A	x
cellular macromolecule catabolic process	44265	tight	100/3101, 3.2%	186/10987, 1.7%	3.39e-10	0	AN0084:AN0295:AN0767:AN0810:AN0909:AN10020:AN10030:AN10129:AN10206:AN10241:AN10258:AN10417:AN10433:AN10470:AN10708:AN10872:AN10874:AN11055:AN11224:AN11250:hulA:vps20:AN1488:AN1521:ssfA:AN1761:AN1850:AN1922:bipA:AN2085:papA:nucA:AN2212:AN2213:AN2240:sconC:AN2304:AN2461:AN2761:pepE:AN2904:AN2907:AN2917:AN3019:AN3061:AN3453:clxA:AN3657:AN3711:AN3756:AN3787:AN3812:AN3923:AN3932:nimX:AN4236:vps32:sec1…	32889:8054:31125:45899:742:16320:45732:80129:917:51260:42780:706:10898:90474:34517:6616:10570:10571:34472:288:70196:45875:70317:60237:30437:71041:43486:6457:51447:32880:34729:16485:43137:43936:30071:1900182:15833:71454:31087:71038:6401:6612:30010:97394:45892:30847:16567:31123:31145:16075:6513:6491:71028:34762:70478:33962:55114:71051:45053:31505:34727:43086:51603:43433:31134:51382:2000238:71048:70…	#N/A	#N/A	#N/A	#N/A	#N/A	#N/A	#N/A	#N/A	#N/A	#N/A	#N/A	#N/A	x
protein catabolic process	30163	tight	84/3101, 2.7%	147/10987, 1.3%	3.47e-10	0	AN0084:AN0295:AN0810:AN0909:AN10020:AN10030:AN10129:AN10206:AN10241:AN10258:AN10433:AN10708:AN10872:AN10874:AN11055:hulA:vps20:AN1488:csnA:ssfA:AN1761:AN1850:AN1922:bipA:AN2085:papA:AN2212:AN2213:AN2240:sconC:AN2304:AN2461:AN2761:pepE:AN2904:AN2907:AN2917:AN3019:AN3061:AN3453:clxA:AN3711:AN3756:AN3787:AN3923:AN3932:AN4236:vps32:sec13:AN4411:AN4449:AN4457:AN4492:AN4557:AN4731:pmtB:AN4775:AN4869:AN…	32889:8054:45899:742:16320:45732:80129:917:51260:90474:34517:6616:10570:288:70196:70317:30437:6457:32880:34729:16485:43936:30071:1900182:15833:19370:71454:51445:6401:6612:30010:16567:31145:6465:6513:6491:34762:55114:45053:31505:34727:43086:51603:43433:31134:51382:2000238:7096:36205:43162:6333:70791:2000060:43248:6511:45141:45721:90329:10793:30433:43547:90114:6915:60309:16050:6956:6506:6415:71276:…	#N/A	#N/A	#N/A	#N/A	#N/A	#N/A	#N/A	#N/A	#N/A	#N/A	#N/A	#N/A	x
response to lipid	33993	tight	36/3101, 1.2%	44/10987, 0.4%	4.74e-10	0	AN0179:pppA:spdA:AN0747:AN0797:AN10266:odeA:AN10518:AN10594:AN2150:aclA:hsp30:AN3226:glnA:cpcB:AN4259:AN4300:gdhA:cypB:ssz1:aspA:hexA:hsp70:dlpA:AN5564:acuN:luA:AN5999:tpiA:AN7208:AN7254:AN7594:AN8273:FKBP4:AN8863:alcA	32889:6116:16320:6091:6071:32995:34198:34517:6616:6457:70798:43936:1900182:34499:71398:6336:16567:6525:2181:6099:55114:46187:34727:31134:9081:9098:45860:70791:8295:34613:6547:8104:6096:31139:97308:6450:33609:70787:6094:6066:35556:105:45901:6633:33047:45461:71470:42026:6098:70301:61166:30970:6537:43458:8612:8152:15976:60:947:920:30448:6542:45905:6406:6418:6567:71712:6807:7089:6508:71629:6139:32956…	#N/A	#N/A	#N/A	#N/A	#N/A	#N/A	#N/A	#N/A	#N/A	#N/A	#N/A	#N/A	x
cellular response to lipid	71396	tight	36/3101, 1.2%	44/10987, 0.4%	4.74e-10	0	AN0179:pppA:spdA:AN0747:AN0797:AN10266:odeA:AN10518:AN10594:AN2150:aclA:hsp30:AN3226:glnA:cpcB:AN4259:AN4300:gdhA:cypB:ssz1:aspA:hexA:hsp70:dlpA:AN5564:acuN:luA:AN5999:tpiA:AN7208:AN7254:AN7594:AN8273:FKBP4:AN8863:alcA	32889:6116:16320:6091:6071:32995:34198:34517:6616:6457:70798:43936:1900182:34499:71398:6336:16567:6525:2181:6099:55114:46187:34727:31134:9081:9098:45860:70791:8295:34613:6547:8104:6096:31139:97308:6450:33609:70787:6094:6066:35556:105:45901:6633:33047:45461:71470:42026:6098:70301:61166:30970:6537:43458:8612:8152:15976:60:947:920:30448:6542:45905:6406:6418:6567:71712:6807:7089:6508:71629:6139:32956…	#N/A	#N/A	#N/A	#N/A	#N/A	#N/A	#N/A	#N/A	#N/A	#N/A	#N/A	#N/A	x
nucleic acid metabolic process	90304	tight	362/3101, 11.7%	935/10987, 8.5%	6.43e-10	0	AN0040:AN0046:AN0057:AN0074:AN0076:taf30:AN0092:AN0109:AN0111:AN0117:rio2:AN0126:AN0138:AN0190:AN0192:AN0228:AN0260:AN0314:AN0327:cryA:AN0421:AN0428:AN0450:AN0465:AN0502:sitA:AN0582:AN0695:AN0705:hhtA:H4.1:AN0745:AN0752:AN0757:AN0767:AN0794:AN0809:AN0816:AN0874:AN0894:AN0917:AN0936:AN0956:AN0984:AN0989:AN0997:AN10007:AN10030:AN10072:AN10192:AN10194:AN10239:AN10240:AN10248:AN10257:AN10348:AN10349:…	6261:463:43558:7004:33567:722:42254:42766:31125:30174:2001255:45899:742:2001209:51260:495:31929:42780:706:6351:10898:70899:90474:31571:6425:1901255:10570:96:10390:10571:51083:34472:288:34462:32204:35066:70903:447:415:6421:6303:480:70476:45875:12:70317:60237:30437:33260:71041:43486:6457:6431:734:1522:51447:40010:32880:31031:30989:45184:34729:373:43039:43618:7533:43137:43936:51726:44550:6352:61408:…	#N/A	#N/A	#N/A	#N/A	#N/A	#N/A	#N/A	#N/A	#N/A	#N/A	#N/A	#N/A	x
ribosomal large subunit biogenesis	42273	tight	38/3101, 1.2%	48/10987, 0.4%	7.23e-10	0	AN0262:AN10058:AN1013:AN10721:AN10955:AN1166:AN1200:AN1228:bop1:AN2263:AN2734:nsa2:spb4:AN3745:AN4232:AN4469:AN4471:AN4475:AN4560:AN4771:AN5177:AN5702:AN5865:AN5871:AN6083:rpl3:AN6374:AN6612:AN6902:AN7424:AN7630:AN7674:AN8247:AN8491:AN8668:AN8824:AN8834:AN8856	463:30174:447:70476:30437:51726:2181:51276:55:18364:6415:30490:30488:6412:470:8361:6267:27:42273:956:42255:30702:747:6414:464:42274:42256:31167:54:466:6364	#N/A	#N/A	#N/A	#N/A	#N/A	#N/A	#N/A	#N/A	#N/A	#N/A	#N/A	#N/A	x
organonitrogen compound biosynthetic process	1901566	tight	185/3101, 6.0%	415/10987, 3.8%	7.73e-10	0	sfaD:hemC:AN0183:pantoA:AN0252:aroG:AN0385:AN0490:AN0502:aldA:AN0608:AN0609:basA:fadA:riboB:spdA:aromA:AN0717:AN0797:AN0839:AN0840:adB:AN0910:AN0912:atp20:AN1003:AN10032:pyrD:AN10230:AN10290:AN10472:AN10586:AN10593:AN10626:AN1069:AN10701:gfaA:riboG:AN10753:AN10762:AN10837:AN10981:AN11040:AN11080:phenA:AN11252:AN11303:AN11444:AN11499:AN11565:sD:choC:AN1403:AN1523:AN1524:AN1534:oliC:enaB:AN1722:AN1…	6227:48311:6531:45899:742:6553:9932:6233:19358:6091:6177:15995:160:9405:61508:70887:10691:15937:42450:6031:19413:46115:6221:70317:30437:6457:7186:6750:6523:31031:1900198:16485:6148:43936:6543:44550:6081:10914:8153:2001310:6754:6172:46417:31565:6555:30010:15979:6525:9423:6644:46132:9228:1900566:9092:6235:6099:15986:10106:6207:55114:19509:46187:31505:44209:7018:7265:42776:6592:6048:9086:1302:43433:…	#N/A	#N/A	#N/A	#N/A	#N/A	#N/A	#N/A	#N/A	#N/A	#N/A	#N/A	#N/A	x
alpha-amino acid metabolic process	1901605	tight	98/3101, 3.2%	183/10987, 1.7%	8.2e-10	0	AN0092:AN0300:aldA:spdA:AN0717:AN0720:AN0797:AN0840:AN0912:AN10012:AN1003:AN10230:AN10593:AN1074:AN10901:phenA:AN1150:sD:AN1198:AN1263:AN1524:artC:AN1769:otaA:AN1883:AN1923:prs2:AN1990:AN1993:metE:cpa:AN2293:AN2508:AN2509:lysA:AN2882:agaA:AN2914:idpA:AN3031:AN3058:rmtB:AN3313:AN3593:AN3634:cpcA:AN3677:AN3695:AN3748:AN3829:ileA:AN4015:AN4081:glnA:AN4290:AN4323:gdhA:AN4384:metH:hexA:sC:sA:AN4774:AN…	6116:48311:42254:6531:45899:6553:6071:6527:70887:10691:70903:42450:19413:6523:6543:6081:46417:6563:46439:6555:6525:19547:9092:6099:46854:55114:6744:1510:19509:46187:19464:9156:31505:7018:6592:9086:70409:9081:9098:9438:6571:60261:70791:9085:8295:19441:16226:6561:34599:154:6730:6015:19878:6547:9088:6538:19354:6452:71276:9090:97308:34354:19919:9450:42316:33609:6066:45948:9094:6545:9099:105:6532:4590…	#N/A	#N/A	#N/A	#N/A	#N/A	#N/A	#N/A	#N/A	#N/A	#N/A	#N/A	#N/A	x
response to farnesol	97307	tight	35/3101, 1.1%	43/10987, 0.4%	1.38e-09	0	AN0179:pppA:spdA:AN0747:AN0797:AN10266:AN10518:AN10594:AN2150:aclA:hsp30:AN3226:glnA:cpcB:AN4259:AN4300:gdhA:cypB:ssz1:aspA:hexA:hsp70:dlpA:AN5564:acuN:luA:AN5999:tpiA:AN7208:AN7254:AN7594:AN8273:FKBP4:AN8863:alcA	32889:6116:16320:6091:6071:32995:34198:34517:6616:6457:70798:1900182:34499:6336:16567:6525:2181:6099:55114:46187:34727:31134:9081:9098:45860:70791:8295:34613:6547:8104:6096:31139:97308:6450:33609:70787:6094:6066:35556:105:45901:33047:45461:71470:42026:6098:70301:61166:30970:6537:43458:8612:8152:15976:60:947:920:30448:6542:45905:6406:6418:6567:71712:6807:7089:6508:71629:6139:32956:72671:6068:19740…	#N/A	#N/A	#N/A	#N/A	#N/A	#N/A	#N/A	#N/A	#N/A	#N/A	#N/A	#N/A	x
cellular response to farnesol	97308	tight	35/3101, 1.1%	43/10987, 0.4%	1.38e-09	0	AN0179:pppA:spdA:AN0747:AN0797:AN10266:AN10518:AN10594:AN2150:aclA:hsp30:AN3226:glnA:cpcB:AN4259:AN4300:gdhA:cypB:ssz1:aspA:hexA:hsp70:dlpA:AN5564:acuN:luA:AN5999:tpiA:AN7208:AN7254:AN7594:AN8273:FKBP4:AN8863:alcA	32889:6116:16320:6091:6071:32995:34198:34517:6616:6457:70798:1900182:34499:6336:16567:6525:2181:6099:55114:46187:34727:31134:9081:9098:45860:70791:8295:34613:6547:8104:6096:31139:97308:6450:33609:70787:6094:6066:35556:105:45901:33047:45461:71470:42026:6098:70301:61166:30970:6537:43458:8612:8152:15976:60:947:920:30448:6542:45905:6406:6418:6567:71712:6807:7089:6508:71629:6139:32956:72671:6068:19740…	#N/A	#N/A	#N/A	#N/A	#N/A	#N/A	#N/A	#N/A	#N/A	#N/A	#N/A	#N/A	x
small molecule biosynthetic process	44283	tight	162/3101, 5.2%	357/10987, 3.2%	4.09e-09	0	pantoA:gfdA:aroG:AN0385:AN0432:AN0451:aldA:AN0608:AN0609:basA:fadA:riboB:spdA:aromA:AN0717:AN0797:AN0840:AN0910:AN0912:AN1003:AN10230:AN10290:AN10340:odeA:AN10396:AN10472:AN10527:AN10586:AN10593:AN10648:AN10701:riboG:AN10762:AN10981:AN11008:phenA:sD:gppA:choC:AN1409:AN1524:artC:AN1883:pdmA:AN1923:AN1990:AN1993:AN1999:AN2069:metE:cpa:alcC:AN2293:AN2311:AN2509:AN2526:easC:lysA:AN2882:AN2914:idpA:AN…	48311:6116:6531:45899:742:6553:6071:160:9405:70887:6631:10691:42450:19413:70317:30437:7186:6750:6523:1900198:16485:6021:43936:6543:71210:44550:6081:19370:10914:8153:46417:71398:6555:90002:46294:6525:9423:6644:9228:1900566:9092:6099:10106:55114:6744:8299:19509:46187:31505:6072:7018:6592:33859:9086:70409:9081:9098:9438:36184:6571:60261:48315:71701:19418:70791:75306:43455:9085:8295:19441:6771:6561:6…	#N/A	#N/A	#N/A	#N/A	#N/A	#N/A	#N/A	#N/A	#N/A	#N/A	#N/A	#N/A	x
cellular response to alcohol	97306	tight	35/3101, 1.1%	44/10987, 0.4%	4.94e-09	0	AN0179:pppA:spdA:AN0747:AN0797:AN10266:AN10518:AN10594:AN2150:aclA:hsp30:AN3226:glnA:cpcB:AN4259:AN4300:gdhA:cypB:ssz1:aspA:hexA:hsp70:dlpA:AN5564:acuN:luA:AN5999:tpiA:AN7208:AN7254:AN7594:AN8273:FKBP4:AN8863:alcA	32889:6116:16320:6091:6071:32995:34198:34517:6616:6457:70798:1900182:34499:6336:16567:6525:2181:6099:55114:46187:34727:31134:9081:9098:45860:70791:8295:34613:6547:8104:6096:31139:97308:6450:33609:70787:6094:6066:35556:105:45901:33047:45461:71470:42026:6098:70301:61166:30970:6537:43458:8612:8152:15976:60:947:920:30448:6542:45905:6406:6418:6567:71712:6807:7089:6508:71629:6139:32956:72671:6068:19740…	#N/A	#N/A	#N/A	#N/A	#N/A	#N/A	#N/A	#N/A	#N/A	#N/A	#N/A	#N/A	x
proteolysis involved in cellular protein catabolic process	51603	tight	77/3101, 2.5%	136/10987, 1.2%	6.86e-09	0	AN0084:AN0295:AN0810:AN10020:AN10030:AN10129:AN10206:AN10241:AN10258:AN10433:AN10708:AN10872:AN10874:AN11055:hulA:vps20:AN1488:ssfA:AN1761:AN1850:AN1922:bipA:AN2085:papA:AN2212:AN2213:AN2240:sconC:AN2304:AN2761:pepE:AN2904:AN2907:AN2917:AN3019:AN3061:AN3453:clxA:AN3711:AN3756:AN3787:AN3923:AN3932:AN4236:vps32:sec13:AN4411:AN4449:AN4457:AN4492:AN4731:pmtB:AN4775:AN4869:AN5133:AN5495:AN5588:AN5747:…	8054:45899:742:16320:45732:80129:917:51260:90474:34517:6616:10570:288:70196:30437:6457:32880:34729:16485:43936:30071:1900182:15833:71454:6401:6612:30010:16567:31145:6513:6491:34762:55114:45053:31505:34727:43086:51603:43433:31134:51382:2000238:7096:43162:6333:2000060:43248:6511:45141:45721:10793:30433:43547:90114:6915:16050:6506:6415:71276:16125:97308:7035:51453:10795:71554:35269:2000203:51171:603…	#N/A	#N/A	#N/A	#N/A	#N/A	#N/A	#N/A	#N/A	#N/A	#N/A	#N/A	#N/A	x
cellular protein catabolic process	44257	tight	79/3101, 2.5%	141/10987, 1.3%	7.5e-09	0	AN0084:AN0295:AN0810:AN0909:AN10020:AN10030:AN10129:AN10206:AN10241:AN10258:AN10433:AN10708:AN10872:AN10874:AN11055:hulA:vps20:AN1488:ssfA:AN1761:AN1850:AN1922:bipA:AN2085:papA:AN2212:AN2213:AN2240:sconC:AN2304:AN2461:AN2761:pepE:AN2904:AN2907:AN2917:AN3019:AN3061:AN3453:clxA:AN3711:AN3756:AN3787:AN3923:AN3932:AN4236:vps32:sec13:AN4411:AN4449:AN4457:AN4492:AN4731:pmtB:AN4775:AN4869:AN5133:AN5495:…	32889:8054:45899:742:16320:45732:80129:917:51260:90474:34517:6616:10570:288:70196:70317:30437:6457:32880:34729:16485:43936:30071:1900182:15833:71454:6401:6612:30010:16567:31145:6513:6491:34762:55114:45053:31505:34727:43086:51603:43433:31134:51382:2000238:7096:36205:43162:6333:2000060:43248:6511:45141:45721:10793:30433:43547:90114:6915:16050:6506:6415:71276:16125:97308:7035:51453:10795:71554:35269…	#N/A	#N/A	#N/A	#N/A	#N/A	#N/A	#N/A	#N/A	#N/A	#N/A	#N/A	#N/A	x
localization	51179	tight	480/3101, 15.5%	1319/10987, 12.0%	8.92e-09	0	AN0056:AN0066:AN0068:AN0084:rabS:AN0127:rmtC:AN0140:AN0165:AN0166:trxA:AN0229:AN0252:sec23:AN0275:AN0285:AN0290:AN0295:tubA:AN0317:rabE:AN0374:nrtB:AN0404:AN0411:sec61:ureA:nudG:AN0429:AN0473:AN0528:AN0559:AN0571:AN0582:AN0643:fadA:furA:AN0665:AN0673:AN0686:AN0706:AN0722:AN0762:AN0814:AN0819:AN0856:AN0870:pexG:AN0922:atp20:AN10032:AN10033:AN10061:AN10067:crnA:AN10115:AN10129:AN10155:hogA:AN10172:…	6261:32889:30447:463:7004:1408:32312:48311:722:72530:30174:51518:742:16320:34090:45048:917:6091:51260:495:32995:15671:34198:706:34504:10898:34517:30001:30100:6616:10570:46835:6865:51646:10571:9405:51083:10963:42993:33109:15840:2001216:70196:36129:6631:70584:447:480:32012:70476:30150:45875:70317:60237:60178:30437:43486:6457:7186:33955:1:51447:40010:32880:31031:30989:36091:15696:1900198:45184:45950…	#N/A	#N/A	#N/A	#N/A	#N/A	#N/A	#N/A	#N/A	#N/A	#N/A	#N/A	#N/A	x
organic acid metabolic process	6082	tight	220/3101, 7.1%	525/10987, 4.8%	9.33e-09	0	AN0046:AN0057:AN0092:pantoA:AN0285:AN0300:AN0314:aroG:AN0385:AN0428:aldA:basA:fadA:spdA:AN0705:aromA:AN0717:AN0720:AN0797:AN0840:pexG:adB:AN0912:AN0936:AN10012:AN1003:niiA:AN10230:odeA:AN10475:AN10527:AN10586:AN10593:AN10701:AN1074:AN10901:AN11125:phenA:AN1150:sD:AN1198:AN1263:AN1334:AN1380:AN1409:pexM:AN1524:AN1675:artC:AN1769:AN1809:otaA:AN1879:AN1883:AN1913:AN1923:prs2:AN1986:AN1990:AN1993:AN2…	6116:48311:42254:6531:45899:742:6553:6091:6071:6527:6425:96:160:6107:9405:70887:6631:10691:70903:42219:6421:42450:19413:70317:30437:6101:6431:7186:6750:6523:1900198:6097:43039:16485:6797:43936:6543:44550:6081:19370:8153:6427:46417:6563:46439:71398:6555:46294:6525:9423:6419:19547:9092:6099:46854:55114:6744:1510:19509:70150:46187:19464:9156:31505:16560:7018:6592:33859:6436:9086:1302:70409:9081:9098…	#N/A	#N/A	#N/A	#N/A	#N/A	#N/A	#N/A	#N/A	#N/A	#N/A	#N/A	#N/A	x
carboxylic acid metabolic process	19752	tight	215/3101, 6.9%	511/10987, 4.7%	1.04e-08	0	AN0046:AN0057:AN0092:pantoA:AN0285:AN0300:AN0314:aroG:AN0385:AN0428:aldA:basA:fadA:spdA:AN0705:aromA:AN0717:AN0720:AN0797:AN0840:pexG:adB:AN0912:AN0936:AN10012:AN1003:AN10230:odeA:AN10475:AN10527:AN10586:AN10593:AN10701:AN1074:AN10901:AN11125:phenA:AN1150:sD:AN1198:AN1263:AN1380:AN1409:pexM:AN1524:AN1675:artC:AN1769:AN1809:otaA:AN1879:AN1883:AN1913:AN1923:prs2:AN1986:AN1990:AN1993:AN2091:AN2150:A…	6116:48311:42254:6531:45899:742:6553:6091:6071:6527:6425:96:160:6107:9405:70887:6631:10691:70903:42219:6421:42450:19413:70317:30437:6101:6431:7186:6750:6523:1900198:6097:43039:16485:43936:6543:44550:6081:19370:8153:6427:46417:6563:46439:71398:6555:46294:6525:9423:6419:19547:9092:6099:46854:55114:6744:1510:19509:70150:46187:19464:9156:31505:16560:7018:6592:33859:6436:9086:1302:70409:9081:9098:9438…	#N/A	#N/A	#N/A	#N/A	#N/A	#N/A	#N/A	#N/A	#N/A	#N/A	#N/A	#N/A	x
alpha-amino acid biosynthetic process	1901607	tight	63/3101, 2.0%	104/10987, 0.9%	1.15e-08	0	AN0717:AN0797:AN0840:AN0912:AN1003:AN10230:AN10593:phenA:sD:AN1524:AN1883:AN1923:AN1990:metE:cpa:AN2293:lysA:AN2882:AN2914:idpA:AN3031:AN3593:AN3634:cpcA:AN3677:AN3695:AN3748:ileA:AN4015:glnA:AN4290:AN4323:gdhA:AN4384:metH:hexA:sC:sA:AN4774:AN4793:AN4956:gltA:lysB:AN5601:AN5799:luA:AN5959:AN6048:AN6108:lysF:hisB:AN6576:AN6654:aroC:AN7498:AN7722:cysB:AN8075:AN8188:metA:AN8770:AN8859:pdhC	48311:6531:45899:6553:70887:10691:42450:6523:6543:46417:6555:6525:9092:6099:55114:19509:7018:6592:9086:70409:9081:9098:6571:60261:70791:9085:6561:6730:19878:6547:9088:19354:6452:71276:9090:97308:42316:45948:9094:6545:9099:105:6532:45901:9089:9097:9113:226:6529:9082:6564:71470:6537:6526:9396:6534:46084:9083:9165:9116:46654:6520:8612:19379:8152:1900197:6542:45905:6524:6567:6807:6090:1080:162:9073:1…	#N/A	#N/A	#N/A	#N/A	#N/A	#N/A	#N/A	#N/A	#N/A	#N/A	#N/A	#N/A	x
oxoacid metabolic process	43436	tight	218/3101, 7.0%	521/10987, 4.7%	1.39e-08	0	AN0046:AN0057:AN0092:pantoA:AN0285:AN0300:AN0314:aroG:AN0385:AN0428:aldA:basA:fadA:spdA:AN0705:aromA:AN0717:AN0720:AN0797:AN0840:pexG:adB:AN0912:AN0936:AN10012:AN1003:niiA:AN10230:odeA:AN10475:AN10527:AN10586:AN10593:AN10701:AN1074:AN10901:AN11125:phenA:AN1150:sD:AN1198:AN1263:AN1334:AN1380:AN1409:pexM:AN1524:AN1675:artC:AN1769:AN1809:otaA:AN1879:AN1883:AN1913:AN1923:prs2:AN1986:AN1990:AN1993:AN2…	6116:48311:42254:6531:45899:742:6553:6091:6071:6527:6425:96:160:6107:9405:70887:6631:10691:70903:42219:6421:42450:19413:70317:30437:6101:6431:7186:6750:6523:1900198:6097:43039:16485:6797:43936:6543:44550:6081:19370:8153:6427:46417:6563:46439:71398:6555:46294:6525:9423:6419:19547:9092:6099:46854:55114:6744:1510:19509:70150:46187:19464:9156:31505:16560:7018:6592:33859:6436:9086:1302:70409:9081:9098…	#N/A	#N/A	#N/A	#N/A	#N/A	#N/A	#N/A	#N/A	#N/A	#N/A	#N/A	#N/A	x
response to alcohol	97305	tight	35/3101, 1.1%	45/10987, 0.4%	1.62e-08	0	AN0179:pppA:spdA:AN0747:AN0797:AN10266:AN10518:AN10594:AN2150:aclA:hsp30:AN3226:glnA:cpcB:AN4259:AN4300:gdhA:cypB:ssz1:aspA:hexA:hsp70:dlpA:AN5564:acuN:luA:AN5999:tpiA:AN7208:AN7254:AN7594:AN8273:FKBP4:AN8863:alcA	32889:6116:16320:6091:6071:32995:34198:34517:6616:6457:70798:1900182:34499:6336:16567:6525:2181:6099:55114:46187:34727:31134:9081:9098:45860:70791:8295:34613:6547:8104:6096:31139:97308:6450:33609:70787:6094:6066:35556:105:45901:33047:45461:71470:42026:6098:70301:61166:30970:6537:43458:8612:8152:15976:60:947:920:30448:6542:45905:6406:6418:6567:71712:6807:7089:6508:71629:6139:32956:72671:6068:19740…	#N/A	#N/A	#N/A	#N/A	#N/A	#N/A	#N/A	#N/A	#N/A	#N/A	#N/A	#N/A	x
modification-dependent macromolecule catabolic process	43632	tight	72/3101, 2.3%	126/10987, 1.1%	1.91e-08	0	AN0084:AN0295:AN0810:AN10020:AN10129:AN10206:AN10258:AN10433:AN10708:AN10872:AN10874:AN11055:AN11250:hulA:vps20:AN1488:ssfA:AN1761:AN1922:bipA:AN2085:AN2212:AN2213:AN2240:sconC:AN2304:AN2761:AN2904:AN2907:AN2917:AN3019:AN3061:AN3453:AN3657:AN3711:AN3756:AN3812:AN3923:AN3932:AN4236:vps32:sec13:AN4411:AN4449:AN4457:AN4492:AN4731:pmtB:AN4775:AN4869:AN5133:AN5495:AN5747:AN5748:AN5784:AN5793:AN5872:AN…	8054:45899:742:16320:45732:80129:917:51260:34517:6616:10570:288:70196:30437:32880:34729:16485:43936:30071:1900182:15833:71454:71038:6612:30010:16567:31145:16075:6513:6491:71028:34762:70478:55114:71051:45053:31505:34727:43433:31134:51382:2000238:7096:43162:6333:2000060:43248:6511:45141:34476:45721:10793:30433:43547:467:90114:16050:70651:6506:6415:71276:16125:34473:97308:7035:51453:10795:35269:2000…	#N/A	#N/A	#N/A	#N/A	#N/A	#N/A	#N/A	#N/A	#N/A	#N/A	#N/A	#N/A	x
organophosphate biosynthetic process	90407	tight	94/3101, 3.0%	181/10987, 1.6%	2.56e-08	0	AN0067:AN0183:AN0252:AN0270:AN0490:AN0579:AN0636:manA:AN0827:AN0871:adB:AN0910:AN0913:atp20:AN10032:AN10118:pyrD:AN10156:AN10511:AN10626:AN10639:AN10682:AN10701:AN10753:AN10837:AN11040:AN11232:AN11252:AN11303:AN11444:AN11499:AN11565:choC:AN1523:AN1534:oliC:enaB:AN1745:AN1775:prs2:AN2008:CaM:AN2096:AN2240:cpa:AN2261:AN2272:AN2311:AN2315:AN2494:AN2509:AN3370:AN3588:cnxE:AN3826:AN4258:AN4303:AN4380:…	6227:16255:742:6233:19358:6091:6177:61508:15937:6031:46115:6221:70317:16485:6148:6021:6543:51726:6754:6172:6525:9443:15793:6644:6235:15986:6207:55114:6488:9156:31505:44209:42776:6048:42991:1302:70409:71990:9272:70791:19563:19441:70588:31322:34599:90329:32265:6015:44205:30433:6547:46838:35621:9298:6506:6144:71276:70814:16125:32049:6607:34354:6741:5997:6696:46939:32263:8654:10954:6013:6646:15991:42…	#N/A	#N/A	#N/A	#N/A	#N/A	#N/A	#N/A	#N/A	#N/A	#N/A	#N/A	#N/A	x
nuclear transport	51169	tight	56/3101, 1.8%	90/10987, 0.8%	3.83e-08	0	AN0084:rabS:AN0285:hogA:AN10266:rmtA:AN10618:gle1:AN1215:AN1223:hscA:sonA:AN1385:kapK:AN1711:CaM:kapA:AN2262:AN2263:atfA:kapL:AN3172:AN3413:AN3455:AN3706:AN3745:rabB:AN3919:rps16:AN4087:AN4218:rabO:nup133:ranGAP:rabA:ntfA:rabT:hsp70:AN5441:ran:mlp1:AN5715:kapI:rhoA:AN5789:AN5865:AN5997:AN6632:nup170:AN6919:rabD:nic96:rabC:AN7659:AN8824:AN8834	32889:463:742:32995:34504:30100:6616:51083:42993:36129:447:480:70476:70317:60237:60178:30437:40010:36091:10847:43936:71243:51726:6913:71528:60567:16567:2181:6283:6407:6378:6997:31505:31321:34727:18216:42991:43556:10389:36258:461:70321:6883:71048:71990:55:32955:16226:31322:35065:46827:6511:6184:34599:72665:6471:6999:122:45903:6415:71276:90203:472:97308:45807:6468:7035:1900391:6607:6450:7094:30490:…	#N/A	#N/A	#N/A	#N/A	#N/A	#N/A	#N/A	#N/A	#N/A	#N/A	#N/A	#N/A	x
nucleocytoplasmic transport	6913	tight	56/3101, 1.8%	90/10987, 0.8%	3.83e-08	0	AN0084:rabS:AN0285:hogA:AN10266:rmtA:AN10618:gle1:AN1215:AN1223:hscA:sonA:AN1385:kapK:AN1711:CaM:kapA:AN2262:AN2263:atfA:kapL:AN3172:AN3413:AN3455:AN3706:AN3745:rabB:AN3919:rps16:AN4087:AN4218:rabO:nup133:ranGAP:rabA:ntfA:rabT:hsp70:AN5441:ran:mlp1:AN5715:kapI:rhoA:AN5789:AN5865:AN5997:AN6632:nup170:AN6919:rabD:nic96:rabC:AN7659:AN8824:AN8834	32889:463:742:32995:34504:30100:6616:51083:42993:36129:447:480:70476:70317:60237:60178:30437:40010:36091:10847:43936:71243:51726:6913:71528:60567:16567:2181:6283:6407:6378:6997:31505:31321:34727:18216:42991:43556:10389:36258:461:70321:6883:71048:71990:55:32955:16226:31322:35065:46827:6511:6184:34599:72665:6471:6999:122:45903:6415:71276:90203:472:97308:45807:6468:7035:1900391:6607:6450:7094:30490:…	#N/A	#N/A	#N/A	#N/A	#N/A	#N/A	#N/A	#N/A	#N/A	#N/A	#N/A	#N/A	x
protein targeting to mitochondrion	6626	tight	28/3101, 0.9%	34/10987, 0.3%	1.81e-07	0	AN0429:AN0559:AN10067:AN10453:AN10828:AN1105:AN11136:AN1281:AN1892:AN3027:AN3149:AN3803:AN3843:AN4490:AN4633:hsp70:AN5693:sgdE:AN6034:AN6089:AN6248:AN6306:AN6348:AN6510:AN6841:AN7649:AN8059:AN8229	6616:30150:32979:2181:55114:50821:44070:32079:6627:34599:51604:45041:6820:45039:97308:2:70096:6458:71470:42026:16031:60:9847:43335:6508:6879:45040:42407:51131:8535:6626:33615	#N/A	#N/A	#N/A	#N/A	#N/A	#N/A	#N/A	#N/A	#N/A	#N/A	#N/A	#N/A	x
protein localization to mitochondrion	70585	tight	28/3101, 0.9%	34/10987, 0.3%	1.81e-07	0	AN0429:AN0559:AN10067:AN10453:AN10828:AN1105:AN11136:AN1281:AN1892:AN3027:AN3149:AN3803:AN3843:AN4490:AN4633:hsp70:AN5693:sgdE:AN6034:AN6089:AN6248:AN6306:AN6348:AN6510:AN6841:AN7649:AN8059:AN8229	6616:30150:32979:2181:55114:50821:44070:32079:6627:34599:51604:45041:6820:45039:97308:2:70096:6458:71470:42026:16031:60:9847:43335:6508:6879:45040:42407:51131:8535:6626:33615	#N/A	#N/A	#N/A	#N/A	#N/A	#N/A	#N/A	#N/A	#N/A	#N/A	#N/A	#N/A	x
establishment of protein localization to mitochondrion	72655	tight	28/3101, 0.9%	34/10987, 0.3%	1.81e-07	0	AN0429:AN0559:AN10067:AN10453:AN10828:AN1105:AN11136:AN1281:AN1892:AN3027:AN3149:AN3803:AN3843:AN4490:AN4633:hsp70:AN5693:sgdE:AN6034:AN6089:AN6248:AN6306:AN6348:AN6510:AN6841:AN7649:AN8059:AN8229	6616:30150:32979:2181:55114:50821:44070:32079:6627:34599:51604:45041:6820:45039:97308:2:70096:6458:71470:42026:16031:60:9847:43335:6508:6879:45040:42407:51131:8535:6626:33615	#N/A	#N/A	#N/A	#N/A	#N/A	#N/A	#N/A	#N/A	#N/A	#N/A	#N/A	#N/A	x
modification-dependent protein catabolic process	19941	tight	68/3101, 2.2%	121/10987, 1.1%	2.02e-07	0	AN0084:AN0295:AN0810:AN10020:AN10129:AN10206:AN10258:AN10433:AN10708:AN10872:AN10874:AN11055:hulA:vps20:AN1488:ssfA:AN1761:AN1922:bipA:AN2085:AN2212:AN2213:AN2240:sconC:AN2304:AN2761:AN2904:AN2907:AN2917:AN3019:AN3061:AN3453:AN3711:AN3756:AN3923:AN3932:AN4236:vps32:sec13:AN4411:AN4449:AN4457:AN4492:AN4731:pmtB:AN4775:AN4869:AN5133:AN5495:AN5747:AN5748:AN5784:AN5793:AN5872:AN6170:AN6547:AN6726:AN6…	8054:45899:742:16320:45732:80129:917:51260:34517:6616:10570:288:70196:30437:32880:34729:16485:43936:30071:1900182:15833:71454:6612:30010:16567:31145:6513:6491:34762:55114:45053:31505:34727:43433:31134:51382:2000238:7096:43162:6333:2000060:43248:6511:45141:45721:10793:30433:43547:90114:16050:6506:6415:71276:16125:97308:7035:51453:10795:35269:2000203:60360:70787:16578:209:32527:45893:6013:6808:4572…	#N/A	#N/A	#N/A	#N/A	#N/A	#N/A	#N/A	#N/A	#N/A	#N/A	#N/A	#N/A	x
ubiquitin-dependent protein catabolic process	6511	tight	68/3101, 2.2%	121/10987, 1.1%	2.02e-07	0	AN0084:AN0295:AN0810:AN10020:AN10129:AN10206:AN10258:AN10433:AN10708:AN10872:AN10874:AN11055:hulA:vps20:AN1488:ssfA:AN1761:AN1922:bipA:AN2085:AN2212:AN2213:AN2240:sconC:AN2304:AN2761:AN2904:AN2907:AN2917:AN3019:AN3061:AN3453:AN3711:AN3756:AN3923:AN3932:AN4236:vps32:sec13:AN4411:AN4449:AN4457:AN4492:AN4731:pmtB:AN4775:AN4869:AN5133:AN5495:AN5747:AN5748:AN5784:AN5793:AN5872:AN6170:AN6547:AN6726:AN6…	8054:45899:742:16320:45732:80129:917:51260:34517:6616:10570:288:70196:30437:32880:34729:16485:43936:30071:1900182:15833:71454:6612:30010:16567:31145:6513:6491:34762:55114:45053:31505:34727:43433:31134:51382:2000238:7096:43162:6333:2000060:43248:6511:45141:45721:10793:30433:43547:90114:16050:6506:6415:71276:16125:97308:7035:51453:10795:35269:2000203:60360:70787:16578:209:32527:45893:6013:6808:4572…	#N/A	#N/A	#N/A	#N/A	#N/A	#N/A	#N/A	#N/A	#N/A	#N/A	#N/A	#N/A	x
maturation of 5.8S rRNA	460	tight	31/3101, 1.0%	40/10987, 0.4%	3.12e-07	0	AN0421:AN10348:AN10618:AN10865:AN11250:AN1434:AN1533:AN2759:nsa2:nop58:AN3172:AN3657:AN3745:AN3812:AN3823:AN4298:AN4471:AN5441:AN5455:AN5785:AN5789:AN5875:AN6244:AN6265:AN6612:AN7305:AN7424:AN8247:AN8824:AN8834:AN9398	463:34462:447:480:70476:71038:2181:6407:45943:16075:71028:70478:71051:461:55:34476:467:70651:472:34473:2:6412:27:42273:70475:71039:28:70481:747:7346:34475:464:34427:6461:71035:282:42256:56:54:466	#N/A	#N/A	#N/A	#N/A	#N/A	#N/A	#N/A	#N/A	#N/A	#N/A	#N/A	#N/A	x
maturation of 5.8S rRNA from tricistronic rRNA transcript (SSU-rRNA, 5.8S rRNA, LSU-rRNA)	466	tight	31/3101, 1.0%	40/10987, 0.4%	3.12e-07	0	AN0421:AN10348:AN10618:AN10865:AN11250:AN1434:AN1533:AN2759:nsa2:nop58:AN3172:AN3657:AN3745:AN3812:AN3823:AN4298:AN4471:AN5441:AN5455:AN5785:AN5789:AN5875:AN6244:AN6265:AN6612:AN7305:AN7424:AN8247:AN8824:AN8834:AN9398	463:34462:447:480:70476:71038:2181:6407:45943:16075:71028:70478:71051:461:55:34476:467:70651:472:34473:2:6412:27:42273:70475:71039:28:70481:747:7346:34475:464:34427:6461:71035:282:42256:56:54:466	#N/A	#N/A	#N/A	#N/A	#N/A	#N/A	#N/A	#N/A	#N/A	#N/A	#N/A	#N/A	x
protein import	17038	tight	37/3101, 1.2%	52/10987, 0.5%	3.63e-07	0	AN0084:AN0429:AN0559:pexG:AN10067:AN10453:AN10828:AN10994:AN1105:AN11136:AN1281:pexM:AN1892:CaM:kapA:AN3027:AN3843:AN4490:AN4633:ntfA:hsp70:mlp1:AN5681:AN5693:kapI:sgdE:AN6034:AN6089:AN6248:AN6258:AN6306:AN6348:AN6510:nic96:AN7649:AN8059:AN8229	742:6616:6631:30150:51726:16567:32979:2181:6513:55114:50821:44070:16560:42991:32079:71048:71990:55:31322:6511:34599:51604:45041:6820:6999:45039:51865:90203:97308:6607:2:6625:70096:16558:16237:33047:6458:7114:71470:42026:51301:16031:31291:60:9847:82:6606:6898:43335:16973:6405:34398:6879:7346:45040:30261:10564:6661:42407:90307:16562:1901925:51131:90204:42144:8535:6626:33615	#N/A	#N/A	#N/A	#N/A	#N/A	#N/A	#N/A	#N/A	#N/A	#N/A	#N/A	#N/A	x
intracellular protein transmembrane transport	65002	tight	34/3101, 1.1%	46/10987, 0.4%	3.75e-07	0	AN0429:AN0559:pexG:AN10067:AN10453:AN10828:AN10994:AN1105:AN11136:AN1281:AN1442:pexM:AN1892:bipA:AN3027:AN3843:AN4490:AN4589:AN4633:hsp70:AN5681:AN5693:sgdE:AN6034:AN6089:AN6248:AN6258:AN6306:AN6348:AN6510:AN7649:AN7721:AN8059:AN8229	30447:742:6616:6631:30150:15833:16567:32979:2181:6513:55114:50821:44070:16560:32079:34599:51604:45041:30433:6820:45039:51865:97308:2:6625:70096:16558:6458:51084:71470:42026:30970:16031:60:9847:31204:6986:43335:6879:45040:42407:16562:51131:8535:6626:33615	#N/A	#N/A	#N/A	#N/A	#N/A	#N/A	#N/A	#N/A	#N/A	#N/A	#N/A	#N/A	x
protein transmembrane transport	71806	tight	34/3101, 1.1%	46/10987, 0.4%	3.75e-07	0	AN0429:AN0559:pexG:AN10067:AN10453:AN10828:AN10994:AN1105:AN11136:AN1281:AN1442:pexM:AN1892:bipA:AN3027:AN3843:AN4490:AN4589:AN4633:hsp70:AN5681:AN5693:sgdE:AN6034:AN6089:AN6248:AN6258:AN6306:AN6348:AN6510:AN7649:AN7721:AN8059:AN8229	30447:742:6616:6631:30150:15833:16567:32979:2181:6513:55114:50821:44070:16560:32079:34599:51604:45041:30433:6820:45039:51865:97308:2:6625:70096:16558:6458:51084:71470:42026:30970:16031:60:9847:31204:6986:43335:6879:45040:42407:16562:51131:8535:6626:33615	#N/A	#N/A	#N/A	#N/A	#N/A	#N/A	#N/A	#N/A	#N/A	#N/A	#N/A	#N/A	x
mitochondrial transport	6839	tight	35/3101, 1.1%	48/10987, 0.4%	3.78e-07	0	AN0429:AN0559:AN10067:AN10172:AN10453:AN10828:AN1105:AN11136:AN1281:AN1892:AN2052:AN2315:AN3027:AN3149:AN3803:AN3843:AN4064:AN4250:AN4490:AN4633:hsp70:AN5693:sgdE:AN6034:AN6089:AN6248:dicA:AN6306:AN6348:AN6510:AN6841:AN7649:AN8059:AN8229:AN8274	6091:6616:30150:9061:15886:32979:2181:55114:50821:90374:44070:6835:1901003:42776:32079:6627:34599:51604:45041:6820:6915:45039:71276:6839:97308:2:70096:15866:15991:6843:55085:6458:71470:34484:42026:9060:16031:71456:60:9847:19564:43335:15867:6007:6508:6879:15742:45040:71585:42407:51131:8535:6626:33615	#N/A	#N/A	#N/A	#N/A	#N/A	#N/A	#N/A	#N/A	#N/A	#N/A	#N/A	#N/A	x
nucleobase-containing small molecule metabolic process	55086	tight	114/3101, 3.7%	241/10987, 2.2%	3.9e-07	0	AN0067:rabS:ureD:pppA:AN0252:AN0271:AN0285:tubA:gfdA:AN0411:AN0490:AN0502:fadA:manA:AN0672:AN0673:mipA:AN0688:adB:atp20:AN10032:pyrD:AN10188:AN10230:pho8:AN10626:AN10627:AN10661:AN10753:AN10783:AN10837:AN11040:AN11252:AN11303:AN11444:AN11499:AN11565:benA:AN1523:AN1524:AN1534:oliC:enaB:AN1745:prs2:AN2272:AN2315:AN2440:AN2494:AN2508:AN2509:pgmB:gsdA:AN3171:AN3708:rabB:AN3954:AN4258:rabO:AN4380:metH…	32889:6147:6227:6116:48311:742:6233:19358:6091:6071:6177:32995:70899:35863:30100:9405:6012:10963:61508:15937:70903:6031:46115:6221:70317:60237:30437:60178:7186:1:1900198:5992:6148:7093:43936:44550:6913:6754:6172:6145:6555:6614:30473:9217:6644:46132:6235:9117:15986:6997:6207:55114:19509:46187:9156:31505:6072:31321:43609:9051:34727:44209:7018:19388:42776:6048:9086:1302:36258:6874:51417:48315:71701:…	#N/A	#N/A	#N/A	#N/A	#N/A	#N/A	#N/A	#N/A	#N/A	#N/A	#N/A	#N/A	x
mRNA metabolic process	16071	tight	58/3101, 1.9%	99/10987, 0.9%	5.32e-07	0	AN0109:AN0767:AN0874:AN0917:AN10007:AN10194:AN10239:AN10349:AN10417:AN10615:AN10719:AN10963:AN10966:AN11224:AN11250:AN1208:AN1249:AN1319:AN1335:AN1495:AN1521:AN1698:AN1776:AN1802:AN1992:AN2007:AN2245:AN2420:AN2848:AN3657:AN3810:AN3812:AN3919:nimX:AN4244:AN4861:prp4:mlp1:AN5679:cutB:AN5779:AN5894:AN6074:AN6110:AN6175:AN6199:AN6681:AN6735:AN6902:AN7492:AN7554:caf1:H2A.Z:AN8045:AN8180:AN8276:AN8857:…	31125:2001255:45899:2001209:42780:706:6351:10898:10570:10571:34472:288:45875:70317:60237:71041:43486:51447:32880:31087:71038:349:97394:45892:30847:31123:90262:6378:16075:71028:70478:33962:55114:71051:1174:393:2001173:43433:71048:31137:6376:1193:30996:34476:10696:7067:34963:467:10568:71034:70651:6415:71276:90203:31124:34473:6468:289:30846:30490:2001033:31564:6367:45910:34402:290:45948:9302:16192:6…	#N/A	#N/A	#N/A	#N/A	#N/A	#N/A	#N/A	#N/A	#N/A	#N/A	#N/A	#N/A	x
cleavage involved in rRNA processing	469	tight	28/3101, 0.9%	35/10987, 0.3%	6.61e-07	0	AN0421:AN10348:AN10618:AN10865:AN11250:AN1434:AN1533:AN2759:nop58:AN3172:AN3657:AN3745:AN3812:AN3823:AN4298:AN4777:AN5441:AN5455:AN5785:AN5789:AN5875:AN6244:AN6265:AN6632:AN7305:AN7424:nop10:AN9398	34462:447:480:70476:71038:2181:6407:45943:16075:71028:70478:71051:461:55:34476:479:467:31118:70651:472:34473:2:30490:6412:31120:42273:70475:71039:462:469:28:70481:747:7346:34475:464:34427:6461:71035:282:56	#N/A	#N/A	#N/A	#N/A	#N/A	#N/A	#N/A	#N/A	#N/A	#N/A	#N/A	#N/A	x
cellular amino acid biosynthetic process	8652	tight	84/3101, 2.7%	165/10987, 1.5%	1.17e-06	0	pantoA:aroG:AN0385:spdA:aromA:AN0717:AN0797:AN0840:AN0912:AN1003:AN10230:AN10586:AN10593:AN10701:phenA:sD:AN1524:AN1883:AN1923:AN1990:AN1993:metE:cpa:AN2293:AN2509:AN2526:lysA:AN2882:AN2914:idpA:AN3031:AN3593:AN3634:cpcA:AN3677:AN3695:AN3748:ileA:AN4015:glnA:AN4290:AN4323:gdhA:AN4384:AN4430:metH:pycA:hexA:sC:sA:AN4774:AN4793:AN4956:gltA:AN5200:lysB:AN5601:aroF:AN5731:AN5799:luA:AN5959:AN6048:AN61…	48311:6531:45899:6553:9405:70887:10691:42450:70317:6750:6523:6543:8153:46417:6555:6525:9423:9092:6099:55114:19509:31505:7018:6592:9086:70409:9081:9098:9438:6571:60261:70791:9085:8295:19441:6561:6730:19878:6547:9088:42762:19354:6452:71276:9090:6096:97308:44262:9070:34354:2:42316:6646:6094:45948:9094:6545:9099:105:6532:45901:9089:9097:9113:226:6529:9082:6564:9108:71470:46938:19243:6537:6526:9396:65…	#N/A	#N/A	#N/A	#N/A	#N/A	#N/A	#N/A	#N/A	#N/A	#N/A	#N/A	#N/A	x
regulation of protein metabolic process	51246	tight	72/3101, 2.3%	136/10987, 1.2%	2.19e-06	0	AN0068:AN0167:AN0450:sitA:AN0686:AN0910:AN0978:AN10020:hogA:AN10249:AN10315:AN10337:sirA:FKBP5:AN1055:AN10614:AN10681:AN10734:adaB:sumO:hscA:AN12475:AN1344:AN1345:AN1358:csnA:AN1521:AN2211:AN2213:sconC:AN2304:mad2:AN2907:atfA:AN2917:AN3055:AN3156:AN3413:AN3423:AN3923:AN4015:AN4315:AN4470:artA:ssz1:aspA:hexA:AN4803:AN4891:pchA:pho80:wscA:AN5708:AN5795:AN5894:AN6067:phbA:AN6268:AN6330:pphA:AN6574:d…	60565:43558:2001255:45899:44774:2001209:45732:31929:34504:31571:10570:10390:51083:288:2001216:70196:36129:70584:35066:415:6303:70317:30437:43486:6457:1:31031:32055:36091:45950:10847:43618:7093:45861:43936:71243:1900560:51445:31565:6336:90002:97394:724:16575:6614:16567:31123:90262:6644:2181:31573:44382:6407:33962:71852:55114:31505:7265:6335:6446:2001173:43556:70941:10389:1302:43433:16925:45860:513…	#N/A	#N/A	#N/A	#N/A	#N/A	#N/A	#N/A	#N/A	#N/A	#N/A	#N/A	#N/A	x
ribosomal large subunit assembly	27	tight	20/3101, 0.6%	22/10987, 0.2%	2.87e-06	0	AN0262:AN10058:AN1013:AN10955:AN1166:AN1200:AN2263:AN2734:spb4:AN4232:AN4471:AN4475:AN4771:AN6083:rpl3:AN6902:AN7630:AN8668:AN8834:AN8856	463:30174:30437:2181:55:6415:6412:470:8361:6267:27:956:30702:747:6414:54:466:6364	#N/A	#N/A	#N/A	#N/A	#N/A	#N/A	#N/A	#N/A	#N/A	#N/A	#N/A	#N/A	x
ribose phosphate metabolic process	19693	tight	59/3101, 1.9%	105/10987, 1.0%	3.58e-06	0	rabS:ureD:AN0252:tubA:AN0411:fadA:AN0673:mipA:adB:atp20:AN10032:AN10626:AN10627:AN10753:AN10837:AN11040:AN11303:AN11444:AN11499:AN11565:benA:AN1523:AN1534:oliC:enaB:prs2:AN2315:AN3171:rabB:rabO:purH:AN4685:AN4739:AN4830:pmaA:rabA:AN5082:rabT:AN5122:ran:AN5566:rhoA:pyrE:pyrG:AN6209:vmaB:AN6287:AN6541:AN6627:AN6631:prs1:tubC:rabD:AN6993:tubB:rabC:swoH:rhbA:AN9083	32889:48311:742:6091:6177:32995:30100:9405:10963:61508:15937:70317:60237:30437:60178:7186:1:1900198:7093:43936:44550:6913:6754:6172:6614:30473:6644:15986:6207:6997:55114:9156:31505:31321:34727:44209:7018:42776:36258:6874:51417:48315:71701:75306:30996:32955:70588:6184:72665:32265:754:34314:6471:7189:7067:6015:44205:6547:91:10913:51654:71276:70814:45807:43419:7035:46939:32258:32263:6886:42147:45047…	#N/A	#N/A	#N/A	#N/A	#N/A	#N/A	#N/A	#N/A	#N/A	#N/A	#N/A	#N/A	x
nuclear export	51168	tight	39/3101, 1.3%	59/10987, 0.5%	3.61e-06	0	AN0084:AN0285:hogA:AN10266:rmtA:AN10618:gle1:AN1215:hscA:sonA:AN1385:kapK:AN1711:AN2262:AN2263:atfA:kapL:AN3172:AN3413:AN3455:AN3706:AN3745:AN3919:rps16:AN4087:AN4218:nup133:AN5441:mlp1:AN5715:AN5789:AN5865:AN5997:AN6632:AN6919:nic96:AN7659:AN8824:AN8834	463:34504:51083:42993:36129:447:480:70476:30437:40010:36091:10847:71243:71528:60567:16567:2181:6283:6407:6378:18216:43556:10389:461:70321:6883:71048:55:16226:35065:6511:34599:6999:122:45903:6415:71276:90203:472:97308:6468:1900391:6450:7094:30490:6412:31081:10520:1900528:45128:6098:51301:70301:10848:6970:7231:51595:36283:71473:27:51039:31291:15976:43488:43949:82:10846:18195:6606:43557:42273:51101:…	#N/A	#N/A	#N/A	#N/A	#N/A	#N/A	#N/A	#N/A	#N/A	#N/A	#N/A	#N/A	x
ribonucleotide metabolic process	9259	tight	57/3101, 1.8%	101/10987, 0.9%	5.42e-06	0	rabS:ureD:AN0252:tubA:AN0411:fadA:AN0673:mipA:adB:atp20:AN10032:AN10626:AN10627:AN10753:AN10837:AN11040:AN11303:AN11444:AN11499:AN11565:benA:AN1523:AN1534:oliC:enaB:AN2315:AN3171:rabB:rabO:purH:AN4685:AN4739:AN4830:pmaA:rabA:AN5082:rabT:AN5122:ran:AN5566:rhoA:pyrE:pyrG:AN6209:vmaB:AN6287:AN6541:AN6627:AN6631:tubC:rabD:AN6993:tubB:rabC:swoH:rhbA:AN9083	32889:48311:742:6091:6177:32995:30100:9405:10963:61508:15937:70317:60237:30437:60178:7186:1:1900198:7093:43936:44550:6913:6754:6172:6614:30473:6644:15986:6207:6997:55114:31505:31321:34727:44209:7018:42776:36258:6874:51417:48315:71701:75306:30996:32955:70588:6184:72665:32265:754:34314:6471:7189:7067:44205:91:10913:51654:71276:70814:45807:43419:7035:46939:32258:32263:6886:42147:45047:31338:15991:31…	#N/A	#N/A	#N/A	#N/A	#N/A	#N/A	#N/A	#N/A	#N/A	#N/A	#N/A	#N/A	x
RNA phosphodiester bond hydrolysis	90501	tight	28/3101, 0.9%	37/10987, 0.3%	6.52e-06	0	AN0421:AN10348:AN10618:AN10865:AN11250:AN1434:AN1533:AN2759:nop58:AN3172:AN3657:AN3745:AN3812:AN3823:AN4298:AN4777:AN5441:AN5455:AN5785:AN5789:AN5875:AN6244:AN6265:AN6632:AN7305:AN7424:nop10:AN9398	34462:447:480:70476:71038:2181:6407:45943:16075:71028:70478:71051:461:55:34476:479:467:31118:70651:472:34473:2:30490:6412:31120:42273:70475:71039:462:469:28:70481:747:7346:34475:464:34427:6461:71035:282:56	#N/A	#N/A	#N/A	#N/A	#N/A	#N/A	#N/A	#N/A	#N/A	#N/A	#N/A	#N/A	x
carbohydrate derivative biosynthetic process	1901137	tight	83/3101, 2.7%	167/10987, 1.5%	6.64e-06	0	AN0067:AN0086:AN0252:AN0502:AN0636:manA:AN0827:AN0871:adB:atp20:AN10032:AN10118:AN10626:AN10639:AN1069:AN10701:AN10702:gfaA:AN10753:AN1082:AN10837:AN11040:AN11141:AN11232:AN11303:AN11444:AN11499:AN11565:pmtC:AN1523:AN1534:oliC:enaB:AN1775:AN1798:prs2:AN2096:AN2240:AN2272:AN2315:AN3370:AN3588:AN3826:AN4031:AN4380:purH:artA:AN4623:ugeA:AN4739:pmtB:AN4830:pmaA:AN5011:AN5122:AN5566:AN5586:rhoA:AN5748…	32889:6227:16255:9932:6233:917:6091:6177:32995:6012:61508:15937:6031:70317:60237:60178:30437:6457:31031:16485:43936:6913:6754:6172:31565:15793:6644:46132:6235:6491:15986:6207:55114:6488:6487:9156:31505:44209:7265:42776:6048:43433:51038:6490:48315:9272:1402:43687:32955:19563:6038:70588:6184:90329:32265:97359:6471:34613:6015:44205:30433:6547:18279:35621:9298:6506:122:6144:71276:70814:16125:45807:35…	#N/A	#N/A	#N/A	#N/A	#N/A	#N/A	#N/A	#N/A	#N/A	#N/A	#N/A	#N/A	x
mRNA processing	6397	tight	47/3101, 1.5%	78/10987, 0.7%	7.54e-06	0	AN0109:AN0767:AN0874:AN0917:AN10007:AN10194:AN10239:AN10349:AN10615:AN10719:AN10963:AN10966:AN11224:AN1208:AN1249:AN1319:AN1335:AN1495:AN1698:AN1776:AN1802:AN1992:AN2007:AN2245:AN2420:AN2848:AN3810:AN3919:nimX:AN4244:AN4861:prp4:AN5679:cutB:AN5779:AN5894:AN6074:AN6110:AN6175:AN6681:AN6735:caf1:AN8045:AN8180:AN8276:AN8857:AN9362	31125:2001255:45899:2001209:42780:706:6351:10898:10570:10571:34472:45875:70317:60237:71041:51447:32880:31087:349:45892:30847:90262:6378:16075:71028:33962:1174:393:2001173:31137:6376:1193:34476:10696:7067:34963:10568:71034:71276:31124:34473:6468:289:30846:30490:2001033:31564:6367:45910:34402:9302:16192:6325:2001165:226:9303:31126:31440:6362:42797:43488:7130:956:462:10971:51446:6402:16973:7000:4593…	#N/A	#N/A	#N/A	#N/A	#N/A	#N/A	#N/A	#N/A	#N/A	#N/A	#N/A	#N/A	x
carbohydrate derivative metabolic process	1901135	tight	136/3101, 4.4%	313/10987, 2.8%	8.86e-06	0	AN0067:AN0086:rabS:ureD:AN0252:AN0271:tubA:gfdA:AN0411:AN0502:AN0636:basA:fadA:manA:AN0673:mipA:AN0827:AN0871:adB:atp20:AN10032:AN10118:AN10230:AN10626:AN10627:AN10639:AN1069:AN10701:AN10702:gfaA:AN10753:AN1082:AN10824:AN10837:AN1102:AN11040:AN11141:AN11232:AN11303:AN11444:AN11499:AN11565:benA:pmtC:AN1523:AN1534:oliC:enaB:AN1675:AN1775:AN1798:prs2:tlgB:AN2096:AN2240:AN2272:AN2315:AN2508:pgmB:AN31…	32889:6227:6116:48311:16255:742:9932:6233:19358:917:6091:6003:6071:6177:32995:70899:35863:30100:9100:46835:9405:6012:10963:61508:15937:70903:6031:46115:70317:60237:60178:30437:6457:7186:1:31031:1900198:16485:5992:6148:7093:43936:44550:6913:6754:6172:6032:31565:30010:6614:30473:9253:15793:6644:46132:6235:6491:15986:6207:6997:55114:19509:6488:6487:9156:31505:6072:31321:34727:44209:7018:43086:7265:1…	#N/A	#N/A	#N/A	#N/A	#N/A	#N/A	#N/A	#N/A	#N/A	#N/A	#N/A	#N/A	x
purine nucleotide metabolic process	6163	tight	57/3101, 1.8%	102/10987, 0.9%	8.94e-06	0	rabS:ureD:AN0252:AN0271:tubA:AN0411:fadA:AN0673:mipA:adB:atp20:AN10032:AN10188:AN10626:AN10627:AN10753:AN10837:AN11040:AN11303:AN11444:AN11499:AN11565:benA:AN1523:AN1534:oliC:enaB:AN2315:AN3171:rabB:rabO:purH:AN4685:AN4739:AN4830:pmaA:rabA:AN5082:rabT:AN5122:ran:AN5566:rhoA:AN6209:vmaB:AN6287:AN6541:AN6627:AN6631:tubC:rabD:AN6993:tubB:rabC:swoH:rhbA:AN9083	32889:48311:742:6091:6177:32995:35863:30100:9405:10963:61508:15937:70317:60237:30437:60178:7186:1:1900198:7093:43936:44550:6913:6754:6172:6614:30473:6644:15986:6997:31505:31321:34727:44209:7018:42776:36258:6874:51417:48315:71701:75306:30996:32955:70588:6184:72665:32265:754:34314:6471:7189:7067:91:10913:51654:71276:70814:45807:43419:7035:46939:32258:32263:6886:42147:45047:31338:15991:31122:44088:4…	#N/A	#N/A	#N/A	#N/A	#N/A	#N/A	#N/A	#N/A	#N/A	#N/A	#N/A	#N/A	x
response to osmotic stress	6970	tight	46/3101, 1.5%	76/10987, 0.7%	9.03e-06	0	rmtC:gfdA:aldA:tcpA:AN0656:AN10111:hogA:AN10648:adaB:AN1358:AN1398:oliC:AN1769:canB:ypdA:AN2262:AN2882:sltA:ippA:AN2997:AN3156:awh11:AN4304:artA:AN4745:hsp70:AN5342:cotA:gldB:treB:AN5708:acuN:AN5776:sgdE:AN6089:csmA:nha1:AN7254:AN7484:rabC:sskA:AN7799:cipB:gpdA:cnaA:halA	32889:6116:51518:16320:9932:6091:6071:6351:34504:34517:6616:9405:33109:2001216:35066:6031:30150:19413:30437:31031:36091:46685:70798:10847:33347:7093:43936:1900182:71243:71210:6081:6913:31565:90002:31098:2181:46854:15986:55114:50821:46187:31505:6072:34727:7265:43556:9086:31134:43433:2000100:32079:9438:70321:6874:6883:31137:51038:48315:71475:1402:75306:6038:35065:6184:34599:51604:6796:1101:34613:45…	#N/A	#N/A	#N/A	#N/A	#N/A	#N/A	#N/A	#N/A	#N/A	#N/A	#N/A	#N/A	x
purine ribonucleotide metabolic process	9150	tight	55/3101, 1.8%	98/10987, 0.9%	1.35e-05	0	rabS:ureD:AN0252:tubA:AN0411:fadA:AN0673:mipA:adB:atp20:AN10032:AN10626:AN10627:AN10753:AN10837:AN11040:AN11303:AN11444:AN11499:AN11565:benA:AN1523:AN1534:oliC:enaB:AN2315:AN3171:rabB:rabO:purH:AN4685:AN4739:AN4830:pmaA:rabA:AN5082:rabT:AN5122:ran:AN5566:rhoA:AN6209:vmaB:AN6287:AN6541:AN6627:AN6631:tubC:rabD:AN6993:tubB:rabC:swoH:rhbA:AN9083	32889:48311:742:6091:6177:32995:30100:9405:10963:61508:15937:70317:60237:30437:60178:7186:1:1900198:7093:43936:44550:6913:6754:6172:6614:30473:6644:15986:6997:31505:31321:34727:44209:7018:42776:36258:6874:51417:48315:71701:75306:30996:32955:70588:6184:72665:32265:754:34314:6471:7189:7067:91:10913:51654:71276:70814:45807:43419:7035:46939:32258:32263:6886:42147:45047:31338:15991:31122:44088:45324:5…	#N/A	#N/A	#N/A	#N/A	#N/A	#N/A	#N/A	#N/A	#N/A	#N/A	#N/A	#N/A	x
ribonucleoside metabolic process	9119	tight	59/3101, 1.9%	108/10987, 1.0%	1.52e-05	0	rabS:ureD:AN0252:tubA:AN0411:AN0502:fadA:AN0673:mipA:adB:atp20:AN10032:AN10626:AN10627:AN11040:AN11303:AN11444:AN11499:AN11565:benA:AN1523:AN1534:oliC:enaB:AN2272:AN2315:AN2508:AN3171:rabB:rabO:AN4685:AN4830:pmaA:rabA:AN5082:rabT:AN5122:ran:AN5566:rhoA:pyrF:pyrE:pyrG:AN6209:vmaB:AN6287:AN6490:AN6569:AN6577:AN6627:AN6631:tubC:rabD:AN6993:tubB:rabC:swoH:rhbA:AN9083	32889:48311:742:19358:6091:6177:32995:70899:30100:9405:10963:61508:15937:70903:46115:70317:60237:30437:60178:7186:1:1900198:6148:7093:43936:44550:6913:6754:6172:6614:30473:6644:46132:15986:6207:6997:55114:31505:31321:34727:44209:7018:42776:36258:6874:51417:48315:71701:75306:30996:32955:16226:70588:6184:72665:32265:754:34314:6471:7189:7067:44205:91:10913:6144:51654:71276:70814:45807:43419:7035:469…	#N/A	#N/A	#N/A	#N/A	#N/A	#N/A	#N/A	#N/A	#N/A	#N/A	#N/A	#N/A	x
establishment of localization	51234	tight	426/3101, 13.7%	1205/10987, 11.0%	1.54e-05	0	AN0056:AN0066:AN0068:AN0084:rabS:AN0127:AN0165:trxA:AN0229:AN0252:sec23:AN0275:AN0285:AN0295:AN0317:rabE:AN0374:nrtB:AN0404:AN0411:sec61:ureA:nudG:AN0429:AN0473:AN0528:AN0559:AN0571:AN0582:AN0643:fadA:furA:AN0665:AN0673:AN0706:AN0722:AN0762:AN0819:AN0856:AN0870:pexG:AN0922:atp20:AN10032:AN10033:AN10061:AN10067:crnA:AN10115:AN10129:AN10155:hogA:AN10172:AN10178:AN10186:AN10266:AN10305:AN10354:AN104…	32889:30447:463:7004:1408:32312:722:72530:742:16320:45048:917:6091:51260:495:32995:15671:706:34504:10898:34517:30001:30100:6616:10570:46835:6865:10571:9405:51083:10963:42993:15840:2001216:36129:6631:447:480:32012:70476:30150:45875:70317:60237:60178:30437:43486:6457:7186:33955:1:51447:40010:32880:30989:36091:15696:1900198:45184:16485:301:6797:10847:43936:71243:1900182:71210:51726:44550:15833:6913:…	#N/A	#N/A	#N/A	#N/A	#N/A	#N/A	#N/A	#N/A	#N/A	#N/A	#N/A	#N/A	x
energy derivation by oxidation of organic compounds	15980	tight	49/3101, 1.6%	84/10987, 0.8%	1.61e-05	0	AN0357:AN0896:AN1003:AN1015:AN10585:AN11055:AN11347:AN1469:artC:AN2057:AN2099:alcC:AN2295:AN2306:AN2316:aclA:aclB:pgmB:AN2916:idpA:suAprgA1:kgdB:AN3894:AN3922:AN4064:AN4388:artA:AN4525:AN4753:AN4755:pdcA:acoA:kgdA:AN5597:AN5629:AN5971:mdhC:AN6540:AN6572:AN6593:mdhA:AN6904:AN7000:AN8118:citA:AN8707:carC:alcA:AN9066	6116:6121:6091:6071:6012:30437:6101:6457:31031:5992:9061:6123:31565:15886:6099:6744:46187:34727:7265:1901003:19388:1302:43433:31134:9438:6874:51038:19418:1402:16226:34599:34613:30433:6547:6915:6396:122:71276:6839:97308:44262:51259:2:33609:6412:22904:6066:15866:22900:6103:55085:19255:34484:34551:6267:9060:46356:5978:6537:77:6011:45:19646:70219:6106:43458:71456:97250:9847:43488:9267:10515:5980:947:…	#N/A	#N/A	#N/A	#N/A	#N/A	#N/A	#N/A	#N/A	#N/A	#N/A	#N/A	#N/A	x
proteolysis	6508	tight	108/3101, 3.5%	237/10987, 2.2%	1.63e-05	0	AN0084:AN0122:AN0295:AN0369:AN0747:AN0810:AN0871:AN10020:AN10030:AN10129:AN10206:AN10241:AN10258:AN10351:AN10433:denA:AN10540:AN10708:AN10872:AN10874:AN1104:AN11055:AN11070:AN11231:AN1209:hulA:vps20:AN1488:AN1638:ssfA:AN1761:AN1850:AN1922:bipA:AN2085:papA:AN2212:AN2213:AN2240:sconC:AN2304:AN2366:AN2761:pepE:AN2904:AN2907:AN2917:AN3019:AN3061:AN3091:AN3149:AN3453:clxA:AN3711:AN3756:AN3787:AN3923:A…	8054:16255:45899:742:16320:45732:80129:917:6091:51260:90474:34517:6616:10570:288:70196:30437:6457:32880:1900198:34729:16485:43936:30071:1900182:71586:15833:19370:71454:7052:6401:6612:30010:16567:31145:6465:6513:6491:34762:55114:45053:31505:34727:43086:51603:43433:31134:9416:51382:2000238:7096:43162:6333:2000060:43248:6627:6511:45141:45721:10793:7067:30433:43547:90114:6915:60309:16050:6956:6506:64…	#N/A	#N/A	#N/A	#N/A	#N/A	#N/A	#N/A	#N/A	#N/A	#N/A	#N/A	#N/A	x
purine nucleoside metabolic process	42278	tight	56/3101, 1.8%	101/10987, 0.9%	1.79e-05	0	rabS:ureD:AN0252:tubA:AN0411:AN0502:fadA:AN0673:mipA:adB:atp20:AN10032:AN10626:AN10627:AN11040:AN11303:AN11444:AN11499:AN11565:benA:AN1523:AN1534:oliC:enaB:AN2272:AN2315:AN2508:AN3171:rabB:rabO:AN4685:AN4830:pmaA:rabA:AN5082:rabT:AN5122:ran:AN5566:rhoA:AN6209:vmaB:AN6287:AN6490:AN6569:AN6577:AN6627:AN6631:tubC:rabD:AN6993:tubB:rabC:swoH:rhbA:AN9083	32889:48311:742:19358:6091:6177:32995:70899:30100:9405:10963:61508:15937:70903:46115:70317:60237:30437:60178:7186:1:1900198:6148:7093:43936:44550:6913:6754:6172:6614:30473:6644:15986:6997:31505:31321:34727:44209:7018:42776:36258:6874:51417:48315:71701:75306:30996:32955:16226:70588:6184:72665:32265:754:34314:6471:7189:7067:91:10913:6144:51654:71276:70814:45807:43419:7035:46939:32258:32263:6886:421…	#N/A	#N/A	#N/A	#N/A	#N/A	#N/A	#N/A	#N/A	#N/A	#N/A	#N/A	#N/A	x
purine ribonucleoside metabolic process	46128	tight	56/3101, 1.8%	101/10987, 0.9%	1.79e-05	0	rabS:ureD:AN0252:tubA:AN0411:AN0502:fadA:AN0673:mipA:adB:atp20:AN10032:AN10626:AN10627:AN11040:AN11303:AN11444:AN11499:AN11565:benA:AN1523:AN1534:oliC:enaB:AN2272:AN2315:AN2508:AN3171:rabB:rabO:AN4685:AN4830:pmaA:rabA:AN5082:rabT:AN5122:ran:AN5566:rhoA:AN6209:vmaB:AN6287:AN6490:AN6569:AN6577:AN6627:AN6631:tubC:rabD:AN6993:tubB:rabC:swoH:rhbA:AN9083	32889:48311:742:19358:6091:6177:32995:70899:30100:9405:10963:61508:15937:70903:46115:70317:60237:30437:60178:7186:1:1900198:6148:7093:43936:44550:6913:6754:6172:6614:30473:6644:15986:6997:31505:31321:34727:44209:7018:42776:36258:6874:51417:48315:71701:75306:30996:32955:16226:70588:6184:72665:32265:754:34314:6471:7189:7067:91:10913:6144:51654:71276:70814:45807:43419:7035:46939:32258:32263:6886:421…	#N/A	#N/A	#N/A	#N/A	#N/A	#N/A	#N/A	#N/A	#N/A	#N/A	#N/A	#N/A	x
intracellular protein transmembrane import	44743	tight	29/3101, 0.9%	40/10987, 0.4%	1.8e-05	0	AN0429:AN0559:pexG:AN10067:AN10453:AN10828:AN10994:AN1105:AN11136:AN1281:pexM:AN1892:AN3027:AN3843:AN4490:AN4633:AN5681:AN5693:sgdE:AN6034:AN6089:AN6248:AN6258:AN6306:AN6348:AN6510:AN7649:AN8059:AN8229	6631:30150:16567:32979:6513:55114:50821:44070:16560:32079:34599:51604:45041:6820:45039:51865:2:6625:70096:16558:6458:71470:42026:16031:9847:43335:6879:45040:42407:16562:51131:8535:33615	#N/A	#N/A	#N/A	#N/A	#N/A	#N/A	#N/A	#N/A	#N/A	#N/A	#N/A	#N/A	x
endonucleolytic cleavage involved in rRNA processing	478	tight	21/3101, 0.7%	25/10987, 0.2%	2.36e-05	0	AN0421:AN10618:AN10865:AN1434:AN1533:AN2759:nop58:AN3172:AN3745:AN3823:AN4298:AN4777:AN5441:AN5455:AN5785:AN5789:AN5875:AN6265:AN7305:AN7424:AN9398	34462:447:480:70476:2181:6407:45943:461:55:479:472:6412:42273:70475:462:28:747:7346:464:6461:282:56	#N/A	#N/A	#N/A	#N/A	#N/A	#N/A	#N/A	#N/A	#N/A	#N/A	#N/A	#N/A	x
endonucleolytic cleavage of tricistronic rRNA transcript (SSU-rRNA, 5.8S rRNA, LSU-rRNA)	479	tight	21/3101, 0.7%	25/10987, 0.2%	2.36e-05	0	AN0421:AN10618:AN10865:AN1434:AN1533:AN2759:nop58:AN3172:AN3745:AN3823:AN4298:AN4777:AN5441:AN5455:AN5785:AN5789:AN5875:AN6265:AN7305:AN7424:AN9398	34462:447:480:70476:2181:6407:45943:461:55:479:472:6412:42273:70475:462:28:747:7346:464:6461:282:56	#N/A	#N/A	#N/A	#N/A	#N/A	#N/A	#N/A	#N/A	#N/A	#N/A	#N/A	#N/A	x
translation	6412	tight	168/3101, 5.4%	410/10987, 3.7%	2.53e-05	0	AN0046:AN0057:AN0105:AN0116:AN0123:AN0262:AN0278:AN0314:sgdA:AN0428:AN0433:AN0445:AN0465:AN0470:AN0570:AN0705:AN0776:AN0889:AN0907:AN0936:AN1013:AN10161:AN10182:AN10416:AN10475:AN10477:AN10535:AN10614:AN10681:AN10740:AN1083:AN1084:AN1095:AN11125:AN1122:AN11230:AN11411:AN11419:AN1162:AN1166:AN1228:hscA:AN1345:AN1348:AN1380:AN1393:AN1913:AN1964:AN1970:AN2057:AN2080:AN2150:AN2244:AN2268:AN2275:AN230…	463:43558:42254:31929:6425:6616:51083:288:70196:6631:447:6421:30437:6431:43039:43936:6427:6419:2181:6407:55114:70150:6446:6436:43433:461:6434:479:42173:6452:16070:45903:6415:97308:6450:2:30490:6432:6412:70183:45948:45901:6429:43066:71470:42026:6430:70145:9060:723:33566:71455:10620:6424:27:8612:6437:60:9847:32543:6435:372:462:45905:469:6406:28:6418:1901487:45944:70126:7346:6353:2000678:2000679:421…	#N/A	#N/A	#N/A	#N/A	#N/A	#N/A	#N/A	#N/A	#N/A	#N/A	#N/A	#N/A	x
cellular response to osmotic stress	71470	tight	40/3101, 1.3%	64/10987, 0.6%	2.53e-05	0	rmtC:gfdA:aldA:tcpA:AN0656:hogA:AN10648:adaB:AN1358:AN1398:oliC:AN1769:canB:ypdA:AN2882:sltA:ippA:AN2997:awh11:artA:AN4745:hsp70:AN5342:cotA:gldB:treB:AN5708:acuN:sgdE:AN6089:csmA:AN7254:AN7484:rabC:sskA:AN7799:cipB:gpdA:cnaA:halA	32889:6116:51518:16320:9932:6091:6071:6351:34504:34517:6616:9405:33109:2001216:35066:6031:30150:19413:30437:31031:36091:46685:70798:10847:33347:43936:1900182:71243:71210:6081:6913:31565:90002:31098:2181:46854:15986:55114:50821:46187:31505:6072:34727:7265:43556:9086:31134:43433:2000100:32079:9438:70321:6874:6883:31137:51038:48315:71475:1402:75306:6038:35065:6184:34599:51604:6796:1101:34613:45041:1…	#N/A	#N/A	#N/A	#N/A	#N/A	#N/A	#N/A	#N/A	#N/A	#N/A	#N/A	#N/A	x
aerobic respiration	9060	tight	34/3101, 1.1%	51/10987, 0.5%	2.93e-05	0	AN0896:AN1003:AN10585:AN1469:artC:AN2057:AN2099:AN2295:AN2306:aclA:aclB:AN2916:idpA:suAprgA1:kgdB:AN3894:AN4064:AN4388:AN4525:AN4753:AN4755:acoA:kgdA:AN5629:mdhC:AN6572:AN6593:mdhA:AN6904:AN7000:citA:AN8707:carC:AN9066	6121:6091:6101:6457:9061:6123:15886:6099:6744:1901003:1302:9438:19418:16226:34599:6547:6915:71276:6839:97308:44262:51259:2:6412:15866:22900:6103:55085:34484:34551:9060:46356:6537:19646:70219:6106:71456:97250:5975:19564:6122:42318:6108:15867:6007:71585:33617:6102:1300:6104:7585:10230:35690	#N/A	#N/A	#N/A	#N/A	#N/A	#N/A	#N/A	#N/A	#N/A	#N/A	#N/A	#N/A	x
cofactor metabolic process	51186	tight	71/3101, 2.3%	140/10987, 1.3%	3.15e-05	0	hemC:AN0183:pantoA:pppA:AN0270:AN0285:gfdA:AN0608:AN0609:AN0672:spdA:AN0688:AN0839:AN10340:pho8:AN10586:AN10783:AN11040:AN11252:AN1403:AN1524:AN1722:artC:AN1745:AN1999:AN2295:AN2311:AN2440:AN2509:AN2526:AN2733:pdhX:gsdA:AN3586:AN3738:cnxE:AN3954:AN4384:AN4569:AN4774:AN4781:AN4830:cnxH:AN4979:AN5130:pdhB:AN5200:sidA:AN5994:faaA:creA:AN6276:AN6490:AN6572:bioB:biA:bioF:pdhA:AN6710:AN6824:AN7588:pyro…	6116:19358:6071:15995:9405:6631:15937:46115:6101:6148:15979:6525:9443:6099:10106:55114:6744:8299:46187:6072:43609:9051:9086:1302:9081:19418:9052:8295:19441:34599:6730:18160:6547:19354:122:15909:71276:16125:6096:97308:44262:6784:9102:34354:6741:2:5997:6696:6729:46168:33609:46496:6066:32324:6973:6777:9113:9082:9108:6098:70301:9060:35336:46356:6348:6526:9396:16117:34757:70219:43458:71456:46654:31171…	#N/A	#N/A	#N/A	#N/A	#N/A	#N/A	#N/A	#N/A	#N/A	#N/A	#N/A	#N/A	x
cellular respiration	45333	tight	42/3101, 1.4%	69/10987, 0.6%	3.38e-05	0	AN0357:AN0896:AN1003:AN10585:AN11347:AN1469:artC:AN2057:AN2099:AN2295:AN2306:AN2316:aclA:aclB:AN2916:idpA:suAprgA1:kgdB:AN3894:AN3922:AN4064:AN4388:AN4525:AN4753:AN4755:acoA:kgdA:AN5597:AN5629:AN5971:mdhC:AN6540:AN6572:AN6593:mdhA:AN6904:AN7000:AN8118:citA:AN8707:carC:AN9066	6121:6091:6101:6457:9061:6123:15886:6099:6744:1901003:1302:9438:19418:16226:34599:6547:6915:6396:71276:6839:97308:44262:51259:2:6412:22904:15866:22900:6103:55085:34484:34551:9060:46356:6537:19646:70219:6106:71456:97250:43488:5975:19564:6122:42318:6108:15867:6007:962:71585:33617:6102:1300:6104:7585:10230:35690	#N/A	#N/A	#N/A	#N/A	#N/A	#N/A	#N/A	#N/A	#N/A	#N/A	#N/A	#N/A	x
regulation of cellular protein metabolic process	32268	tight	65/3101, 2.1%	125/10987, 1.1%	3.63e-05	0	AN0068:AN0167:AN0450:sitA:AN0686:AN0978:hogA:AN10249:AN10315:sirA:FKBP5:AN1055:AN10614:AN10681:AN10734:adaB:sumO:hscA:AN12475:AN1344:AN1345:AN1358:csnA:AN1521:AN2211:sconC:mad2:AN2907:atfA:AN3055:AN3156:AN3413:AN3423:AN3923:AN4015:AN4315:AN4470:artA:ssz1:aspA:hexA:AN4803:AN4891:pchA:pho80:wscA:AN5708:AN5795:AN5894:AN6067:phbA:AN6268:AN6330:pphA:AN6574:dcnA:bimD:AN7554:AN7683:napB:aspC:AN8187:AN90…	60565:43558:2001255:44774:2001209:31929:34504:31571:10570:10390:51083:288:2001216:70196:36129:70584:35066:415:6303:70317:30437:43486:6457:1:31031:32055:36091:45950:10847:43618:7093:45861:43936:71243:1900560:51445:31565:6336:90002:97394:724:16575:6614:16567:31123:90262:2181:31573:44382:6407:33962:71852:55114:31505:7265:6335:6446:2001173:43556:70941:10389:1302:43433:16925:45860:51382:70321:6883:709…	#N/A	#N/A	#N/A	#N/A	#N/A	#N/A	#N/A	#N/A	#N/A	#N/A	#N/A	#N/A	x
RNA splicing, via transesterification reactions with bulged adenosine as nucleophile	377	tight	29/3101, 0.9%	41/10987, 0.4%	4.5e-05	0	AN0109:AN0767:AN0894:AN10007:AN10194:AN10615:AN10719:AN10963:AN10966:AN1208:AN1249:AN1319:AN1495:AN1776:AN1802:AN1992:AN2007:AN2245:AN2420:AN2848:prp4:AN5679:AN5779:AN6110:AN6681:AN6735:AN8180:AN8857:AN9362	70317:373:349:393:6376:7067:6468:30490:34337:956:372:462:45292:398:6995:282	#N/A	#N/A	#N/A	#N/A	#N/A	#N/A	#N/A	#N/A	#N/A	#N/A	#N/A	#N/A	x
proteasomal ubiquitin-independent protein catabolic process	10499	tight	14/3101, 0.5%	14/10987, 0.1%	4.69e-05	0	AN10708:ssfA:AN2085:AN3756:AN3932:AN4449:AN4457:AN4869:AN5784:AN5793:AN5872:AN6547:AN6726:AN8054	80129:30010:43248:43161:10499	#N/A	#N/A	#N/A	#N/A	#N/A	#N/A	#N/A	#N/A	#N/A	#N/A	#N/A	#N/A	x
protein import into mitochondrial matrix	30150	tight	14/3101, 0.5%	14/10987, 0.1%	4.69e-05	0	AN0559:AN10067:AN10828:AN1105:AN1281:AN1892:AN4490:AN4633:AN5693:sgdE:AN6034:AN6248:AN6348:AN6510	30150:44070:32079:6820:2:70096:71470:42026:16031:9847:43335:45040	#N/A	#N/A	#N/A	#N/A	#N/A	#N/A	#N/A	#N/A	#N/A	#N/A	#N/A	#N/A	x
tRNA aminoacylation for protein translation	6418	tight	26/3101, 0.8%	35/10987, 0.3%	4.74e-05	0	AN0046:AN0057:AN0314:AN0428:AN0705:AN0936:AN10475:AN11125:AN1380:AN1913:AN2150:AN3073:AN3702:AN3824:AN3865:AN4086:dps1:AN5662:AN6488:AN6526:AN7361:AN7479:AN8224:AN8867:AN9157:AN9419	6425:6421:6431:43039:6427:6419:70150:6436:6434:97308:6432:6412:70183:6429:6430:70145:6424:6437:32543:6435:372:6418:6353:6422:6433:6428	#N/A	#N/A	#N/A	#N/A	#N/A	#N/A	#N/A	#N/A	#N/A	#N/A	#N/A	#N/A	x
endonucleolytic cleavage in ITS1 to separate SSU-rRNA from 5.8S rRNA and LSU-rRNA from tricistronic rRNA transcript (SSU-rRNA, 5.8S rRNA, LSU-rRNA)	447	tight	19/3101, 0.6%	22/10987, 0.2%	5.01e-05	0	AN0421:AN10618:AN10865:AN1434:AN1533:AN2759:nop58:AN3172:AN3745:AN3823:AN4298:AN5441:AN5455:AN5785:AN5789:AN5875:AN6265:AN7305:AN9398	34462:447:480:70476:2181:6407:45943:461:55:472:6412:42273:70475:28:747:7346:6461:282:56	#N/A	#N/A	#N/A	#N/A	#N/A	#N/A	#N/A	#N/A	#N/A	#N/A	#N/A	#N/A	x
purine-containing compound metabolic process	72521	tight	67/3101, 2.2%	131/10987, 1.2%	5.21e-05	0	rabS:ureD:AN0252:AN0271:tubA:AN0411:AN0502:fadA:AN0673:mipA:adB:atp20:AN10032:AN10188:AN10626:AN10627:AN10753:AN10837:AN11040:AN11303:AN11444:AN11499:AN11565:benA:AN1523:AN1524:AN1534:oliC:enaB:AN2272:AN2315:AN2508:AN3171:rabB:rabO:metH:purH:AN4685:AN4739:AN4830:pmaA:rabA:AN5082:rabT:AN5122:ran:AN5566:rhoA:AN6209:vmaB:AN6287:AN6490:AN6541:AN6569:AN6577:AN6627:AN6631:AN6815:tubC:rabD:AN6993:tubB:r…	32889:6147:48311:742:19358:6091:6177:32995:70899:35863:30100:9405:10963:61508:15937:70903:46115:70317:60237:30437:60178:7186:1:1900198:6148:7093:43936:44550:6913:6754:6172:6145:6555:6614:30473:6644:15986:6997:55114:31505:31321:34727:44209:7018:42776:9086:36258:6874:51417:48315:71701:75306:30996:32955:16226:70588:6184:72665:32265:754:34314:6471:6730:7189:7067:91:10913:6144:51654:71276:70814:45807:…	#N/A	#N/A	#N/A	#N/A	#N/A	#N/A	#N/A	#N/A	#N/A	#N/A	#N/A	#N/A	x
nucleoside phosphate biosynthetic process	1901293	tight	55/3101, 1.8%	101/10987, 0.9%	5.73e-05	0	AN0067:AN0252:AN0490:manA:adB:atp20:AN10032:pyrD:AN10626:AN10753:AN10837:AN11040:AN11252:AN11303:AN11444:AN11499:AN11565:AN1523:AN1534:oliC:enaB:AN1745:prs2:AN2272:AN2315:AN2494:AN2509:AN4258:AN4380:purH:AN4739:AN4830:pmaA:AN5122:AN5200:AN5566:AN5586:pyrE:AN6108:pyrG:AN6209:AN6287:AN6490:AN6541:AN6631:prs1:AN6824:AN6993:AN8213:swoH:gnaA:AN8837:AN9083:ungA:AN9116	6227:6233:19358:6091:6177:61508:15937:6031:46115:6221:70317:6148:6754:6172:6644:6235:15986:6207:55114:9156:31505:44209:42776:6048:1302:9272:19441:70588:34599:90329:32265:6015:44205:6547:9298:6144:71276:70814:34354:6741:46939:32263:6013:15991:6545:32:9113:6228:46938:9263:6348:6260:46084:9168:6166:6106:9165:9116:70590:35786:6168:6486:8152:30448:19674:6189:15992:6974:9435:9186:46034:6200:44208:46100…	#N/A	#N/A	#N/A	#N/A	#N/A	#N/A	#N/A	#N/A	#N/A	#N/A	#N/A	#N/A	x
nucleotide biosynthetic process	9165	tight	54/3101, 1.7%	99/10987, 0.9%	7.11e-05	0	AN0067:AN0252:AN0490:manA:adB:atp20:AN10032:pyrD:AN10626:AN10753:AN10837:AN11040:AN11252:AN11303:AN11444:AN11499:AN11565:AN1523:AN1534:oliC:enaB:AN1745:prs2:AN2272:AN2315:AN2509:AN4258:AN4380:purH:AN4739:AN4830:pmaA:AN5122:AN5200:AN5566:AN5586:pyrE:AN6108:pyrG:AN6209:AN6287:AN6490:AN6541:AN6631:prs1:AN6824:AN6993:AN8213:swoH:gnaA:AN8837:AN9083:ungA:AN9116	6227:6233:19358:6091:6177:61508:15937:6031:46115:6221:70317:6148:6754:6172:6644:6235:15986:6207:55114:9156:31505:44209:42776:6048:1302:9272:19441:70588:34599:90329:32265:6015:44205:6547:9298:6144:71276:70814:34354:6741:46939:32263:6013:15991:6545:32:9113:6228:46938:9263:6348:6260:46084:6166:6106:9165:9116:70590:35786:6168:6486:8152:30448:19674:6189:15992:6974:9435:9186:46034:6200:44208:46100:9073…	#N/A	#N/A	#N/A	#N/A	#N/A	#N/A	#N/A	#N/A	#N/A	#N/A	#N/A	#N/A	x
RNA phosphodiester bond hydrolysis, endonucleolytic	90502	tight	21/3101, 0.7%	26/10987, 0.2%	9.02e-05	0	AN0421:AN10618:AN10865:AN1434:AN1533:AN2759:nop58:AN3172:AN3745:AN3823:AN4298:AN4777:AN5441:AN5455:AN5785:AN5789:AN5875:AN6265:AN7305:AN7424:AN9398	34462:447:480:70476:2181:6407:45943:461:55:479:472:6412:42273:70475:462:28:747:7346:464:6461:282:56	#N/A	#N/A	#N/A	#N/A	#N/A	#N/A	#N/A	#N/A	#N/A	#N/A	#N/A	#N/A	x
transport	6810	tight	414/3101, 13.4%	1183/10987, 10.8%	0.0001	0	AN0056:AN0066:AN0068:AN0084:rabS:AN0127:AN0165:trxA:AN0229:AN0252:sec23:AN0275:AN0285:AN0295:AN0317:rabE:AN0374:nrtB:AN0404:AN0411:sec61:ureA:nudG:AN0429:AN0473:AN0528:AN0559:AN0571:AN0643:fadA:furA:AN0665:AN0673:AN0706:AN0722:AN0762:AN0819:AN0856:AN0870:pexG:AN0922:atp20:AN10032:AN10033:AN10061:AN10067:crnA:AN10115:AN10129:AN10155:hogA:AN10172:AN10178:AN10186:AN10266:AN10305:AN10354:AN10445:AN10…	32889:30447:463:1408:32312:72530:742:16320:45048:917:6091:51260:495:32995:15671:706:34504:10898:34517:30001:30100:6616:10570:46835:6865:10571:9405:51083:10963:42993:15840:2001216:36129:6631:447:480:32012:70476:30150:45875:70317:60237:60178:30437:6457:7186:1:51447:40010:32880:30989:36091:15696:1900198:16485:301:6797:10847:43936:71243:1900182:51726:44550:15833:6913:6821:9061:71454:6754:34499:6032:1…	#N/A	#N/A	#N/A	#N/A	#N/A	#N/A	#N/A	#N/A	#N/A	#N/A	#N/A	#N/A	x
mRNA splicing, via spliceosome	398	tight	28/3101, 0.9%	40/10987, 0.4%	0.00011	0	AN0109:AN0767:AN10007:AN10194:AN10615:AN10719:AN10963:AN10966:AN1208:AN1249:AN1319:AN1495:AN1776:AN1802:AN1992:AN2007:AN2245:AN2420:AN2848:prp4:AN5679:AN5779:AN6110:AN6681:AN6735:AN8180:AN8857:AN9362	70317:349:393:6376:7067:6468:30490:956:462:45292:398:6995:282	#N/A	#N/A	#N/A	#N/A	#N/A	#N/A	#N/A	#N/A	#N/A	#N/A	#N/A	#N/A	x
protein localization to endoplasmic reticulum	70972	tight	23/3101, 0.7%	30/10987, 0.3%	0.00011	0	AN0068:sec61:AN0643:AN10354:AN10710:AN11226:AN1154:AN1163:AN1282:AN1442:AN1525:AN2014:bipA:AN4043:AN4589:hsp70:AN5819:AN5915:AN6515:AN6627:AN7721:srpA:AN9460	30447:742:45048:6616:15833:6614:2181:6465:6617:6184:30433:16050:97308:6620:45047:51084:71470:42026:30970:6998:9408:8152:60:31204:6986:6890:19307:6888:45900:6621:6626	#N/A	#N/A	#N/A	#N/A	#N/A	#N/A	#N/A	#N/A	#N/A	#N/A	#N/A	#N/A	x
membrane fusion	61025	tight	24/3101, 0.8%	32/10987, 0.3%	0.00012	0	rabS:trxA:rabE:AN0706:AN1085:AN10878:AN1093:AN1229:AN1334:AN1973:CaM:tlgB:AN2461:AN2484:AN4697:AN5127:atgH:tpmA:AN6897:AN7254:AN7729:AN8248:AN8488:synA	32889:742:16320:34517:30100:51646:70317:6797:1900182:51726:6913:51017:15723:6944:71852:80058:18345:31321:34727:42991:31134:36205:1900409:71990:6893:31322:6184:34599:72665:71996:34498:6891:71276:97308:7035:6607:2:10811:915:32258:6896:6675:32527:6886:42147:16237:45324:33047:7114:32220:6662:71470:8053:61166:2000769:30970:7032:48280:61191:45:30041:6895:45454:70314:9847:42744:48193:6898:16574:35493:71…	#N/A	#N/A	#N/A	#N/A	#N/A	#N/A	#N/A	#N/A	#N/A	#N/A	#N/A	#N/A	x
cellular membrane fusion	6944	tight	24/3101, 0.8%	32/10987, 0.3%	0.00012	0	rabS:trxA:rabE:AN0706:AN1085:AN10878:AN1093:AN1229:AN1334:AN1973:CaM:tlgB:AN2461:AN2484:AN4697:AN5127:atgH:tpmA:AN6897:AN7254:AN7729:AN8248:AN8488:synA	32889:742:16320:34517:30100:51646:70317:6797:1900182:51726:6913:51017:15723:6944:71852:80058:18345:31321:34727:42991:31134:36205:1900409:71990:6893:31322:6184:34599:72665:71996:34498:6891:71276:97308:7035:6607:2:10811:915:32258:6896:6675:32527:6886:42147:16237:45324:33047:7114:32220:6662:71470:8053:61166:2000769:30970:7032:48280:61191:45:30041:6895:45454:70314:9847:42744:48193:6898:16574:35493:71…	#N/A	#N/A	#N/A	#N/A	#N/A	#N/A	#N/A	#N/A	#N/A	#N/A	#N/A	#N/A	x
sterol metabolic process	16125	tight	34/3101, 1.1%	53/10987, 0.5%	0.00012	0	AN0432:AN0451:AN0579:AN0608:AN0609:AN10396:AN10648:AN11008:AN1409:AN1798:pdmA:AN2069:AN2311:AN2684:AN3061:AN3638:AN3807:CYP61A1:AN4094:AN4414:AN4939:AN5585:sidA:AN5862:AN6235:AN6236:AN6506:AN6973:AN7146:AN7211:AN7575:AN8012:cyp51B:AN8907	51260:9405:6631:70317:30437:71210:90002:10106:55114:8299:45053:34599:15918:16125:19748:6696:6633:32:45324:70301:6694:71473:45337:31171:32443:10142:43328:42493:19290:16126:6879:70676:30011:6995:6887:31388:1900551:33212:19287:6897:35690	#N/A	#N/A	#N/A	#N/A	#N/A	#N/A	#N/A	#N/A	#N/A	#N/A	#N/A	#N/A	x
nucleic acid phosphodiester bond hydrolysis	90305	tight	38/3101, 1.2%	62/10987, 0.6%	0.00012	0	AN0421:AN10348:AN10618:AN10865:AN11224:AN11250:AN1434:AN1533:nucA:AN2759:nop58:AN3172:AN3657:AN3745:AN3810:AN3812:AN3823:nimX:AN4298:AN4777:AN4861:AN5441:AN5455:cutB:AN5785:AN5789:AN5875:AN6074:AN6244:AN6265:AN6574:AN6632:AN7305:AN7424:caf1:nop10:AN9398:AN9436	31125:45899:706:10898:31571:10570:10390:10571:34462:447:480:70476:45875:70317:60237:51447:32880:31087:71038:6401:45892:724:30847:33683:2181:31573:6407:6378:45943:16075:71028:33962:70478:717:71051:1174:461:31137:1193:55:34476:10696:479:34963:467:6915:31118:10568:70651:71276:31124:472:34473:6468:71894:289:2:30490:30846:2001033:6412:51569:31564:6367:31120:6310:19:42138:9302:16192:737:6325:31497:6348…	#N/A	#N/A	#N/A	#N/A	#N/A	#N/A	#N/A	#N/A	#N/A	#N/A	#N/A	#N/A	x
sulfur compound metabolic process	6790	tight	59/3101, 1.9%	113/10987, 1.0%	0.00013	0	sfaD:trxA:aldA:fadA:AN0720:adB:AN10230:AN10340:AN10472:AN10762:sD:AN1263:AN1769:AN1879:AN1986:metE:sconC:AN2508:gpgA:AN2882:suAprgA1:AN3057:AN3378:AN3459:AN3593:cpcA:thiF:AN4081:AN4174:AN4290:palA:metR:metH:pycA:AN4739:sC:sA:AN4774:AN4781:AN4793:pdcA:AN5658:AN6209:AN6572:AN6576:bioB:biA:bioF:AN6840:AN7034:nmt1:cysB:metA:trxB:cysD:AN8346:AN8859:fphA:AN9486	6531:45899:742:96:160:70887:10691:70903:19413:7186:6750:1900198:16485:43936:44550:6081:10914:2001310:46439:6555:9228:9092:46854:55114:6744:8299:19509:46187:80058:9086:9438:51382:7096:60261:1900409:71701:48315:19418:75306:2000060:1900378:16226:6184:34599:754:6730:7189:9088:10913:1900691:1901967:42762:19354:71276:70814:9090:6096:44262:9102:7035:2:42316:71491:6094:36146:9089:45991:9097:45461:6749:91…	#N/A	#N/A	#N/A	#N/A	#N/A	#N/A	#N/A	#N/A	#N/A	#N/A	#N/A	#N/A	x
mitochondrial respiratory chain complex assembly	33108	tight	15/3101, 0.5%	16/10987, 0.1%	0.00015	0	AN10178:AN10609:AN10622:AN1066:AN10717:AN10871:AN11175:AN4307:AN4388:AN4753:AN4863:AN5008:AN6255:AN6593:AN7144	6091:30001:34551:34553:9060:33108:15680:6122:33617	#N/A	#N/A	#N/A	#N/A	#N/A	#N/A	#N/A	#N/A	#N/A	#N/A	#N/A	#N/A	x
regulation of translational elongation	6448	tight	15/3101, 0.5%	16/10987, 0.1%	0.00015	0	AN0068:AN0450:AN10681:AN10734:hscA:AN1345:AN3413:AN4015:AN4315:AN4470:ssz1:hexA:AN4803:AN6268:AN6330	51083:6614:2181:6407:6452:45903:71276:97308:6450:6412:45948:45901:2143:8612:32447:462:45905:7346:42149:6414:45900:6448:71585:6413:54:8360:6364	#N/A	#N/A	#N/A	#N/A	#N/A	#N/A	#N/A	#N/A	#N/A	#N/A	#N/A	#N/A	x
coenzyme metabolic process	6732	tight	58/3101, 1.9%	111/10987, 1.0%	0.00017	0	AN0183:pantoA:pppA:AN0270:AN0285:gfdA:AN0672:spdA:AN0688:AN10340:pho8:AN10586:AN10783:AN11040:AN11252:AN1524:artC:AN1745:AN1999:AN2295:AN2311:AN2440:AN2509:AN2526:pdhX:gsdA:AN3586:AN3738:cnxE:AN3954:AN4384:AN4569:AN4781:AN4830:cnxH:AN4979:pdhB:AN5200:AN5994:faaA:creA:AN6276:AN6490:AN6572:bioB:bioF:pdhA:AN6824:AN7588:pyroA:AN8188:ndxC:citA:AN8837:alcA:AN9116:pdhC:AN9486	6116:19358:6071:6631:15937:46115:6101:6148:6525:9443:6099:55114:6744:8299:46187:6072:43609:9051:1302:9081:19418:9052:8295:19441:34599:6730:6547:122:15909:71276:16125:6096:97308:44262:9102:34354:6741:2:5997:6696:6729:46168:33609:46496:6066:32324:6973:6777:9113:9082:9108:6098:9060:35336:46356:6348:6526:9396:70219:43458:46654:8152:15976:1676:9249:16584:947:42867:10142:6542:19674:9107:9435:6567:8615:…	#N/A	#N/A	#N/A	#N/A	#N/A	#N/A	#N/A	#N/A	#N/A	#N/A	#N/A	#N/A	x
nucleoside triphosphate metabolic process	9141	tight	45/3101, 1.5%	79/10987, 0.7%	0.00017	0	rabS:ureD:AN0252:AN0271:tubA:AN0411:fadA:AN0673:mipA:atp20:AN10032:AN10626:AN10627:AN11303:AN11444:AN11499:AN11565:benA:AN1523:AN1534:oliC:enaB:AN2315:AN3171:rabB:rabO:AN4685:pmaA:rabA:AN5082:rabT:ran:rhoA:vmaB:AN6287:AN6627:AN6631:tubC:rabD:tubB:rabC:AN8213:swoH:AN8861:rhbA	32889:6227:48311:742:6233:6091:32995:35863:30100:9405:10963:61508:70317:60237:30437:60178:7186:1:1900198:7093:43936:44550:6913:6754:6614:30473:9217:6644:6235:15986:6997:31505:31321:34727:7018:42776:36258:6874:51417:48315:71701:75306:30996:32955:70588:6184:72665:754:34314:6471:7189:7067:91:10913:51654:45807:43419:7035:32258:6886:42147:45047:31338:15991:31122:9213:44088:45324:55085:45461:8361:226:6…	#N/A	#N/A	#N/A	#N/A	#N/A	#N/A	#N/A	#N/A	#N/A	#N/A	#N/A	#N/A	x
RNA splicing, via transesterification reactions	375	tight	30/3101, 1.0%	45/10987, 0.4%	0.00021	0	AN0109:AN0767:AN0894:AN10007:AN10194:AN10615:AN10719:AN10963:AN10966:AN1208:AN1249:AN1319:AN1495:AN1776:AN1802:AN1992:AN2007:AN2245:AN2420:AN2848:prp4:AN5679:AN5779:AN6110:AN6526:AN6681:AN6735:AN8180:AN8857:AN9362	70317:373:349:393:6376:7067:6468:30490:6429:34337:32543:956:372:462:45292:398:6995:282	#N/A	#N/A	#N/A	#N/A	#N/A	#N/A	#N/A	#N/A	#N/A	#N/A	#N/A	#N/A	x
purine nucleoside triphosphate metabolic process	9144	tight	44/3101, 1.4%	77/10987, 0.7%	0.00021	0	rabS:ureD:AN0252:AN0271:tubA:AN0411:fadA:AN0673:mipA:atp20:AN10032:AN10626:AN10627:AN11303:AN11444:AN11499:AN11565:benA:AN1523:AN1534:oliC:enaB:AN2315:AN3171:rabB:rabO:AN4685:pmaA:rabA:AN5082:rabT:ran:rhoA:vmaB:AN6287:AN6627:AN6631:tubC:rabD:tubB:rabC:swoH:AN8861:rhbA	32889:48311:742:6091:32995:35863:30100:9405:10963:61508:70317:60237:30437:60178:7186:1:1900198:7093:43936:44550:6913:6754:6614:30473:9217:6644:15986:6997:31505:31321:34727:7018:42776:36258:6874:51417:48315:71701:75306:30996:32955:70588:6184:72665:754:34314:6471:7189:7067:91:10913:51654:45807:43419:7035:32258:6886:42147:45047:31338:15991:31122:9213:44088:45324:55085:45461:8361:226:60583:7019:71470…	#N/A	#N/A	#N/A	#N/A	#N/A	#N/A	#N/A	#N/A	#N/A	#N/A	#N/A	#N/A	x
protein targeting to ER	45047	tight	20/3101, 0.6%	25/10987, 0.2%	0.00026	0	AN0068:sec61:AN0643:AN10354:AN10710:AN1163:AN1282:AN1442:AN1525:AN2014:bipA:AN4043:AN4589:hsp70:AN5819:AN6515:AN6627:AN7721:srpA:AN9460	30447:742:45048:6616:15833:6614:2181:6465:6617:6184:30433:97308:6620:45047:51084:71470:42026:30970:6998:9408:8152:60:31204:6986:19307:6888:45900:6626	#N/A	#N/A	#N/A	#N/A	#N/A	#N/A	#N/A	#N/A	#N/A	#N/A	#N/A	#N/A	x
establishment of protein localization to endoplasmic reticulum	72599	tight	20/3101, 0.6%	25/10987, 0.2%	0.00026	0	AN0068:sec61:AN0643:AN10354:AN10710:AN1163:AN1282:AN1442:AN1525:AN2014:bipA:AN4043:AN4589:hsp70:AN5819:AN6515:AN6627:AN7721:srpA:AN9460	30447:742:45048:6616:15833:6614:2181:6465:6617:6184:30433:97308:6620:45047:51084:71470:42026:30970:6998:9408:8152:60:31204:6986:19307:6888:45900:6626	#N/A	#N/A	#N/A	#N/A	#N/A	#N/A	#N/A	#N/A	#N/A	#N/A	#N/A	#N/A	x
cellular response to starvation	9267	tight	61/3101, 2.0%	120/10987, 1.1%	0.00029	0	AN0127:sodA:flbD:AN0300:AN0490:AN0609:capA:AN10030:hogA:AN10417:AN10701:avaB:AN11004:AN11055:arfA:hscA:jlbA:AN2002:AN2007:nucA:AN2415:AN2461:podH:pepE:atfA:AN3470:clxA:AN3747:rabB:glnA:cpcB:nimX:rabO:artA:AN4886:prp4:atgH:AN5174:pkiA:sodB:treB:AN5708:AN5814:sidA:pkcB:torA:AN6235:AN6267:AN6351:AN6628:hypB:AN7254:AN7428:AN7437:AN7499:AN8012:AN8187:hapX:mirB:snpA:rhbA	32889:16320:31929:32995:34198:706:34504:10898:90474:34517:10570:10571:9405:51083:10963:2001216:36129:32012:45875:6221:70317:30437:51447:32880:31031:36091:16485:70798:301:10847:43936:1900182:71243:1320:6913:71921:7052:6401:6612:31565:30010:45892:16575:6944:10503:6644:2181:33962:10106:55114:50821:31505:34727:43086:7265:51603:43556:1302:43433:31134:70321:6883:36205:51038:31137:43623:48315:1402:70791…	#N/A	#N/A	#N/A	#N/A	#N/A	#N/A	#N/A	#N/A	#N/A	#N/A	#N/A	#N/A	x
phytosteroid biosynthetic process	16129	tight	21/3101, 0.7%	27/10987, 0.2%	0.00029	0	AN0432:AN0451:AN0608:AN0609:AN10396:AN10648:AN11008:AN1409:pdmA:AN2311:CYP61A1:AN4939:sidA:AN5862:AN6235:AN6236:AN6506:AN6973:AN7146:AN8012:cyp51B	9405:6631:70317:30437:71210:90002:10106:55114:34599:16125:19748:6696:6633:70301:71473:45337:31171:32443:10142:42493:19290:6879:6995:31388:1900551:33212:19287:35690	#N/A	#N/A	#N/A	#N/A	#N/A	#N/A	#N/A	#N/A	#N/A	#N/A	#N/A	#N/A	x
cellular alcohol biosynthetic process	44108	tight	21/3101, 0.7%	27/10987, 0.2%	0.00029	0	AN0432:AN0451:AN0608:AN0609:AN10396:AN10648:AN11008:AN1409:pdmA:AN2311:CYP61A1:AN4939:sidA:AN5862:AN6235:AN6236:AN6506:AN6973:AN7146:AN8012:cyp51B	9405:6631:70317:30437:71210:90002:10106:55114:34599:16125:19748:6696:6633:70301:71473:45337:31171:32443:10142:42493:19290:6879:6995:31388:1900551:33212:19287:35690	#N/A	#N/A	#N/A	#N/A	#N/A	#N/A	#N/A	#N/A	#N/A	#N/A	#N/A	#N/A	x
ergosterol biosynthetic process	6696	tight	21/3101, 0.7%	27/10987, 0.2%	0.00029	0	AN0432:AN0451:AN0608:AN0609:AN10396:AN10648:AN11008:AN1409:pdmA:AN2311:CYP61A1:AN4939:sidA:AN5862:AN6235:AN6236:AN6506:AN6973:AN7146:AN8012:cyp51B	9405:6631:70317:30437:71210:90002:10106:55114:34599:16125:19748:6696:6633:70301:71473:45337:31171:32443:10142:42493:19290:6879:6995:31388:1900551:33212:19287:35690	#N/A	#N/A	#N/A	#N/A	#N/A	#N/A	#N/A	#N/A	#N/A	#N/A	#N/A	#N/A	x
sulfur amino acid metabolic process	96	tight	26/3101, 0.8%	37/10987, 0.3%	0.0003	0	AN0720:AN10230:sD:AN1263:AN1769:metE:AN2508:AN2882:AN3057:AN3378:AN3593:cpcA:AN4081:AN4290:metR:metH:sC:sA:AN4774:AN4793:AN6576:AN7034:cysB:metA:cysD:AN8859	6531:45899:96:70887:10691:70903:46439:6555:9092:46854:55114:19509:9086:60261:16226:6730:9088:19354:71276:9090:42316:9089:9097:71470:6537:6534:46084:9116:6520:19379:17183:1900197:2098:1080:6366:6879:103:71585:30328:6355:19344:8652	#N/A	#N/A	#N/A	#N/A	#N/A	#N/A	#N/A	#N/A	#N/A	#N/A	#N/A	#N/A	x
sterol biosynthetic process	16126	tight	23/3101, 0.7%	31/10987, 0.3%	0.00033	0	AN0432:AN0451:AN0608:AN0609:AN10396:AN10648:AN11008:AN1409:pdmA:AN2069:AN2311:CYP61A1:AN4414:AN4939:sidA:AN5862:AN6235:AN6236:AN6506:AN6973:AN7146:AN8012:cyp51B	9405:6631:70317:30437:71210:90002:10106:55114:8299:34599:16125:19748:6696:6633:70301:71473:45337:31171:32443:10142:42493:19290:16126:6879:6995:31388:1900551:33212:19287:35690	#N/A	#N/A	#N/A	#N/A	#N/A	#N/A	#N/A	#N/A	#N/A	#N/A	#N/A	#N/A	x
protein-DNA complex subunit organization	71824	tight	42/3101, 1.4%	74/10987, 0.7%	0.00055	0	taf30:AN0117:AN0228:AN0327:hhtA:H4.1:AN0794:AN0816:FKBP5:adaB:AN1353:AN1859:AN1971:AN2181:sconC:H4.2:hhoA:AN2885:nmy2:H2A.X:H2B:gcnE:hapC:AN4360:AN4445:artA:AN4771:AN4804:AN4891:AN4976:AN5574:creA:AN6549:AN6705:AN7260:AN7441:AN7994:H2A.Z:napB:AN8668:AN8863:AN9359	42766:30174:34090:6351:35066:415:6303:30437:33260:43486:6457:31031:34729:43618:6352:31565:6336:45892:6109:43609:9051:7265:6268:6335:31134:43433:51382:7096:51038:6281:1402:71459:2000060:727:34599:412:34613:122:71276:97308:7035:7094:6271:7131:6367:42770:70893:31939:84:10520:71470:30466:6267:6790:43935:6337:6348:43966:9303:77:34501:6975:6998:43044:6357:71165:27:34087:9847:82:70898:9267:16584:10515:7…	#N/A	#N/A	#N/A	#N/A	#N/A	#N/A	#N/A	#N/A	#N/A	#N/A	#N/A	#N/A	x
organic acid biosynthetic process	16053	tight	111/3101, 3.6%	259/10987, 2.4%	0.00057	0	pantoA:aroG:AN0385:aldA:basA:fadA:spdA:aromA:AN0717:AN0797:AN0840:AN0912:AN1003:AN10230:odeA:AN10527:AN10586:AN10593:AN10701:phenA:sD:AN1524:AN1883:AN1923:AN1990:AN1993:metE:cpa:AN2293:AN2509:AN2526:lysA:AN2882:AN2914:idpA:AN3031:suAprgA1:AN3593:AN3634:AN3638:cpcA:AN3677:AN3695:AN3748:ileA:AN4015:glnA:AN4290:AN4323:palA:gdhA:AN4384:AN4430:metH:pycA:hexA:sC:sA:AN4774:AN4781:AN4793:pdcA:AN4956:ppoC…	48311:6531:45899:742:6553:160:9405:70887:10691:42450:19413:70317:30437:7186:6750:6523:1900198:16485:43936:6543:44550:6081:19370:8153:46417:71398:6555:6525:9423:9092:6099:55114:19509:46187:31505:7018:6592:9086:70409:9081:9098:9438:6571:60261:48315:71701:70791:75306:9085:8295:19441:6561:6184:754:6730:7189:19878:6547:9088:10913:42762:19354:6452:31408:6687:71276:9090:16125:6096:6636:97308:44262:9102:…	#N/A	#N/A	#N/A	#N/A	#N/A	#N/A	#N/A	#N/A	#N/A	#N/A	#N/A	#N/A	x
carboxylic acid biosynthetic process	46394	tight	111/3101, 3.6%	259/10987, 2.4%	0.00057	0	pantoA:aroG:AN0385:aldA:basA:fadA:spdA:aromA:AN0717:AN0797:AN0840:AN0912:AN1003:AN10230:odeA:AN10527:AN10586:AN10593:AN10701:phenA:sD:AN1524:AN1883:AN1923:AN1990:AN1993:metE:cpa:AN2293:AN2509:AN2526:lysA:AN2882:AN2914:idpA:AN3031:suAprgA1:AN3593:AN3634:AN3638:cpcA:AN3677:AN3695:AN3748:ileA:AN4015:glnA:AN4290:AN4323:palA:gdhA:AN4384:AN4430:metH:pycA:hexA:sC:sA:AN4774:AN4781:AN4793:pdcA:AN4956:ppoC…	48311:6531:45899:742:6553:160:9405:70887:10691:42450:19413:70317:30437:7186:6750:6523:1900198:16485:43936:6543:44550:6081:19370:8153:46417:71398:6555:6525:9423:9092:6099:55114:19509:46187:31505:7018:6592:9086:70409:9081:9098:9438:6571:60261:48315:71701:70791:75306:9085:8295:19441:6561:6184:754:6730:7189:19878:6547:9088:10913:42762:19354:6452:31408:6687:71276:9090:16125:6096:6636:97308:44262:9102:…	#N/A	#N/A	#N/A	#N/A	#N/A	#N/A	#N/A	#N/A	#N/A	#N/A	#N/A	#N/A	x
nucleic acid transport	50657	tight	28/3101, 0.9%	42/10987, 0.4%	0.00057	0	AN0084:AN0285:AN0559:hogA:AN10266:rmtA:gle1:sonA:atfA:kapL:AN3172:AN3413:AN3455:AN3706:AN3919:rps16:AN4087:AN4218:nup133:AN4402:AN5441:mlp1:AN5715:AN5997:AN6632:AN6919:nic96:AN7659	34504:36129:447:30150:36091:10847:71243:71528:60567:16567:2181:6283:6407:6378:44070:18216:43556:10389:461:70321:6883:71048:55:35065:6511:34599:6820:6999:6915:45903:6415:71276:90203:97308:6468:1900391:7094:30490:6811:6412:70096:31081:55085:10520:1900528:45128:6098:51301:70301:10848:16031:7231:51595:36283:71473:45454:51039:31291:15976:43488:43949:82:10846:18195:6606:43557:51101:1900412:51519:6972:4…	#N/A	#N/A	#N/A	#N/A	#N/A	#N/A	#N/A	#N/A	#N/A	#N/A	#N/A	#N/A	x
translational initiation	6413	tight	18/3101, 0.6%	22/10987, 0.2%	0.00062	0	AN0105:sgdA:AN10182:AN10535:AN1083:AN2992:AN2997:AN3055:AN3411:AN4038:AN4259:AN4470:AN4742:AN6067:AN7105:AN7540:AN8712:AN8883	70196:30437:6446:16070:45903:97308:71470:33566:9847:45947:71313:42256:6413	#N/A	#N/A	#N/A	#N/A	#N/A	#N/A	#N/A	#N/A	#N/A	#N/A	#N/A	#N/A	x
response to starvation	42594	tight	61/3101, 2.0%	122/10987, 1.1%	0.00062	0	AN0127:sodA:flbD:AN0300:AN0490:AN0609:capA:AN10030:hogA:AN10417:AN10701:avaB:AN11004:AN11055:arfA:hscA:jlbA:AN2002:AN2007:nucA:AN2415:AN2461:podH:pepE:atfA:AN3470:clxA:AN3747:rabB:glnA:cpcB:nimX:rabO:artA:AN4886:prp4:atgH:AN5174:pkiA:sodB:treB:AN5708:AN5814:sidA:pkcB:torA:AN6235:AN6267:AN6351:AN6628:hypB:AN7254:AN7428:AN7437:AN7499:AN8012:AN8187:hapX:mirB:snpA:rhbA	32889:16320:31929:32995:34198:706:34504:10898:90474:34517:10570:10571:9405:51083:10963:2001216:36129:32012:45875:6221:70317:30437:51447:32880:31031:36091:16485:70798:301:10847:43936:1900182:71243:1320:6913:71921:7052:6401:6612:31565:30010:45892:16575:6944:10503:6644:2181:33962:10106:55114:50821:31505:34727:43086:7265:51603:43556:1302:43433:31134:70321:6883:36205:51038:31137:43623:48315:1402:70791…	#N/A	#N/A	#N/A	#N/A	#N/A	#N/A	#N/A	#N/A	#N/A	#N/A	#N/A	#N/A	x
aspartate family amino acid metabolic process	9066	tight	32/3101, 1.0%	51/10987, 0.5%	0.00066	0	AN0300:aldA:AN0720:AN10230:sD:AN1263:AN1923:AN1990:AN1993:metE:lysA:AN2882:AN3031:AN3593:AN3677:ileA:AN4290:metH:sC:sA:AN4774:AN4793:lysB:AN5601:AN6048:lysF:AN6576:metA:cysD:AN8709:AN8859:alcA	6116:6531:6553:6071:19413:6523:6081:6555:9092:55114:19509:46187:9086:9438:9085:6730:19878:9088:19354:71276:9090:97308:33609:6066:6532:9089:45991:9097:6529:71470:6530:6537:6534:46084:19482:43458:9116:6520:19379:17183:8152:947:6524:42318:6567:6090:9073:103:9058:6068:71585:6067:6995:1300:19344:6528	#N/A	#N/A	#N/A	#N/A	#N/A	#N/A	#N/A	#N/A	#N/A	#N/A	#N/A	#N/A	x
amino acid activation	43038	tight	26/3101, 0.8%	38/10987, 0.3%	0.00071	0	AN0046:AN0057:AN0314:AN0428:AN0705:AN0936:AN10475:AN11125:AN1380:AN1913:AN2150:AN3073:AN3702:AN3824:AN3865:AN4086:dps1:AN5662:AN6488:AN6526:AN7361:AN7479:AN8224:AN8867:AN9157:AN9419	6425:6421:6431:43039:6427:6419:70150:6436:6434:97308:6432:6412:70183:6429:6430:70145:6424:6437:32543:6435:372:6418:6353:6422:6433:6428	#N/A	#N/A	#N/A	#N/A	#N/A	#N/A	#N/A	#N/A	#N/A	#N/A	#N/A	#N/A	x
tRNA aminoacylation	43039	tight	26/3101, 0.8%	38/10987, 0.3%	0.00071	0	AN0046:AN0057:AN0314:AN0428:AN0705:AN0936:AN10475:AN11125:AN1380:AN1913:AN2150:AN3073:AN3702:AN3824:AN3865:AN4086:dps1:AN5662:AN6488:AN6526:AN7361:AN7479:AN8224:AN8867:AN9157:AN9419	6425:6421:6431:43039:6427:6419:70150:6436:6434:97308:6432:6412:70183:6429:6430:70145:6424:6437:32543:6435:372:6418:6353:6422:6433:6428	#N/A	#N/A	#N/A	#N/A	#N/A	#N/A	#N/A	#N/A	#N/A	#N/A	#N/A	#N/A	x
hydrogen transport	6818	tight	26/3101, 0.8%	38/10987, 0.3%	0.00071	0	AN0252:atp20:AN10032:AN10305:AN10626:AN11303:AN11444:AN11499:AN11565:AN1195:AN1523:AN1534:oliC:AN2315:AN3088:AN3168:pmaA:AN5606:AN5880:AN6127:vmaB:AN6287:AN6631:AN6986:AN7603:AN9107	6091:6797:6754:6813:15986:42776:6874:6818:6878:7035:15991:55085:6814:7033:35786:15992:46034:6200:6879:71472:30436:42407:6461:7034:6623:6897:33615:35690	#N/A	#N/A	#N/A	#N/A	#N/A	#N/A	#N/A	#N/A	#N/A	#N/A	#N/A	#N/A	x
tRNA metabolic process	6399	tight	57/3101, 1.8%	112/10987, 1.0%	0.00071	0	AN0046:AN0057:AN0190:AN0314:AN0428:AN0450:AN0502:sitA:AN0705:AN0745:AN0757:AN0936:AN0956:AN10248:AN10361:AN10395:AN10451:AN10475:AN10567:AN10721:AN10924:AN11125:AN11250:AN1380:AN1385:AN1486:AN1913:AN2150:AN2155:AN2508:AN3010:AN3073:AN3657:AN3702:AN3812:AN3824:AN3865:AN4086:dps1:AN4655:AN4714:AN5662:AN5738:AN6165:AN6244:AN6488:AN6526:AN6577:AN7361:AN7479:AN8224:AN8276:AN8799:AN8867:AN9157:trm1:AN9…	31929:42780:70899:6425:34472:70903:6421:70476:71041:6431:43039:6427:71038:30847:6419:16075:71028:70478:55114:71051:70150:31505:6436:1302:35307:55:6281:6434:16226:34476:34599:18364:1900490:467:71034:70651:71276:31124:34473:97308:31119:6450:30490:6432:30488:6412:61504:70183:7243:51983:31120:470:1900486:8033:71951:6429:6430:70145:2143:379:6388:6534:31126:6424:6437:17183:82:32543:6435:372:32447:97428…	#N/A	#N/A	#N/A	#N/A	#N/A	#N/A	#N/A	#N/A	#N/A	#N/A	#N/A	#N/A	x
organelle localization	51640	tight	45/3101, 1.5%	82/10987, 0.7%	0.00078	0	tubA:nudG:fadA:AN0673:AN0686:AN0922:AN10618:AN11055:benA:AN1215:hscA:tctexA:AN1385:nudI:AN1711:nudK:AN2262:AN2263:AN2862:arp11:AN3589:AN3745:AN4087:nudN:AN4919:nudC:mlp1:AN5786:AN5789:AN5865:AN6033:phbA:nudE:nudF:AN6632:AN6897:nic96:AN7106:AN7254:AN7441:AN7498:AN8065:AN8824:AN8834:AN8874	463:32312:48311:742:16320:51260:34517:30100:10570:51646:51083:70584:447:480:70476:30437:43486:6457:7186:33955:1:40010:30989:1900198:45861:1900182:44550:30473:2181:6407:31505:31116:34727:48205:7018:7020:1302:31134:51382:7026:71048:55:6281:71701:48315:75306:16226:34643:45141:7007:6184:34599:754:34314:7189:30433:10913:6999:51654:90203:472:97308:51645:6450:147:30490:32258:6412:70787:7131:6886:7088:31…	#N/A	#N/A	#N/A	#N/A	#N/A	#N/A	#N/A	#N/A	#N/A	#N/A	#N/A	#N/A	x
steroid biosynthetic process	6694	tight	24/3101, 0.8%	34/10987, 0.3%	0.00082	0	AN0432:AN0451:AN0608:AN0609:AN10396:AN10648:AN11008:AN1409:pdmA:AN2069:AN2311:CYP61A1:AN4414:AN4939:sidA:AN5862:AN6235:AN6236:AN6506:AN6973:AN7146:AN7575:AN8012:cyp51B	9405:6631:70317:30437:71210:90002:10106:55114:8299:34599:16125:19748:6696:6633:70301:6694:71473:45337:31171:32443:10142:42493:19290:16126:6879:6995:31388:1900551:33212:19287:35690	#N/A	#N/A	#N/A	#N/A	#N/A	#N/A	#N/A	#N/A	#N/A	#N/A	#N/A	#N/A	x
phytosteroid metabolic process	16128	tight	21/3101, 0.7%	28/10987, 0.3%	0.00087	0	AN0432:AN0451:AN0608:AN0609:AN10396:AN10648:AN11008:AN1409:pdmA:AN2311:CYP61A1:AN4939:sidA:AN5862:AN6235:AN6236:AN6506:AN6973:AN7146:AN8012:cyp51B	9405:6631:70317:30437:71210:90002:10106:55114:34599:16125:19748:6696:6633:70301:71473:45337:31171:32443:10142:42493:19290:6879:6995:31388:1900551:33212:19287:35690	#N/A	#N/A	#N/A	#N/A	#N/A	#N/A	#N/A	#N/A	#N/A	#N/A	#N/A	#N/A	x
cellular alcohol metabolic process	44107	tight	21/3101, 0.7%	28/10987, 0.3%	0.00087	0	AN0432:AN0451:AN0608:AN0609:AN10396:AN10648:AN11008:AN1409:pdmA:AN2311:CYP61A1:AN4939:sidA:AN5862:AN6235:AN6236:AN6506:AN6973:AN7146:AN8012:cyp51B	9405:6631:70317:30437:71210:90002:10106:55114:34599:16125:19748:6696:6633:70301:71473:45337:31171:32443:10142:42493:19290:6879:6995:31388:1900551:33212:19287:35690	#N/A	#N/A	#N/A	#N/A	#N/A	#N/A	#N/A	#N/A	#N/A	#N/A	#N/A	#N/A	x
ergosterol metabolic process	8204	tight	21/3101, 0.7%	28/10987, 0.3%	0.00087	0	AN0432:AN0451:AN0608:AN0609:AN10396:AN10648:AN11008:AN1409:pdmA:AN2311:CYP61A1:AN4939:sidA:AN5862:AN6235:AN6236:AN6506:AN6973:AN7146:AN8012:cyp51B	9405:6631:70317:30437:71210:90002:10106:55114:34599:16125:19748:6696:6633:70301:71473:45337:31171:32443:10142:42493:19290:6879:6995:31388:1900551:33212:19287:35690	#N/A	#N/A	#N/A	#N/A	#N/A	#N/A	#N/A	#N/A	#N/A	#N/A	#N/A	#N/A	x
ribonucleoside triphosphate metabolic process	9199	tight	42/3101, 1.4%	75/10987, 0.7%	0.00092	0	rabS:ureD:AN0252:tubA:AN0411:fadA:AN0673:mipA:atp20:AN10032:AN10626:AN10627:AN11303:AN11444:AN11499:AN11565:benA:AN1523:AN1534:oliC:enaB:AN2315:AN3171:rabB:rabO:AN4685:pmaA:rabA:AN5082:rabT:ran:rhoA:vmaB:AN6287:AN6627:AN6631:tubC:rabD:tubB:rabC:swoH:rhbA	32889:48311:742:6091:32995:30100:9405:10963:61508:70317:60237:30437:60178:7186:1:1900198:7093:43936:44550:6913:6754:6614:30473:6644:15986:6997:31505:31321:34727:7018:42776:36258:6874:51417:48315:71701:75306:30996:32955:70588:6184:72665:754:34314:6471:7189:7067:91:10913:51654:45807:43419:7035:32258:6886:42147:45047:31338:15991:31122:44088:45324:55085:45461:8361:226:60583:7019:71470:6228:70610:7196…	#N/A	#N/A	#N/A	#N/A	#N/A	#N/A	#N/A	#N/A	#N/A	#N/A	#N/A	#N/A	x
purine ribonucleoside triphosphate metabolic process	9205	tight	42/3101, 1.4%	75/10987, 0.7%	0.00092	0	rabS:ureD:AN0252:tubA:AN0411:fadA:AN0673:mipA:atp20:AN10032:AN10626:AN10627:AN11303:AN11444:AN11499:AN11565:benA:AN1523:AN1534:oliC:enaB:AN2315:AN3171:rabB:rabO:AN4685:pmaA:rabA:AN5082:rabT:ran:rhoA:vmaB:AN6287:AN6627:AN6631:tubC:rabD:tubB:rabC:swoH:rhbA	32889:48311:742:6091:32995:30100:9405:10963:61508:70317:60237:30437:60178:7186:1:1900198:7093:43936:44550:6913:6754:6614:30473:6644:15986:6997:31505:31321:34727:7018:42776:36258:6874:51417:48315:71701:75306:30996:32955:70588:6184:72665:754:34314:6471:7189:7067:91:10913:51654:45807:43419:7035:32258:6886:42147:45047:31338:15991:31122:44088:45324:55085:45461:8361:226:60583:7019:71470:6228:70610:7196…	#N/A	#N/A	#N/A	#N/A	#N/A	#N/A	#N/A	#N/A	#N/A	#N/A	#N/A	#N/A	x
RNA transport	50658	tight	27/3101, 0.9%	41/10987, 0.4%	0.00137	0	AN0084:AN0285:AN0559:hogA:AN10266:rmtA:gle1:sonA:atfA:kapL:AN3172:AN3413:AN3455:AN3706:AN3919:rps16:AN4087:AN4218:nup133:AN5441:mlp1:AN5715:AN5997:AN6632:AN6919:nic96:AN7659	34504:36129:447:30150:36091:10847:71243:71528:60567:16567:2181:6283:6407:6378:18216:43556:10389:461:70321:6883:71048:55:35065:6511:34599:6999:45903:6415:71276:90203:97308:6468:1900391:7094:30490:6412:70096:31081:10520:1900528:45128:6098:51301:70301:10848:16031:7231:51595:36283:71473:51039:31291:15976:43488:43949:82:10846:18195:6606:43557:51101:1900412:51519:6972:469:6406:28:16973:45931:6405:6611:…	#N/A	#N/A	#N/A	#N/A	#N/A	#N/A	#N/A	#N/A	#N/A	#N/A	#N/A	#N/A	x
establishment of RNA localization	51236	tight	27/3101, 0.9%	41/10987, 0.4%	0.00137	0	AN0084:AN0285:AN0559:hogA:AN10266:rmtA:gle1:sonA:atfA:kapL:AN3172:AN3413:AN3455:AN3706:AN3919:rps16:AN4087:AN4218:nup133:AN5441:mlp1:AN5715:AN5997:AN6632:AN6919:nic96:AN7659	34504:36129:447:30150:36091:10847:71243:71528:60567:16567:2181:6283:6407:6378:18216:43556:10389:461:70321:6883:71048:55:35065:6511:34599:6999:45903:6415:71276:90203:97308:6468:1900391:7094:30490:6412:70096:31081:10520:1900528:45128:6098:51301:70301:10848:16031:7231:51595:36283:71473:51039:31291:15976:43488:43949:82:10846:18195:6606:43557:51101:1900412:51519:6972:469:6406:28:16973:45931:6405:6611:…	#N/A	#N/A	#N/A	#N/A	#N/A	#N/A	#N/A	#N/A	#N/A	#N/A	#N/A	#N/A	x
inner mitochondrial membrane organization	7007	tight	13/3101, 0.4%	14/10987, 0.1%	0.00172	0	AN0429:AN0686:atp20:AN10453:AN11136:AN11278:AN11303:AN3843:AN4295:AN6306:AN7649:AN8059:AN8229	70584:6457:1:45861:32979:15986:1302:7007:45041:45039:2:46337:35786:2001246:42407:32048:8535:33615	#N/A	#N/A	#N/A	#N/A	#N/A	#N/A	#N/A	#N/A	#N/A	#N/A	#N/A	#N/A	x
proton transport	15992	tight	25/3101, 0.8%	37/10987, 0.3%	0.00174	0	AN0252:atp20:AN10032:AN10305:AN10626:AN11303:AN11444:AN11499:AN11565:AN1195:AN1523:AN1534:oliC:AN2315:AN3088:AN3168:pmaA:AN5606:AN5880:AN6127:vmaB:AN6287:AN6631:AN7603:AN9107	6091:6797:6754:15986:42776:6874:6878:7035:15991:55085:7033:35786:15992:46034:6200:6879:71472:30436:42407:6461:7034:6623:6897:33615:35690	#N/A	#N/A	#N/A	#N/A	#N/A	#N/A	#N/A	#N/A	#N/A	#N/A	#N/A	#N/A	x
positive regulation of protein metabolic process	51247	tight	30/3101, 1.0%	48/10987, 0.4%	0.00176	0	sitA:AN0910:AN10315:adaB:AN1521:AN2213:sconC:AN2907:AN2917:AN3413:AN3423:AN3923:AN4015:AN4470:aspA:hexA:AN4803:AN4891:wscA:AN5708:AN5795:AN5894:AN6330:dcnA:AN7554:napB:aspC:AN9065:AN9093:AN9424	2001255:45899:2001209:45732:31929:10570:288:2001216:70196:35066:6303:30437:43486:43618:43936:6336:97394:16567:31123:90262:6644:44382:6407:71852:55114:31505:6335:2001173:1302:43433:45860:51382:7096:35307:6281:2000060:43248:6511:34599:70131:34613:51443:1900490:10628:45737:6452:45903:6415:31139:97308:7035:19933:1900114:6412:70787:10954:7243:51983:6367:6646:45910:60147:34402:45948:1900486:45901:43171…	#N/A	#N/A	#N/A	#N/A	#N/A	#N/A	#N/A	#N/A	#N/A	#N/A	#N/A	#N/A	x
regulation of translation	6417	tight	30/3101, 1.0%	48/10987, 0.4%	0.00176	0	AN0068:AN0167:AN0450:AN0978:hogA:AN10315:AN1055:AN10614:AN10681:AN10734:hscA:AN12475:AN1344:AN1345:AN1521:AN3055:AN3156:AN3413:AN4015:AN4315:AN4470:ssz1:hexA:AN4803:AN6067:AN6268:AN6330:pphA:AN9065:AN9093	43558:31929:34504:51083:32055:36091:10847:7093:71243:97394:6614:31123:2181:6407:33962:6446:43556:10389:70321:6883:44237:35065:34599:70131:6452:16070:45903:71276:97308:6468:1900391:6450:7094:6412:6367:45948:45901:43066:10520:1900528:70301:10848:2143:723:43561:7231:51595:97034:36283:71473:8612:15976:82:45727:43557:51101:32447:462:45905:51519:6972:6417:45931:291:10972:7346:42149:6414:6470:45900:6448…	#N/A	#N/A	#N/A	#N/A	#N/A	#N/A	#N/A	#N/A	#N/A	#N/A	#N/A	#N/A	x
protein-DNA complex assembly	65004	tight	30/3101, 1.0%	48/10987, 0.4%	0.00176	0	AN0117:AN0228:hhtA:H4.1:AN0794:AN0816:FKBP5:AN1353:AN2181:sconC:H4.2:hhoA:AN2885:H2A.X:H2B:AN4360:artA:AN4771:AN4804:AN4891:AN4976:AN5574:AN6549:AN7260:AN7441:AN7994:H2A.Z:napB:AN8668:AN8863	30174:34090:35066:415:6303:30437:33260:43486:6457:31031:34729:43618:6352:31565:6336:7265:6268:6335:31134:43433:51382:7096:51038:6281:1402:71459:2000060:727:34599:412:34613:122:97308:7035:7094:6271:42770:70893:31939:84:30466:6267:6790:43935:6337:6348:9303:77:34501:6975:6998:6357:71165:27:34087:9847:82:70898:9267:10515:70911:920:34221:31146:7124:34401:42493:45944:921:34089:71277:42787:43254:6334:70…	#N/A	#N/A	#N/A	#N/A	#N/A	#N/A	#N/A	#N/A	#N/A	#N/A	#N/A	#N/A	x
ER-associated protein catabolic process	30433	tight	17/3101, 0.5%	21/10987, 0.2%	0.00182	0	AN0295:AN0810:AN10433:AN10874:AN11055:AN1488:bipA:AN2212:AN2240:sec13:pmtB:AN5747:AN5748:AN6170:AN7254:AN7721:AN8258	45899:742:16320:917:34517:6616:30437:16485:1900182:15833:16567:6491:31505:34727:31134:6333:30433:43547:90114:16050:6506:97308:35269:70787:32527:45893:6013:6289:31081:32:33047:1900101:51084:34975:71470:30466:61166:752:30970:45:10620:31204:6986:97466:71712:42787:35977:71629:6493:72671:70682:5977:51228:16236:32968:71630	#N/A	#N/A	#N/A	#N/A	#N/A	#N/A	#N/A	#N/A	#N/A	#N/A	#N/A	#N/A	x
organelle fusion	48284	tight	18/3101, 0.6%	23/10987, 0.2%	0.0021	0	rabS:fadA:AN0706:AN1085:AN10878:AN1093:AN1229:tctexA:AN1973:CaM:tlgB:bipA:AN5127:AN6897:AN7254:AN8248:AN8488:synA	742:16320:34517:30100:6616:51646:7186:30989:1900198:1900182:51726:44550:6913:31321:34727:42991:31134:71990:48315:71701:75306:6893:31322:6184:72665:754:7189:30433:6891:10913:97308:7035:6607:2:10811:32258:6896:6675:32527:7131:6886:42147:16237:45324:33047:45461:7114:51084:71470:8053:743:61166:30970:7032:48280:61191:9847:31204:6986:48193:6898:35493:7165:42318:6890:11:71712:15031:6906:48211:6888:750:9…	#N/A	#N/A	#N/A	#N/A	#N/A	#N/A	#N/A	#N/A	#N/A	#N/A	#N/A	#N/A	x
vesicle organization	16050	tight	19/3101, 0.6%	25/10987, 0.2%	0.00227	0	rabS:AN0706:AN10878:AN1154:AN1229:vps20:AN1973:tlgB:AN2212:AN3061:vps32:sec13:AN5127:AN5224:AN6033:AN6898:vps24:AN8488:synA	32312:917:51260:30100:43936:6913:71454:45053:31321:34727:48205:6893:6184:72665:30433:43547:6891:90114:16050:16125:7035:10811:32258:6896:6675:32527:45893:6886:42147:31081:45324:7032:48280:61191:48193:30448:43328:35493:7165:6890:11:15031:42787:6906:48211:6888:910:70676:48268:6621:71467:6887:7264:51469:42144:6897	#N/A	#N/A	#N/A	#N/A	#N/A	#N/A	#N/A	#N/A	#N/A	#N/A	#N/A	#N/A	x
posttranscriptional regulation of gene expression	10608	tight	35/3101, 1.1%	60/10987, 0.5%	0.0023	0	AN0068:AN0167:sodA:AN0450:AN0978:hogA:AN10315:AN1055:AN10614:AN10681:AN10734:hscA:AN12475:AN1344:AN1345:AN1521:AN3055:AN3156:AN3413:AN3919:AN4015:AN4315:AN4470:ssz1:hexA:AN4803:AN6067:AN6089:AN6268:AN6330:pphA:AN6540:phoA:AN9065:AN9093	43558:31929:34504:51083:32880:32055:36091:10847:7093:71243:1320:9061:97394:6614:31123:2181:6407:6378:33962:10106:55114:50821:31505:6446:43556:10389:43433:70321:6883:44237:48315:75306:35065:34599:70131:51604:45041:6801:6396:6452:122:16070:45903:71276:6878:32878:97308:6468:1900391:6450:7094:6412:6367:45948:45901:6882:6458:16239:43066:10520:1900528:71470:42026:70301:10848:2143:723:31647:1901856:4356…	#N/A	#N/A	#N/A	#N/A	#N/A	#N/A	#N/A	#N/A	#N/A	#N/A	#N/A	#N/A	x
transcription from RNA polymerase II promoter	6366	tight	39/3101, 1.3%	70/10987, 0.6%	0.00284	0	taf30:AN0192:AN0752:AN0794:AN0809:AN0816:AN10362:AN11056:AN11131:AN11183:AN11224:AN1353:AN1521:AN1538:AN1976:AN2181:AN2211:amdA:AN2495:AN2747:AN2885:AN3810:AN4269:metR:rpdA:AN4861:AN4976:AN5498:AN5569:AN5894:AN6252:AN6549:AN6574:AN6705:AN7559:AN8276:AN9120:AN9359:AN9436	42766:30174:2001255:45899:2001209:42780:6351:31571:96:10390:34472:6303:60237:71041:43936:61408:97394:724:16575:30847:31123:90262:33683:31573:16075:71028:16479:717:34251:1174:2001173:1302:51038:31137:1193:6281:70933:34476:61186:115:70932:34963:16049:71034:122:31124:34473:71894:6360:61188:30846:31048:51569:31564:117:6367:45910:34402:6289:19:45948:42138:9302:70893:31939:16239:6325:2001165:31497:4512…	#N/A	#N/A	#N/A	#N/A	#N/A	#N/A	#N/A	#N/A	#N/A	#N/A	#N/A	#N/A	x
RNA export from nucleus	6405	tight	26/3101, 0.8%	40/10987, 0.4%	0.00326	0	AN0084:AN0285:hogA:AN10266:rmtA:gle1:sonA:atfA:kapL:AN3172:AN3413:AN3455:AN3706:AN3919:rps16:AN4087:AN4218:nup133:AN5441:mlp1:AN5715:AN5997:AN6632:AN6919:nic96:AN7659	34504:36129:447:36091:10847:71243:71528:60567:16567:2181:6283:6407:6378:18216:43556:10389:461:70321:6883:71048:55:35065:6511:34599:6999:45903:6415:71276:90203:97308:6468:1900391:7094:30490:6412:31081:10520:1900528:45128:6098:51301:70301:10848:7231:51595:36283:71473:51039:31291:15976:43488:43949:82:10846:18195:6606:43557:51101:1900412:51519:6972:469:6406:28:16973:45931:6405:6611:34398:6414:6409:71…	#N/A	#N/A	#N/A	#N/A	#N/A	#N/A	#N/A	#N/A	#N/A	#N/A	#N/A	#N/A	x
organic substance catabolic process	1901575	tight	221/3101, 7.1%	600/10987, 5.5%	0.0037	0	AN0084:rabS:ureD:pppA:AN0271:AN0285:AN0295:AN0300:tubA:gfdA:AN0411:aldA:fadA:furA:AN0672:AN0673:mipA:AN0688:AN0767:AN0810:AN0909:AN10012:AN10020:AN10030:ureB:AN10129:AN1015:AN10206:AN10241:AN10258:AN10417:AN10433:AN10470:AN10627:AN10661:AN10708:AN1074:AN10783:AN10872:AN10874:AN10901:AN11055:AN11224:AN11250:benA:AN1198:pgkA:AN1274:hulA:vps20:codA:AN1488:csnA:AN1521:btgE:AN1638:AN1675:ssfA:AN1761:o…	32889:8054:6147:6116:48311:31125:6531:45899:742:16320:45732:80129:19358:917:6091:51260:6071:32995:6527:42780:6351:706:10898:90474:34517:35863:30100:6616:10570:46835:10571:9405:6012:10963:34472:288:70196:42219:6076:19413:45875:46115:70317:60237:60178:30437:71041:43486:6101:6457:7186:6750:1:51447:6523:32880:15696:1900198:34729:6097:16485:5992:6148:43137:33347:7093:43936:30071:1900182:6543:44550:608…	#N/A	#N/A	#N/A	#N/A	#N/A	#N/A	#N/A	#N/A	#N/A	#N/A	#N/A	#N/A	x
nucleobase-containing compound catabolic process	34655	tight	51/3101, 1.6%	101/10987, 0.9%	0.00402	0	rabS:ureD:AN0271:tubA:AN0411:fadA:AN0673:mipA:AN0767:AN10030:AN10417:AN10470:AN10627:AN10661:AN11224:AN11250:benA:AN1521:nucA:AN3171:AN3657:AN3812:rabB:nimX:rabO:AN4685:pmaA:AN4874:rabA:AN5082:rabT:ran:mlp1:cutB:rhoA:AN6199:AN6244:AN6490:AN6627:tubC:AN6902:rabD:AN7492:AN7554:tubB:rabC:caf1:H2A.Z:AN8276:AN8861:rhbA	32889:48311:31125:742:19358:6091:32995:42780:706:10898:90474:35863:30100:10570:10571:9405:10963:34472:288:45875:46115:70317:60237:30437:60178:71041:43486:7186:1:51447:32880:1900198:6148:43137:7093:43936:44550:6913:31087:6754:71038:6401:97394:45892:6614:30847:30473:31123:9217:16075:71028:70478:33962:6997:55114:71051:31505:31321:34727:7018:43086:51603:43433:36258:71048:31137:51417:48315:71701:75306…	#N/A	#N/A	#N/A	#N/A	#N/A	#N/A	#N/A	#N/A	#N/A	#N/A	#N/A	#N/A	x
RNA splicing	8380	tight	32/3101, 1.0%	54/10987, 0.5%	0.00414	0	AN0109:AN0190:AN0767:AN0894:AN10007:AN10194:AN10567:AN10615:AN10719:AN10963:AN10966:AN1208:AN1249:AN1319:AN1495:AN1776:AN1802:AN1992:AN2007:AN2245:AN2420:AN2848:prp4:AN5679:AN5779:AN6110:AN6526:AN6681:AN6735:AN8180:AN8857:AN9362	70317:373:349:393:6376:7067:6468:30490:6429:379:6388:34337:32543:956:372:462:45292:398:6995:282	#N/A	#N/A	#N/A	#N/A	#N/A	#N/A	#N/A	#N/A	#N/A	#N/A	#N/A	#N/A	x
proteasome assembly	43248	tight	15/3101, 0.5%	18/10987, 0.2%	0.0043	0	AN10708:AN1209:ssfA:AN1922:AN2213:AN2904:AN2907:AN2917:AN3932:AN4236:AN4731:AN4775:AN5747:AN6988:hsp90	45899:45732:80129:70196:30437:6457:30010:43433:43248:6511:30433:6289:43171:10388:723:43161:33554:51091:6974:492:6508:7346:32436:10499:70682:31144:6338:71313:32968:70	#N/A	#N/A	#N/A	#N/A	#N/A	#N/A	#N/A	#N/A	#N/A	#N/A	#N/A	#N/A	x
nucleobase-containing compound transport	15931	tight	34/3101, 1.1%	59/10987, 0.5%	0.00483	0	AN0084:AN0285:AN0559:hogA:AN10266:rmtA:fcyB:AN10823:gle1:sonA:atfA:kapL:AN3172:AN3413:AN3455:AN3706:AN3919:rps16:AN4064:AN4087:AN4218:nup133:AN4402:AN5132:AN5441:mlp1:AN5715:AN5997:AN6632:AN6919:nic96:AN7149:AN7659:gmtA	1408:72530:6091:34504:36129:447:30150:36091:10847:71243:9061:71528:60567:15886:16567:2181:6283:6407:6378:15861:51278:44070:18216:1901003:43556:10389:461:70321:6883:71048:55:35065:6511:15784:34599:6820:6999:6915:45903:6415:71276:90203:15856:6839:97308:6468:1900391:7094:2:30490:6811:6412:70096:15866:15931:31081:55085:10520:1900528:34484:45128:6098:51301:70301:10848:9060:6863:16031:7231:51595:71456:…	#N/A	#N/A	#N/A	#N/A	#N/A	#N/A	#N/A	#N/A	#N/A	#N/A	#N/A	#N/A	x
cofactor biosynthetic process	51188	tight	50/3101, 1.6%	99/10987, 0.9%	0.00503	0	hemC:AN0183:pantoA:AN0270:AN0608:AN0609:spdA:AN0839:AN10340:AN10586:AN11040:AN11252:AN1403:AN1524:AN1722:artC:AN1745:AN1999:AN2509:AN2526:AN2733:pdhX:AN3586:AN3738:cnxE:AN4384:AN4569:AN4774:AN4781:AN4830:cnxH:AN5130:pdhB:AN5200:sidA:AN6276:AN6490:AN6572:bioB:bioF:pdhA:AN6710:AN6824:pyroA:AN8188:hapX:AN8837:AN9116:pdhC:AN9486	19358:15995:9405:15937:46115:6148:15979:6525:9443:10106:55114:6744:8299:9086:1302:9081:19418:8295:19441:34599:6730:18160:6547:19354:71276:6096:97308:6784:9102:34354:6741:2:6696:6729:32324:6777:9113:9082:9108:70301:9060:6348:6526:9396:16117:34757:70219:71456:46654:31171:8152:15976:9249:42867:6542:19674:9107:9435:19290:8615:6090:42823:6879:9073:43173:6086:9058:6139:71585:183:34356:6355:282:1900551:…	#N/A	#N/A	#N/A	#N/A	#N/A	#N/A	#N/A	#N/A	#N/A	#N/A	#N/A	#N/A	x
nucleoside triphosphate catabolic process	9143	tight	27/3101, 0.9%	43/10987, 0.4%	0.00555	0	rabS:ureD:AN0271:tubA:AN0411:fadA:AN0673:mipA:AN10627:benA:AN3171:rabB:rabO:AN4685:pmaA:rabA:AN5082:rabT:ran:rhoA:AN6627:tubC:rabD:tubB:rabC:AN8861:rhbA	32889:48311:742:6091:32995:35863:30100:9405:10963:70317:60237:30437:60178:7186:1:1900198:7093:43936:44550:6913:6754:6614:30473:9217:6997:31505:31321:34727:7018:36258:51417:48315:71701:75306:30996:32955:6184:72665:754:34314:6471:7189:7067:91:10913:51654:45807:43419:7035:32258:6886:42147:45047:31338:31122:9213:44088:45324:45461:8361:226:60583:7019:71470:70610:71963:743:2000769:7032:61191:6998:6895:…	#N/A	#N/A	#N/A	#N/A	#N/A	#N/A	#N/A	#N/A	#N/A	#N/A	#N/A	#N/A	x
purine nucleoside triphosphate catabolic process	9146	tight	27/3101, 0.9%	43/10987, 0.4%	0.00555	0	rabS:ureD:AN0271:tubA:AN0411:fadA:AN0673:mipA:AN10627:benA:AN3171:rabB:rabO:AN4685:pmaA:rabA:AN5082:rabT:ran:rhoA:AN6627:tubC:rabD:tubB:rabC:AN8861:rhbA	32889:48311:742:6091:32995:35863:30100:9405:10963:70317:60237:30437:60178:7186:1:1900198:7093:43936:44550:6913:6754:6614:30473:9217:6997:31505:31321:34727:7018:36258:51417:48315:71701:75306:30996:32955:6184:72665:754:34314:6471:7189:7067:91:10913:51654:45807:43419:7035:32258:6886:42147:45047:31338:31122:9213:44088:45324:45461:8361:226:60583:7019:71470:70610:71963:743:2000769:7032:61191:6998:6895:…	#N/A	#N/A	#N/A	#N/A	#N/A	#N/A	#N/A	#N/A	#N/A	#N/A	#N/A	#N/A	x
lipid biosynthetic process	8610	tight	78/3101, 2.5%	175/10987, 1.6%	0.00577	0	AN0432:AN0451:AN0579:AN0608:AN0609:AN0636:basA:AN0827:AN0839:AN0871:AN0910:AN0913:AN10118:AN10156:AN10340:odeA:AN10396:AN10511:AN10639:AN10648:AN10682:AN10701:AN11008:AN11072:AN11232:choC:AN1409:AN1775:pdmA:AN2008:CaM:AN2069:AN2096:AN2240:AN2261:AN2311:easC:AN3370:AN3588:AN3638:lcbA:AN3826:CYP61A1:AN4303:AN4414:AN4778:AN4781:AN4939:aurA:AN5011:ppoC:AN5191:AN5688:AN5704:AN5812:sidA:AN5861:AN5862:A…	16255:742:15995:9405:6631:70317:30437:16485:6021:43936:71210:51726:19370:71398:90002:30010:15979:15793:6644:1900566:10106:55114:6744:8299:6488:6487:31505:42991:71990:19432:19418:70791:19563:31322:34599:30433:10913:46838:35621:6506:31408:6687:16125:6636:32049:30497:19748:6607:6696:8654:6675:80:10954:6646:42327:6633:16237:1900617:33047:7114:46474:70301:6694:43935:33674:10636:16117:70219:71473:45337…	#N/A	#N/A	#N/A	#N/A	#N/A	#N/A	#N/A	#N/A	#N/A	#N/A	#N/A	#N/A	x
positive regulation of cellular component organization	51130	tight	42/3101, 1.4%	79/10987, 0.7%	0.0059	0	rabS:AN0140:AN0306:AN0673:AN0814:AN0910:hogA:AN10240:adaB:hulA:AN2862:AN2904:AN2917:cmkB:AN3423:cpcA:fksA:AN4015:AN4236:artA:hexA:AN4861:AN4891:AN4919:cotA:rhoA:AN5747:AN5778:AN5795:AN5894:npkA:gsk3:AN6553:AN6921:AN6988:spgA:AN7499:AN8065:napB:AN8698:halA:AN9065	32889:51518:2001255:45899:2001209:45732:32995:34504:34517:30100:10570:33109:70887:10691:35066:6303:70317:60237:60178:30437:43486:6457:1:32880:31031:36091:10847:43618:43936:71243:6913:71921:7052:31565:6336:724:30473:16567:90262:6644:31573:44382:6513:34762:34411:31505:31321:31116:34727:7265:7020:6335:2001173:43556:43433:2000100:70321:6874:6883:7026:2000238:60261:43162:51038:1193:1402:6333:32955:350…	#N/A	#N/A	#N/A	#N/A	#N/A	#N/A	#N/A	#N/A	#N/A	#N/A	#N/A	#N/A	x
catabolic process	9056	tight	238/3101, 7.7%	659/10987, 6.0%	0.00803	0	AN0084:rabS:AN0127:trxA:ureD:pppA:AN0271:AN0285:AN0295:AN0300:tubA:gfdA:AN0411:aldA:fadA:furA:AN0672:AN0673:mipA:AN0688:AN0767:AN0810:AN0909:AN10012:AN10020:AN10030:ureB:AN10129:AN1015:AN10206:AN10241:AN10258:AN10417:AN10433:AN10470:AN10627:AN10661:AN10708:AN1074:AN10783:AN10872:AN10874:AN10901:AN11004:AN11055:AN11224:AN11250:arfA:benA:AN1198:pgkA:AN1274:AN1334:hulA:vps20:codA:AN1488:csnA:AN1521:…	32889:8054:6147:6116:48311:31125:6531:45899:742:16320:45732:80129:19358:917:6091:51260:6071:32995:6527:42780:6351:706:10898:90474:34517:35863:30100:6616:10570:46835:10571:9405:6012:10963:34472:288:70196:42219:6076:32012:19413:45875:46115:70317:60237:60178:30437:71041:43486:6101:6457:7186:6750:1:51447:6523:32880:15696:1900198:34729:6097:16485:5992:6148:301:6797:43137:33347:7093:43936:30071:1900182…	#N/A	#N/A	#N/A	#N/A	#N/A	#N/A	#N/A	#N/A	#N/A	#N/A	#N/A	#N/A	x
ribose phosphate biosynthetic process	46390	tight	34/3101, 1.1%	60/10987, 0.5%	0.00814	0	AN0252:adB:atp20:AN10032:AN10626:AN10753:AN10837:AN11040:AN11303:AN11444:AN11499:AN11565:AN1523:AN1534:oliC:enaB:prs2:AN2315:purH:AN4739:AN4830:pmaA:AN5122:AN5566:pyrE:pyrG:AN6209:AN6287:AN6541:AN6631:prs1:AN6993:swoH:AN9083	6091:6177:61508:15937:6754:6172:6644:15986:6207:55114:9156:31505:44209:42776:70588:32265:6015:44205:6547:71276:70814:46939:32263:15991:9113:6228:46938:46084:6106:9165:9116:35786:6168:6189:15992:6974:46034:6200:44208:46100:43173:71472:910:6139:6183:9142:71585:6270:6222:6241:42407:6461:71229:51211:33615	#N/A	#N/A	#N/A	#N/A	#N/A	#N/A	#N/A	#N/A	#N/A	#N/A	#N/A	#N/A	x
glycosyl compound metabolic process	1901657	tight	63/3101, 2.0%	135/10987, 1.2%	0.00836	0	rabS:ureD:AN0252:tubA:AN0411:AN0502:fadA:AN0673:mipA:adB:atp20:AN10032:AN10230:AN10626:AN10627:AN10837:AN11040:AN11303:AN11444:AN11499:AN11565:benA:AN1523:AN1534:oliC:enaB:prs2:AN2272:AN2315:AN2508:AN3171:rabB:rabO:AN4685:AN4830:pmaA:rabA:AN5082:rabT:AN5122:ran:AN5566:rhoA:pyrF:pyrE:pyrG:AN6209:vmaB:AN6287:AN6490:AN6569:AN6577:AN6627:AN6631:tubC:rabD:AN6993:tubB:rabC:swoH:AN8611:rhbA:AN9083	32889:48311:742:19358:6091:6177:32995:70899:30100:9405:10963:61508:15937:70903:46115:70317:60237:30437:60178:7186:1:1900198:6148:7093:43936:44550:6913:6754:6172:6614:30473:6644:46132:15986:6207:6997:55114:19509:31505:31321:34727:44209:7018:42776:36258:6874:51417:48315:71701:75306:30996:32955:16226:70588:6184:72665:32265:754:34314:6471:7189:7067:6015:44205:6547:91:10913:6144:51654:71276:70814:4580…	#N/A	#N/A	#N/A	#N/A	#N/A	#N/A	#N/A	#N/A	#N/A	#N/A	#N/A	#N/A	x
nucleoside metabolic process	9116	tight	63/3101, 2.0%	135/10987, 1.2%	0.00836	0	rabS:ureD:AN0252:tubA:AN0411:AN0502:fadA:AN0673:mipA:adB:atp20:AN10032:AN10230:AN10626:AN10627:AN10837:AN11040:AN11303:AN11444:AN11499:AN11565:benA:AN1523:AN1534:oliC:enaB:prs2:AN2272:AN2315:AN2508:AN3171:rabB:rabO:AN4685:AN4830:pmaA:rabA:AN5082:rabT:AN5122:ran:AN5566:rhoA:pyrF:pyrE:pyrG:AN6209:vmaB:AN6287:AN6490:AN6569:AN6577:AN6627:AN6631:tubC:rabD:AN6993:tubB:rabC:swoH:AN8611:rhbA:AN9083	32889:48311:742:19358:6091:6177:32995:70899:30100:9405:10963:61508:15937:70903:46115:70317:60237:30437:60178:7186:1:1900198:6148:7093:43936:44550:6913:6754:6172:6614:30473:6644:46132:15986:6207:6997:55114:19509:31505:31321:34727:44209:7018:42776:36258:6874:51417:48315:71701:75306:30996:32955:16226:70588:6184:72665:32265:754:34314:6471:7189:7067:6015:44205:6547:91:10913:6144:51654:71276:70814:4580…	#N/A	#N/A	#N/A	#N/A	#N/A	#N/A	#N/A	#N/A	#N/A	#N/A	#N/A	#N/A	x
vacuolar transport	7034	tight	44/3101, 1.4%	85/10987, 0.8%	0.00877	0	rabS:AN0127:AN0165:AN0673:AN10129:AN11004:AN1334:hulA:vps20:AN1973:tlgB:AN2169:AN2461:vps23:AN3061:AN3088:AN3168:AN3470:AN3584:AN3642:AN3643:AN3807:rabB:vps32:pepA:AN4886:rabA:atgH:AN5174:AN5198:AN5519:AN5579:AN5632:AN6345:AN6351:AN6544:AN6546:AN6898:vps24:AN7106:AN7437:AN7682:AN7729:didB	32889:30447:6091:51260:34517:30100:70317:30437:1:32880:16485:301:6797:43936:6913:71454:6612:16567:15723:6944:35356:6513:34762:45053:31321:34727:36258:2000238:36205:43162:6333:45141:6184:72665:15918:34314:10793:71996:34498:6891:32974:32120:51654:71276:6878:16125:7035:51453:10795:2000203:10811:32258:6896:60360:6675:6624:209:32527:6886:6808:45723:42147:31338:15991:51300:44088:16237:45324:6501:30242:…	#N/A	#N/A	#N/A	#N/A	#N/A	#N/A	#N/A	#N/A	#N/A	#N/A	#N/A	#N/A	x
guanosine-containing compound metabolic process	1901068	tight	28/3101, 0.9%	46/10987, 0.4%	0.00878	0	rabS:ureD:tubA:AN0411:AN0502:fadA:mipA:AN10627:benA:AN3171:rabB:rabO:AN4685:rabA:AN5082:rabT:ran:AN5566:rhoA:AN6490:AN6627:tubC:rabD:AN6993:tubB:rabC:swoH:rhbA	32889:48311:742:19358:6177:32995:30100:9405:10963:61508:46115:70317:60237:30437:60178:7186:1900198:6148:7093:43936:44550:6913:6614:30473:6644:6997:31505:31321:34727:7018:36258:51417:48315:71701:75306:30996:32955:6184:72665:32265:754:6471:7189:7067:91:10913:45807:43419:7035:32263:6886:42147:45047:31338:31122:44088:45324:45461:8361:226:60583:7019:71470:6228:70610:71963:743:2000769:7032:61191:6998:6…	#N/A	#N/A	#N/A	#N/A	#N/A	#N/A	#N/A	#N/A	#N/A	#N/A	#N/A	#N/A	x
cellular response to nitrogen levels	43562	tight	38/3101, 1.2%	70/10987, 0.6%	0.00909	0	AN0127:flbD:AN0300:AN0490:AN10030:hogA:AN10417:AN10701:avaB:AN2002:AN2007:nucA:AN2415:AN2461:podH:atfA:AN3470:AN3747:rabB:glnA:nimX:rabO:prp4:atgH:AN5174:pkiA:AN5814:pkcB:torA:AN6267:AN6628:AN7428:AN7437:AN7499:AN8012:AN8187:snpA:rhbA	32889:31929:706:34504:10898:90474:10570:10571:9405:10963:36129:45875:6221:70317:30437:51447:32880:36091:16485:10847:43936:71243:6913:71921:7052:6401:6612:30010:45892:16575:6944:10503:6644:33962:31505:34727:43086:51603:43556:70321:6883:36205:43623:48315:70791:30996:35065:6184:10696:34599:34184:32974:6915:10568:6415:71276:10958:16125:6096:97308:6468:1900391:6360:18343:6696:32258:51171:2001033:6624:…	#N/A	#N/A	#N/A	#N/A	#N/A	#N/A	#N/A	#N/A	#N/A	#N/A	#N/A	#N/A	x
cellular response to nitrogen starvation	6995	tight	38/3101, 1.2%	70/10987, 0.6%	0.00909	0	AN0127:flbD:AN0300:AN0490:AN10030:hogA:AN10417:AN10701:avaB:AN2002:AN2007:nucA:AN2415:AN2461:podH:atfA:AN3470:AN3747:rabB:glnA:nimX:rabO:prp4:atgH:AN5174:pkiA:AN5814:pkcB:torA:AN6267:AN6628:AN7428:AN7437:AN7499:AN8012:AN8187:snpA:rhbA	32889:31929:706:34504:10898:90474:10570:10571:9405:10963:36129:45875:6221:70317:30437:51447:32880:36091:16485:10847:43936:71243:6913:71921:7052:6401:6612:30010:45892:16575:6944:10503:6644:33962:31505:34727:43086:51603:43556:70321:6883:36205:43623:48315:70791:30996:35065:6184:10696:34599:34184:32974:6915:10568:6415:71276:10958:16125:6096:97308:6468:1900391:6360:18343:6696:32258:51171:2001033:6624:…	#N/A	#N/A	#N/A	#N/A	#N/A	#N/A	#N/A	#N/A	#N/A	#N/A	#N/A	#N/A	x
coenzyme biosynthetic process	9108	tight	38/3101, 1.2%	70/10987, 0.6%	0.00909	0	AN0183:pantoA:AN0270:spdA:AN10340:AN10586:AN11040:AN11252:AN1524:artC:AN1745:AN1999:AN2509:AN2526:pdhX:AN3586:AN3738:cnxE:AN4384:AN4569:AN4781:AN4830:cnxH:pdhB:AN5200:AN6276:AN6490:AN6572:bioB:bioF:pdhA:AN6824:pyroA:AN8188:AN8837:AN9116:pdhC:AN9486	19358:15937:46115:6148:6525:9443:55114:6744:8299:1302:9081:19418:8295:19441:34599:6730:6547:71276:6096:97308:9102:34354:6741:2:6729:32324:6777:9113:9082:9108:9060:6348:6526:9396:70219:46654:8152:15976:9249:42867:6542:19674:9107:9435:8615:6090:42823:9073:43173:6086:9058:6139:71585:183:34356:282:46656:15940	#N/A	#N/A	#N/A	#N/A	#N/A	#N/A	#N/A	#N/A	#N/A	#N/A	#N/A	#N/A	x
protein polymerization	51258	tight	13/3101, 0.4%	15/10987, 0.1%	0.00956	0	AN0140:tubA:mipA:AN10627:benA:AN2484:AN2862:AN3644:AN5082:tubC:tubB:AN8698:AN8702	48311:10570:30437:7093:70914:30473:31116:7018:7020:7026:51417:6184:34314:7067:91:147:915:7088:31122:8608:51666:226:10994:32220:7019:71963:33566:30041:7064:6301:7017:7126:46785:280:7103:7105:70534:90307:51228:51258:70:8360	#N/A	#N/A	#N/A	#N/A	#N/A	#N/A	#N/A	#N/A	#N/A	#N/A	#N/A	#N/A	x
establishment of organelle localization	51656	tight	35/3101, 1.1%	63/10987, 0.6%	0.01085	0	nudG:fadA:AN0673:AN10618:AN11055:benA:AN1215:hscA:tctexA:AN1385:nudI:AN1711:nudK:AN2262:AN2263:AN2862:arp11:AN3589:AN3745:AN4087:nudN:nudC:AN5789:AN5865:AN6033:nudE:nudF:AN6632:nic96:AN7254:AN7441:AN8065:AN8824:AN8834:AN8874	463:32312:742:16320:51260:34517:30100:10570:51083:447:480:70476:30437:43486:7186:33955:1:40010:30989:1900198:1900182:44550:30473:2181:6407:31505:31116:34727:48205:7020:31134:51382:7026:55:6281:71701:48315:75306:16226:34643:6184:34599:754:34314:7189:30433:10913:6999:51654:472:97308:6450:30490:32258:6412:70787:7131:7088:31122:33047:8608:45461:51666:7019:71470:51301:71963:743:43935:61166:30970:33566…	#N/A	#N/A	#N/A	#N/A	#N/A	#N/A	#N/A	#N/A	#N/A	#N/A	#N/A	#N/A	x
aspartate family amino acid biosynthetic process	9067	tight	22/3101, 0.7%	33/10987, 0.3%	0.0115	0	AN10230:sD:AN1990:metE:lysA:AN2882:AN3031:AN3593:AN3677:AN4290:metH:sC:sA:AN4774:AN4793:lysB:AN5601:AN6048:lysF:AN6576:metA:AN8859	6531:6553:6555:9092:55114:19509:9086:9085:6730:19878:9088:19354:71276:9090:6532:9089:9097:6529:71470:6537:6534:46084:9116:6520:19379:8152:6090:9073:103:71585:19344	#N/A	#N/A	#N/A	#N/A	#N/A	#N/A	#N/A	#N/A	#N/A	#N/A	#N/A	#N/A	x
negative regulation of cell cycle	45786	tight	38/3101, 1.2%	71/10987, 0.6%	0.01427	0	rmtC:AN0166:AN0490:mad1:hhtA:AN0814:AN10134:hogA:AN10170:AN10417:AN10701:AN2007:sconC:AN2415:sldB:AN2461:mad2:podH:AN3747:sldA:nimX:rabO:nup133:artA:prp4:nudC:pkiA:ran:mlp1:AN5815:torA:AN6267:pphA:AN6628:AN7499:AN8012:AN8187:rhbA	60565:32889:44774:31929:706:34504:10898:10570:10571:9405:10963:45875:6221:70317:30437:51447:32880:31031:36091:10847:43936:71243:6913:71921:7052:6612:31565:45892:16575:30473:10503:6644:33962:6997:31505:7265:43556:43433:2000100:51382:70321:6883:71048:7096:36205:51038:43623:51312:1402:30996:2000060:35065:6184:10696:34599:34613:34184:10568:51455:2000775:122:71276:90203:16125:6096:6468:7035:1900391:63…	#N/A	#N/A	#N/A	#N/A	#N/A	#N/A	#N/A	#N/A	#N/A	#N/A	#N/A	#N/A	x
protein targeting to membrane	6612	tight	19/3101, 0.6%	27/10987, 0.2%	0.01542	0	AN0068:sec61:AN0643:AN10129:AN1163:AN1282:AN1442:AN1981:AN2014:bipA:vps23:AN3470:AN3747:AN4589:hsp70:AN6515:AN6627:AN7721:srpA	30447:742:45048:6616:70317:16485:15833:6612:6614:2181:34727:6617:6184:30433:97308:32258:6620:45047:45324:6501:51084:71470:42026:30970:45:51697:9408:18344:60:31204:6986:43328:6464:6888:422:45900:6995:6623:6626	#N/A	#N/A	#N/A	#N/A	#N/A	#N/A	#N/A	#N/A	#N/A	#N/A	#N/A	#N/A	x
tricarboxylic acid cycle	6099	tight	17/3101, 0.5%	23/10987, 0.2%	0.01665	0	AN0896:AN1003:AN2295:aclA:aclB:AN2916:idpA:kgdB:AN3894:acoA:kgdA:mdhC:mdhA:AN7000:citA:AN8707:carC	6121:6101:6099:1302:9438:97308:44262:2:22900:6103:46356:6537:6106:5975:6108:6102:1300:6104:35690	#N/A	#N/A	#N/A	#N/A	#N/A	#N/A	#N/A	#N/A	#N/A	#N/A	#N/A	#N/A	x
peptidyl-amino acid modification	18193	tight	35/3101, 1.1%	64/10987, 0.6%	0.01748	0	taf30:hemC:rmtC:AN0720:AN0794:AN10134:AN10248:FKBP5:rmtA:adaB:pkpA:nnaA:AN1445:AN1976:nmy2:rmtB:gcnE:swoF:sldA:AN4015:AN4543:hexA:AN4891:AN5179:AN5630:AN5795:AN5815:AN6214:AN6283:AN6567:AN7441:AN7472:AN7498:AN8075:pkpB	48311:42254:42766:30174:35066:415:30437:43486:6457:43618:6336:6555:30010:60567:16575:6525:18216:7018:43086:6335:1302:31134:2000100:51382:42038:6281:412:34613:18160:6547:18279:51455:6452:2000775:122:71276:97308:7094:19919:7131:18008:6367:45948:45901:16192:18027:10520:226:71470:30466:71963:51568:723:6337:6348:43966:77:34501:72370:6357:6474:8612:17183:15976:18195:16584:60195:45905:34503:6406:18022:2…	#N/A	#N/A	#N/A	#N/A	#N/A	#N/A	#N/A	#N/A	#N/A	#N/A	#N/A	#N/A	x
guanosine-containing compound catabolic process	1901069	tight	24/3101, 0.8%	38/10987, 0.3%	0.01754	0	rabS:ureD:tubA:AN0411:fadA:mipA:AN10627:benA:AN3171:rabB:rabO:AN4685:rabA:AN5082:rabT:ran:rhoA:AN6490:AN6627:tubC:rabD:tubB:rabC:rhbA	32889:48311:742:19358:32995:30100:9405:10963:46115:70317:60237:30437:60178:7186:1900198:6148:7093:43936:44550:6913:6614:30473:6997:31505:31321:34727:7018:36258:51417:48315:71701:75306:30996:32955:6184:72665:754:6471:7189:7067:91:10913:45807:43419:7035:6886:42147:45047:31338:31122:44088:45324:45461:8361:226:60583:7019:71470:70610:71963:743:2000769:7032:61191:6998:6895:70314:43944:36010:30448:7017:…	#N/A	#N/A	#N/A	#N/A	#N/A	#N/A	#N/A	#N/A	#N/A	#N/A	#N/A	#N/A	x
GTP metabolic process	46039	tight	24/3101, 0.8%	38/10987, 0.3%	0.01754	0	rabS:ureD:tubA:AN0411:fadA:mipA:AN10627:benA:AN3171:rabB:rabO:AN4685:rabA:AN5082:rabT:ran:rhoA:AN6627:tubC:rabD:tubB:rabC:swoH:rhbA	32889:48311:742:32995:30100:9405:10963:61508:70317:60237:30437:60178:7186:1900198:7093:43936:44550:6913:6614:30473:6644:6997:31505:31321:34727:7018:36258:51417:48315:71701:75306:30996:32955:6184:72665:754:6471:7189:7067:91:10913:45807:43419:7035:6886:42147:45047:31338:31122:44088:45324:45461:8361:226:60583:7019:71470:6228:70610:71963:743:2000769:7032:61191:6998:6895:70314:43944:36010:30448:7017:7…	#N/A	#N/A	#N/A	#N/A	#N/A	#N/A	#N/A	#N/A	#N/A	#N/A	#N/A	#N/A	x
dicarboxylic acid metabolic process	43648	tight	30/3101, 1.0%	52/10987, 0.5%	0.01861	0	aromA:adB:AN1003:AN10230:AN1923:AN1993:alcC:idpA:kgdB:AN3805:AN3829:gdhA:AN4384:AN4739:AN4793:AN4820:gltA:AN5447:AN6048:maeA:AN6209:mdhC:aciA:mdhA:aroC:AN7632:AN8188:AN8707:AN8709:alcA	6116:6531:6071:6107:6523:46417:46294:9423:6099:55114:19509:46187:33859:9086:1302:9438:6571:34599:9088:6069:6538:71276:70814:9090:97308:44262:2:9450:33609:6066:9094:6103:6532:9089:9097:46938:6537:9448:6540:9396:46084:6106:43458:9116:46654:6520:947:5975:6083:6524:6189:6108:6567:6090:44208:9073:9058:6139:6068:71585:6102:42183:1300:46656:9064:909	#N/A	#N/A	#N/A	#N/A	#N/A	#N/A	#N/A	#N/A	#N/A	#N/A	#N/A	#N/A	x
oxidoreduction coenzyme metabolic process	6733	tight	30/3101, 1.0%	52/10987, 0.5%	0.01861	0	pppA:AN0285:gfdA:AN0672:AN0688:AN10340:pho8:AN10783:AN11252:artC:AN1745:AN1999:AN2440:AN2509:gsdA:AN3586:AN3738:AN3954:AN4569:AN5200:AN5994:creA:AN6490:AN6572:AN6824:AN7588:ndxC:AN8837:alcA:AN9116	6116:19358:6071:46115:6148:55114:6744:8299:46187:6072:43609:9051:1302:19418:9052:19441:34599:6547:122:71276:97308:34354:6741:5997:46168:33609:46496:6066:6973:6098:9060:6348:70219:43458:8152:16584:947:19674:9435:6567:42542:9073:43173:9058:6139:6470:6068:6409:71585:183:6338:34356:6114:19521:6734	#N/A	#N/A	#N/A	#N/A	#N/A	#N/A	#N/A	#N/A	#N/A	#N/A	#N/A	#N/A	x
respiratory chain complex IV assembly	8535	tight	11/3101, 0.4%	12/10987, 0.1%	0.01875	0	AN10178:AN1066:AN10871:AN11175:AN4307:AN4753:AN4863:AN5008:AN6255:AN6593:AN8229	6091:30001:32979:45039:2:9060:15680:33617:8535:33615	#N/A	#N/A	#N/A	#N/A	#N/A	#N/A	#N/A	#N/A	#N/A	#N/A	#N/A	#N/A	x
mitochondrial respiratory chain complex IV biogenesis	97034	tight	11/3101, 0.4%	12/10987, 0.1%	0.01875	0	AN10178:AN1066:AN10871:AN11175:AN4307:AN4753:AN4863:AN5008:AN6255:AN6593:AN9065	6091:30001:70131:9060:97034:15680:33617	#N/A	#N/A	#N/A	#N/A	#N/A	#N/A	#N/A	#N/A	#N/A	#N/A	#N/A	#N/A	x
positive regulation of cellular protein metabolic process	32270	tight	27/3101, 0.9%	45/10987, 0.4%	0.01923	0	sitA:AN10315:adaB:AN1521:sconC:AN2907:AN3413:AN3423:AN3923:AN4015:AN4470:aspA:hexA:AN4803:AN4891:wscA:AN5708:AN5795:AN5894:AN6330:dcnA:AN7554:napB:aspC:AN9065:AN9093:AN9424	2001255:2001209:31929:10570:288:2001216:70196:35066:6303:30437:43486:43618:43936:6336:97394:16567:31123:90262:44382:6407:71852:55114:31505:6335:2001173:1302:43433:45860:51382:7096:35307:6281:2000060:43248:34599:70131:34613:51443:1900490:10628:45737:6452:45903:6415:31139:97308:7035:19933:1900114:6412:70787:7243:51983:6367:45910:60147:34402:45948:1900486:45901:7049:18027:2001165:10520:71470:30466:3…	#N/A	#N/A	#N/A	#N/A	#N/A	#N/A	#N/A	#N/A	#N/A	#N/A	#N/A	#N/A	x
RNA localization	6403	tight	27/3101, 0.9%	45/10987, 0.4%	0.01923	0	AN0084:AN0285:AN0559:hogA:AN10266:rmtA:gle1:sonA:atfA:kapL:AN3172:AN3413:AN3455:AN3706:AN3919:rps16:AN4087:AN4218:nup133:AN5441:mlp1:AN5715:AN5997:AN6632:AN6919:nic96:AN7659	34504:36129:447:30150:36091:10847:71243:71528:60567:16567:2181:6283:6407:6378:18216:43556:10389:461:70321:6883:71048:55:35065:6511:34599:6999:45903:6415:71276:90203:97308:6468:1900391:7094:30490:6412:70096:31081:10520:1900528:45128:6098:51301:70301:10848:16031:7231:51595:36283:71473:51039:31291:15976:43488:43949:82:10846:18195:6606:43557:51101:1900412:51519:6972:469:6406:28:16973:45931:6405:6611:…	#N/A	#N/A	#N/A	#N/A	#N/A	#N/A	#N/A	#N/A	#N/A	#N/A	#N/A	#N/A	x
ribonucleotide biosynthetic process	9260	tight	32/3101, 1.0%	57/10987, 0.5%	0.02055	0	AN0252:adB:atp20:AN10032:AN10626:AN10753:AN10837:AN11040:AN11303:AN11444:AN11499:AN11565:AN1523:AN1534:oliC:enaB:AN2315:purH:AN4739:AN4830:pmaA:AN5122:AN5566:pyrE:pyrG:AN6209:AN6287:AN6541:AN6631:AN6993:swoH:AN9083	6091:6177:61508:15937:6754:6172:6644:15986:6207:55114:44209:42776:70588:32265:44205:71276:70814:46939:32263:15991:9113:6228:46938:46084:6106:9116:35786:6168:6189:15992:6974:46034:6200:44208:46100:43173:71472:6139:6183:9142:71585:6270:6222:6241:42407:6461:71229:51211:33615	#N/A	#N/A	#N/A	#N/A	#N/A	#N/A	#N/A	#N/A	#N/A	#N/A	#N/A	#N/A	x
purine ribonucleoside catabolic process	46130	tight	26/3101, 0.8%	43/10987, 0.4%	0.02321	0	rabS:ureD:tubA:AN0411:fadA:AN0673:mipA:AN10627:benA:AN3171:rabB:rabO:AN4685:pmaA:rabA:AN5082:rabT:ran:rhoA:AN6490:AN6627:tubC:rabD:tubB:rabC:rhbA	32889:48311:742:19358:6091:32995:30100:9405:10963:46115:70317:60237:30437:60178:7186:1:1900198:6148:7093:43936:44550:6913:6754:6614:30473:6997:31505:31321:34727:7018:36258:51417:48315:71701:75306:30996:32955:6184:72665:754:34314:6471:7189:7067:91:10913:51654:45807:43419:7035:32258:6886:42147:45047:31338:31122:44088:45324:45461:8361:226:60583:7019:71470:70610:71963:743:2000769:7032:61191:6998:6895…	#N/A	#N/A	#N/A	#N/A	#N/A	#N/A	#N/A	#N/A	#N/A	#N/A	#N/A	#N/A	x
purine nucleoside catabolic process	6152	tight	26/3101, 0.8%	43/10987, 0.4%	0.02321	0	rabS:ureD:tubA:AN0411:fadA:AN0673:mipA:AN10627:benA:AN3171:rabB:rabO:AN4685:pmaA:rabA:AN5082:rabT:ran:rhoA:AN6490:AN6627:tubC:rabD:tubB:rabC:rhbA	32889:48311:742:19358:6091:32995:30100:9405:10963:46115:70317:60237:30437:60178:7186:1:1900198:6148:7093:43936:44550:6913:6754:6614:30473:6997:31505:31321:34727:7018:36258:51417:48315:71701:75306:30996:32955:6184:72665:754:34314:6471:7189:7067:91:10913:51654:45807:43419:7035:32258:6886:42147:45047:31338:31122:44088:45324:45461:8361:226:60583:7019:71470:70610:71963:743:2000769:7032:61191:6998:6895…	#N/A	#N/A	#N/A	#N/A	#N/A	#N/A	#N/A	#N/A	#N/A	#N/A	#N/A	#N/A	x
response to cadmium ion	46686	tight	43/3101, 1.4%	85/10987, 0.8%	0.02419	0	AN0285:AN0450:adB:AN10111:hogA:AN10186:AN1055:pho8:AN11054:sD:AN1270:hulA:vps29:AN1398:artC:AN1859:AN1996:AN1999:AN2042:AN2049:sogB:AN3459:gcnE:AN3973:AN4224:AN4250:AN4411:AN4569:AN4739:sC:sA:AN4774:AN6209:AN6345:AN6687:AN6710:caf1:gelA:sskA:AN7729:cysB:AN8346:AN8809	34504:34517:30437:43486:6750:32880:36091:46685:10847:30071:71243:31087:16567:15723:31098:31145:35356:6513:34762:33962:55114:6744:34411:31321:43556:9086:10389:70321:6883:2000238:43162:6281:48315:71475:6333:75306:35065:34599:10793:34613:71996:6547:42762:19354:122:71276:70814:6839:31139:6468:1900391:6450:51453:10795:289:2000203:60360:209:46496:7131:6886:34412:30472:6808:51691:42147:45723:55085:10520…	#N/A	#N/A	#N/A	#N/A	#N/A	#N/A	#N/A	#N/A	#N/A	#N/A	#N/A	#N/A	x
microtubule-based process	7017	tight	46/3101, 1.5%	93/10987, 0.8%	0.02592	0	AN0143:AN0166:AN0295:tubA:nudG:fadA:mipA:AN10111:AN10225:AN10627:AN11055:benA:tctexA:AN1335:AN1398:nudI:nudK:CaM:AN2686:AN2768:AN2862:AN3124:bimC:AN3589:AN3721:sldA:AN4399:ndc1:AN4612:nudN:AN4804:AN5082:nudC:nudF:AN6224:tubC:AN7106:AN7254:bimD:AN7441:AN7465:AN7498:AN7499:tubB:bimB:AN8874	48311:742:16320:51260:34517:10570:70317:30437:43486:7186:1:33955:30989:1900198:22:7093:1900182:51726:44550:71921:7052:724:30473:31505:31116:34727:7018:7020:42991:31134:16925:51382:7026:71990:51417:6281:71701:48315:75306:71459:34643:31322:45141:6184:754:34613:7189:7067:34184:30433:91:10913:51455:71276:97308:6607:7094:70787:7131:30472:7088:31122:51300:16237:33047:8608:45461:7114:226:7019:71470:5130…	#N/A	#N/A	#N/A	#N/A	#N/A	#N/A	#N/A	#N/A	#N/A	#N/A	#N/A	#N/A	x
regulation of translational fidelity	6450	tight	9/3101, 0.3%	9/10987, 0.1%	0.02655	0.0001	AN0450:AN10681:hscA:AN1345:AN3413:AN4470:ssz1:AN4803:AN6268	51083:2181:6407:45903:71276:97308:6450:6412:2143:32447:462:7346:42149:71585:6413:54:8360:6364	#N/A	#N/A	#N/A	#N/A	#N/A	#N/A	#N/A	#N/A	#N/A	#N/A	#N/A	#N/A	x
sexual reproduction	19953	tight	79/3101, 2.5%	184/10987, 1.7%	0.02777	0.0001	sfaD:rabS:flbD:cryA:nudG:AN0451:basA:tcpA:fadA:AN0673:hhtA:AN0850:AN10030:csnH:candA-N:AN10648:AN11055:AN1270:tctexA:vps29:choC:nudI:pmtC:csnA:csnD:nosA:AN1861:AN1983:CaM:bipA:sogB:csnF:AN2263:H4.2:candA-C:AN2484:gpgA:AN2759:AN2907:sogA:fprA:acoB:AN3634:AN3642:AN3695:cpcB:AN4232:artA:rsmA:pmtB:csnB:AN4951:ppoC:AN5111:atgH:pho80:rosA:AN5174:AN5195:AN5579:treB:tpmA:AN5795:nudF:AN6566:AN6611:aroC:fh…	742:917:31929:32995:15671:34198:6351:90474:30100:6616:160:70196:35066:447:480:30437:6457:7186:1:32880:31031:30989:1900198:34729:70798:61509:43618:43936:71210:51726:44550:6352:10914:6913:18940:2001310:46417:51445:6401:1900591:31565:90002:16575:30473:51017:6944:6644:55114:34411:45053:31505:31321:34727:70509:7018:7265:43086:51603:42991:43433:31134:36184:6571:31137:51038:71990:6281:71701:48315:1402:7…	#N/A	#N/A	#N/A	#N/A	#N/A	#N/A	#N/A	#N/A	#N/A	#N/A	#N/A	#N/A	x
ribonucleoside triphosphate catabolic process	9203	tight	25/3101, 0.8%	41/10987, 0.4%	0.02791	0.0001	rabS:ureD:tubA:AN0411:fadA:AN0673:mipA:AN10627:benA:AN3171:rabB:rabO:AN4685:pmaA:rabA:AN5082:rabT:ran:rhoA:AN6627:tubC:rabD:tubB:rabC:rhbA	32889:48311:742:6091:32995:30100:9405:10963:70317:60237:30437:60178:7186:1:1900198:7093:43936:44550:6913:6754:6614:30473:6997:31505:31321:34727:7018:36258:51417:48315:71701:75306:30996:32955:6184:72665:754:34314:6471:7189:7067:91:10913:51654:45807:43419:7035:32258:6886:42147:45047:31338:31122:44088:45324:45461:8361:226:60583:7019:71470:70610:71963:743:2000769:7032:61191:6998:6895:30476:70314:4394…	#N/A	#N/A	#N/A	#N/A	#N/A	#N/A	#N/A	#N/A	#N/A	#N/A	#N/A	#N/A	x
purine ribonucleoside triphosphate catabolic process	9207	tight	25/3101, 0.8%	41/10987, 0.4%	0.02791	0.0001	rabS:ureD:tubA:AN0411:fadA:AN0673:mipA:AN10627:benA:AN3171:rabB:rabO:AN4685:pmaA:rabA:AN5082:rabT:ran:rhoA:AN6627:tubC:rabD:tubB:rabC:rhbA	32889:48311:742:6091:32995:30100:9405:10963:70317:60237:30437:60178:7186:1:1900198:7093:43936:44550:6913:6754:6614:30473:6997:31505:31321:34727:7018:36258:51417:48315:71701:75306:30996:32955:6184:72665:754:34314:6471:7189:7067:91:10913:51654:45807:43419:7035:32258:6886:42147:45047:31338:31122:44088:45324:45461:8361:226:60583:7019:71470:70610:71963:743:2000769:7032:61191:6998:6895:30476:70314:4394…	#N/A	#N/A	#N/A	#N/A	#N/A	#N/A	#N/A	#N/A	#N/A	#N/A	#N/A	#N/A	x
single-organism metabolic process	44710	tight	596/3101, 19.2%	1844/10987, 16.8%	0.02962	0.0001	AN0046:AN0057:AN0067:tigA:sfaD:rabS:AN0092:hemC:trxA:pantoA:ureD:pppA:sodA:pdiB:AN0252:AN0271:AN0285:AN0300:AN0314:tubA:AN0330:gfdA:aroG:AN0357:AN0385:AN0403:AN0408:AN0411:AN0428:AN0432:AN0451:AN0490:AN0502:aldA:AN0579:AN0595:AN0608:AN0609:AN0636:basA:fadA:manA:riboB:AN0672:AN0673:mipA:spdA:AN0688:AN0705:aromA:AN0717:AN0720:AN0797:AN0827:AN0839:AN0840:AN0871:AN0876:pexG:adB:AN0895:AN0896:AN0910:A…	32889:6147:6227:6116:48311:42254:6531:16255:45899:742:6553:9932:6233:6121:19358:6091:51260:6071:31929:6177:32995:6527:15671:6351:70899:35863:30100:15995:6425:96:160:6107:9405:6012:10963:61508:288:70887:6631:10691:15937:70903:42219:6421:42450:6031:19413:46115:6221:70317:60237:60178:30437:6101:6457:6431:7186:6750:1:6523:31031:15696:1900198:6097:43039:16485:5992:6148:6797:33347:7093:6021:43936:1320:…	#N/A	#N/A	#N/A	#N/A	#N/A	#N/A	#N/A	#N/A	#N/A	#N/A	#N/A	#N/A	x
single-organism biosynthetic process	44711	tight	174/3101, 5.6%	469/10987, 4.3%	0.03015	0.0001	sfaD:pantoA:gfdA:aroG:AN0385:AN0432:AN0451:aldA:AN0608:AN0609:basA:fadA:riboB:spdA:aromA:AN0717:AN0797:AN0840:adB:AN0910:AN0912:AN1003:AN10230:AN10290:AN10340:odeA:AN10396:AN10472:AN10527:AN10586:AN10593:AN10648:AN10701:riboG:AN10762:AN10981:AN11008:AN11080:phenA:sumO:sD:gppA:choC:AN1409:AN1524:artC:AN1883:pdmA:AN1923:AN1990:AN1993:AN1999:AN2069:metE:cpa:alcC:AN2293:AN2311:AN2509:AN2526:easC:gpgA…	48311:6116:6531:45899:742:6553:6071:15671:6351:160:9405:70887:6631:10691:42450:19413:70317:30437:7186:6750:6523:1900198:16485:6021:43936:6543:71210:44550:6081:19370:10914:8153:2001310:1900560:46417:71398:6555:90002:46294:6525:9423:6644:9228:1900566:9092:6099:10106:55114:6744:8299:19509:46187:31505:6072:7018:6592:33859:9086:70409:16925:9081:9098:9438:36184:6571:60261:71701:48315:19418:70791:75306:…	#N/A	#N/A	#N/A	#N/A	#N/A	#N/A	#N/A	#N/A	#N/A	#N/A	#N/A	#N/A	x
monosaccharide catabolic process	46365	tight	30/3101, 1.0%	53/10987, 0.5%	0.03135	0.0001	pppA:AN0285:AN0672:AN0688:AN10783:pgkA:AN1274:alcC:AN2440:pgmB:fbaA:gsdA:pfkA:AN3954:AN4064:pycA:AN4785:pdcA:pdhB:pkiA:acuN:ldhA:creA:tpiA:AN7193:hxkA:AN7588:AN7708:gpdA:alcA	32889:6116:6091:6071:6351:46835:6012:70317:6750:5992:33347:9061:6032:15886:55114:46187:43609:9051:1901003:19388:1302:9438:6874:9052:42843:34599:6915:122:71276:6839:6096:97308:44262:5997:33609:6013:6094:6066:15866:46323:6002:55085:8361:19255:71470:34484:6098:9060:5978:6011:43458:71456:15976:32445:16584:947:42867:5975:19564:42318:72593:6567:15867:15810:6090:6007:42542:6086:6000:6068:46015:6409:7158…	#N/A	#N/A	#N/A	#N/A	#N/A	#N/A	#N/A	#N/A	#N/A	#N/A	#N/A	#N/A	x
glycerolipid biosynthetic process	45017	tight	27/3101, 0.9%	46/10987, 0.4%	0.03409	0.0001	AN0636:AN0827:AN0871:AN0910:AN0913:AN10118:AN10156:AN10639:AN10682:AN10701:AN11072:AN11232:choC:AN1775:AN2008:CaM:AN2096:AN2240:AN2261:AN3370:AN3588:AN3826:AN4303:AN4778:AN5011:AN5868:AN6139	16255:742:70317:16485:51726:15793:6644:6488:31505:42991:71990:19432:70791:19563:31322:30433:46838:35621:6506:32049:6607:10954:6646:42327:16237:33047:7114:46474:33674:10636:6486:9847:6898:6656:19915:32366:10512:6508:30148:9058:6659:6661:6995:90307:35376:42144:6897:35690	#N/A	#N/A	#N/A	#N/A	#N/A	#N/A	#N/A	#N/A	#N/A	#N/A	#N/A	#N/A	x
GTP catabolic process	6184	tight	23/3101, 0.7%	37/10987, 0.3%	0.03985	0.0001	rabS:ureD:tubA:AN0411:fadA:mipA:AN10627:benA:AN3171:rabB:rabO:AN4685:rabA:AN5082:rabT:ran:rhoA:AN6627:tubC:rabD:tubB:rabC:rhbA	32889:48311:742:32995:30100:9405:10963:70317:60237:30437:60178:7186:1900198:7093:43936:44550:6913:6614:30473:6997:31505:31321:34727:7018:36258:51417:48315:71701:75306:30996:32955:6184:72665:754:6471:7189:7067:91:10913:45807:43419:7035:6886:42147:45047:31338:31122:44088:45324:45461:8361:226:60583:7019:71470:70610:71963:743:2000769:7032:61191:6998:6895:70314:43944:36010:30448:7017:7126:7165:46785:4…	#N/A	#N/A	#N/A	#N/A	#N/A	#N/A	#N/A	#N/A	#N/A	#N/A	#N/A	#N/A	x
cellular macromolecule biosynthetic process	34645	tight	321/3101, 10.4%	939/10987, 8.5%	0.0412	0.0001	AN0040:AN0046:AN0057:taf30:AN0086:AN0105:AN0116:AN0123:AN0192:AN0228:AN0260:AN0262:AN0278:AN0314:sgdA:AN0428:AN0433:AN0445:AN0465:AN0470:AN0570:AN0582:AN0636:manA:AN0705:hhtA:H4.1:AN0752:AN0776:AN0794:AN0809:AN0816:AN0827:AN0871:AN0874:AN0889:AN0907:AN0936:AN0989:AN10072:AN10118:AN1013:AN10161:AN10182:AN10192:AN10362:AN10416:AN10470:AN10475:AN10477:AN10497:AN10535:AN10541:AN10614:sepB:AN10639:AN1…	6261:32889:463:43558:7004:33567:722:42254:42766:16255:30174:2001255:45899:9932:2001209:917:51260:31929:32995:42780:6351:31571:6425:6616:96:10390:6012:51083:34472:288:70196:6631:447:6421:6303:6031:70317:60237:60178:30437:33260:71041:6457:6431:734:31031:45184:34729:43039:16485:5992:7533:43137:43936:44550:6352:6913:61408:6427:6172:6612:31565:30010:97394:45892:724:16575:30847:6383:7059:16567:31123:90…	#N/A	#N/A	#N/A	#N/A	#N/A	#N/A	#N/A	#N/A	#N/A	#N/A	#N/A	#N/A	x
ribonucleoside catabolic process	42454	tight	26/3101, 0.8%	44/10987, 0.4%	0.04155	0.0001	rabS:ureD:tubA:AN0411:fadA:AN0673:mipA:AN10627:benA:AN3171:rabB:rabO:AN4685:pmaA:rabA:AN5082:rabT:ran:rhoA:AN6490:AN6627:tubC:rabD:tubB:rabC:rhbA	32889:48311:742:19358:6091:32995:30100:9405:10963:46115:70317:60237:30437:60178:7186:1:1900198:6148:7093:43936:44550:6913:6754:6614:30473:6997:31505:31321:34727:7018:36258:51417:48315:71701:75306:30996:32955:6184:72665:754:34314:6471:7189:7067:91:10913:51654:45807:43419:7035:32258:6886:42147:45047:31338:31122:44088:45324:45461:8361:226:60583:7019:71470:70610:71963:743:2000769:7032:61191:6998:6895…	#N/A	#N/A	#N/A	#N/A	#N/A	#N/A	#N/A	#N/A	#N/A	#N/A	#N/A	#N/A	x
glycerophospholipid biosynthetic process	46474	tight	26/3101, 0.8%	44/10987, 0.4%	0.04155	0.0001	AN0636:AN0827:AN0871:AN0910:AN0913:AN10118:AN10156:AN10639:AN10682:AN10701:AN11232:choC:AN1775:AN2008:CaM:AN2096:AN2240:AN2261:AN3370:AN3588:AN3826:AN4303:AN4778:AN5011:AN5868:AN6139	16255:742:70317:16485:51726:15793:6644:6488:31505:42991:71990:70791:19563:31322:30433:46838:35621:6506:32049:6607:10954:6646:42327:16237:33047:7114:46474:33674:10636:6486:9847:6898:6656:32366:10512:6508:30148:9058:6659:6661:6995:90307:35376:42144:6897:35690	#N/A	#N/A	#N/A	#N/A	#N/A	#N/A	#N/A	#N/A	#N/A	#N/A	#N/A	#N/A	x
purine nucleotide catabolic process	6195	tight	26/3101, 0.8%	44/10987, 0.4%	0.04155	0.0001	rabS:ureD:AN0271:tubA:AN0411:fadA:AN0673:mipA:AN10627:benA:AN3171:rabB:rabO:AN4685:pmaA:rabA:AN5082:rabT:ran:rhoA:AN6627:tubC:rabD:tubB:rabC:rhbA	32889:48311:742:6091:32995:35863:30100:9405:10963:70317:60237:30437:60178:7186:1:1900198:7093:43936:44550:6913:6754:6614:30473:6997:31505:31321:34727:7018:36258:51417:48315:71701:75306:30996:32955:6184:72665:754:34314:6471:7189:7067:91:10913:51654:45807:43419:7035:32258:6886:42147:45047:31338:31122:44088:45324:45461:8361:226:60583:7019:71470:70610:71963:743:2000769:7032:61191:6998:6895:30476:7031…	#N/A	#N/A	#N/A	#N/A	#N/A	#N/A	#N/A	#N/A	#N/A	#N/A	#N/A	#N/A	x
mitochondrial membrane organization	7006	tight	16/3101, 0.5%	22/10987, 0.2%	0.04412	0.0001	AN0429:AN0559:AN0686:atp20:AN10453:AN10828:AN1105:AN11136:AN11278:AN11303:AN3843:AN4295:AN6306:AN7649:AN8059:AN8229	70584:30150:6457:1:45861:32979:15986:1302:7007:45041:45039:2:70096:46337:16031:35786:2001246:45040:42407:32048:8535:33615	#N/A	#N/A	#N/A	#N/A	#N/A	#N/A	#N/A	#N/A	#N/A	#N/A	#N/A	#N/A	x
regulation of G0 to G1 transition	70316	tight	16/3101, 0.5%	22/10987, 0.2%	0.04412	0.0001	AN0490:AN10701:AN2007:AN2415:AN2461:podH:AN3747:nimX:rabO:prp4:pkiA:AN6267:AN6628:AN7499:AN8012:AN8187	32889:706:10898:10570:10571:45875:6221:70317:51447:32880:6913:71921:7052:6612:45892:16575:31505:36205:43623:6184:10696:34184:10568:16125:6096:6468:6360:6696:2001033:6886:6646:6094:16192:45324:8608:34501:6895:7064:45337:42797:31066:18344:70314:7130:16574:10971:51446:7165:45931:45944:45292:15031:10512:45930:6888:31055:1900087:6139:6470:70816:6370:398:6338:6659:6995:86:32465:7264:10569:42144:70:35542	#N/A	#N/A	#N/A	#N/A	#N/A	#N/A	#N/A	#N/A	#N/A	#N/A	#N/A	#N/A	x
negative regulation of G0 to G1 transition	70317	tight	16/3101, 0.5%	22/10987, 0.2%	0.04412	0.0001	AN0490:AN10701:AN2007:AN2415:AN2461:podH:AN3747:nimX:rabO:prp4:pkiA:AN6267:AN6628:AN7499:AN8012:AN8187	32889:706:10898:10570:10571:45875:6221:70317:51447:32880:6913:71921:7052:6612:45892:16575:31505:36205:43623:6184:10696:34184:10568:16125:6096:6468:6360:6696:2001033:6886:6646:6094:16192:45324:8608:34501:6895:7064:45337:42797:31066:18344:70314:7130:16574:10971:51446:7165:45931:45944:45292:15031:10512:45930:6888:31055:1900087:6139:6470:70816:6370:398:6338:6659:6995:86:32465:7264:10569:42144:70:35542	#N/A	#N/A	#N/A	#N/A	#N/A	#N/A	#N/A	#N/A	#N/A	#N/A	#N/A	#N/A	x
positive regulation of organelle organization	10638	tight	22/3101, 0.7%	35/10987, 0.3%	0.04724	0.0001	rabS:AN0140:AN0306:AN0673:AN0814:AN0910:AN10240:adaB:AN2862:AN3423:AN4891:AN4919:AN5778:AN5795:AN5894:AN6553:AN6921:AN7499:AN8065:napB:AN8698:AN9065	2001255:2001209:30100:10570:35066:6303:70317:30437:43486:6457:1:43618:6913:71921:7052:6336:724:30473:90262:6644:44382:31321:31116:34727:7020:6335:2001173:7026:6184:70131:72665:34314:34613:34184:51654:7035:7094:147:915:1900114:32258:10954:6886:6646:45910:60147:34402:42147:7088:45842:45324:18027:8608:51666:2001165:10520:7019:71470:30466:32784:71963:51568:723:6337:33566:6348:77:7032:61191:10636:3004…	#N/A	#N/A	#N/A	#N/A	#N/A	#N/A	#N/A	#N/A	#N/A	#N/A	#N/A	#N/A	x
serine family amino acid metabolic process	9069	tight	22/3101, 0.7%	35/10987, 0.3%	0.04724	0.0001	AN10012:AN10593:AN1074:AN10901:sD:AN1198:AN1769:metE:AN2508:AN2882:AN3058:cpcA:AN4081:sC:sA:AN4793:AN6108:AN7034:cysB:cysD:AN8859:AN8866	6531:45899:70887:10691:70903:6563:46439:6555:9092:46854:55114:19464:9086:60261:16226:6730:9088:71276:9090:9070:42316:6545:9089:9097:6564:71470:6534:9165:6520:19379:8152:9249:1900197:2098:6546:1080:6879:103:71585:6544:19344:8652	#N/A	#N/A	#N/A	#N/A	#N/A	#N/A	#N/A	#N/A	#N/A	#N/A	#N/A	#N/A	x
sulfur compound biosynthetic process	44272	tight	40/3101, 1.3%	79/10987, 0.7%	0.04751	0.0001	sfaD:aldA:fadA:adB:AN10230:AN10472:AN10762:sD:metE:gpgA:AN2882:suAprgA1:AN3593:cpcA:thiF:AN4290:palA:metH:pycA:AN4739:sC:sA:AN4774:AN4781:AN4793:pdcA:AN6209:AN6576:bioB:biA:bioF:AN6840:nmt1:cysB:metA:trxB:AN8346:AN8859:fphA:AN9486	6531:45899:742:160:70887:10691:19413:7186:6750:1900198:16485:43936:44550:6081:10914:2001310:6555:9228:9092:55114:19509:46187:9086:9438:60261:71701:48315:75306:1900378:6184:754:6730:7189:9088:10913:1900691:42762:19354:71276:70814:9090:6096:44262:9102:2:42316:71491:6094:36146:9089:45991:9097:45461:9108:71470:46938:52837:8283:743:9060:19243:6537:6534:46084:19482:70219:10525:6106:43458:9116:6520:1937…	#N/A	#N/A	#N/A	#N/A	#N/A	#N/A	#N/A	#N/A	#N/A	#N/A	#N/A	#N/A	x
purine ribonucleotide catabolic process	9154	tight	25/3101, 0.8%	42/10987, 0.4%	0.05053	0.0001	rabS:ureD:tubA:AN0411:fadA:AN0673:mipA:AN10627:benA:AN3171:rabB:rabO:AN4685:pmaA:rabA:AN5082:rabT:ran:rhoA:AN6627:tubC:rabD:tubB:rabC:rhbA	32889:48311:742:6091:32995:30100:9405:10963:70317:60237:30437:60178:7186:1:1900198:7093:43936:44550:6913:6754:6614:30473:6997:31505:31321:34727:7018:36258:51417:48315:71701:75306:30996:32955:6184:72665:754:34314:6471:7189:7067:91:10913:51654:45807:43419:7035:32258:6886:42147:45047:31338:31122:44088:45324:45461:8361:226:60583:7019:71470:70610:71963:743:2000769:7032:61191:6998:6895:30476:70314:4394…	#N/A	#N/A	#N/A	#N/A	#N/A	#N/A	#N/A	#N/A	#N/A	#N/A	#N/A	#N/A	x
ribonucleotide catabolic process	9261	tight	25/3101, 0.8%	42/10987, 0.4%	0.05053	0.0001	rabS:ureD:tubA:AN0411:fadA:AN0673:mipA:AN10627:benA:AN3171:rabB:rabO:AN4685:pmaA:rabA:AN5082:rabT:ran:rhoA:AN6627:tubC:rabD:tubB:rabC:rhbA	32889:48311:742:6091:32995:30100:9405:10963:70317:60237:30437:60178:7186:1:1900198:7093:43936:44550:6913:6754:6614:30473:6997:31505:31321:34727:7018:36258:51417:48315:71701:75306:30996:32955:6184:72665:754:34314:6471:7189:7067:91:10913:51654:45807:43419:7035:32258:6886:42147:45047:31338:31122:44088:45324:45461:8361:226:60583:7019:71470:70610:71963:743:2000769:7032:61191:6998:6895:30476:70314:4394…	#N/A	#N/A	#N/A	#N/A	#N/A	#N/A	#N/A	#N/A	#N/A	#N/A	#N/A	#N/A	x
purine ribonucleotide biosynthetic process	9152	tight	30/3101, 1.0%	54/10987, 0.5%	0.0516	0.0001	AN0252:adB:atp20:AN10032:AN10626:AN10753:AN10837:AN11040:AN11303:AN11444:AN11499:AN11565:AN1523:AN1534:oliC:enaB:AN2315:purH:AN4739:AN4830:pmaA:AN5122:AN5566:AN6209:AN6287:AN6541:AN6631:AN6993:swoH:AN9083	6091:6177:61508:15937:6754:6172:6644:15986:44209:42776:70588:32265:71276:70814:46939:32263:15991:9113:6228:46938:46084:6106:9116:35786:6168:6189:15992:6974:46034:6200:44208:46100:43173:71472:6139:6183:9142:71585:6270:6241:42407:6461:51211:33615	#N/A	#N/A	#N/A	#N/A	#N/A	#N/A	#N/A	#N/A	#N/A	#N/A	#N/A	#N/A	x
detoxification of cadmium ion	71585	tight	41/3101, 1.3%	82/10987, 0.7%	0.05535	0.0001	AN0285:AN0450:adB:AN10111:hogA:AN10186:AN1055:pho8:AN11054:sD:AN1270:hulA:vps29:AN1398:artC:AN1859:AN1996:AN1999:AN2042:AN2049:sogB:AN3459:gcnE:AN4224:AN4250:AN4411:AN4569:AN4739:sC:sA:AN4774:AN6209:AN6345:AN6687:AN6710:caf1:gelA:sskA:cysB:AN8346:AN8809	34504:34517:30437:43486:6750:32880:36091:46685:10847:30071:71243:31087:16567:31098:31145:35356:6513:34762:33962:55114:6744:34411:31321:43556:9086:10389:70321:6883:2000238:43162:6281:48315:71475:6333:75306:35065:34599:10793:34613:6547:42762:19354:122:71276:70814:6839:31139:6468:1900391:6450:51453:10795:289:2000203:60360:209:46496:7131:6886:34412:30472:6808:51691:42147:45723:55085:10520:1900528:714…	#N/A	#N/A	#N/A	#N/A	#N/A	#N/A	#N/A	#N/A	#N/A	#N/A	#N/A	#N/A	x
mitochondrial respiratory chain complex IV assembly	33617	tight	10/3101, 0.3%	11/10987, 0.1%	0.06121	0.0001	AN10178:AN1066:AN10871:AN11175:AN4307:AN4753:AN4863:AN5008:AN6255:AN6593	6091:30001:9060:15680:33617	#N/A	#N/A	#N/A	#N/A	#N/A	#N/A	#N/A	#N/A	#N/A	#N/A	#N/A	#N/A	x
positive regulation of translation	45727	tight	10/3101, 0.3%	11/10987, 0.1%	0.06121	0.0001	AN10315:AN1521:AN3413:AN4015:AN4470:hexA:AN4803:AN6330:AN9065:AN9093	97394:31123:6407:70131:6452:45903:97308:6412:6367:45948:45901:97034:8612:45727:462:45905:291:6414:6413:60213	#N/A	#N/A	#N/A	#N/A	#N/A	#N/A	#N/A	#N/A	#N/A	#N/A	#N/A	#N/A	x
regulation of chromosome organization	33044	tight	24/3101, 0.8%	40/10987, 0.4%	0.06127	0.0001	AN10088:hogA:AN10240:sirA:FKBP5:adaB:AN10822:sumO:CaM:atfA:AN3423:nimX:AN4891:AN5795:AN5894:gsk3:AN6553:AN6574:AN6921:AN7254:bimD:AN7499:napB:AN8187	2001255:742:16320:2001209:706:34504:10898:34517:31571:10570:10390:10571:36129:32204:35066:415:6303:45875:70317:30437:43486:6457:51447:32880:36091:45950:10847:43618:1900182:71243:30071:51726:71921:7052:1900560:6336:45892:724:16575:90262:31573:44382:34727:6335:2001173:42991:43556:31134:16925:70321:6883:71990:6281:71459:51573:31322:35065:10696:34599:412:7067:34184:10568:51455:71276:97308:6468:190039…	#N/A	#N/A	#N/A	#N/A	#N/A	#N/A	#N/A	#N/A	#N/A	#N/A	#N/A	#N/A	x
macromolecule biosynthetic process	9059	tight	327/3101, 10.5%	963/10987, 8.8%	0.06379	0.0001	AN0040:AN0046:AN0057:taf30:AN0086:AN0105:AN0116:AN0123:AN0192:AN0228:AN0260:AN0262:AN0278:AN0314:sgdA:AN0428:AN0433:AN0445:AN0465:AN0470:AN0570:AN0582:AN0636:manA:spdA:AN0705:hhtA:H4.1:AN0752:AN0776:AN0794:AN0809:AN0816:AN0827:AN0871:AN0874:AN0889:AN0907:AN0936:AN0989:AN10072:AN10118:AN1013:AN10161:AN10182:AN10192:AN10362:AN10416:AN10470:AN10475:AN10477:AN10497:AN10535:AN10541:AN10614:sepB:AN1063…	6261:32889:463:43558:7004:33567:722:42254:42766:16255:30174:2001255:45899:9932:2001209:917:51260:31929:32995:42780:6351:31571:6425:6616:96:10390:6012:51083:34472:288:70196:6631:447:6421:6303:6031:70317:60237:60178:30437:33260:71041:6457:6431:734:31031:45184:34729:43039:16485:5992:7533:43137:43936:44550:6352:6913:61408:6427:6172:6612:31565:30010:97394:45892:724:16575:30847:6383:7059:16567:31123:65…	#N/A	#N/A	#N/A	#N/A	#N/A	#N/A	#N/A	#N/A	#N/A	#N/A	#N/A	#N/A	x
monovalent inorganic cation transport	15672	tight	29/3101, 0.9%	52/10987, 0.5%	0.06398	0.0001	AN0252:atp20:AN10032:AN10305:AN10626:AN11303:AN11444:AN11499:AN11565:AN1195:AN1523:AN1534:oliC:AN2315:AN3088:AN3168:pmaA:acpA:AN5606:AN5880:AN6127:vmaB:AN6287:AN6631:AN6986:nha1:meaA:AN7603:AN9107	6091:15696:6797:6754:6813:15986:42776:6874:6818:6878:7035:72489:15991:55085:6814:6812:6873:6970:7033:6810:35786:30007:15992:6847:46034:6200:6879:71472:31670:6068:30436:19740:42407:6461:72488:7034:6623:6897:33615:35690	#N/A	#N/A	#N/A	#N/A	#N/A	#N/A	#N/A	#N/A	#N/A	#N/A	#N/A	#N/A	x
regulation of protein complex assembly	43254	tight	20/3101, 0.6%	31/10987, 0.3%	0.065	0.0001	AN0140:AN0290:AN0306:AN0411:AN0673:sconC:AN2461:AN2862:AN2904:AN2917:cpcA:AN4236:AN4861:AN4919:AN5747:AN5778:AN6988:AN7289:AN8065:AN8698	32889:30447:45899:45732:30100:10570:70887:10691:70317:1:30473:31116:7020:43433:51382:7026:7096:36205:60261:1193:2000060:6511:34314:34613:30433:51654:7035:147:42316:915:32258:31564:6886:6367:7088:6289:42989:45324:8608:51666:7019:6790:71963:33566:6998:31440:30041:6895:6362:7064:916:42797:51016:30476:70314:43161:82:1900197:51091:920:16574:31146:42493:46785:3400:921:42787:43254:1080:6200:6888:910:451…	#N/A	#N/A	#N/A	#N/A	#N/A	#N/A	#N/A	#N/A	#N/A	#N/A	#N/A	#N/A	x
cellular response to cadmium ion	71276	tight	40/3101, 1.3%	80/10987, 0.7%	0.06934	0.0001	AN0285:AN0450:adB:AN10111:hogA:AN10186:AN1055:pho8:AN11054:sD:AN1270:hulA:vps29:AN1398:artC:AN1859:AN1996:AN1999:AN2042:AN2049:sogB:AN3459:gcnE:AN4224:AN4250:AN4411:AN4569:sC:sA:AN4774:AN6345:AN6687:AN6710:caf1:gelA:sskA:AN7729:cysB:AN8346:AN8809	34504:34517:30437:43486:6750:32880:36091:46685:10847:30071:71243:31087:16567:15723:31098:31145:35356:6513:34762:33962:55114:6744:34411:31321:43556:9086:10389:70321:6883:2000238:43162:6281:48315:71475:6333:75306:35065:34599:10793:34613:71996:6547:42762:19354:122:71276:70814:6839:31139:6468:1900391:6450:51453:10795:289:2000203:60360:209:46496:7131:6886:34412:30472:6808:51691:42147:45723:55085:10520…	#N/A	#N/A	#N/A	#N/A	#N/A	#N/A	#N/A	#N/A	#N/A	#N/A	#N/A	#N/A	x
response to metal ion	10038	tight	49/3101, 1.6%	104/10987, 0.9%	0.07181	0.0001	AN0285:AN0450:AN0717:adB:AN10111:hogA:AN10186:AN1055:pho8:AN11054:sD:AN1270:hulA:vps29:AN1398:artC:AN1859:AN1996:AN1999:AN2042:AN2049:sogB:AN3459:gcnE:AN3973:AN4224:AN4250:AN4411:artA:AN4569:AN4739:sC:sA:AN4774:AN6045:AN6209:rcnA:AN6345:AN6687:AN6710:caf1:gelA:sskA:AN7729:cysB:AN8080:AN8346:AN8809:cnaA	34504:34517:9405:30437:43486:6750:32880:31031:36091:46685:10847:30071:71243:31087:31565:16567:15723:31098:31145:35356:6513:34762:33962:55114:6744:34411:31505:31321:7265:43556:9086:10389:43433:70321:6883:2000238:43162:31137:51038:6281:48315:71475:1402:6333:75306:35065:34599:6796:10793:34613:6801:71996:19722:6547:51480:42762:19354:122:71276:70814:6878:6839:31139:6468:1900391:6450:51453:10795:289:20…	#N/A	#N/A	#N/A	#N/A	#N/A	#N/A	#N/A	#N/A	#N/A	#N/A	#N/A	#N/A	x
glycosyl compound catabolic process	1901658	tight	26/3101, 0.8%	45/10987, 0.4%	0.0721	0.0001	rabS:ureD:tubA:AN0411:fadA:AN0673:mipA:AN10627:benA:AN3171:rabB:rabO:AN4685:pmaA:rabA:AN5082:rabT:ran:rhoA:AN6490:AN6627:tubC:rabD:tubB:rabC:rhbA	32889:48311:742:19358:6091:32995:30100:9405:10963:46115:70317:60237:30437:60178:7186:1:1900198:6148:7093:43936:44550:6913:6754:6614:30473:6997:31505:31321:34727:7018:36258:51417:48315:71701:75306:30996:32955:6184:72665:754:34314:6471:7189:7067:91:10913:51654:45807:43419:7035:32258:6886:42147:45047:31338:31122:44088:45324:45461:8361:226:60583:7019:71470:70610:71963:743:2000769:7032:61191:6998:6895…	#N/A	#N/A	#N/A	#N/A	#N/A	#N/A	#N/A	#N/A	#N/A	#N/A	#N/A	#N/A	x
pyridine-containing compound metabolic process	72524	tight	26/3101, 0.8%	45/10987, 0.4%	0.0721	0.0001	pppA:AN0285:gfdA:AN0672:AN0688:AN10290:pho8:AN10783:AN11252:AN1745:AN2440:AN2509:gsdA:AN3954:AN5200:AN5994:AN6141:creA:AN6490:AN6824:AN7588:pyroA:ndxC:AN8837:alcA:AN9116	6116:19358:6071:46115:6148:55114:46187:6072:43609:9051:1302:9052:19441:34599:122:71276:97308:34354:6741:5997:46168:33609:46496:6066:6973:43066:6098:6348:43458:8152:16584:947:19674:9435:6567:8615:42823:42542:9073:43173:9058:6139:6470:6068:6409:71585:183:6338:34356:6114:19521:6734	#N/A	#N/A	#N/A	#N/A	#N/A	#N/A	#N/A	#N/A	#N/A	#N/A	#N/A	#N/A	x
nucleoside catabolic process	9164	tight	26/3101, 0.8%	45/10987, 0.4%	0.0721	0.0001	rabS:ureD:tubA:AN0411:fadA:AN0673:mipA:AN10627:benA:AN3171:rabB:rabO:AN4685:pmaA:rabA:AN5082:rabT:ran:rhoA:AN6490:AN6627:tubC:rabD:tubB:rabC:rhbA	32889:48311:742:19358:6091:32995:30100:9405:10963:46115:70317:60237:30437:60178:7186:1:1900198:6148:7093:43936:44550:6913:6754:6614:30473:6997:31505:31321:34727:7018:36258:51417:48315:71701:75306:30996:32955:6184:72665:754:34314:6471:7189:7067:91:10913:51654:45807:43419:7035:32258:6886:42147:45047:31338:31122:44088:45324:45461:8361:226:60583:7019:71470:70610:71963:743:2000769:7032:61191:6998:6895…	#N/A	#N/A	#N/A	#N/A	#N/A	#N/A	#N/A	#N/A	#N/A	#N/A	#N/A	#N/A	x
positive regulation of macromolecule metabolic process	10604	tight	62/3101, 2.0%	140/10987, 1.3%	0.07655	0.0001	arcA:sitA:aldA:AN0910:hogA:AN10315:rmtA:adaB:hulA:AN1521:AN1698:AN2213:sconC:AN2904:AN2907:atfA:AN2917:mbf1:AN3413:AN3423:gcnE:cpcA:AN3923:AN4015:nimX:AN4236:sec13:AN4470:rpdA:phnB:aspA:hexA:AN4785:AN4803:AN4861:AN4891:AN5455:mlp1:wscA:AN5708:rhoA:AN5747:AN5795:AN5894:AN6330:AN6540:AN6549:AN6563:AN6569:AN6921:AN6988:dcnA:AN7554:AN7994:napB:aspC:phnC:AN9065:AN9093:AN9359:hacA:AN9424	32889:42766:42254:30174:2001255:45899:2001209:45732:917:31929:32995:6351:706:34504:10898:34517:10570:10571:9405:288:2001216:70887:70196:36129:10691:35066:447:6303:480:19413:45875:70317:60237:60178:30437:43486:6457:51447:32880:36091:10847:43618:43936:71243:6081:6913:61408:9061:6336:60567:97394:45892:9266:16575:16567:31123:90262:6644:44382:6407:45943:6990:6513:16479:34762:71852:55114:46187:31505:18…	#N/A	#N/A	#N/A	#N/A	#N/A	#N/A	#N/A	#N/A	#N/A	#N/A	#N/A	#N/A	x
protein localization to vacuole	72665	tight	28/3101, 0.9%	50/10987, 0.5%	0.07929	0.0001	rabS:AN0127:AN0165:AN0673:AN10129:AN11004:vps20:tlgB:vps23:AN3061:AN3088:AN3470:AN3584:AN3643:rabB:vps32:AN4886:rabA:atgH:AN5174:AN5519:AN5579:AN6345:AN6351:AN6544:AN6898:vps24:AN7106	6091:51260:30100:30437:1:16485:301:43936:6913:71454:6612:6944:35356:45053:31321:34727:36258:45141:6184:72665:34314:34498:32120:51654:71276:6878:16125:7035:10811:32258:6896:6675:6624:32527:6886:42147:31338:15991:51300:44088:45324:6501:30242:7032:61191:51697:45:7033:6895:30476:8152:70314:36010:30448:43328:7165:11:15031:6906:6200:747:6879:433:6464:6888:422:70676:71585:71467:6995:7154:7264:51469:1623…	#N/A	#N/A	#N/A	#N/A	#N/A	#N/A	#N/A	#N/A	#N/A	#N/A	#N/A	#N/A	x
purine nucleotide biosynthetic process	6164	tight	30/3101, 1.0%	55/10987, 0.5%	0.08305	0.0001	AN0252:adB:atp20:AN10032:AN10626:AN10753:AN10837:AN11040:AN11303:AN11444:AN11499:AN11565:AN1523:AN1534:oliC:enaB:AN2315:purH:AN4739:AN4830:pmaA:AN5122:AN5566:AN6209:AN6287:AN6541:AN6631:AN6993:swoH:AN9083	6091:6177:61508:15937:6754:6172:6644:15986:44209:42776:70588:32265:71276:70814:46939:32263:15991:9113:6228:46938:46084:6106:9116:35786:6168:6189:15992:6974:46034:6200:44208:46100:43173:71472:6139:6183:9142:71585:6270:6241:42407:6461:51211:33615	#N/A	#N/A	#N/A	#N/A	#N/A	#N/A	#N/A	#N/A	#N/A	#N/A	#N/A	#N/A	x
single-organism transport	44765	tight	348/3101, 11.2%	1035/10987, 9.4%	0.08813	0.0001	AN0056:AN0066:AN0068:AN0084:rabS:AN0127:AN0165:trxA:AN0229:AN0252:sec23:AN0275:AN0285:AN0295:rabE:AN0374:nrtB:AN0404:AN0411:sec61:ureA:nudG:AN0429:AN0473:AN0528:AN0559:AN0643:fadA:furA:AN0665:AN0673:AN0706:AN0762:AN0856:AN0870:pexG:AN0922:atp20:AN10032:AN10061:AN10067:crnA:AN10115:AN10129:AN10155:hogA:AN10172:AN10178:AN10186:AN10305:AN10354:AN10445:AN10453:AN10487:AN10594:AN1061:AN10626:AN10683:A…	32889:30447:1408:32312:72530:742:16320:45048:917:6091:51260:32995:15671:34504:34517:30001:30100:6616:10570:46835:6865:42993:15840:36129:6631:447:32012:30150:70317:30437:6457:7186:1:32880:30989:36091:15696:1900198:16485:301:6797:10847:43936:71243:1900182:51726:44550:15833:6913:6821:9061:71454:6754:34499:6032:1927:6612:15812:71528:90002:6614:15886:30473:6383:15707:16567:15723:6944:6904:32979:15793:…	#N/A	#N/A	#N/A	#N/A	#N/A	#N/A	#N/A	#N/A	#N/A	#N/A	#N/A	#N/A	x
macromolecule catabolic process	9057	tight	114/3101, 3.7%	293/10987, 2.7%	0.09637	0.0001	AN0084:AN0295:AN0767:AN0810:AN0909:AN10020:AN10030:AN10129:AN1015:AN10206:AN10241:AN10258:AN10417:AN10433:AN10470:AN10708:AN10872:AN10874:AN11055:AN11224:AN11250:hulA:vps20:AN1488:csnA:AN1521:btgE:ssfA:AN1761:AN1850:AN1922:bipA:AN2085:papA:nucA:AN2212:AN2213:AN2240:sconC:AN2304:xgeA:AN2461:AN2761:pepE:AN2904:AN2907:AN2917:AN3019:AN3061:AN3453:clxA:AN3657:AN3711:AN3756:AN3787:AN3812:AN3923:AN3932:…	32889:8054:31125:45899:742:16320:45732:80129:917:51260:42780:706:10898:90474:34517:6616:10570:46835:10571:34472:288:70196:6076:45875:70317:60237:30437:71041:43486:6457:51447:32880:34729:16485:43137:43936:30071:1900182:15833:19370:71454:31087:71038:51445:6401:6032:6612:30010:97394:45892:30847:16567:9253:31123:31145:6465:16075:6513:6491:71028:34762:70478:33962:55114:71051:45053:31505:34727:43086:51…	#N/A	#N/A	#N/A	#N/A	#N/A	#N/A	#N/A	#N/A	#N/A	#N/A	#N/A	#N/A	x
methionine metabolic process	6555	tight	17/3101, 0.5%	25/10987, 0.2%	0.0968	0.0001	AN0720:AN10230:sD:AN1263:metE:AN2882:AN3593:AN4290:metH:sC:sA:AN4774:AN4793:AN6576:metA:cysD:AN8859	6531:6555:9092:55114:19509:9086:6730:9088:19354:71276:9090:9089:9097:71470:6537:6534:46084:9116:6520:19379:17183:103:71585:19344	#N/A	#N/A	#N/A	#N/A	#N/A	#N/A	#N/A	#N/A	#N/A	#N/A	#N/A	#N/A	x
cellular component organization or biogenesis	71840	tight, intermediate	543/3101, 17.5%	1048/10987, 9.5%	2.44e-61	0	AN0040:AN0074:taf30:AN0086:rabS:AN0092:AN0117:rio2:AN0127:AN0140:AN0143:AN0163:AN0166:trxA:AN0184:AN0228:sodA:AN0260:AN0262:AN0290:AN0295:AN0306:tubA:AN0327:rabE:AN0411:nudG:AN0421:AN0429:AN0447:AN0465:sitA:gelB:AN0559:AN0582:AN0594:AN0643:fadA:manA:AN0673:mipA:AN0686:AN0695:AN0697:AN0706:hhtA:H4.1:AN0745:AN0767:AN0794:AN0814:AN0816:AN0862:pexG:AN0922:crhC:atp20:AN0960:capA:AN10012:AN10030:AN1005…	60565:6261:32889:8054:30447:463:43558:7004:1408:32312:48311:33567:722:42254:42766:31125:30174:51518:2001255:45899:742:34090:16320:45048:9932:44774:71444:2001209:45732:80129:917:6091:51260:495:31929:32995:706:6351:10898:70899:90474:34517:30001:30100:31571:6616:10570:46835:51646:10390:10571:9405:51083:288:33109:70196:6631:34462:70584:32204:35066:70903:447:415:6303:480:32012:70476:6031:30150:45875:7…	243/1966, 12.4%	1048/10987, 9.5%	0.00522	0	AN0065:taf30:nudA:AN0133:AN0135:AN0154:AN0163:rasA:AN0189:AN0237:sodA:AN0247:top1:bimG:AN0440:secC:AN0475:vps15:AN0707:sptC:AN0728:AN0767:AN0796:AN0802:AN0808:AN0817:AN0821:AN0848:AN0872:nup192:culD:AN10012:AN1013:AN10145:AN10164:AN10205:AN10213:pexE:AN10280:AN10336:AN10413:AN10434:prk1:AN1055:AN10610:AN10637:gfaA:AN10710:adaB:AN10804:AN10855:AN10925:AN10940:AN10943:AN10953:esa1:sepL:AN11060:AN11…	6261:32889:463:7004:48311:722:42254:42766:30174:51518:2001255:9932:2001209:76:917:6091:31929:6351:34504:71168:90474:10526:30100:1901255:10570:70146:6276:80182:9405:6012:51083:33109:31578:6631:70584:35066:447:35853:6303:480:6031:34080:70317:97043:60237:60178:30437:60623:43486:6457:7186:1:32880:31031:30989:34729:32298:16485:40023:22:70592:6797:43618:34631:7093:43007:43936:30071:1320:71210:51726:635…	#N/A	#N/A	#N/A	#N/A	#N/A	#N/A	x
cellular metabolic process	44237	tight, intermediate	1199/3101, 38.7%	3081/10987, 28.0%	2.01e-49	0	AN0040:AN0046:AN0056:AN0057:AN0067:AN0074:tigA:AN0076:sfaD:taf30:AN0084:AN0086:rabS:AN0092:AN0105:AN0109:AN0111:AN0116:AN0117:hemC:AN0123:rio2:AN0126:AN0127:rmtC:AN0138:AN0167:trxA:AN0183:AN0190:AN0192:pantoA:AN0228:ureD:pppA:sodA:AN0252:AN0260:AN0262:AN0270:AN0271:AN0278:AN0285:AN0295:AN0300:AN0314:tubA:AN0327:gfdA:aroG:AN0357:sgdA:AN0381:AN0385:cryA:AN0411:AN0421:AN0428:AN0432:AN0433:AN0445:AN0…	6261:32889:8054:6147:463:43558:7004:6227:6116:48311:33567:722:42254:42766:31125:6531:16255:30174:51518:2001255:45899:742:6553:16320:9932:6233:6121:2001209:45732:80129:19358:917:6091:51260:6003:6071:495:6177:31929:32995:6527:42780:15671:706:6351:34504:10898:70899:90474:34517:35863:30100:9100:31571:15995:6425:1901255:6616:10570:96:46835:6865:10390:160:6107:10571:9405:6012:51083:10963:61508:34472:28…	624/1966, 31.7%	3081/10987, 28.0%	0.06205	0	AN0034:AN0044:AN0059:AN0062:AN0065:uaW:taf30:AN0094:AN0097:AN0128:AN0129:AN0133:AN0135:AN0142:AN0154:rasA:AN0189:AN0191:pantoA:AN0226:ureD:AN0237:pppA:sodA:top1:AN0254:palB:AN0285:AN0314:AN0329:AN0349:AN0388:bimG:AN0423:AN0428:AN0440:hulB:AN0445:AN0475:AN0487:AN0495:vps15:AN0581:AN0609:AN0632:AN0646:AN0654:AN0707:sptC:AN0728:AN0767:AN0796:AN0802:AN0804:AN0808:AN0818:AN0834:AN0836:AN0868:AN0872:AN…	6261:32889:70485:60258:8054:6535:463:7004:722:42254:42766:16255:30174:51518:2001255:6553:9932:2001209:76:917:6091:6003:6071:15671:6351:71168:10526:30001:30100:1901255:1901027:46835:160:70146:6276:80182:9405:2001002:6012:51083:10963:33109:31578:6631:15937:45722:35066:447:6216:35853:19583:480:6303:87:6855:70987:34080:97043:6637:60237:60178:30437:43486:6457:7186:61419:1522:6750:32880:31031:15936:714…	#N/A	#N/A	#N/A	#N/A	#N/A	#N/A	x
cellular component organization	16043	tight, intermediate	441/3101, 14.2%	848/10987, 7.7%	5.37e-49	0	AN0040:AN0074:taf30:AN0086:rabS:AN0117:AN0127:AN0140:AN0143:AN0163:AN0166:trxA:AN0184:AN0228:sodA:AN0260:AN0262:AN0290:AN0295:AN0306:tubA:AN0327:rabE:AN0411:nudG:AN0421:AN0429:AN0447:sitA:gelB:AN0559:AN0582:AN0594:AN0643:fadA:AN0673:mipA:AN0686:AN0697:AN0706:hhtA:H4.1:AN0794:AN0814:AN0816:AN0862:pexG:AN0922:crhC:atp20:AN0960:capA:AN10012:AN10030:AN10058:AN10067:AN10111:AN1013:AN10178:AN10194:AN10…	60565:6261:32889:8054:30447:463:43558:7004:1408:32312:48311:33567:722:42766:31125:30174:51518:2001255:45899:742:34090:16320:45048:9932:44774:71444:2001209:45732:80129:917:6091:51260:31929:32995:706:6351:10898:70899:90474:34517:30001:30100:31571:6616:10570:46835:51646:10390:10571:9405:288:33109:70196:6631:34462:70584:32204:35066:70903:447:415:6303:480:32012:6031:30150:45875:70317:60237:60178:30437…	208/1966, 10.6%	848/10987, 7.7%	0.00046	0	AN0065:taf30:nudA:AN0133:AN0135:AN0154:AN0163:rasA:sodA:top1:bimG:AN0440:secC:vps15:sptC:AN0802:AN0808:AN0817:AN0821:AN0848:AN0872:nup192:culD:AN10012:AN1013:AN10145:AN10164:AN10205:AN10213:pexE:AN10280:AN10336:AN10413:AN10434:prk1:AN1055:AN10610:AN10637:AN10710:adaB:AN10804:AN10855:AN10925:AN10953:esa1:sepL:AN11060:AN11062:benA:AN1227:AN12408:AN1286:budA:AN1382:AN1392:AN1398:clipA:AN1546:myoA:AN…	6261:32889:463:7004:48311:722:42766:30174:51518:2001255:9932:2001209:76:917:6091:31929:6351:34504:71168:90474:10526:30100:1901255:10570:70146:6276:80182:9405:6012:51083:33109:31578:6631:70584:35066:35853:6303:6031:34080:97043:60237:60178:30437:43486:6457:7186:1:32880:31031:30989:34729:32298:16485:40023:22:70592:6797:43618:34631:43007:43936:1320:71210:51726:6352:10914:61408:6913:31087:2001020:1927…	#N/A	#N/A	#N/A	#N/A	#N/A	#N/A	x
cellular localization	51641	tight, intermediate	312/3101, 10.1%	554/10987, 5.0%	1.37e-42	0	AN0068:AN0084:rabS:AN0127:rmtC:AN0140:AN0165:AN0166:trxA:AN0229:sec23:AN0285:AN0290:AN0295:tubA:rabE:AN0411:sec61:nudG:AN0429:AN0559:AN0643:fadA:AN0665:AN0673:AN0686:AN0706:AN0762:AN0814:AN0819:pexG:AN0922:AN10061:AN10067:AN10129:hogA:AN10172:AN10186:AN10225:AN10266:AN10354:sirA:AN10453:rmtA:AN10594:AN10618:sepB:AN10648:AN1069:AN10710:AN10724:AN10828:AN10839:avaB:AN10878:AN10994:AN11004:AN1105:AN…	6261:32889:30447:463:32312:48311:30174:51518:742:16320:34090:45048:917:6091:51260:32995:34198:34504:34517:30100:6616:10570:6865:51646:9405:51083:42993:33109:70196:36129:6631:70584:447:480:32012:70476:30150:70317:60237:60178:30437:43486:6457:7186:33955:1:40010:32880:31031:30989:36091:1900198:45950:16485:70798:301:61509:6797:10847:45861:43936:30071:71243:1900182:71210:51726:44550:15833:61408:6913:7…	157/1966, 8.0%	554/10987, 5.0%	6.05e-07	0	nudA:AN0135:rasA:AN0229:vps8:top1:AN0285:AN0329:bimG:secC:vps15:AN0725:AN0821:kapB:culD:AN10172:AN10213:pexE:AN10280:AN10336:AN10338:AN10413:AN10441:AN10610:AN10637:AN10710:AN10754:AN10804:AN10925:AN10943:AN11010:AN1117:arfA:AN11500:AN1177:benA:nup84:AN1283:AN1382:AN1392:clipA:myoA:AN1666:AN1768:AN1875:hepA:AN2054:AN2066:vps27:AN2093:AN2128:AN2148:AN2169:AN2210:pexC:hbrA:AN2438:AN2480:ampA:AN2518…	42992:16237:32581:6261:32889:45324:33157:90055:6843:463:55085:48311:33047:6882:48015:6325:42254:8608:51518:7107:1900101:7114:51666:8361:9932:31030:226:2001209:76:7019:917:6312:31929:70795:71470:32951:34504:1901481:30466:6812:71168:6302:30001:30100:30242:10570:6098:51301:9651:6865:45332:9405:33314:71963:51083:10963:32876:33109:723:31578:32888:61166:90518:6631:2000769:70584:30970:447:33566:6348:358…	#N/A	#N/A	#N/A	#N/A	#N/A	#N/A	x
establishment of localization in cell	51649	tight, intermediate	256/3101, 8.3%	434/10987, 4.0%	3.86e-39	0	AN0068:AN0084:rabS:AN0127:AN0165:trxA:AN0229:sec23:AN0285:AN0295:rabE:AN0411:sec61:nudG:AN0429:AN0559:AN0643:fadA:AN0665:AN0673:AN0706:AN0762:AN0819:pexG:AN0922:AN10061:AN10067:AN10129:hogA:AN10172:AN10186:AN10266:AN10354:AN10453:rmtA:AN10594:AN10618:AN1069:AN10710:AN10724:AN10828:AN10839:avaB:AN10878:AN10994:AN11004:AN1105:AN11055:AN11136:AN1117:AN11226:arfA:AN1154:gle1:AN1163:benA:AN1215:AN1223…	32889:30447:463:32312:742:16320:45048:917:6091:51260:32995:34504:34517:30100:6616:10570:6865:51083:42993:36129:6631:447:480:32012:70476:30150:70317:60237:60178:30437:43486:6457:7186:33955:1:40010:32880:30989:36091:1900198:16485:301:6797:10847:43936:71243:1900182:51726:44550:15833:6913:9061:71454:34499:1927:6612:71528:90002:60567:6614:15886:30473:16567:15723:6944:6904:32979:2181:6283:6407:6378:353…	125/1966, 6.4%	434/10987, 4.0%	1.46e-05	0	nudA:rasA:AN0229:vps8:top1:AN0285:AN0329:secC:vps15:AN0725:AN0821:kapB:AN10172:AN10213:pexE:AN10338:AN10413:AN10441:AN10610:AN10637:AN10710:AN10754:AN10804:AN10925:AN10943:AN11010:AN1117:arfA:AN11500:AN1177:benA:nup84:AN1283:AN1382:AN1666:AN1768:AN1875:AN2066:vps27:AN2093:AN2128:AN2169:AN2210:pexC:hbrA:AN2438:AN2480:AN2518:rho4:mexA:AN2877:pexF:copA:pcpA:AN3434:AN3690:AN3803:AN3807:rabB:vps52:AN4…	32889:463:48311:42254:9932:917:31929:1901481:30001:30100:6865:9405:6631:70584:35853:34486:60237:60178:30437:60623:6457:1:32880:30989:40023:22:6797:34631:7093:43936:30071:1900182:90517:6913:1927:6612:31565:30010:45892:6614:30473:51017:7076:6944:6904:6644:7031:6407:46854:46907:31384:6997:50821:45053:6892:31505:10922:18345:31321:16560:34727:45736:30050:278:6850:42991:70941:10389:1302:31134:7096:3083…	#N/A	#N/A	#N/A	#N/A	#N/A	#N/A	x
intracellular transport	46907	tight, intermediate	243/3101, 7.8%	404/10987, 3.7%	5.07e-39	0	AN0068:AN0084:rabS:AN0127:AN0165:trxA:AN0229:sec23:AN0285:AN0295:rabE:AN0411:sec61:nudG:AN0429:AN0559:AN0643:fadA:AN0665:AN0673:AN0706:AN0762:AN0819:pexG:AN0922:AN10067:AN10129:hogA:AN10172:AN10186:AN10266:AN10354:AN10453:rmtA:AN10594:AN10618:AN1069:AN10710:AN10724:AN10828:AN10839:avaB:AN10878:AN10994:AN11004:AN1105:AN11136:AN1117:AN11226:arfA:AN1154:gle1:AN1163:benA:AN1215:AN1223:AN1229:hscA:AN1…	32889:30447:463:32312:742:16320:45048:917:6091:51260:32995:34504:34517:30100:6616:10570:6865:51083:42993:36129:6631:447:480:32012:70476:30150:70317:60237:60178:30437:6457:7186:1:40010:32880:30989:36091:1900198:16485:301:6797:10847:43936:71243:1900182:51726:44550:15833:6913:9061:71454:34499:1927:6612:71528:60567:6614:15886:30473:16567:15723:6944:32979:2181:6283:6407:6378:35356:6465:6513:34762:6997…	114/1966, 5.8%	404/10987, 3.7%	0.00022	0	nudA:rasA:AN0229:vps8:AN0285:AN0329:secC:vps15:AN0725:AN0821:kapB:AN10172:AN10213:pexE:AN10338:AN10441:AN10610:AN10637:AN10710:AN10754:AN10804:AN10925:AN10943:AN11010:AN1117:arfA:AN11500:AN1177:benA:nup84:AN1283:AN1382:AN1666:AN1768:AN1875:AN2066:vps27:AN2093:AN2128:AN2169:AN2210:pexC:hbrA:AN2438:AN2480:rho4:mexA:AN2877:pexF:copA:AN3434:AN3690:AN3803:AN3807:rabB:vps52:AN4018:kapH:AN4171:AN4207:AN…	32889:463:48311:42254:9932:31929:1901481:30001:30100:6865:9405:6631:70584:34486:60237:60178:30437:60623:6457:1:32880:30989:22:6797:34631:7093:43936:30071:1900182:90517:6913:1927:6612:31565:30010:45892:6614:30473:51017:7076:6944:6904:6644:7031:6407:46854:46907:31384:6997:50821:45053:6892:31505:10922:18345:31321:16560:34727:278:6850:42991:70941:10389:1302:7096:30838:7329:55:48315:9272:70789:75306:3…	#N/A	#N/A	#N/A	#N/A	#N/A	#N/A	x
organelle organization	6996	tight, intermediate	334/3101, 10.8%	633/10987, 5.8%	1.3e-37	0	AN0040:AN0074:taf30:rabS:AN0117:AN0127:AN0140:AN0143:AN0163:AN0166:trxA:AN0184:AN0260:AN0262:AN0290:AN0295:AN0306:tubA:AN0327:rabE:AN0411:nudG:AN0421:AN0429:sitA:AN0559:AN0582:AN0594:fadA:AN0673:mipA:AN0686:AN0697:AN0706:hhtA:H4.1:AN0794:AN0814:pexG:AN0922:atp20:AN0960:capA:AN10030:AN10058:AN10067:AN10111:AN1013:AN10178:AN10225:AN10257:AN10348:AN10417:sirA:AN10453:AN10470:FKBP5:AN1055:AN10585:AN1…	60565:6261:32889:8054:30447:463:43558:7004:1408:32312:48311:33567:722:42766:31125:30174:51518:45899:742:34090:16320:45048:44774:71444:917:6091:51260:31929:32995:706:6351:10898:70899:90474:34517:30001:30100:31571:6616:10570:51646:10390:10571:33109:70196:6631:34462:70584:32204:35066:70903:447:415:6303:480:32012:30150:45875:70317:60237:60178:30437:43486:6457:7186:33955:1:51447:32880:30989:1900198:45…	162/1966, 8.2%	633/10987, 5.8%	0.00069	0	AN0065:taf30:nudA:AN0135:AN0154:AN0163:rasA:top1:bimG:AN0440:secC:vps15:sptC:AN0802:AN0808:AN0821:AN0848:nup192:culD:AN1013:AN10145:AN10164:AN10205:AN10213:pexE:AN10280:AN10336:AN10434:prk1:AN1055:AN10610:AN10637:AN10710:adaB:AN10804:AN10855:AN10925:AN10953:esa1:AN11062:benA:AN12408:AN1286:budA:AN1382:AN1392:AN1398:clipA:AN1546:myoA:AN1710:prnA:AN1760:nimO:hepA:pexK:AN2054:AN2128:nimU:gcpD:pexC:s…	6261:32889:7004:48311:722:42766:30174:51518:2001255:9932:2001209:76:917:31929:6351:34504:71168:10526:30100:1901255:10570:70146:6276:80182:9405:51083:33109:31578:6631:70584:35066:35853:6303:34080:97043:60178:30437:43486:1:32880:31031:30989:34729:32298:40023:22:6797:43618:34631:43007:43936:51726:6352:10914:61408:6913:31087:2001020:1927:31565:70914:30010:45892:724:71520:16575:30847:30473:51017:7059:…	#N/A	#N/A	#N/A	#N/A	#N/A	#N/A	x
macromolecule localization	33036	tight, intermediate	237/3101, 7.6%	421/10987, 3.8%	1.88e-31	0	AN0068:AN0084:rabS:AN0127:rmtC:AN0165:AN0166:sec23:AN0285:AN0290:AN0295:rabE:AN0411:sec61:AN0429:AN0559:AN0582:AN0643:AN0673:AN0706:AN0722:AN0814:AN0819:pexG:AN0922:AN10067:AN10129:hogA:AN10186:AN10225:AN10266:AN10354:sirA:AN10453:rmtA:AN10594:sepB:AN10648:AN10710:AN10828:avaB:AN10994:AN11004:AN1105:AN11055:AN11072:AN11136:AN11226:arfA:AN1154:gle1:AN1163:AN1223:AN1281:AN1282:vps29:vps20:sonA:kapK…	6261:32889:30447:7004:32312:722:30174:51518:742:16320:34090:45048:917:6091:51260:32995:34198:34504:34517:30100:6616:10570:9405:10963:42993:33109:70196:36129:6631:447:30150:70317:60237:60178:30437:43486:1:31031:36091:45184:45950:16485:70798:301:61509:10847:43936:30071:71243:1900182:71210:51726:15833:61408:6913:71921:71454:7052:34499:1927:6612:31565:71528:90002:60567:724:16575:6614:30473:6383:7059:…	118/1966, 6.0%	421/10987, 3.8%	0.0002	0	nudA:AN0135:rasA:vps8:AN0285:AN0329:bimG:secC:vps15:AN0821:kapB:culD:AN1014:AN10213:pexE:AN10280:AN10610:AN10637:AN10710:AN10804:AN10925:AN11010:arfA:AN1177:nup84:AN1382:AN1392:clipA:AN1768:hepA:AN2054:AN2066:vps27:AN2093:AN2128:AN2148:pexC:hbrA:AN2438:AN2480:rho4:mexA:AN2877:pexF:copA:AN3434:AN3785:AN3803:AN3807:rabB:AN4018:CYP61A1:kapH:AN4207:AN4218:kipB:AN4528:vps34:racA:AN4782:AN4899:arfB:AN5…	6261:32889:33157:48311:42254:51518:9932:2001209:76:917:34504:71168:30001:30100:10570:9405:51083:10963:33109:31578:6631:70584:447:35853:480:60237:60178:30437:60623:1:32880:31031:30989:71432:22:6797:34631:7093:43936:30071:1900182:71210:6913:1927:6612:31565:90002:30010:45892:71520:6614:30847:30473:7059:16567:7076:6944:6904:90262:61161:2000751:6644:6283:7031:6109:6407:8298:46854:31384:6997:55114:5082…	#N/A	#N/A	#N/A	#N/A	#N/A	#N/A	x
nitrogen compound metabolic process	6807	tight, intermediate	673/3101, 21.7%	1661/10987, 15.1%	1.24e-28	0	AN0040:AN0046:AN0057:AN0067:AN0074:AN0076:sfaD:taf30:rabS:AN0092:AN0109:AN0111:AN0117:hemC:rio2:AN0126:AN0138:AN0183:AN0190:AN0192:pantoA:AN0228:ureD:pppA:AN0252:AN0260:AN0271:AN0285:AN0300:AN0314:tubA:AN0327:gfdA:aroG:AN0385:cryA:AN0411:AN0421:AN0428:AN0450:AN0465:AN0490:AN0502:sitA:aldA:AN0582:AN0608:AN0609:basA:fadA:furA:manA:riboB:AN0672:AN0673:mipA:spdA:AN0688:AN0695:AN0705:aromA:AN0717:AN07…	6261:32889:6147:463:43558:7004:6227:6116:48311:33567:722:42254:42766:31125:6531:30174:2001255:45899:742:6553:9932:6233:2001209:45732:19358:6091:51260:6071:495:6177:31929:32995:6527:42780:706:6351:10898:70899:90474:35863:30100:31571:15995:6425:1901255:10570:96:46835:160:10390:10571:9405:6012:51083:10963:61508:34472:288:70887:34462:10691:15937:32204:35066:70903:447:42219:415:6421:6303:480:42450:704…	368/1966, 18.7%	1661/10987, 15.1%	0.00151	0	AN0044:AN0062:AN0065:uaW:taf30:AN0094:AN0097:AN0128:AN0133:AN0154:rasA:AN0189:AN0191:pantoA:ureD:AN0237:pppA:top1:palB:AN0285:AN0299:AN0314:AN0388:bimG:AN0428:AN0475:AN0495:AN0581:AN0609:AN0632:AN0646:AN0707:sptC:AN0728:AN0767:AN0796:AN0804:AN0818:AN0872:AN0908:AN0929:cnxABC:AN0951:culD:AN10012:niaD:AN10080:AN10110:AN10145:AN10164:AN10195:pexE:AN10230:AN1024:AN10280:AN10298:AN10299:AN10336:AN1039…	6261:32889:6535:463:7004:722:42254:42766:30174:2001255:6553:9932:2001209:76:6091:6351:71168:10526:30001:1901255:70146:80182:9405:2001002:6012:10963:6631:15937:35066:447:6216:19583:480:6303:6855:70987:6031:34080:97043:60178:30437:43486:6457:1522:6750:32880:15936:1900198:34729:32298:6097:43039:16485:5992:22:45005:43618:46513:15961:43007:43936:51726:6081:6352:10914:61408:6913:31087:6754:19346:200102…	#N/A	#N/A	#N/A	#N/A	#N/A	#N/A	x
protein localization	8104	tight, intermediate	210/3101, 6.8%	369/10987, 3.4%	1.93e-28	0	AN0068:AN0084:rabS:AN0127:rmtC:AN0165:AN0166:sec23:AN0290:AN0295:rabE:AN0411:sec61:AN0429:AN0559:AN0582:AN0643:AN0673:AN0706:AN0722:AN0814:AN0819:pexG:AN0922:AN10067:AN10129:hogA:AN10186:AN10225:AN10354:sirA:AN10453:AN10594:sepB:AN10648:AN10710:AN10828:avaB:AN10994:AN11004:AN1105:AN11055:AN11136:AN11226:arfA:AN1154:AN1163:AN1223:AN1281:AN1282:vps29:vps20:kapK:AN1442:pexM:AN1525:AN1768:AN1892:AN19…	6261:32889:30447:7004:32312:722:30174:51518:742:16320:34090:45048:917:6091:51260:32995:34198:34504:34517:30100:6616:10570:9405:10963:42993:33109:70196:6631:30150:70317:60237:60178:30437:43486:1:31031:36091:45184:45950:16485:70798:301:61509:10847:43936:30071:71243:1900182:71210:51726:15833:61408:6913:71921:71454:7052:34499:1927:6612:31565:71528:90002:724:16575:6614:30473:6383:7059:16567:6944:32979…	100/1966, 5.1%	369/10987, 3.4%	0.00966	0	nudA:AN0135:rasA:vps8:AN0329:bimG:secC:vps15:AN0821:kapB:culD:AN10213:pexE:AN10610:AN10637:AN10710:AN10804:AN10925:AN11010:arfA:AN1177:AN1382:AN1392:clipA:AN1768:hepA:AN2054:AN2066:vps27:AN2093:AN2128:AN2148:pexC:hbrA:AN2438:AN2480:rho4:pexF:copA:AN3434:AN3785:AN3803:rabB:AN4018:CYP61A1:kapH:AN4207:kipB:AN4528:vps34:racA:AN4782:AN4899:arfB:AN5057:pmtA:atgH:ran:cotA:cdc31:AN5668:kapI:AN5788:AN5824…	6261:32889:33157:48311:42254:51518:9932:76:917:34504:71168:30001:30100:10570:9405:51083:10963:33109:31578:6631:70584:35853:60237:60178:30437:1:32880:31031:30989:71432:22:6797:34631:43936:1900182:71210:6913:1927:6612:31565:90002:30010:45892:71520:6614:30847:30473:7059:16567:6944:6904:61161:2000751:6644:6283:7031:6109:46854:31384:6997:55114:50821:45053:6892:31505:18345:31321:16560:34727:45736:30050…	#N/A	#N/A	#N/A	#N/A	#N/A	#N/A	x
cellular protein localization	34613	tight, intermediate	197/3101, 6.4%	343/10987, 3.1%	3.09e-27	0	AN0068:AN0084:rabS:AN0127:rmtC:AN0165:AN0166:sec23:AN0290:AN0295:AN0411:sec61:AN0429:AN0559:AN0643:AN0673:AN0706:AN0814:AN0819:pexG:AN0922:AN10067:AN10129:hogA:AN10186:AN10225:AN10354:sirA:AN10453:sepB:AN10648:AN10710:AN10828:avaB:AN10994:AN11004:AN1105:AN11055:AN11136:AN11226:arfA:AN1154:AN1163:AN1223:AN1281:AN1282:vps29:vps20:kapK:AN1442:pexM:AN1525:AN1768:AN1892:AN1922:AN1973:AN1981:AN2014:CaM…	6261:32889:30447:32312:30174:51518:742:16320:34090:45048:917:6091:51260:32995:34198:34504:34517:30100:6616:10570:42993:33109:70196:6631:30150:70317:60237:60178:30437:43486:1:31031:36091:45950:16485:70798:301:61509:10847:43936:30071:71243:1900182:71210:51726:15833:61408:6913:71921:71454:7052:1927:6612:31565:71528:90002:724:16575:6614:30473:7059:16567:6944:32979:2181:31145:44382:35356:6465:6513:164…	94/1966, 4.8%	343/10987, 3.1%	0.01119	0	AN0135:rasA:vps8:AN0329:bimG:secC:vps15:AN0821:kapB:culD:AN10213:pexE:AN10610:AN10710:AN10804:AN10925:AN11010:arfA:AN1177:AN1382:AN1392:clipA:AN1768:hepA:AN2054:AN2066:vps27:AN2093:AN2128:AN2148:pexC:hbrA:AN2438:AN2480:rho4:pexF:copA:AN3434:AN3785:AN3803:rabB:AN4018:CYP61A1:kapH:AN4207:kipB:AN4528:vps34:racA:AN4899:arfB:AN5057:pmtA:atgH:ran:cotA:cdc31:AN5668:kapI:AN5788:AN5824:rasB:gcpB:arlA:AN59…	6261:32889:33157:48311:42254:51518:9932:76:917:34504:71168:30001:30100:10570:9405:51083:10963:33109:31578:6631:70584:35853:60237:60178:30437:1:32880:31031:30989:71432:22:34631:43936:1900182:71210:6913:1927:6612:31565:90002:30010:45892:71520:6614:30847:30473:7059:16567:6944:6904:61161:2000751:6644:6283:7031:6109:46854:31384:6997:55114:50821:45053:6892:31505:18345:31321:16560:34727:45736:30050:7018…	#N/A	#N/A	#N/A	#N/A	#N/A	#N/A	x
cellular macromolecule localization	70727	tight, intermediate	197/3101, 6.4%	346/10987, 3.1%	1.51e-26	0	AN0068:AN0084:rabS:AN0127:rmtC:AN0165:AN0166:sec23:AN0290:AN0295:AN0411:sec61:AN0429:AN0559:AN0643:AN0673:AN0706:AN0814:AN0819:pexG:AN0922:AN10067:AN10129:hogA:AN10186:AN10225:AN10354:sirA:AN10453:sepB:AN10648:AN10710:AN10828:avaB:AN10994:AN11004:AN1105:AN11055:AN11136:AN11226:arfA:AN1154:AN1163:AN1223:AN1281:AN1282:vps29:vps20:kapK:AN1442:pexM:AN1525:AN1768:AN1892:AN1922:AN1973:AN1981:AN2014:CaM…	6261:32889:30447:32312:30174:51518:742:16320:34090:45048:917:6091:51260:32995:34198:34504:34517:30100:6616:10570:42993:33109:70196:6631:30150:70317:60237:60178:30437:43486:1:31031:36091:45950:16485:70798:301:61509:10847:43936:30071:71243:1900182:71210:51726:15833:61408:6913:71921:71454:7052:1927:6612:31565:71528:90002:724:16575:6614:30473:7059:16567:6944:32979:2181:31145:44382:35356:6465:6513:164…	96/1966, 4.9%	346/10987, 3.1%	0.00503	0	AN0135:rasA:vps8:AN0329:bimG:secC:vps15:AN0821:kapB:culD:AN10213:pexE:AN10280:AN10610:AN10710:AN10804:AN10925:AN11010:arfA:AN1177:AN1382:AN1392:clipA:AN1768:hepA:AN2054:AN2066:vps27:AN2093:AN2128:AN2148:pexC:hbrA:AN2438:AN2480:rho4:pexF:copA:AN3434:AN3785:AN3803:rabB:AN4018:CYP61A1:kapH:AN4207:kipB:AN4528:vps34:racA:AN4899:arfB:AN5057:pmtA:atgH:ran:cotA:cdc31:AN5668:kapI:AN5788:AN5824:rasB:gcpB:a…	6261:32889:33157:48311:42254:51518:9932:2001209:76:917:34504:71168:30001:30100:10570:9405:51083:10963:33109:31578:6631:70584:447:35853:480:60237:60178:30437:1:32880:31031:30989:71432:22:34631:43936:1900182:71210:6913:1927:6612:31565:90002:30010:45892:71520:6614:30847:30473:7059:16567:6944:6904:90262:61161:2000751:6644:6283:7031:6109:8298:46854:31384:6997:55114:50821:45053:6892:31505:18345:31321:1…	#N/A	#N/A	#N/A	#N/A	#N/A	#N/A	x
organic substance transport	71702	tight, intermediate	227/3101, 7.3%	443/10987, 4.0%	3.7e-22	0	AN0066:AN0068:AN0084:rabS:AN0127:AN0165:sec23:AN0275:AN0285:AN0295:rabE:AN0411:sec61:ureA:AN0429:AN0559:AN0643:furA:AN0673:AN0706:AN0722:AN0819:AN0856:pexG:AN0922:AN10067:AN10129:hogA:AN10186:AN10266:AN10354:AN10453:rmtA:AN1061:AN10689:AN10710:fcyB:AN10823:AN10828:avaB:AN10905:AN10994:AN11004:AN1105:AN11136:arfA:gle1:AN1163:AN1281:AN1282:vps29:vps20:sonA:kapK:AN1442:pexM:AN1525:AN1659:AN1768:shrA…	32889:30447:1408:32312:72530:742:16320:45048:917:6091:51260:32995:34504:34517:30100:6616:46835:6865:9405:10963:42993:15840:36129:6631:447:30150:70317:60237:60178:30437:6457:1:36091:15696:16485:301:10847:43936:71243:1900182:51726:15833:6913:9061:71454:6032:6612:15812:71528:90002:60567:6614:15886:6383:16567:15723:6944:32979:15793:2181:6283:6407:6378:35356:6465:6513:10106:6997:71852:15861:51278:5511…	119/1966, 6.1%	443/10987, 4.0%	0.00202	0	AN0066:rasA:vps8:AN0285:AN0329:vps15:AN0821:kapB:AN1014:AN10213:pexE:AN10319:AN10338:AN1061:AN10610:AN10676:AN10689:AN10710:AN10804:AN10825:AN10925:AN11010:arfA:AN1177:nup84:AN1382:prnB:AN1768:pnpA:AN2066:vps27:AN2093:AN2201:pexC:hbrA:AN2468:AN2480:rho4:mexA:AN2877:pexF:copA:ugtA:AN3232:AN3345:AN3359:AN3408:AN3434:AN3803:AN3807:rabB:AN3888:AN4018:kapH:AN4207:AN4218:AN4387:AN4478:pttA:vps34:racA:A…	32889:48311:42254:9932:34198:1901481:15747:30001:30100:6865:9405:6012:10963:6631:70584:34486:60237:60178:30437:60623:34226:1:32880:15696:7093:43936:30071:1900182:90517:6913:90469:6612:30010:45892:6614:7076:6944:6904:6644:7031:6407:46854:31384:10106:71852:6997:51278:15851:50821:45053:6892:31505:10922:18345:31321:16560:34727:6850:42991:1302:44755:7096:30838:7329:55:48315:9272:75306:30996:32955:1591…	#N/A	#N/A	#N/A	#N/A	#N/A	#N/A	x
cellular nitrogen compound metabolic process	34641	tight, intermediate	554/3101, 17.9%	1382/10987, 12.6%	3.88e-21	0	AN0040:AN0046:AN0057:AN0067:AN0074:AN0076:taf30:rabS:AN0092:AN0109:AN0111:AN0117:hemC:rio2:AN0126:AN0138:AN0190:AN0192:pantoA:AN0228:ureD:pppA:AN0252:AN0260:AN0271:AN0285:AN0300:AN0314:tubA:AN0327:gfdA:cryA:AN0411:AN0421:AN0428:AN0450:AN0465:AN0490:AN0502:sitA:aldA:AN0582:AN0608:AN0609:fadA:furA:manA:riboB:AN0672:AN0673:mipA:spdA:AN0688:AN0695:AN0705:AN0717:hhtA:H4.1:AN0745:AN0752:AN0757:AN0767:A…	6261:32889:6147:463:43558:7004:6227:6116:48311:33567:722:42254:42766:31125:30174:2001255:45899:742:6233:2001209:45732:19358:6091:51260:6071:495:6177:31929:32995:42780:706:6351:10898:70899:90474:35863:30100:31571:15995:6425:1901255:10570:96:160:10390:10571:9405:6012:51083:10963:61508:34472:288:70887:34462:10691:15937:32204:35066:70903:447:415:6421:6303:480:70476:6031:19413:45875:12:46115:6221:7031…	311/1966, 15.8%	1382/10987, 12.6%	0.00314	0	AN0044:AN0062:AN0065:uaW:taf30:AN0094:AN0097:AN0128:AN0133:AN0154:rasA:AN0189:AN0191:pantoA:ureD:AN0237:pppA:top1:palB:AN0285:AN0314:AN0388:bimG:AN0428:AN0475:AN0495:AN0581:AN0609:AN0632:AN0646:AN0707:sptC:AN0728:AN0767:AN0796:AN0804:AN0818:AN0872:AN0908:AN0929:AN0951:culD:AN10080:AN10145:AN10164:AN10195:pexE:AN10230:AN1024:AN10280:AN10298:AN10336:AN10393:AN10434:AN10443:AN10450:AN10455:AN10501:A…	6261:32889:463:7004:722:42254:42766:30174:2001255:9932:2001209:76:6091:6351:71168:10526:30001:1901255:70146:80182:9405:2001002:6012:10963:6631:15937:35066:447:6216:19583:480:6303:6855:70987:34080:97043:60178:30437:43486:6457:1522:6750:32880:15936:1900198:34729:32298:6097:43039:16485:5992:22:45005:43618:15961:43007:43936:51726:6081:6352:10914:61408:6913:31087:6754:2001020:6145:70914:30010:45892:72…	#N/A	#N/A	#N/A	#N/A	#N/A	#N/A	x
nucleobase-containing compound metabolic process	6139	tight, intermediate	476/3101, 15.3%	1177/10987, 10.7%	1.89e-18	0	AN0040:AN0046:AN0057:AN0067:AN0074:AN0076:taf30:rabS:AN0092:AN0109:AN0111:AN0117:rio2:AN0126:AN0138:AN0190:AN0192:AN0228:ureD:pppA:AN0252:AN0260:AN0271:AN0285:AN0314:tubA:AN0327:gfdA:cryA:AN0411:AN0421:AN0428:AN0450:AN0465:AN0490:AN0502:sitA:AN0582:fadA:manA:AN0672:AN0673:mipA:AN0688:AN0695:AN0705:hhtA:H4.1:AN0745:AN0752:AN0757:AN0767:AN0794:AN0809:AN0816:AN0874:adB:AN0894:AN0917:AN0936:atp20:AN0…	6261:32889:6147:463:43558:7004:6227:6116:48311:33567:722:42254:42766:31125:30174:2001255:45899:742:6233:2001209:19358:6091:51260:6071:495:6177:31929:32995:42780:706:6351:10898:70899:90474:35863:30100:31571:6425:1901255:10570:96:10390:10571:9405:6012:51083:10963:61508:34472:288:34462:15937:32204:35066:70903:447:415:6421:6303:480:70476:6031:45875:12:46115:6221:70317:60237:60178:30437:33260:71041:43…	265/1966, 13.5%	1177/10987, 10.7%	0.02023	0	AN0044:AN0062:AN0065:uaW:taf30:AN0094:AN0097:AN0128:AN0133:AN0154:rasA:AN0189:AN0191:ureD:AN0237:pppA:top1:AN0285:AN0314:AN0388:bimG:AN0428:AN0475:AN0495:AN0581:AN0632:AN0646:AN0707:sptC:AN0728:AN0767:AN0796:AN0804:AN0818:AN0872:AN0908:AN0951:culD:AN10145:AN10164:AN10195:AN10230:AN1024:AN10280:AN10298:AN10336:AN10393:AN10434:AN10443:AN10450:AN10501:AN10536:AN10551:AN1065:AN10663:adaB:AN10840:AN10…	6261:32889:463:7004:722:42254:42766:30174:2001255:9932:2001209:76:6091:6351:71168:10526:30001:1901255:70146:80182:9405:2001002:6012:10963:15937:35066:447:6216:19583:480:6303:6855:70987:34080:97043:60178:30437:43486:6457:1522:32880:15936:34729:32298:43039:5992:22:45005:43618:15961:43007:43936:51726:6352:10914:61408:6913:31087:6754:2001020:6145:70914:30010:45892:724:16575:30847:30473:7059:16567:707…	#N/A	#N/A	#N/A	#N/A	#N/A	#N/A	x
cell cycle process	22402	tight, intermediate	172/3101, 5.5%	388/10987, 3.5%	9.67e-09	0	AN0084:rabS:AN0126:AN0140:AN0143:AN0166:AN0228:AN0270:AN0290:AN0295:rabE:nudG:AN0451:sitA:AN0582:AN0594:basA:AN0673:mipA:mad1:hhtA:AN0814:AN0850:AN0960:AN10061:AN10111:hogA:AN10225:candA-N:AN10417:sirA:AN10470:AN1055:sepB:AN10648:AN10822:AN11055:benA:sumO:uvsC:AN1270:tctexA:AN1335:vps29:AN1387:aspD:AN1398:nudI:pmtC:nosA:AN1861:AN1922:prs2:AN1983:AN1988:CaM:AN2222:sogB:AN2263:AN2279:sconC:H4.2:sld…	60565:6261:8054:30447:7004:32312:722:30174:742:16320:34090:44774:71444:917:51260:31929:15671:706:6351:34504:10898:34517:30100:31571:10570:10390:10571:9405:10963:2001216:70196:36129:35066:32204:447:6303:70476:45875:70317:30437:33260:43486:6457:734:1:51447:32880:31031:30989:36091:45184:34729:45950:22:61509:10847:43618:7533:43137:7093:43936:30071:71243:1900182:71210:51726:6352:10914:61408:6913:71921…	109/1966, 5.5%	388/10987, 3.5%	0.00054	0	nudA:AN0135:rasA:AN0226:top1:bimG:flbE:culD:AN10145:AN10171:AN10336:AN10413:AN1055:AN10827:AN10944:esa1:sepL:benA:AN1286:budA:AN1387:AN1392:AN1398:clipA:AN1527:AN1546:myoA:AN1760:nimO:hepA:AN2054:AN2066:vps27:AN2076:AN2128:nimU:AN2172:sconC:cmkA:AN2419:AN2438:AN2491:rho4:AN2768:AN2854:pcpA:AN3123:AN3148:prs3:AN3451:AN3579:rgsB:AN3689:fksA:AN3749:AN3785:AN3910:nimT:AN4036:kapH:AN4169:sepH:AN4419:k…	6261:7004:722:30174:2001255:9932:2001209:76:917:15671:34198:34504:71168:30100:10570:9405:51083:10963:31578:35853:6303:87:34080:30437:1:32880:30989:46685:32298:40023:22:34631:43007:43936:51726:6352:61408:6913:31565:30010:724:71520:16575:30847:30473:51017:7059:7076:90262:61161:2000751:6644:6298:31573:6283:6109:45840:46854:31938:16479:33962:16570:6997:71852:55114:34411:34496:31321:34727:45736:51655:…	#N/A	#N/A	#N/A	#N/A	#N/A	#N/A	x
chromosome organization	51276	tight, intermediate	107/3101, 3.5%	238/10987, 2.2%	4.7e-05	0	taf30:AN0117:AN0166:AN0260:AN0327:AN0582:mipA:hhtA:H4.1:AN0794:AN0814:AN10225:AN10257:sirA:AN10470:FKBP5:AN10614:sepB:adaB:AN10822:AN11055:AN11131:AN11224:benA:sumO:uvsC:AN1254:nnaA:AN1335:hulA:AN1859:AN1922:AN1971:AN1976:kapA:sconC:H4.2:AN2461:AN2485:AN2487:mad2:AN2761:hhoA:AN2862:AN2885:AN2907:AN2963:AN2969:nmy2:bimC:H2A.X:H2B:fprA:gcnE:AN3711:hosA:AN3926:sldA:hapC:nimX:AN4265:AN4320:AN4360:AN4…	60565:6261:32889:8054:43558:7004:33567:722:42766:30174:45899:16320:34090:44774:71444:51260:31929:706:6351:10898:34517:31571:10570:10390:10571:70196:32204:35066:415:6303:45875:70317:60237:30437:43486:6457:51447:32880:45184:34729:45950:43618:7533:43137:7093:43936:1900182:30071:6352:6913:61408:71921:7052:1900560:6336:45892:724:16575:30847:30473:7059:16567:7076:31573:6109:31145:16075:51276:6513:16479…	70/1966, 3.6%	238/10987, 2.2%	0.01329	0	AN0065:taf30:nudA:AN0154:top1:bimG:AN0440:sptC:AN0808:culD:AN10145:AN10280:AN10336:AN10434:adaB:AN10855:AN10953:esa1:benA:AN1286:budA:AN1546:prnA:nimO:hepA:AN2054:nimU:sconC:AN2417:AN2438:ampA:AN2854:AN3033:pcpA:AN3123:AN3451:AN3749:AN3784:AN3785:spt10:AN3910:kipB:nkuB:AN4555:rtfA:AN4894:AN5057:top2:facA:AN5910:AN5911:bimA:AN6160:hapE:rcoA:AN6554:AN7009:AN7440:nkuA:hdaA:AN8205:AN8236:AN8282:rtt10…	6261:7004:722:42766:30174:2001255:2001209:76:917:6351:34504:71168:10526:1901255:80182:31578:35066:35853:6303:34080:97043:30437:43486:34729:32298:40023:22:43618:43936:43007:51726:6352:10914:61408:2001020:31565:70914:30010:45892:16575:30847:30473:51017:7059:16567:7076:90262:2000751:6298:43156:9650:6283:6109:51276:8298:31938:16479:16570:46187:45736:7018:278:2001173:1302:51574:31134:45860:51382:7535:…	#N/A	#N/A	#N/A	#N/A	#N/A	#N/A	x
regulation of organelle organization	33043	tight, intermediate	68/3101, 2.2%	143/10987, 1.3%	0.00148	0	rabS:AN0140:AN0163:AN0166:AN0184:AN0290:AN0306:AN0411:AN0673:mad1:hhtA:AN0814:AN0910:AN10088:hogA:AN10206:AN10225:AN10240:sirA:FKBP5:adaB:AN10822:sumO:hulA:CaM:sconC:sldB:AN2461:mad2:AN2862:atfA:AN2995:cmkB:AN3423:rabB:sldA:cpcB:nimX:nup133:AN4411:cyp7:AN4891:AN4919:AN5133:AN5495:mlp1:rhoA:acuN:AN5778:AN5795:AN5815:AN5894:pphA:gsk3:AN6553:AN6574:AN6921:spgA:AN7254:AN7289:bimD:AN7499:AN8002:AN8065…	60565:32889:8054:30447:2001255:742:16320:44774:2001209:32995:34198:706:34504:10898:34517:30100:31571:10570:10390:10571:36129:32204:35066:415:6303:45875:70317:60237:30437:60178:43486:6457:1:51447:32880:36091:45950:70798:10847:43618:43936:1900182:71243:30071:51726:6913:71921:7052:1900560:6336:45892:724:16575:30473:16567:90262:6644:31573:44382:31145:6513:34762:31505:31321:31116:34727:7020:6335:20011…	45/1966, 2.3%	143/10987, 1.3%	0.09436	0.0003	AN0163:rasA:bimG:AN0914:culD:AN10336:adaB:sepL:budA:myoA:nimO:nimU:AN2296:sconC:rho4:cmkB:AN3785:rabB:nimT:AN4048:kapH:sepH:cmkD:kipB:rtfA:nup42:racA:gcpC:AN4963:AN5057:cdc31:gcpB:AN5910:bimA:gsk3:rcc1:modA:shoA:AN8013:hdaA:AN8236:AN8282:AN8795:fasA:AN9467	32889:7004:2001255:9932:2001209:76:917:34504:71168:30100:9405:31578:35066:35853:87:60237:60178:30437:60623:32880:32298:40023:22:34631:7093:43936:30071:6352:31536:6913:31565:30010:16575:30847:30473:51017:7059:7076:90262:31098:6283:6109:6407:45840:31938:31384:16570:45736:51655:7018:40020:7020:278:2001173:42991:10389:51574:1302:31134:45860:51382:7096:30838:7329:48315:9272:1402:75306:32955:2000060:31…	#N/A	#N/A	#N/A	#N/A	#N/A	#N/A	x
chromatin organization	6325	tight, intermediate	60/3101, 1.9%	132/10987, 1.2%	0.03911	0.0001	taf30:AN0117:AN0327:hhtA:H4.1:AN0794:sirA:FKBP5:adaB:AN11131:AN11224:AN1254:nnaA:hulA:AN1859:AN1971:AN1976:H4.2:AN2461:AN2485:AN2487:hhoA:AN2885:nmy2:H2A.X:H2B:fprA:gcnE:AN3711:hosA:AN3926:sldA:hapC:nimX:AN4320:AN4360:AN4445:rpdA:AN4891:AN4996:AN5099:mlp1:AN5795:AN5815:creA:AN6214:AN6567:AN6574:AN6677:AN6705:AN6988:AN7441:AN7994:H2A.Z:napB:AN8187:AN8258:cyp1:AN8863:AN9359	32889:42766:30174:45899:34090:71444:31929:706:6351:10898:34517:31571:10570:10390:10571:35066:415:6303:45875:70317:60237:30437:43486:6457:51447:32880:34729:45950:43618:43936:6352:61408:6336:45892:724:16575:30847:16567:31573:6109:16075:6513:16479:34762:31505:43609:9051:6335:1302:31134:43433:51382:2000238:71048:36205:43162:51038:31137:6281:6333:71459:727:6511:70933:34476:10696:34599:412:10793:61186:…	43/1966, 2.2%	132/10987, 1.2%	0.05479	0	AN0065:taf30:AN0154:top1:bimG:AN0440:sptC:AN0808:culD:AN10280:adaB:AN10953:esa1:AN1286:budA:AN1546:prnA:hepA:AN2054:AN2417:AN2854:AN3123:AN3785:spt10:rtfA:AN4894:top2:facA:AN5910:AN5911:hapE:rcoA:AN6554:AN7009:AN7440:hdaA:AN8236:rtt109:alcR:AN9077:AN9126:cclA:AN9437	42766:30174:2001255:2001209:76:6351:34504:71168:10526:80182:35066:6303:34080:97043:30437:43486:34729:22:43618:43936:51726:6352:10914:61408:2001020:30010:45892:16575:30847:51017:7059:16567:7076:90262:2000751:43156:9650:6283:6109:8298:31938:16479:16570:46187:2001173:1302:51574:7535:51038:6281:6333:70791:71459:51567:6511:34599:2000221:61186:34613:2001160:10913:6085:90419:122:71276:31124:70829:200053…	#N/A	#N/A	#N/A	#N/A	#N/A	#N/A	x
regulation of mitotic cell cycle	7346	intermediate	#N/A	#N/A	#N/A	#N/A	#N/A	#N/A	55/1966, 2.8%	153/10987, 1.4%	0.00012	0	rasA:bimG:nup192:AN10170:AN10336:AN1055:AN10557:AN10640:sepL:AN1207:AN1286:AN1340:nimO:AN2128:AN2130:nimU:AN2148:AN2296:sconC:AN2417:ampA:AN3014:cmkB:AN3123:AN3232:nimT:AN4048:kapH:sepH:cmkD:AN4571:gcpC:AN4963:AN5057:ran:cotA:cdc31:kapI:mecA:gcpB:bimA:AN6160:gsk3:nuvG:AN6896:rcc1:ptpA:AN7325:AN7473:modA:sskA:AN8013:AN8876:fasA:AN9467	6261:32889:6535:7004:51518:76:917:10570:9405:33109:31578:35853:87:60178:30437:60623:32880:31031:30989:46685:32298:22:34631:7093:43936:30071:31536:6913:19346:31565:30010:30847:30473:7059:7076:31098:31573:9650:6109:6407:45840:33962:31384:6997:45736:40020:7265:7020:278:42991:10389:1302:31134:2000100:45860:51382:44755:6874:7096:31137:71163:30838:7329:6281:48315:71475:9272:75306:32955:2000060:6184:190…	#N/A	#N/A	#N/A	#N/A	#N/A	#N/A	x
negative regulation of metabolic process	9892	intermediate	#N/A	#N/A	#N/A	#N/A	#N/A	#N/A	63/1966, 3.2%	189/10987, 1.7%	0.00034	0	sodA:top1:culD:culA:AN10280:AN10521:AN1055:AN10557:AN10610:AN1065:adaB:esa1:qutR:AN1227:AN1286:AN1358:rsdA:AN1546:hepA:AN2123:AN2172:steA:AN2417:ampA:AN2854:AN3123:AN3785:spt10:creC:chkB:AN4465:leuB:AN4500:rtfA:ran1:AN5057:AN5351:AN5451:AN5910:AN6082:AN6223:hapE:rcoA:AN6554:llmF:AN6977:ptpA:AN7009:vps36:hriA:AN7440:AN7461:AN7579:AN7681:snf1:nkuA:hdaA:AN8173:AN8236:AN8282:rtt109:cclA:AN9437	30174:2001255:2001209:917:6351:34504:71168:10526:80182:2001216:45722:35066:35853:6303:34080:97043:30437:43486:32880:43618:43936:1320:51726:6352:10914:61408:2001020:31565:10895:45892:17148:16575:7059:16567:32063:7076:90262:43156:31573:9650:6283:6109:8298:31938:16479:33962:16570:10106:55114:50821:45053:31505:16560:45736:278:2001173:10389:1302:51574:31134:7535:7096:51038:31137:6281:42710:6333:70791:…	#N/A	#N/A	#N/A	#N/A	#N/A	#N/A	x
negative regulation of macromolecule metabolic process	10605	intermediate	#N/A	#N/A	#N/A	#N/A	#N/A	#N/A	59/1966, 3.0%	173/10987, 1.6%	0.00034	0	top1:culD:culA:AN10280:AN10521:AN1055:AN10557:AN10610:AN1065:adaB:esa1:qutR:AN1227:AN1286:AN1358:rsdA:AN1546:hepA:AN2123:AN2172:steA:AN2417:ampA:AN2854:AN3123:AN3785:spt10:creC:chkB:leuB:rtfA:ran1:AN5057:AN5351:AN5451:AN5910:AN6082:AN6223:hapE:rcoA:AN6554:AN6977:ptpA:AN7009:vps36:hriA:AN7440:AN7461:AN7579:AN7681:snf1:nkuA:hdaA:AN8173:AN8236:AN8282:rtt109:cclA:AN9437	30174:2001255:2001209:917:6351:34504:71168:10526:80182:45722:35066:35853:6303:34080:97043:30437:43486:32880:43618:43936:51726:6352:10914:61408:2001020:31565:45892:17148:16575:7059:16567:32063:7076:90262:43156:31573:9650:6283:6109:8298:31938:16479:33962:16570:55114:45053:16560:45736:278:2001173:10389:1302:51574:31134:7535:7096:51038:31137:6281:42710:6333:70791:71459:51567:31494:6511:45141:2183:345…	#N/A	#N/A	#N/A	#N/A	#N/A	#N/A	x
negative regulation of cellular metabolic process	31324	intermediate	#N/A	#N/A	#N/A	#N/A	#N/A	#N/A	59/1966, 3.0%	183/10987, 1.7%	0.0029	0	sodA:top1:culD:culA:AN10280:AN10521:AN1055:AN10610:AN1065:adaB:esa1:qutR:AN1227:AN1286:AN1358:AN1546:hepA:AN2123:AN2172:steA:AN2417:ampA:AN2854:AN3123:AN3785:spt10:creC:chkB:AN4465:leuB:AN4500:rtfA:ran1:AN5057:AN5351:AN5910:AN6082:AN6223:hapE:rcoA:AN6554:llmF:AN6977:ptpA:AN7009:vps36:hriA:AN7440:AN7461:AN7681:snf1:nkuA:hdaA:AN8173:AN8236:AN8282:rtt109:cclA:AN9437	30174:2001255:2001209:917:6351:34504:71168:10526:80182:2001216:45722:35066:35853:6303:34080:97043:30437:43486:32880:43618:43936:1320:51726:6352:10914:61408:2001020:31565:10895:45892:17148:16575:7059:16567:32063:7076:90262:43156:31573:9650:6283:6109:8298:31938:16479:33962:16570:10106:55114:50821:45053:31505:16560:45736:278:2001173:10389:1302:51574:31134:7535:7096:51038:6281:42710:6333:70791:71459:…	#N/A	#N/A	#N/A	#N/A	#N/A	#N/A	x
negative regulation of nucleobase-containing compound metabolic process	45934	intermediate	#N/A	#N/A	#N/A	#N/A	#N/A	#N/A	48/1966, 2.4%	140/10987, 1.3%	0.00391	0	top1:culD:culA:AN10280:AN10521:AN10610:AN1065:adaB:esa1:qutR:AN1227:AN1286:AN1546:hepA:AN2123:AN2172:steA:AN2417:ampA:AN2854:AN3123:spt10:creC:chkB:leuB:AN4500:rtfA:ran1:AN5351:AN5910:AN6082:AN6223:hapE:rcoA:AN6554:AN6977:ptpA:AN7009:vps36:AN7440:AN7461:AN7681:nkuA:hdaA:AN8282:rtt109:cclA:AN9437	30174:2001255:2001209:6351:10526:80182:35066:6303:34080:97043:43486:32880:43618:43936:51726:6352:10914:61408:2001020:45892:16575:7059:16567:7076:90262:43156:31573:9650:6283:6109:8298:31938:16479:16570:55114:45053:16560:2001173:51574:7535:51038:6281:6333:70791:71459:51567:31494:6511:45141:34599:2000221:61186:34613:45013:2001160:10913:90419:122:71276:31124:2000531:60988:6468:34508:61188:42316:31048…	#N/A	#N/A	#N/A	#N/A	#N/A	#N/A	x
regulation of cell cycle process	10564	intermediate	#N/A	#N/A	#N/A	#N/A	#N/A	#N/A	66/1966, 3.4%	217/10987, 2.0%	0.00701	0	rasA:AN0247:bimG:lkh1:culD:AN10170:culA:AN10336:AN1055:AN10640:adaB:AN10804:sepL:AN1207:AN1340:ricA:nimO:AN2128:AN2130:nimU:AN2148:AN2296:sconC:AN2417:rho4:AN2766:AN3014:nimT:AN4048:kapH:chkB:sepH:cmkD:AN4530:AN4571:acdX:vps34:gcpC:ran1:AN5057:ran:cotA:cdc31:mecA:gcpB:bimA:AN6160:mobA:rcoA:gsk3:nuvG:llmF:AN6896:rcc1:ptpA:fhbA:uvsH:AN7325:AN7473:modA:AN8013:strA:AN8795:AN8876:fasA:AN9467	6261:32889:60258:6535:7004:51518:76:917:15671:10570:9405:33109:31578:35066:35853:87:70317:60237:60178:30437:60623:43486:32880:31031:30989:32298:22:34631:7093:43936:30071:31536:10914:6913:19346:2001020:31565:30010:30847:30473:7059:16567:7076:31098:6644:43156:31573:9650:6283:6109:6407:45840:46854:33962:31384:6997:55114:31321:45736:40020:7265:7020:278:42991:10389:1302:31134:2000100:45860:51382:6874:…	#N/A	#N/A	#N/A	#N/A	#N/A	#N/A	x
negative regulation of nitrogen compound metabolic process	51172	intermediate	#N/A	#N/A	#N/A	#N/A	#N/A	#N/A	48/1966, 2.4%	144/10987, 1.3%	0.00957	0	top1:culD:culA:AN10280:AN10521:AN10610:AN1065:adaB:esa1:qutR:AN1227:AN1286:AN1546:hepA:AN2123:AN2172:steA:AN2417:ampA:AN2854:AN3123:spt10:creC:chkB:leuB:AN4500:rtfA:ran1:AN5351:AN5910:AN6082:AN6223:hapE:rcoA:AN6554:AN6977:ptpA:AN7009:vps36:AN7440:AN7461:AN7681:nkuA:hdaA:AN8282:rtt109:cclA:AN9437	30174:2001255:2001209:6351:10526:80182:35066:6303:34080:97043:43486:32880:43618:43936:51726:6352:10914:61408:2001020:45892:16575:7059:16567:7076:90262:43156:31573:9650:6283:6109:8298:31938:16479:16570:55114:45053:16560:2001173:51574:7535:51038:6281:6333:70791:71459:51567:31494:6511:45141:34599:2000221:61186:34613:45013:2001160:10913:90419:122:71276:31124:2000531:60988:6468:34508:61188:42316:31048…	#N/A	#N/A	#N/A	#N/A	#N/A	#N/A	x
negative regulation of macromolecule biosynthetic process	10558	intermediate	#N/A	#N/A	#N/A	#N/A	#N/A	#N/A	49/1966, 2.5%	149/10987, 1.4%	0.01173	0	top1:culD:culA:AN10280:AN10521:AN1055:AN10610:AN1065:adaB:esa1:qutR:AN1227:AN1286:AN1546:hepA:AN2123:AN2172:steA:AN2417:ampA:AN2854:AN3123:spt10:creC:chkB:leuB:rtfA:ran1:AN5351:AN5910:AN6223:hapE:rcoA:AN6554:AN6977:ptpA:AN7009:vps36:hriA:AN7440:AN7461:AN7681:snf1:nkuA:hdaA:AN8282:rtt109:cclA:AN9437	30174:2001255:2001209:6351:10526:80182:45722:35066:6303:34080:97043:43486:32880:43618:43936:51726:6352:10914:61408:2001020:45892:17148:16575:7059:16567:32063:7076:90262:43156:31573:9650:6283:6109:8298:31938:16479:33962:16570:55114:45053:16560:2001173:10389:51574:1302:7535:51038:6281:42710:6333:70791:71459:51567:31494:6511:45141:34599:2000221:61186:34613:45013:2001160:10913:90419:122:71276:31124:2…	#N/A	#N/A	#N/A	#N/A	#N/A	#N/A	x
negative regulation of cellular macromolecule biosynthetic process	2000113	intermediate	#N/A	#N/A	#N/A	#N/A	#N/A	#N/A	49/1966, 2.5%	149/10987, 1.4%	0.01173	0	top1:culD:culA:AN10280:AN10521:AN1055:AN10610:AN1065:adaB:esa1:qutR:AN1227:AN1286:AN1546:hepA:AN2123:AN2172:steA:AN2417:ampA:AN2854:AN3123:spt10:creC:chkB:leuB:rtfA:ran1:AN5351:AN5910:AN6223:hapE:rcoA:AN6554:AN6977:ptpA:AN7009:vps36:hriA:AN7440:AN7461:AN7681:snf1:nkuA:hdaA:AN8282:rtt109:cclA:AN9437	30174:2001255:2001209:6351:10526:80182:45722:35066:6303:34080:97043:43486:32880:43618:43936:51726:6352:10914:61408:2001020:45892:17148:16575:7059:16567:32063:7076:90262:43156:31573:9650:6283:6109:8298:31938:16479:33962:16570:55114:45053:16560:2001173:10389:51574:1302:7535:51038:6281:42710:6333:70791:71459:51567:31494:6511:45141:34599:2000221:61186:34613:45013:2001160:10913:90419:122:71276:31124:2…	#N/A	#N/A	#N/A	#N/A	#N/A	#N/A	x
peroxisome organization	7031	intermediate	#N/A	#N/A	#N/A	#N/A	#N/A	#N/A	18/1966, 0.9%	35/10987, 0.3%	0.01191	0	vps15:AN10213:pexE:AN10610:AN10925:pexK:pexC:pexF:AN4579:vps34:AN4899:AN5692:pexA:AN6867:AN7029:AN7256:AN7677:myoV	6631:1:45892:6644:7031:46854:50821:45053:31321:16560:34727:30050:1302:34599:34613:75296:1900485:132:6468:2:32258:6625:32527:16558:42147:9826:7118:48313:16192:32581:45324:48015:7107:30242:71963:7033:30476:30448:45033:42318:11:2001232:16559:266:19395:45046:48017:6661:6995:16562:6515:36092:16236:32968:6623	#N/A	#N/A	#N/A	#N/A	#N/A	#N/A	x
negative regulation of mitotic cell cycle phase transition	1901991	intermediate	#N/A	#N/A	#N/A	#N/A	#N/A	#N/A	27/1966, 1.4%	65/10987, 0.6%	0.01253	0	bimG:AN10170:AN1055:AN10640:AN1207:AN1340:nimO:AN2128:AN2148:sconC:AN2417:AN3014:nimT:kapH:AN4571:gcpC:AN5057:ran:gcpB:nuvG:AN6896:rcc1:ptpA:AN7325:AN7473:AN8876:AN9467	6261:76:917:10570:31578:35853:87:30437:60623:32880:31031:30989:32298:22:34631:7093:30071:6913:31565:30010:30847:30473:7059:31573:9650:6109:6407:45840:33962:6997:45736:7020:278:42991:10389:31134:45860:51382:7096:71163:6281:2000060:6184:1901673:34613:51443:71276:7035:903:289:7094:1901407:30846:6886:43937:173:71511:31122:51403:45835:32186:42992:7114:31030:1901920:1934:6790:33314:71963:32888:33566:62…	#N/A	#N/A	#N/A	#N/A	#N/A	#N/A	x
cellular lipid metabolic process	44255	intermediate	#N/A	#N/A	#N/A	#N/A	#N/A	#N/A	78/1966, 4.0%	273/10987, 2.5%	0.01343	0	AN0487:AN0654:AN0802:AN0868:AN0913:AN0929:AN10156:AN10213:pexE:AN10413:AN10439:AN10452:mthA:AN10673:lsb6:AN1102:AN11023:AN1357:farB:AN1671:AN1811:pexK:AN1989:pexC:AN2303:AN2333:AN2766:pexF:AN3132:AN3177:AN3188:AN3276:AN3817:AN3841:AN4071:AN4258:barA:AN4353:AN4405:AN4592:AN4684:vps34:alg6:AN4934:AN5166:acuH:AN5599:facA:acuD:AN5904:echA:pexA:faaA:AN6159:plaA:AN6215:AN6496:AN6534:AN6589:mcsA:acuE:AN…	16255:6351:6276:6631:6637:30437:15936:6097:46513:19629:6644:30259:7031:6099:46854:71852:6207:6997:55114:6488:31321:70291:16560:34727:33539:1302:6490:46488:15914:7038:75296:19722:6085:6915:19752:6506:1900485:6654:15909:6687:16125:44262:30497:6468:7035:6696:46939:32258:8654:19427:6625:46514:6646:42147:7088:6633:16192:32581:45324:55085:48015:45461:7029:46474:30242:9060:35336:6672:19408:7033:30476:81…	#N/A	#N/A	#N/A	#N/A	#N/A	#N/A	x
negative regulation of gene expression	10629	intermediate	#N/A	#N/A	#N/A	#N/A	#N/A	#N/A	44/1966, 2.2%	130/10987, 1.2%	0.01498	0	top1:culD:AN10280:AN10521:AN10557:AN10610:AN1065:adaB:esa1:qutR:AN1227:AN1286:rsdA:AN1546:hepA:AN2123:AN2172:steA:ampA:AN2854:AN3123:spt10:creC:leuB:rtfA:ran1:AN5351:AN5910:AN6223:hapE:rcoA:AN6554:ptpA:AN7009:vps36:AN7440:AN7461:AN7681:nkuA:hdaA:AN8282:rtt109:cclA:AN9437	30174:2001255:2001209:6351:10526:80182:35066:6303:34080:97043:43486:32880:43618:43936:51726:6352:10914:61408:2001020:45892:16575:7059:16567:7076:90262:43156:6283:6109:8298:31938:16479:16570:55114:45053:16560:2001173:51574:7535:51038:31137:6281:6333:70791:71459:51567:31494:6511:45141:2183:34599:2000221:61186:34613:45013:10628:2001160:10913:90419:122:71276:31124:97308:2000531:60988:6468:34508:61188…	#N/A	#N/A	#N/A	#N/A	#N/A	#N/A	x
negative regulation of RNA metabolic process	51253	intermediate	#N/A	#N/A	#N/A	#N/A	#N/A	#N/A	43/1966, 2.2%	128/10987, 1.2%	0.02337	0	top1:culD:AN10280:AN10521:AN10610:AN1065:adaB:esa1:qutR:AN1227:AN1286:AN1546:hepA:AN2123:AN2172:steA:ampA:AN2854:AN3123:spt10:creC:leuB:rtfA:ran1:AN5351:AN5910:AN6082:AN6223:hapE:rcoA:AN6554:ptpA:AN7009:vps36:AN7440:AN7461:AN7681:nkuA:hdaA:AN8282:rtt109:cclA:AN9437	30174:2001255:2001209:6351:10526:80182:35066:6303:34080:97043:43486:32880:43618:43936:51726:6352:10914:61408:2001020:45892:16575:7059:16567:7076:90262:43156:6283:6109:8298:31938:16479:16570:55114:45053:16560:2001173:51574:7535:51038:6281:6333:70791:71459:51567:31494:6511:45141:34599:2000221:61186:34613:45013:2001160:10913:90419:122:71276:31124:2000531:60988:6468:34508:61188:42316:31048:6412:51569…	#N/A	#N/A	#N/A	#N/A	#N/A	#N/A	x
regulation of mitotic cell cycle phase transition	1901990	intermediate	#N/A	#N/A	#N/A	#N/A	#N/A	#N/A	33/1966, 1.7%	89/10987, 0.8%	0.02346	0	bimG:AN10170:AN1055:AN10640:AN1207:AN1340:nimO:AN2128:AN2130:AN2148:sconC:AN2417:AN3014:nimT:AN4048:kapH:AN4571:gcpC:AN5057:ran:mecA:gcpB:bimA:AN6160:nuvG:AN6896:rcc1:ptpA:AN7325:AN7473:AN8013:AN8876:AN9467	6261:6535:76:917:10570:31578:35853:87:30437:60623:32880:31031:30989:32298:22:34631:7093:30071:6913:19346:31565:30010:30847:30473:7059:31573:9650:6109:6407:45840:33962:6997:45736:7265:7020:278:42991:10389:1302:31134:45860:51382:7096:71163:6281:2000060:6184:1901673:34613:51443:71851:71276:31124:6259:70814:51056:7035:903:289:7094:1901407:30846:6886:43937:173:71511:31122:51403:45835:32186:45842:42992…	#N/A	#N/A	#N/A	#N/A	#N/A	#N/A	x
negative regulation of cellular biosynthetic process	31327	intermediate	#N/A	#N/A	#N/A	#N/A	#N/A	#N/A	51/1966, 2.6%	161/10987, 1.5%	0.02513	0	top1:culD:culA:AN10280:AN10521:AN1055:AN10610:AN1065:adaB:esa1:qutR:AN1227:AN1286:AN1546:hepA:AN2123:AN2172:steA:AN2417:ampA:AN2854:AN3123:spt10:creC:chkB:AN4465:leuB:rtfA:ran1:AN5351:AN5910:AN6223:hapE:rcoA:AN6554:llmF:AN6977:ptpA:AN7009:vps36:hriA:AN7440:AN7461:AN7681:snf1:nkuA:hdaA:AN8282:rtt109:cclA:AN9437	30174:2001255:2001209:6351:10526:80182:2001216:45722:35066:6303:34080:97043:43486:32880:43618:43936:51726:6352:10914:61408:2001020:10895:45892:17148:16575:7059:16567:32063:7076:90262:43156:31573:9650:6283:6109:8298:31938:16479:33962:16570:55114:45053:16560:2001173:10389:51574:1302:7535:51038:6281:42710:6333:70791:71459:51567:1900760:31494:6511:45141:34599:2000221:61186:34613:45013:2001160:10913:9…	#N/A	#N/A	#N/A	#N/A	#N/A	#N/A	x
negative regulation of biosynthetic process	9890	intermediate	#N/A	#N/A	#N/A	#N/A	#N/A	#N/A	51/1966, 2.6%	161/10987, 1.5%	0.02513	0	top1:culD:culA:AN10280:AN10521:AN1055:AN10610:AN1065:adaB:esa1:qutR:AN1227:AN1286:AN1546:hepA:AN2123:AN2172:steA:AN2417:ampA:AN2854:AN3123:spt10:creC:chkB:AN4465:leuB:rtfA:ran1:AN5351:AN5910:AN6223:hapE:rcoA:AN6554:llmF:AN6977:ptpA:AN7009:vps36:hriA:AN7440:AN7461:AN7681:snf1:nkuA:hdaA:AN8282:rtt109:cclA:AN9437	30174:2001255:2001209:6351:10526:80182:2001216:45722:35066:6303:34080:97043:43486:32880:43618:43936:51726:6352:10914:61408:2001020:10895:45892:17148:16575:7059:16567:32063:7076:90262:43156:31573:9650:6283:6109:8298:31938:16479:33962:16570:55114:45053:16560:2001173:10389:51574:1302:7535:51038:6281:42710:6333:70791:71459:51567:1900760:31494:6511:45141:34599:2000221:61186:34613:45013:2001160:10913:9…	#N/A	#N/A	#N/A	#N/A	#N/A	#N/A	x
protein acylation	43543	intermediate	#N/A	#N/A	#N/A	#N/A	#N/A	#N/A	17/1966, 0.9%	34/10987, 0.3%	0.03488	0	taf30:AN0154:AN0440:sptC:AN10336:adaB:AN10953:esa1:AN1565:spt10:AN4309:AN4894:facA:AN5824:AN6090:rtt109:AN9126	42766:10526:30100:35066:6303:97043:43618:51726:6612:7076:18345:1302:6281:6085:122:71276:34508:19427:6367:7088:6354:48478:16239:10520:71470:30466:6302:6348:70058:6260:6357:6474:10969:34087:15976:16584:6275:6083:7124:34401:6366:30702:747:18393:1403:71585:183:17196:19679:34605:6461:6355:16573:32200:51123:1900376:32968:45733:70	#N/A	#N/A	#N/A	#N/A	#N/A	#N/A	x
chromosome segregation	7059	intermediate	#N/A	#N/A	#N/A	#N/A	#N/A	#N/A	34/1966, 1.7%	95/10987, 0.9%	0.0417	0	nudA:top1:bimG:culD:AN10280:AN10336:esa1:benA:AN1286:AN1392:nimO:hepA:AN2054:nimU:AN2438:katA:pcpA:AN3123:AN3187:AN3451:AN3910:kipB:AN4555:ckiA:AN5057:top2:bimA:AN6160:AN6335:AN6554:AN6694:AN7440:AN8282:AN9467	6261:7004:2001209:76:917:34504:31578:35853:34080:30437:32298:40023:22:43007:51726:31565:30010:30847:30473:7059:7076:90262:2000751:6283:6109:8298:45736:7018:278:51574:31134:45860:7535:7096:51417:70789:6333:71459:51567:31494:45141:6184:34613:71851:51455:122:31124:6259:132:6468:903:7094:34508:30846:31048:915:45143:6271:712:1990022:7088:19:31122:31114:6354:32186:45132:45842:31508:48478:16239:6325:860…	#N/A	#N/A	#N/A	#N/A	#N/A	#N/A	x
chromatin modification	16568	intermediate	#N/A	#N/A	#N/A	#N/A	#N/A	#N/A	36/1966, 1.8%	103/10987, 0.9%	0.04405	0	AN0065:taf30:AN0154:bimG:AN0440:sptC:AN0808:culD:adaB:AN10953:esa1:AN1286:budA:AN1546:prnA:hepA:AN2054:AN2417:AN2854:AN3785:spt10:rtfA:AN4894:facA:AN5911:rcoA:AN6554:AN7009:AN7440:hdaA:rtt109:alcR:AN9077:AN9126:cclA:AN9437	42766:30174:2001209:76:6351:71168:10526:80182:35066:6303:34080:97043:30437:43486:34729:22:43618:43936:51726:6352:10914:61408:2001020:30010:16575:30847:51017:7059:16567:90262:2000751:43156:9650:6283:6109:31938:16479:16570:46187:2001173:1302:51574:7535:51038:6281:70791:71459:51567:6511:34599:2000221:61186:34613:2001160:10913:6085:90419:122:71276:31124:70829:2000531:903:7094:34508:61188:42316:90053:…	#N/A	#N/A	#N/A	#N/A	#N/A	#N/A	x
negative regulation of transcription, DNA-dependent	45892	intermediate	#N/A	#N/A	#N/A	#N/A	#N/A	#N/A	42/1966, 2.1%	127/10987, 1.2%	0.04504	0	top1:culD:AN10280:AN10521:AN10610:AN1065:adaB:esa1:qutR:AN1227:AN1286:AN1546:hepA:AN2123:AN2172:steA:ampA:AN2854:AN3123:spt10:creC:leuB:rtfA:ran1:AN5351:AN5910:AN6223:hapE:rcoA:AN6554:ptpA:AN7009:vps36:AN7440:AN7461:AN7681:nkuA:hdaA:AN8282:rtt109:cclA:AN9437	30174:2001255:2001209:6351:10526:80182:35066:6303:34080:97043:43486:32880:43618:43936:51726:6352:10914:61408:2001020:45892:16575:7059:16567:7076:90262:43156:6283:6109:8298:31938:16479:16570:55114:45053:16560:2001173:51574:7535:51038:6281:6333:70791:71459:51567:31494:6511:45141:34599:2000221:61186:34613:45013:2001160:10913:90419:122:71276:31124:2000531:60988:6468:34508:61188:42316:31048:51569:6271…	#N/A	#N/A	#N/A	#N/A	#N/A	#N/A	x
regulation of DNA metabolic process	51052	intermediate	#N/A	#N/A	#N/A	#N/A	#N/A	#N/A	21/1966, 1.1%	49/10987, 0.4%	0.07412	0.0003	top1:culD:AN10076:culA:AN10280:AN10336:AN10434:adaB:esa1:AN1546:nimO:AN2417:chkB:ckiA:rtfA:AN4694:AN5910:sconB:AN6977:rcc1:AN8282	30174:2001255:2001209:35066:6303:87:60623:46685:32298:7093:43936:30071:51726:6352:61408:16575:7059:7076:90262:31573:9650:6283:6407:51276:8298:31938:16479:16570:2001173:51574:45860:51038:6333:31494:6511:45141:1901673:61186:34613:2001160:10913:122:31124:6468:34508:61188:31048:51569:45143:6271:209:117:45910:34402:7088:19:6354:42992:31939:7049:48478:16239:6325:2001165:10520:71470:30466:6302:1934:1015…	#N/A	#N/A	#N/A	#N/A	#N/A	#N/A	x
regulation of cellular process	50794	intermediate, diffuse	#N/A	#N/A	#N/A	#N/A	#N/A	#N/A	291/1966, 14.8%	1205/10987, 11.0%	6.87e-06	0	taf30:AN0112:tapA:AN0162:AN0163:rasA:AN0191:sodA:AN0247:top1:palB:AN0329:AN0388:AN0394:bimG:AN0440:vps15:AN0671:AN0680:flbE:AN0766:AN0817:AN0885:AN0914:lkh1:nup192:culD:AN10076:AN10083:AN10170:AN10171:culA:AN10280:AN10300:AN10334:AN10336:AN10434:prk1:AN10521:AN10546:AN1055:AN10551:AN10557:AN10610:AN10640:AN1065:AN10676:pclB:AN10761:adaB:AN10804:AN10829:AN10910:AN10911:esa1:AN1096:AN11003:AN11010:…	6261:32889:60258:6535:33157:7004:32312:42766:30174:51518:2001255:9932:2001209:76:917:1900402:31929:15671:34198:6351:34504:71168:10526:30100:10570:160:80182:9405:2001002:6012:10963:33109:31578:2001216:43462:45722:35066:35853:6303:32012:87:34080:70317:97043:60237:60178:30437:60623:43486:6457:7186:61419:1:32880:31031:30989:46685:1900198:43065:32298:16485:40023:22:43618:34631:7093:43936:30071:1900182…	313/1846, 17.0%	1205/10987, 11.0%	1.27e-14	0	atmA:tigA:sfaD:taf30:AN0091:AN0096:pkcA:nrc2:AN0156:AN0162:AN0163:AN0164:rasA:ireA:sodA:bubA:tubA:velB:bimG:AN0449:AN0450:AN0463:aldA:AN0573:ddbA:fadA:sepM:AN0673:facB:flbE:hhtA:AN0742:AN0902:AN0905:pbsA:glrA:lkh1:oca2:AN10120:AN10128:AN10134:ganB:hogA:AN10190:AN10227:AN10240:AN1025:AN10294:AN1038:AN1039:AN10442:AN10491:AN10504:prk1:AN10523:AN10541:galX:AN10546:AN10551:AN10557:AN10606:AN10638:AN1…	32889:60258:8054:33157:31939:30447:90055:70507:7049:1932:45991:48478:55085:71361:33047:48311:6882:6458:45923:6325:42766:7039:6451:8608:45461:43066:45899:742:1900101:7114:51666:30968:51170:71515:8361:9932:70809:10520:31030:226:43942:76:7019:7205:917:6662:6091:6312:1900528:31929:34293:32995:70795:71470:1900695:15671:34198:706:6351:34504:90295:30466:6020:71168:45004:6267:34517:30100:30242:10570:5159…	x
regulation of biological process	50789	intermediate, diffuse	#N/A	#N/A	#N/A	#N/A	#N/A	#N/A	299/1966, 15.2%	1249/10987, 11.4%	1.05e-05	0	taf30:AN0112:tapA:AN0162:AN0163:rasA:AN0191:sodA:AN0247:top1:palB:AN0329:AN0388:AN0394:bimG:AN0440:vps15:AN0671:AN0680:flbE:AN0766:AN0817:AN0885:AN0914:lkh1:nup192:culD:AN10076:AN10083:AN10164:AN10170:AN10171:culA:AN10280:AN10300:AN10334:AN10336:AN10434:prk1:AN10521:AN10546:AN1055:AN10551:AN10557:AN10610:AN10640:AN1065:AN10676:pclB:AN10761:adaB:AN10804:AN10829:AN10910:AN10911:esa1:AN1096:AN11003:…	6261:32889:60258:6535:33157:7004:32312:42766:30174:51518:2001255:9932:2001209:76:917:1900402:31929:15671:34198:6351:34504:71168:10526:30100:10570:160:80182:9405:2001002:6012:10963:33109:31578:2001216:43462:6631:45722:35066:35853:6303:32012:87:34080:70317:97043:60237:60178:30437:60623:43486:6457:7186:61419:1:32880:31031:30989:46685:1900198:43065:32298:16485:40023:22:43618:34631:7093:43936:30071:19…	325/1846, 17.6%	1249/10987, 11.4%	1.85e-15	0	atmA:tigA:sfaD:taf30:AN0091:AN0096:pkcA:nrc2:AN0156:AN0162:AN0163:AN0164:rasA:ireA:sodA:bubA:tubA:velB:bimG:AN0449:AN0450:AN0463:aldA:AN0573:ddbA:fadA:sepM:AN0673:facB:flbE:hhtA:AN0742:AN0902:AN0905:pbsA:glrA:lkh1:AN10017:oca2:AN10030:AN10120:AN10128:AN10134:ganB:hogA:AN10190:AN10227:AN10240:AN1025:AN10294:AN1038:AN1039:AN10442:AN10491:AN10504:prk1:AN10523:AN10541:galX:AN10545:AN10546:AN10551:AN1…	32581:32889:60258:8054:33157:31939:30447:90055:70507:7049:1932:45991:48478:55085:71361:33047:48311:6882:6458:45923:6325:42766:6451:7039:8608:45461:43066:45899:742:1900101:7114:51666:30968:51170:71515:8361:9932:70809:10520:31030:226:7029:43942:76:7019:7205:917:6662:6091:6312:1900528:7155:31929:34293:32995:70795:71470:1900695:15671:34198:706:6351:34504:90295:30466:6020:71168:45004:90474:6267:34517:…	x
establishment or maintenance of cell polarity	7163	intermediate, diffuse	#N/A	#N/A	#N/A	#N/A	#N/A	#N/A	31/1966, 1.6%	80/10987, 0.7%	0.01509	0	nudA:rasA:mesA:bimG:teaC:benA:budA:mobB:myoA:ampA:AN2877:pcpA:rgsB:AN3807:AN4171:nup42:racA:gcpC:AN4963:pmtA:AN5195:cotA:AN5677:AN5797:gcpB:swoM:klpA:AN6685:modA:shoA:myoV	32889:51518:9932:76:917:31929:30100:9405:33109:60178:30437:1:32880:40023:22:34631:43936:6913:30010:30847:30473:51017:7059:61161:6109:31384:6892:31505:10922:51655:30050:7020:70941:10389:1302:2000100:6874:7096:30838:7329:51417:48315:9272:70789:1402:75306:32955:6184:34599:15918:34613:30951:43943:71276:132:16125:6096:741:60988:6468:903:7094:35269:147:30846:915:70787:7120:45921:32527:6886:6094:7088:35…	30/1846, 1.6%	80/10987, 0.7%	0.01284	0.0007	atmA:samB:rasA:tubA:bimG:hogA:AN1025:AN10743:ste20:slaB:AN2877:AN2936:lcbA:AN3735:AN4270:racA:AN4953:AN4963:pmtA:AN5195:alpA:mpkA:AN5797:fimA:actA:AN6736:shoA:AN8054:sidB:swoC	30447:70507:48311:9932:76:495:34504:30100:9405:31578:90399:71854:30437:43486:32880:36091:22:10847:43936:71243:6913:30010:30847:51017:7059:61013:61161:6644:10458:6109:50850:32949:71852:6487:6892:31505:10922:51655:7018:43556:1302:70321:6883:10524:30838:7329:6281:48315:71475:9272:1402:75306:35065:6184:34599:15918:34613:9306:31118:43943:281:6687:71276:7015:6468:51056:1900391:903:165:7094:35269:147:30…	x
regulation of metabolic process	19222	diffuse	#N/A	#N/A	#N/A	#N/A	#N/A	#N/A	#N/A	#N/A	#N/A	#N/A	#N/A	#N/A	224/1846, 12.1%	889/10987, 8.1%	3.69e-08	0	sfaD:taf30:AN0091:AN0096:pkcA:AN0156:AN0162:rasA:sodA:bubA:velB:bimG:AN0450:aldA:AN0573:ddbA:fadA:facB:AN0742:AN0902:pbsA:lkh1:AN10017:oca2:AN10030:AN10120:AN10128:ganB:hogA:AN10190:AN10294:AN1038:AN1039:AN10491:AN10504:AN10523:AN10541:galX:AN10546:AN10551:AN10557:AN10606:AN10638:pclB:adaB:AN10829:AN1096:AN10961:AN11071:AN11099:AN11131:AN11165:AN11169:AN11185:AN11222:qutA:cch1:AN1179:AN1217:zapA:…	60258:33157:1932:42766:45899:742:70809:76:917:31929:34293:1900695:34198:706:6351:34504:90295:71168:90474:34517:30100:10570:6769:160:9405:2001002:10963:42993:32516:43462:1900196:45722:35066:6303:35146:19413:36279:70317:60237:30437:6824:43486:6457:7186:1:51447:32880:36091:46685:1900198:34729:45950:16485:5992:22:10847:75297:72353:43618:7533:60633:71508:7093:45861:43936:1900182:71243:1320:44550:6081:…	x
signaling	23052	diffuse	#N/A	#N/A	#N/A	#N/A	#N/A	#N/A	#N/A	#N/A	#N/A	#N/A	#N/A	#N/A	64/1846, 3.5%	169/10987, 1.5%	6.04e-08	0	sfaD:pkcA:AN0163:rasA:ireA:AN0449:AN0463:fadA:sepM:pbsA:ganB:hogA:AN10227:AN1025:AN10442:sepL:AN1296:AN1404:tcsB:AN1989:ypdA:ste20:hk-8-6:rabX:rho4:AN2947:cdhA:AN3092:phkB:prpA:ste7:AN3434:fprA:srrA:mpkB:AN3735:AN3934:cpcB:mkkA:schA:cmkD:AN4685:AN4733:racA:hk-8-4:rabA:AN4953:AN5195:tcsA:AN5592:mpkA:AN5787:rasB:pkaA:AN6736:hk-8-3:rabD:ptpA:steD:rabC:AN7650:shoA:sidB:hacA	32889:8054:30447:70507:742:9932:31929:34293:32995:34198:6351:34504:30100:10570:160:9405:31578:71854:35146:30437:6457:7186:32880:36091:46685:1900198:43065:70798:10847:75297:72353:71508:43936:71243:44550:10914:6913:2001310:30969:30010:9266:32005:61013:61161:31098:6644:10458:45943:50850:6990:32949:71852:6487:31505:51655:40020:7265:43556:10389:1302:36258:70321:6883:31137:10524:30838:7329:16310:71701:…	x
single organism signaling	44700	diffuse	#N/A	#N/A	#N/A	#N/A	#N/A	#N/A	#N/A	#N/A	#N/A	#N/A	#N/A	#N/A	64/1846, 3.5%	169/10987, 1.5%	6.04e-08	0	sfaD:pkcA:AN0163:rasA:ireA:AN0449:AN0463:fadA:sepM:pbsA:ganB:hogA:AN10227:AN1025:AN10442:sepL:AN1296:AN1404:tcsB:AN1989:ypdA:ste20:hk-8-6:rabX:rho4:AN2947:cdhA:AN3092:phkB:prpA:ste7:AN3434:fprA:srrA:mpkB:AN3735:AN3934:cpcB:mkkA:schA:cmkD:AN4685:AN4733:racA:hk-8-4:rabA:AN4953:AN5195:tcsA:AN5592:mpkA:AN5787:rasB:pkaA:AN6736:hk-8-3:rabD:ptpA:steD:rabC:AN7650:shoA:sidB:hacA	32889:8054:30447:70507:742:9932:31929:34293:32995:34198:6351:34504:30100:10570:160:9405:31578:71854:35146:30437:6457:7186:32880:36091:46685:1900198:43065:70798:10847:75297:72353:71508:43936:71243:44550:10914:6913:2001310:30969:30010:9266:32005:61013:61161:31098:6644:10458:45943:50850:6990:32949:71852:6487:31505:51655:40020:7265:43556:10389:1302:36258:70321:6883:31137:10524:30838:7329:16310:71701:…	x
signal transduction	7165	diffuse	#N/A	#N/A	#N/A	#N/A	#N/A	#N/A	#N/A	#N/A	#N/A	#N/A	#N/A	#N/A	64/1846, 3.5%	169/10987, 1.5%	6.04e-08	0	sfaD:pkcA:AN0163:rasA:ireA:AN0449:AN0463:fadA:sepM:pbsA:ganB:hogA:AN10227:AN1025:AN10442:sepL:AN1296:AN1404:tcsB:AN1989:ypdA:ste20:hk-8-6:rabX:rho4:AN2947:cdhA:AN3092:phkB:prpA:ste7:AN3434:fprA:srrA:mpkB:AN3735:AN3934:cpcB:mkkA:schA:cmkD:AN4685:AN4733:racA:hk-8-4:rabA:AN4953:AN5195:tcsA:AN5592:mpkA:AN5787:rasB:pkaA:AN6736:hk-8-3:rabD:ptpA:steD:rabC:AN7650:shoA:sidB:hacA	32889:8054:30447:70507:742:9932:31929:34293:32995:34198:6351:34504:30100:10570:160:9405:31578:71854:35146:30437:6457:7186:32880:36091:46685:1900198:43065:70798:10847:75297:72353:71508:43936:71243:44550:10914:6913:2001310:30969:30010:9266:32005:61013:61161:31098:6644:10458:45943:50850:6990:32949:71852:6487:31505:51655:40020:7265:43556:10389:1302:36258:70321:6883:31137:10524:30838:7329:16310:71701:…	x
reproduction	3	diffuse	#N/A	#N/A	#N/A	#N/A	#N/A	#N/A	#N/A	#N/A	#N/A	#N/A	#N/A	#N/A	108/1846, 5.9%	351/10987, 3.2%	7.06e-08	0	samB:sfaD:AN0091:rasA:velB:bimG:pclA:fadA:AN0673:flbE:hhtA:mns1B:AN0855:AN10030:ganB:AN10227:AN1025:odeA:grrA:AN10523:AN10676:AN10755:AN11055:cch1:sasA:AN1392:AN1399:clipA:plkA:AN1713:tcsB:palF:AN1875:nudK:vosA:AN2066:AN2076:dopA:AN2128:AN2172:H4.2:chsB:rho4:AN2759:AN2854:AN2936:cdhA:ugtA:prpA:nsdD:ste7:orlA:cdc7:fprA:AN3654:srrA:mpkB:AN3735:AN3785:cpcB:AN4169:AN4270:AN4496:kipB:rsmA:ckiA:chsC:AN…	8054:30447:1932:6642:742:9932:70809:71444:1900596:76:6091:495:31929:34293:32995:15671:34198:6351:706:34504:71168:90474:30100:10570:160:9405:6012:32516:31578:447:480:35146:1901366:6031:36279:30437:43486:6457:7186:734:1:51447:32880:31031:30989:1900198:34729:16485:5992:22:70798:75297:72353:43137:7533:60633:71508:43936:44550:6352:10914:6913:2001310:46417:6401:31565:71398:6555:48194:30010:724:30847:30…	x
regulation of cellular metabolic process	31323	diffuse	#N/A	#N/A	#N/A	#N/A	#N/A	#N/A	#N/A	#N/A	#N/A	#N/A	#N/A	#N/A	215/1846, 11.6%	853/10987, 7.8%	9.63e-08	0	sfaD:taf30:AN0091:AN0096:pkcA:AN0156:AN0162:rasA:sodA:bubA:velB:AN0450:aldA:AN0573:ddbA:fadA:facB:AN0742:AN0902:pbsA:lkh1:oca2:AN10120:AN10128:ganB:hogA:AN10190:AN10294:AN1038:AN1039:AN10491:AN10504:AN10523:AN10541:galX:AN10546:AN10551:AN10606:AN10638:pclB:adaB:AN10829:AN1096:AN10961:AN11071:AN11099:AN11131:AN11165:AN11169:AN11185:AN11222:qutA:cch1:AN1179:AN1217:zapA:AN1296:hulA:kapK:xprG:AN1518:…	60258:33157:1932:42766:45899:742:70809:917:31929:34293:1900695:34198:706:6351:34504:90295:71168:34517:30100:10570:6769:160:9405:2001002:10963:42993:32516:43462:1900196:45722:35066:6303:35146:19413:36279:70317:60237:30437:6824:43486:6457:7186:1:51447:32880:36091:46685:1900198:34729:45950:16485:5992:10847:75297:72353:43618:7533:60633:71508:7093:45861:43936:1900182:71243:1320:44550:6081:10914:61408:…	x
regulation of primary metabolic process	80090	diffuse	#N/A	#N/A	#N/A	#N/A	#N/A	#N/A	#N/A	#N/A	#N/A	#N/A	#N/A	#N/A	208/1846, 11.3%	834/10987, 7.6%	5.67e-07	0	sfaD:taf30:AN0091:AN0096:pkcA:AN0156:AN0162:rasA:sodA:bubA:bimG:AN0450:aldA:AN0573:ddbA:fadA:facB:AN0742:AN0902:pbsA:lkh1:oca2:AN10120:AN10128:ganB:hogA:AN10294:AN1038:AN1039:AN10491:AN10504:AN10523:AN10541:galX:AN10546:AN10551:AN10606:AN10638:pclB:adaB:AN10829:AN1096:AN10961:AN11071:AN11099:AN11131:AN11165:AN11169:AN11185:AN11222:qutA:AN1179:AN1217:zapA:AN1296:hulA:kapK:xprG:AN1518:AN1528:AN1536…	60258:33157:1932:42766:45899:742:76:917:31929:1900695:34198:706:6351:34504:90295:71168:34517:30100:10570:6769:160:9405:2001002:10963:42993:43462:1900196:45722:35066:6303:19413:36279:70317:60237:30437:43486:6457:7186:1:51447:32880:36091:46685:1900198:34729:45950:5992:22:10847:75297:72353:43618:7533:60633:71508:7093:45861:43936:1900182:71243:1320:44550:6081:10914:61408:6913:1900549:2001310:30969:19…	x
regulation of nitrogen compound metabolic process	51171	diffuse	#N/A	#N/A	#N/A	#N/A	#N/A	#N/A	#N/A	#N/A	#N/A	#N/A	#N/A	#N/A	182/1846, 9.9%	729/10987, 6.6%	7.6e-06	0	sfaD:taf30:AN0091:AN0096:pkcA:AN0156:AN0162:rasA:sodA:bubA:aldA:AN0573:ddbA:fadA:facB:AN0742:AN0902:lkh1:oca2:AN10030:AN10120:AN10128:ganB:hogA:AN10294:AN1038:AN1039:AN10491:AN10504:AN10523:AN10541:galX:AN10546:AN10551:AN10606:AN10638:adaB:AN10961:AN11071:AN11099:AN11131:AN11165:AN11169:AN11185:AN11222:qutA:AN1217:zapA:hulA:kapK:xprG:AN1518:AN1528:AN1536:AN1690:AN1720:tcsB:palF:silA:AN1956:rfeB:a…	60258:33157:42766:45899:742:917:31929:34293:1900695:706:6351:34504:90295:71168:90474:34517:30100:10570:6769:160:9405:2001002:10963:42993:43462:1900196:45722:35066:6303:35146:19413:60237:30437:6824:43486:6457:7186:32880:36091:1900198:34729:45950:16485:10847:75297:72353:43618:7533:60633:43936:71243:1320:44550:6081:10914:61408:6913:1900549:2001310:6401:1900387:6336:48194:30010:45892:9266:724:30847:1…	x
asexual reproduction	19954	diffuse	#N/A	#N/A	#N/A	#N/A	#N/A	#N/A	#N/A	#N/A	#N/A	#N/A	#N/A	#N/A	48/1846, 2.6%	128/10987, 1.2%	2.51e-05	0	sfaD:rasA:velB:bimG:pclA:fadA:flbE:mns1B:AN10030:ganB:AN1025:odeA:cch1:plkA:AN1713:AN1875:vosA:dopA:chsB:rho4:AN2936:ugtA:prpA:orlA:srrA:AN3735:AN4270:AN4496:chsC:AN4674:myoB:pkaR:AN5195:tcsA:wscA:crzA:medA:imeB:pkaA:csmB:sdeA:AN6736:bemA:flbB:apsA:sidB:swoC:snpA	30447:1932:6642:742:9932:70809:76:495:6351:90474:160:9405:32516:31578:6031:36279:30437:7186:51447:32880:31031:1900198:5992:22:70798:75297:72353:43936:44550:10914:6913:2001310:6401:71398:30010:30847:7059:61013:6644:10458:6109:71482:50850:71852:1901648:51278:55114:6487:31505:7265:43086:278:51603:1302:31137:7329:16310:71701:48315:9272:70791:75306:32955:43455:1900760:1900378:1900406:6184:1901673:3459…	x
regulation of developmental process	50793	diffuse	#N/A	#N/A	#N/A	#N/A	#N/A	#N/A	#N/A	#N/A	#N/A	#N/A	#N/A	#N/A	49/1846, 2.7%	132/10987, 1.2%	2.61e-05	0	sfaD:pkcA:nrc2:rasA:tubA:velB:bimG:AN0450:fadA:flbE:pbsA:lkh1:ganB:hogA:clipA:tcsB:vosA:ste20:dopA:ssn3:rho4:slaB:nsdD:AN3448:srrA:mpkB:cpcB:mkkA:teaR:ckiA:AN4953:pkaR:tcsA:noxA:alpA:AN5592:mpkA:fimA:medA:imeB:pkaA:gsk3:actA:llmF:ptpA:AN7007:fhbA:flbB:shoA	60258:70507:1932:48311:742:70809:76:6091:34293:32995:15671:34198:6351:34504:30100:10570:160:9405:45176:71854:6303:35146:36279:60237:30437:43486:7186:51447:32880:36091:46685:1900198:45950:5992:22:70798:10847:75297:72353:43936:71243:44550:10914:6913:2001310:1900387:30010:30847:51017:7059:32005:61161:6109:71482:50850:32949:71852:55114:31505:51655:7018:7265:43556:10389:1302:70321:6883:31648:10524:732…	x
sporulation	43934	diffuse	#N/A	#N/A	#N/A	#N/A	#N/A	#N/A	#N/A	#N/A	#N/A	#N/A	#N/A	#N/A	65/1846, 3.5%	197/10987, 1.8%	3.01e-05	0	samB:sfaD:rasA:velB:bimG:pclA:fadA:AN0673:flbE:hhtA:mns1B:AN10030:ganB:odeA:grrA:AN11055:cch1:sasA:clipA:plkA:vosA:AN2066:AN2076:dopA:H4.2:chsB:rho4:AN2936:ugtA:prpA:ste7:orlA:srrA:mpkB:AN3785:AN4169:rsmA:chsC:AN4601:surG:AN4674:myoB:pkaR:AN4997:AN5195:tcsA:tpsA:AN5586:AN5619:wscA:crzA:fimA:medA:imeB:pkaA:csmB:actA:AN6594:sdeA:fhbA:flbB:apsA:sidB:swoC:snpA	1932:742:9932:70809:76:495:34293:15671:6351:71168:90474:30100:10570:160:9405:32516:35146:6031:36279:30437:43486:7186:1:51447:32880:31031:1900198:34729:5992:22:70798:75297:72353:71508:43936:44550:6352:10914:6913:2001310:6401:71398:6555:48194:30010:30847:51017:7059:61013:30259:10458:6109:71482:50850:71852:1901648:51278:55114:6487:31505:31321:34727:7265:43086:51603:51574:1302:31134:71465:36184:71497…	x
regulation of biosynthetic process	9889	diffuse	#N/A	#N/A	#N/A	#N/A	#N/A	#N/A	#N/A	#N/A	#N/A	#N/A	#N/A	#N/A	186/1846, 10.1%	763/10987, 6.9%	3.55e-05	0	sfaD:taf30:AN0091:AN0096:pkcA:AN0156:AN0162:rasA:sodA:velB:AN0450:aldA:fadA:facB:AN0742:AN0902:pbsA:oca2:AN10120:AN10128:ganB:hogA:AN10294:AN1039:AN10491:AN10504:AN10523:AN10541:galX:AN10546:AN10551:AN10606:AN10638:adaB:AN10829:AN10961:AN11071:AN11099:AN11131:AN11165:AN11169:AN11185:AN11222:qutA:AN1179:AN1217:zapA:AN1296:hulA:kapK:xprG:AN1518:AN1528:AN1536:AN1690:AN1720:tcsB:palF:silA:AN1956:rfeB…	60258:42766:45899:742:70809:917:31929:34293:1900695:34198:706:6351:34504:90295:71168:34517:30100:10570:6769:160:9405:2001002:42993:1900196:45722:35066:6303:35146:19413:70317:30437:43486:6457:7186:32880:36091:46685:1900198:34729:45950:16485:5992:10847:75297:72353:43618:7533:60633:71508:7093:43936:71243:1320:44550:6081:10914:61408:6913:1900549:2001310:30969:1900387:6336:48194:30010:45892:9266:724:3…	x
regulation of macromolecule metabolic process	60255	diffuse	#N/A	#N/A	#N/A	#N/A	#N/A	#N/A	#N/A	#N/A	#N/A	#N/A	#N/A	#N/A	194/1846, 10.5%	803/10987, 7.3%	3.57e-05	0	taf30:AN0091:AN0096:pkcA:AN0156:AN0162:rasA:sodA:AN0450:aldA:ddbA:facB:AN0742:AN0902:pbsA:lkh1:oca2:AN10120:AN10128:ganB:hogA:AN10294:AN1039:AN10491:AN10504:AN10523:AN10541:galX:AN10546:AN10551:AN10557:AN10606:AN10638:pclB:adaB:AN10829:AN1096:AN10961:AN11071:AN11099:AN11131:AN11165:AN11169:AN11185:AN11222:qutA:AN1217:zapA:AN1296:hulA:kapK:xprG:AN1518:AN1528:AN1536:AN1690:AN1720:AN1780:tcsB:silA:A…	60258:1932:42766:45899:917:1900695:34198:706:6351:34504:90295:71168:34517:30100:10570:6769:160:9405:2001002:42993:1900196:45722:35066:6303:19413:36279:70317:60237:30437:43486:6457:7186:1:51447:32880:36091:46685:34729:45950:16485:5992:10847:75297:72353:43618:7533:60633:71508:7093:45861:43936:1900182:71243:1320:44550:6081:10914:61408:6913:1900549:30969:1900387:6336:30010:45892:9266:724:30847:16567:…	x
anatomical structure morphogenesis	9653	diffuse	#N/A	#N/A	#N/A	#N/A	#N/A	#N/A	#N/A	#N/A	#N/A	#N/A	#N/A	#N/A	66/1846, 3.6%	202/10987, 1.8%	3.61e-05	0	samB:sfaD:pkcA:rasA:velB:bimG:fadA:AN0673:flbE:hhtA:mns1B:AN10030:ganB:odeA:grrA:AN11055:cch1:sasA:clipA:plkA:vosA:AN2066:AN2076:dopA:H4.2:chsB:rho4:AN2936:ugtA:ste7:orlA:srrA:mpkB:AN3785:AN4169:rsmA:chsC:AN4601:surG:AN4674:myoB:racA:pkaR:AN4997:AN5195:tcsA:tpsA:AN5586:AN5619:wscA:crzA:ckiB:fimA:medA:imeB:pkaA:csmB:actA:AN6594:sdeA:fhbA:flbB:apsA:sidB:swoC:snpA	1932:742:9932:70809:76:495:34293:15671:6351:71168:90474:30100:10570:160:9405:32516:35146:6031:36279:30437:43486:7186:1:51447:32880:31031:1900198:34729:5992:22:70798:75297:72353:71508:43936:44550:6352:10914:6913:2001310:6401:71398:6555:48194:30010:30847:51017:7059:61013:30259:10458:6109:71482:50850:32949:71852:1901648:51278:55114:6487:31505:31321:34727:7265:43086:51603:51574:1302:31134:71465:36184…	x
regulation of nucleobase-containing compound metabolic process	19219	diffuse	#N/A	#N/A	#N/A	#N/A	#N/A	#N/A	#N/A	#N/A	#N/A	#N/A	#N/A	#N/A	175/1846, 9.5%	712/10987, 6.5%	5.22e-05	0	sfaD:taf30:AN0091:AN0096:AN0156:AN0162:rasA:sodA:bubA:aldA:AN0573:ddbA:fadA:facB:AN0742:AN0902:lkh1:oca2:AN10120:AN10128:ganB:hogA:AN10294:AN1038:AN1039:AN10491:AN10504:AN10523:AN10541:galX:AN10546:AN10551:AN10606:AN10638:adaB:AN10961:AN11071:AN11099:AN11131:AN11165:AN11169:AN11185:AN11222:qutA:AN1217:zapA:hulA:kapK:xprG:AN1518:AN1528:AN1536:AN1690:AN1720:tcsB:silA:AN1956:rfeB:amyR:AN2020:AN2046:…	60258:33157:42766:45899:742:917:1900695:706:6351:34504:90295:71168:34517:30100:10570:6769:160:9405:2001002:10963:42993:43462:1900196:45722:35066:6303:19413:60237:30437:43486:7186:32880:36091:1900198:34729:45950:10847:75297:72353:43618:7533:60633:43936:71243:1320:44550:6081:10914:61408:6913:1900549:2001310:1900387:6336:30010:45892:9266:724:30847:16567:61013:31098:31573:10458:6283:6109:45943:51276:…	x
anatomical structure formation involved in morphogenesis	48646	diffuse	#N/A	#N/A	#N/A	#N/A	#N/A	#N/A	#N/A	#N/A	#N/A	#N/A	#N/A	#N/A	63/1846, 3.4%	192/10987, 1.7%	6.32e-05	0	samB:sfaD:rasA:velB:bimG:fadA:AN0673:flbE:hhtA:mns1B:AN10030:ganB:odeA:grrA:AN11055:cch1:sasA:clipA:plkA:vosA:AN2066:AN2076:dopA:H4.2:chsB:rho4:AN2936:ugtA:ste7:orlA:srrA:mpkB:AN3785:AN4169:rsmA:chsC:AN4601:surG:AN4674:myoB:pkaR:AN4997:AN5195:tcsA:tpsA:AN5586:AN5619:wscA:crzA:fimA:medA:imeB:pkaA:csmB:actA:AN6594:sdeA:fhbA:flbB:apsA:sidB:swoC:snpA	1932:742:9932:70809:76:495:34293:15671:6351:71168:90474:30100:10570:160:9405:32516:35146:6031:36279:30437:43486:7186:1:51447:32880:31031:1900198:34729:5992:22:70798:75297:72353:71508:43936:44550:6352:10914:6913:2001310:6401:71398:6555:48194:30010:30847:51017:7059:61013:30259:10458:6109:71482:50850:71852:1901648:51278:55114:6487:31505:31321:34727:7265:43086:51603:51574:1302:31134:71465:36184:71497…	x
regulation of cellular biosynthetic process	31326	diffuse	#N/A	#N/A	#N/A	#N/A	#N/A	#N/A	#N/A	#N/A	#N/A	#N/A	#N/A	#N/A	184/1846, 10.0%	759/10987, 6.9%	6.6e-05	0	sfaD:taf30:AN0091:AN0096:pkcA:AN0156:AN0162:rasA:sodA:velB:AN0450:aldA:fadA:facB:AN0742:AN0902:pbsA:oca2:AN10120:AN10128:ganB:hogA:AN10294:AN1039:AN10491:AN10504:AN10523:AN10541:galX:AN10546:AN10551:AN10606:AN10638:adaB:AN10829:AN10961:AN11071:AN11099:AN11131:AN11165:AN11169:AN11185:AN11222:qutA:AN1179:AN1217:zapA:AN1296:hulA:kapK:xprG:AN1518:AN1528:AN1536:AN1690:AN1720:tcsB:palF:silA:AN1956:rfeB…	60258:42766:45899:742:70809:917:31929:34293:1900695:34198:706:6351:34504:90295:71168:34517:30100:10570:6769:160:9405:2001002:42993:1900196:45722:35066:6303:35146:19413:70317:30437:43486:6457:7186:32880:36091:46685:1900198:34729:45950:16485:5992:10847:75297:72353:43618:7533:60633:7093:43936:71243:1320:44550:6081:10914:61408:6913:1900549:2001310:30969:1900387:6336:48194:30010:45892:9266:724:30847:1…	x
protein phosphorylation	6468	diffuse	#N/A	#N/A	#N/A	#N/A	#N/A	#N/A	#N/A	#N/A	#N/A	#N/A	#N/A	#N/A	46/1846, 2.5%	130/10987, 1.2%	0.00037	0	atmA:pkcA:rio2:nrc2:ireA:pbsA:lkh1:oca2:hogA:prk1:AN10546:AN10731:pkpA:nnk1:sepL:plkA:tcsB:ste20:gcn2:ssn3:rfeA:AN3181:ste7:cdc7:mpkB:mkkA:schA:cmkD:ckiA:pkaB:chkA:mpkA:ckiB:ffkG:imeB:pkaA:stk26:gsk3:yak1:srpkA:hriA:pom1:cdk7:sidB:cmkC:pkpB	60258:70507:70809:34293:34198:34504:30100:9405:90399:71854:35146:60237:30437:7186:32880:31031:36091:46685:43065:22:10847:75297:72353:7533:60633:71508:7093:43936:71243:10914:1900387:30010:7059:32063:61013:61161:31098:6644:10458:71482:45943:50850:51276:32949:71852:1901648:31505:1900417:40020:43086:7265:43556:10389:1302:70321:6883:31648:31137:6376:10524:70602:6281:48315:71475:1402:75306:32955:43455:…	x
phosphorylation	16310	diffuse	#N/A	#N/A	#N/A	#N/A	#N/A	#N/A	#N/A	#N/A	#N/A	#N/A	#N/A	#N/A	61/1846, 3.3%	193/10987, 1.8%	0.00046	0	atmA:pkcA:rio2:nrc2:AN0156:ireA:pbsA:lkh1:oca2:hogA:prk1:AN10546:AN10731:pkpA:nnk1:sepL:plkA:AN1769:tcsB:ste20:gcn2:AN2306:AN2311:AN2316:hk-8-6:ssn3:rfeA:phkB:AN3181:ste7:cdc7:mpkB:mkkA:schA:cmkD:ckiA:pkaB:hk-8-4:ack:galE:tcsA:chkA:mpkA:ckiB:ffkG:pkpC:imeB:pkaA:stk26:gsk3:hk-8-3:AN6985:yak1:srpkA:hriA:pom1:AN8053:cdk7:sidB:cmkC:pkpB	60258:70507:70809:6091:34293:34198:34504:30100:46835:160:9405:6012:90399:71854:35146:60237:30437:7186:32880:31031:36091:46685:43065:22:10847:75297:72353:7533:60633:71508:7093:43936:71243:10914:6123:1900387:30010:7059:32063:61013:61161:31098:6644:10458:71482:45943:50850:51276:46854:32949:71852:1901648:50821:31505:1900417:40020:43086:7265:19388:43556:10389:1302:70321:6883:31648:31137:6376:10524:706…	x
cellular developmental process	48869	diffuse	#N/A	#N/A	#N/A	#N/A	#N/A	#N/A	#N/A	#N/A	#N/A	#N/A	#N/A	#N/A	60/1846, 3.3%	190/10987, 1.7%	0.0006	0	samB:pkcA:rasA:velB:bimG:AN0673:flbE:hhtA:mns1B:AN10030:ganB:odeA:grrA:AN10755:AN11055:cch1:sasA:clipA:plkA:vosA:AN2066:AN2076:dopA:H4.2:rho4:AN2854:AN2936:ugtA:ste7:orlA:cdc7:mpkB:AN3785:AN4169:rsmA:chsC:AN4601:surG:AN4674:myoB:racA:pkaR:AN4997:AN5195:tpsA:AN5586:AN5619:wscA:crzA:ckiB:fimA:imeB:pkaA:csmB:actA:AN6594:sdeA:fhbA:flbB:snpA	1932:9932:70809:76:34293:15671:71168:90474:30100:10570:9405:32516:35146:6031:36279:30437:43486:7186:734:1:51447:32880:31031:34729:5992:22:70798:75297:72353:7533:60633:71508:43936:6352:10914:6913:6401:71398:6555:48194:30010:30847:51017:7059:30259:6109:71482:50850:51276:32949:71852:1901648:51278:55114:6487:31505:31321:34727:7265:43086:51603:51574:1302:31134:71465:36184:7535:71497:30838:7329:70602:6…	x
response to nutrient	7584	diffuse	#N/A	#N/A	#N/A	#N/A	#N/A	#N/A	#N/A	#N/A	#N/A	#N/A	#N/A	#N/A	16/1846, 0.9%	26/10987, 0.2%	0.00068	0	rasA:aldA:ganB:AN10788:AN11071:mepA:AN2172:ssn3:tamA:creB:areB:acuM:pkaA:ptpA:meaA:nmrA	60258:917:6351:90295:9405:45722:19413:30437:7186:32880:15696:75297:72353:43936:6081:6913:1900387:71852:55114:46187:31505:7265:1302:9438:31648:7329:48315:9272:75306:43455:1900760:6511:6184:61414:71466:34613:7189:45013:43943:122:6468:43945:72489:6886:1081:43937:7088:173:71511:10673:51403:45835:45991:8361:71470:7051:90028:19482:6810:1901714:15976:9847:43161:75308:79:10515:45014:30448:43328:51519:712…	x
regulation of macromolecule biosynthetic process	10556	diffuse	#N/A	#N/A	#N/A	#N/A	#N/A	#N/A	#N/A	#N/A	#N/A	#N/A	#N/A	#N/A	172/1846, 9.3%	723/10987, 6.6%	0.00073	0	taf30:AN0091:AN0096:pkcA:AN0156:AN0162:rasA:sodA:AN0450:aldA:facB:AN0742:AN0902:pbsA:oca2:AN10120:AN10128:ganB:hogA:AN10294:AN1039:AN10491:AN10504:AN10523:AN10541:galX:AN10546:AN10551:AN10606:AN10638:adaB:AN10829:AN10961:AN11071:AN11099:AN11131:AN11165:AN11169:AN11185:AN11222:qutA:AN1217:zapA:AN1296:hulA:kapK:xprG:AN1518:AN1528:AN1536:AN1690:AN1720:tcsB:silA:AN1956:rfeB:amyR:AN2020:AN2046:AN2078:…	60258:42766:45899:917:1900695:34198:706:6351:34504:90295:71168:34517:30100:10570:6769:160:9405:2001002:42993:1900196:45722:35066:6303:19413:70317:30437:43486:7186:32880:36091:46685:34729:45950:10847:75297:72353:43618:7533:60633:7093:43936:71243:1320:44550:6081:10914:61408:6913:1900549:30969:1900387:6336:30010:45892:9266:724:30847:16567:32063:31098:31573:6109:6407:45943:50850:51276:6990:6513:46854…	x
regulation of cellular macromolecule biosynthetic process	2000112	diffuse	#N/A	#N/A	#N/A	#N/A	#N/A	#N/A	#N/A	#N/A	#N/A	#N/A	#N/A	#N/A	172/1846, 9.3%	723/10987, 6.6%	0.00073	0	taf30:AN0091:AN0096:pkcA:AN0156:AN0162:rasA:sodA:AN0450:aldA:facB:AN0742:AN0902:pbsA:oca2:AN10120:AN10128:ganB:hogA:AN10294:AN1039:AN10491:AN10504:AN10523:AN10541:galX:AN10546:AN10551:AN10606:AN10638:adaB:AN10829:AN10961:AN11071:AN11099:AN11131:AN11165:AN11169:AN11185:AN11222:qutA:AN1217:zapA:AN1296:hulA:kapK:xprG:AN1518:AN1528:AN1536:AN1690:AN1720:tcsB:silA:AN1956:rfeB:amyR:AN2020:AN2046:AN2078:…	60258:42766:45899:917:1900695:34198:706:6351:34504:90295:71168:34517:30100:10570:6769:160:9405:2001002:42993:1900196:45722:35066:6303:19413:70317:30437:43486:7186:32880:36091:46685:34729:45950:10847:75297:72353:43618:7533:60633:7093:43936:71243:1320:44550:6081:10914:61408:6913:1900549:30969:1900387:6336:30010:45892:9266:724:30847:16567:32063:31098:31573:6109:6407:45943:50850:51276:6990:6513:46854…	x
cellular chemical homeostasis	55082	diffuse	#N/A	#N/A	#N/A	#N/A	#N/A	#N/A	#N/A	#N/A	#N/A	#N/A	#N/A	#N/A	35/1846, 1.9%	90/10987, 0.8%	0.00082	0	sodA:bimG:vcxA:oca2:ganB:hogA:zapA:hulA:AN1382:AN1795:AN1796:AN1876:AN1950:sconC:lagA:ygA:AN3681:ppzA:barA:AN5378:vmaB:acuM:AN6345:AN6580:srpkA:nha1:pmrA:mirC:AN7567:AN7666:trkB:palcA:mirB:AN8791:AN9146	33157:76:6091:32995:34504:34517:9405:43462:45722:30437:6824:6457:32880:36091:22:10847:46513:71243:1320:1901198:6754:90002:30010:30847:7059:16567:6644:6109:35356:50850:6513:6813:34762:10106:55114:50821:31505:1900417:70509:43556:1302:51382:70321:6874:6883:2000238:7096:43162:6376:15891:61454:6281:48315:9272:6333:2000060:70588:35065:6184:42307:61414:71466:30643:34599:10793:1901200:7189:6801:15686:668…	x
cellular ion homeostasis	6873	diffuse	#N/A	#N/A	#N/A	#N/A	#N/A	#N/A	#N/A	#N/A	#N/A	#N/A	#N/A	#N/A	33/1846, 1.8%	83/10987, 0.8%	0.00095	0	sodA:bimG:vcxA:oca2:hogA:zapA:hulA:AN1382:AN1795:AN1796:AN1876:AN1950:sconC:lagA:ygA:AN3681:ppzA:barA:AN5378:vmaB:acuM:AN6580:srpkA:nha1:pmrA:mirC:AN7567:AN7666:trkB:palcA:mirB:AN8791:AN9146	33157:76:6091:32995:34504:34517:9405:43462:45722:30437:6824:6457:32880:36091:22:10847:46513:71243:1320:1901198:6754:90002:30010:30847:7059:16567:6644:6109:50850:6513:6813:34762:10106:55114:50821:31505:1900417:70509:43556:1302:51382:70321:6874:6883:2000238:7096:43162:6376:15891:61454:6281:9272:6333:2000060:70588:35065:42307:61414:71466:30643:34599:10793:1901200:6801:15686:6687:71276:48026:6878:646…	x
regulation of anatomical structure morphogenesis	22603	diffuse	#N/A	#N/A	#N/A	#N/A	#N/A	#N/A	#N/A	#N/A	#N/A	#N/A	#N/A	#N/A	43/1846, 2.3%	122/10987, 1.1%	0.00106	0	sfaD:pkcA:nrc2:rasA:tubA:velB:bimG:AN0450:fadA:flbE:pbsA:lkh1:ganB:hogA:clipA:vosA:ste20:dopA:ssn3:rho4:slaB:nsdD:AN3448:srrA:mpkB:mkkA:teaR:ckiA:AN4953:pkaR:tcsA:alpA:AN5592:mpkA:fimA:medA:imeB:pkaA:gsk3:actA:llmF:fhbA:flbB	60258:70507:1932:48311:742:70809:76:34293:15671:6351:34504:30100:10570:160:9405:45176:71854:6303:35146:36279:60237:30437:43486:7186:51447:32880:36091:46685:1900198:5992:22:70798:10847:75297:72353:43936:71243:44550:10914:6913:2001310:1900387:30010:30847:51017:7059:32005:61161:6109:71482:50850:32949:71852:55114:31505:7018:7265:43556:10389:1302:70321:6883:31648:10524:7329:6281:16310:71701:48315:7147…	x
regulation of gene expression	10468	diffuse	#N/A	#N/A	#N/A	#N/A	#N/A	#N/A	#N/A	#N/A	#N/A	#N/A	#N/A	#N/A	169/1846, 9.2%	713/10987, 6.5%	0.00119	0	taf30:AN0091:AN0096:AN0156:AN0162:rasA:sodA:AN0450:aldA:facB:AN0742:AN0902:pbsA:lkh1:oca2:AN10120:AN10128:ganB:hogA:AN10294:AN1039:AN10491:AN10504:AN10541:galX:AN10546:AN10551:AN10557:AN10606:AN10638:adaB:AN10829:AN10961:AN11071:AN11099:AN11131:AN11165:AN11169:AN11185:AN11222:qutA:AN1217:zapA:AN1296:hulA:kapK:xprG:AN1518:AN1528:AN1536:AN1690:AN1720:AN1780:tcsB:silA:AN1956:rfeB:amyR:AN2020:AN2046:…	60258:42766:45899:917:1900695:34198:6351:34504:90295:71168:34517:30100:10570:6769:160:9405:2001002:42993:1900196:45722:35066:6303:19413:60237:30437:43486:7186:32880:36091:46685:34729:16485:10847:75297:72353:43618:7533:60633:7093:43936:71243:1320:44550:6081:10914:61408:6913:1900549:30969:1900387:6336:30010:45892:9266:30847:16567:32063:31098:31573:6109:6407:45943:51276:6990:6513:46854:16479:34762:1…	x
regulation of RNA metabolic process	51252	diffuse	#N/A	#N/A	#N/A	#N/A	#N/A	#N/A	#N/A	#N/A	#N/A	#N/A	#N/A	#N/A	157/1846, 8.5%	654/10987, 6.0%	0.00136	0	taf30:AN0091:AN0096:AN0156:AN0162:rasA:sodA:aldA:facB:AN0742:AN0902:lkh1:oca2:AN10120:AN10128:ganB:hogA:AN10294:AN1039:AN10491:AN10504:AN10541:galX:AN10546:AN10551:AN10606:AN10638:adaB:AN10961:AN11071:AN11099:AN11131:AN11165:AN11169:AN11185:AN11222:qutA:AN1217:zapA:hulA:kapK:xprG:AN1518:AN1528:AN1536:AN1690:AN1720:tcsB:silA:AN1956:rfeB:amyR:AN2020:AN2046:AN2078:AN2122:AN2172:AN2276:AN2285:elp3:hk…	60258:42766:45899:917:1900695:6351:34504:90295:71168:34517:30100:10570:6769:160:9405:2001002:42993:1900196:45722:35066:6303:19413:60237:30437:43486:7186:32880:36091:34729:10847:75297:72353:43618:7533:60633:43936:71243:1320:44550:6081:10914:61408:6913:1900549:1900387:6336:30010:45892:9266:30847:16567:61013:31098:31573:10458:6109:45943:51276:6990:6513:46854:16479:34762:10106:70868:71852:55114:50821…	x
growth	40007	diffuse	#N/A	#N/A	#N/A	#N/A	#N/A	#N/A	#N/A	#N/A	#N/A	#N/A	#N/A	#N/A	36/1846, 2.0%	97/10987, 0.9%	0.00213	0	atmA:sfaD:pkcA:rasA:bimG:ganB:AN1025:cch1:mepA:plkA:palF:AN1875:chsB:ugtA:agsB:ste7:orlA:AN3735:mkkA:AN4439:AN4496:chsC:racA:AN4896:pkaR:pmtA:crzA:swoK:fimA:rasB:pkaA:csmB:AN6736:rabC:shoA:swoC	30447:70507:1932:9932:76:495:70596:9405:32516:31578:90399:6031:36279:30437:7186:51447:32880:31031:15696:1900198:16485:5992:22:75297:72353:71508:43936:10914:6913:2001310:30010:30847:51017:7059:6644:6109:50850:32949:71852:1901648:51278:6487:31505:51655:7265:278:1302:10524:30838:7329:6281:48315:71475:9272:1402:75306:43455:1900760:1900378:6184:1901673:34599:8643:71507:7189:30433:31118:1900691:43943:5…	x
asexual sporulation	30436	diffuse	#N/A	#N/A	#N/A	#N/A	#N/A	#N/A	#N/A	#N/A	#N/A	#N/A	#N/A	#N/A	38/1846, 2.1%	105/10987, 1.0%	0.00225	0	sfaD:rasA:velB:pclA:fadA:flbE:mns1B:AN10030:ganB:odeA:cch1:plkA:vosA:dopA:chsB:rho4:AN2936:ugtA:prpA:orlA:srrA:chsC:AN4674:myoB:pkaR:tcsA:wscA:crzA:medA:imeB:pkaA:csmB:sdeA:flbB:apsA:sidB:swoC:snpA	1932:742:9932:70809:495:6351:90474:160:9405:32516:6031:36279:30437:7186:51447:32880:31031:1900198:5992:22:70798:75297:72353:43936:44550:10914:6913:2001310:6401:71398:30010:7059:61013:10458:71482:50850:71852:1901648:51278:55114:6487:31505:7265:43086:51603:1302:7329:16310:71701:48315:9272:70791:75306:32955:43455:1900760:1900378:1900406:6184:1901673:34599:8643:754:6471:34613:7189:1900427:10913:6915:…	x
cellular response to nutrient	31670	diffuse	#N/A	#N/A	#N/A	#N/A	#N/A	#N/A	#N/A	#N/A	#N/A	#N/A	#N/A	#N/A	15/1846, 0.8%	25/10987, 0.2%	0.00253	0	rasA:aldA:ganB:AN11071:mepA:AN2172:ssn3:tamA:creB:areB:acuM:pkaA:ptpA:meaA:nmrA	60258:917:6351:90295:9405:45722:19413:30437:7186:32880:15696:75297:72353:43936:6081:6913:1900387:71852:55114:46187:31505:7265:1302:9438:31648:7329:48315:9272:75306:43455:1900760:6511:6184:61414:71466:34613:7189:45013:43943:122:6468:43945:72489:6886:1081:43937:7088:173:71511:10673:51403:45835:45991:8361:71470:7051:90028:19482:6810:1901714:15976:9847:43161:75308:79:10515:45014:30448:51519:7124:4231…	x
regulation of RNA biosynthetic process	2001141	diffuse	#N/A	#N/A	#N/A	#N/A	#N/A	#N/A	#N/A	#N/A	#N/A	#N/A	#N/A	#N/A	154/1846, 8.3%	648/10987, 5.9%	0.00329	0	taf30:AN0091:AN0096:AN0156:AN0162:rasA:sodA:aldA:facB:AN0742:AN0902:oca2:AN10120:AN10128:ganB:hogA:AN10294:AN1039:AN10491:AN10504:AN10541:galX:AN10546:AN10551:AN10606:AN10638:adaB:AN10961:AN11071:AN11099:AN11131:AN11165:AN11169:AN11185:AN11222:qutA:AN1217:zapA:hulA:kapK:xprG:AN1518:AN1528:AN1536:AN1690:AN1720:tcsB:silA:AN1956:rfeB:amyR:AN2020:AN2046:AN2078:AN2122:AN2172:AN2276:AN2285:elp3:hk-8-6:…	60258:42766:45899:917:1900695:6351:34504:90295:71168:34517:30100:10570:6769:160:9405:2001002:42993:1900196:45722:35066:6303:19413:30437:43486:7186:32880:36091:34729:10847:75297:72353:43618:7533:60633:43936:71243:1320:44550:6081:10914:61408:6913:1900549:1900387:6336:30010:45892:9266:30847:16567:31098:31573:6109:45943:51276:6990:6513:46854:16479:34762:10106:70868:71852:55114:50821:34251:46187:31505…	x
regulation of transcription, DNA-dependent	6355	diffuse	#N/A	#N/A	#N/A	#N/A	#N/A	#N/A	#N/A	#N/A	#N/A	#N/A	#N/A	#N/A	154/1846, 8.3%	648/10987, 5.9%	0.00329	0	taf30:AN0091:AN0096:AN0156:AN0162:rasA:sodA:aldA:facB:AN0742:AN0902:oca2:AN10120:AN10128:ganB:hogA:AN10294:AN1039:AN10491:AN10504:AN10541:galX:AN10546:AN10551:AN10606:AN10638:adaB:AN10961:AN11071:AN11099:AN11131:AN11165:AN11169:AN11185:AN11222:qutA:AN1217:zapA:hulA:kapK:xprG:AN1518:AN1528:AN1536:AN1690:AN1720:tcsB:silA:AN1956:rfeB:amyR:AN2020:AN2046:AN2078:AN2122:AN2172:AN2276:AN2285:elp3:hk-8-6:…	60258:42766:45899:917:1900695:6351:34504:90295:71168:34517:30100:10570:6769:160:9405:2001002:42993:1900196:45722:35066:6303:19413:30437:43486:7186:32880:36091:34729:10847:75297:72353:43618:7533:60633:43936:71243:1320:44550:6081:10914:61408:6913:1900549:1900387:6336:30010:45892:9266:30847:16567:31098:31573:6109:45943:51276:6990:6513:46854:16479:34762:10106:70868:71852:55114:50821:34251:46187:31505…	x
cellular cation homeostasis	30003	diffuse	#N/A	#N/A	#N/A	#N/A	#N/A	#N/A	#N/A	#N/A	#N/A	#N/A	#N/A	#N/A	29/1846, 1.6%	72/10987, 0.7%	0.00339	0	sodA:vcxA:hogA:zapA:hulA:AN1382:AN1795:AN1796:AN1876:AN1950:sconC:lagA:ygA:AN3681:ppzA:barA:AN5378:vmaB:acuM:srpkA:nha1:pmrA:mirC:AN7567:AN7666:trkB:mirB:AN8791:AN9146	33157:6091:32995:34504:34517:9405:43462:45722:6824:6457:32880:36091:10847:46513:71243:1320:1901198:6754:90002:16567:50850:6513:6813:34762:10106:55114:50821:31505:70509:43556:1302:51382:70321:6874:6883:2000238:7096:43162:6376:15891:61454:6281:9272:6333:2000060:70588:35065:42307:61414:71466:34599:10793:1901200:6801:15686:6687:71276:48026:6878:6468:7035:1900391:51453:10795:6741:2000203:60360:209:458…	x
intracellular signal transduction	35556	diffuse	#N/A	#N/A	#N/A	#N/A	#N/A	#N/A	#N/A	#N/A	#N/A	#N/A	#N/A	#N/A	37/1846, 2.0%	104/10987, 0.9%	0.00497	0	pkcA:AN0163:rasA:AN0449:AN0463:fadA:sepM:pbsA:AN10442:sepL:AN1989:ste20:rabX:rho4:AN2947:AN3092:phkB:ste7:AN3434:fprA:AN3934:cpcB:mkkA:schA:cmkD:AN4685:racA:rabA:AN4953:AN5195:mpkA:rasB:pkaA:rabD:ptpA:rabC:sidB	32889:70507:742:9932:31929:32995:34198:160:9405:71854:30437:6457:7186:32880:46685:1900198:70798:75297:72353:71508:43936:44550:6913:61013:61161:31098:6644:10458:45943:50850:32949:71852:31505:40020:7265:10389:1302:36258:31137:10524:30838:7329:16310:71701:48315:71475:9272:1402:70791:75306:32955:43455:1900760:35023:6184:754:43555:71507:34613:7189:19722:47484:10913:19752:43943:281:50732:6687:7015:9730…	x
regulation of localization	32879	diffuse	#N/A	#N/A	#N/A	#N/A	#N/A	#N/A	#N/A	#N/A	#N/A	#N/A	#N/A	#N/A	27/1846, 1.5%	66/10987, 0.6%	0.00535	0	rasA:fadA:AN0673:pbsA:oca2:hogA:prk1:hulA:kapK:plkA:AN1950:AN3255:AN3448:nimE:mkkA:schA:pkaR:AN5592:mpkA:AN5829:actA:AN6590:ptpA:srpkA:apsA:AN8233:AN9146	33157:1932:742:32995:34504:34517:30100:9405:10963:42993:71854:6303:36279:70317:30437:43486:6457:7186:1:51447:32880:31031:36091:46685:1900198:22:10847:43936:1900182:71243:44550:1901198:6913:90002:30010:7059:16567:32005:45943:50850:6513:34762:1901648:31505:1900417:70509:43556:10389:1302:70321:6883:2000238:43162:31137:6376:10524:7329:61454:6281:46488:71701:48315:71475:9272:6333:75306:32955:15914:100…	x
ion homeostasis	50801	diffuse	#N/A	#N/A	#N/A	#N/A	#N/A	#N/A	#N/A	#N/A	#N/A	#N/A	#N/A	#N/A	33/1846, 1.8%	89/10987, 0.8%	0.00604	0.0003	sodA:bimG:vcxA:oca2:hogA:zapA:hulA:AN1382:AN1795:AN1796:AN1876:AN1950:sconC:lagA:ygA:AN3681:ppzA:barA:AN5378:vmaB:acuM:AN6580:srpkA:nha1:pmrA:mirC:AN7567:AN7666:trkB:palcA:mirB:AN8791:AN9146	33157:76:6091:32995:34504:34517:9405:43462:45722:30437:6824:6457:32880:36091:22:10847:46513:71243:1320:1901198:6754:90002:30010:30847:7059:16567:6644:6109:50850:6513:6813:34762:10106:55114:50821:31505:1900417:70509:43556:1302:51382:70321:6874:6883:2000238:7096:43162:6376:15891:61454:6281:9272:6333:2000060:70588:35065:42307:61414:71466:30643:34599:10793:1901200:6801:15686:6687:71276:48026:6878:646…	x
chemical homeostasis	48878	diffuse	#N/A	#N/A	#N/A	#N/A	#N/A	#N/A	#N/A	#N/A	#N/A	#N/A	#N/A	#N/A	35/1846, 1.9%	97/10987, 0.9%	0.00635	0.0003	sodA:bimG:vcxA:oca2:ganB:hogA:zapA:hulA:AN1382:AN1795:AN1796:AN1876:AN1950:sconC:lagA:ygA:AN3681:ppzA:barA:AN5378:vmaB:acuM:AN6345:AN6580:srpkA:nha1:pmrA:mirC:AN7567:AN7666:trkB:palcA:mirB:AN8791:AN9146	33157:76:6091:32995:34504:34517:9405:43462:45722:30437:6824:6457:32880:36091:22:10847:46513:71243:1320:1901198:6754:90002:30010:30847:7059:16567:6644:6109:35356:50850:6513:6813:34762:10106:55114:50821:31505:1900417:70509:43556:1302:51382:70321:6874:6883:2000238:7096:43162:6376:15891:61454:6281:48315:9272:6333:2000060:70588:35065:6184:42307:61414:71466:30643:34599:10793:1901200:7189:6801:15686:668…	x
organophosphate catabolic process	46434	diffuse	#N/A	#N/A	#N/A	#N/A	#N/A	#N/A	#N/A	#N/A	#N/A	#N/A	#N/A	#N/A	26/1846, 1.4%	63/10987, 0.6%	0.0067	0.0003	AN0137:rasA:ureD:tubA:gfdA:AN0449:fadA:AN0673:ganB:AN10663:AN1685:rabX:AN2481:rho4:AN3434:AN3934:AN4389:AN4591:AN4685:racA:rabA:AN5655:rasB:rabD:rabC:AN9402	6116:48311:742:9932:6071:30100:9405:30437:7186:1:32880:1900198:43936:44550:6913:6072:7018:1302:36258:30838:7329:71701:48315:9272:75306:32955:6184:754:34314:34613:7189:10913:43943:51654:43419:33518:51056:915:32258:46168:6886:9166:42147:7088:6973:46475:45461:8361:226:71470:46386:71963:743:7051:90028:31991:6895:43458:30476:9847:43161:75308:36010:30448:5975:725:7124:7165:46785:42318:71071:11:15031:10…	x
sporulation resulting in formation of a cellular spore	30435	diffuse	#N/A	#N/A	#N/A	#N/A	#N/A	#N/A	#N/A	#N/A	#N/A	#N/A	#N/A	#N/A	50/1846, 2.7%	160/10987, 1.5%	0.00796	0.0003	samB:rasA:velB:bimG:AN0673:flbE:hhtA:mns1B:AN10030:ganB:odeA:grrA:AN11055:sasA:clipA:plkA:vosA:AN2066:AN2076:H4.2:rho4:AN2936:ugtA:ste7:orlA:mpkB:AN3785:AN4169:rsmA:chsC:AN4601:surG:AN4674:myoB:pkaR:AN4997:AN5195:tpsA:AN5586:AN5619:wscA:fimA:imeB:pkaA:actA:AN6594:sdeA:fhbA:flbB:snpA	1932:70809:76:34293:15671:71168:90474:30100:10570:9405:35146:6031:36279:30437:43486:7186:1:51447:32880:31031:34729:5992:22:75297:72353:71508:43936:6352:10914:6913:6401:71398:6555:48194:30010:30847:51017:7059:30259:6109:71482:71852:1901648:51278:55114:6487:31505:31321:34727:7265:43086:51603:51574:1302:31134:71465:36184:71497:7329:6281:46488:48315:71475:9272:1402:75306:32955:15914:15948:43455:19007…	x
regulation of intracellular transport	32386	diffuse	#N/A	#N/A	#N/A	#N/A	#N/A	#N/A	#N/A	#N/A	#N/A	#N/A	#N/A	#N/A	13/1846, 0.7%	21/10987, 0.2%	0.00804	0.0003	fadA:pbsA:hogA:hulA:kapK:AN1950:AN3255:mkkA:pkaR:mpkA:AN6590:srpkA:AN9146	33157:1932:742:32995:34504:34517:9405:10963:42993:71854:36279:6457:7186:51447:32880:36091:46685:1900198:10847:43936:71243:44550:1901198:90002:16567:50850:6513:34762:31505:70509:43556:10389:70321:6883:2000238:43162:6376:10524:61454:48315:71701:71475:9272:6333:75306:10044:35065:6184:42307:34599:754:43555:10793:1901200:34613:7189:43547:10913:122:32091:71276:7015:48026:6468:51056:1900391:51453:43945:…	x
positive regulation of developmental process	51094	diffuse	#N/A	#N/A	#N/A	#N/A	#N/A	#N/A	#N/A	#N/A	#N/A	#N/A	#N/A	#N/A	25/1846, 1.4%	60/10987, 0.5%	0.00836	0.0003	pkcA:nrc2:velB:flbE:pbsA:lkh1:hogA:clipA:tcsB:dopA:ssn3:slaB:nsdD:mpkB:cpcB:mkkA:ckiA:pkaR:noxA:mpkA:medA:pkaA:gsk3:flbB:shoA	60258:1932:6091:34293:32995:34198:34504:10570:9405:71854:35146:36279:60237:30437:7186:51447:36091:46685:5992:70798:10847:75297:72353:43936:71243:10914:1900387:30010:71482:50850:32949:71852:55114:31505:51655:7265:43556:10389:70321:6883:31648:10524:48315:71475:1402:70791:32955:43455:1900760:35065:34599:60257:43555:34613:75296:6801:43943:50732:31109:7618:71276:7015:48026:97308:31139:6468:1900391:439…	x
regulation of cellular localization	60341	diffuse	#N/A	#N/A	#N/A	#N/A	#N/A	#N/A	#N/A	#N/A	#N/A	#N/A	#N/A	#N/A	16/1846, 0.9%	30/10987, 0.3%	0.00948	0.0003	fadA:pbsA:hogA:hulA:kapK:plkA:AN1950:AN3255:nimE:mkkA:pkaR:mpkA:AN6590:srpkA:AN8233:AN9146	33157:1932:742:32995:34504:34517:9405:10963:42993:71854:36279:70317:6457:7186:51447:32880:31031:36091:46685:1900198:22:10847:43936:1900182:71243:44550:1901198:90002:7059:16567:50850:6513:34762:1901648:31505:70509:43556:10389:70321:6883:2000238:43162:6376:10524:61454:46488:48315:71701:71475:9272:6333:75306:15914:10044:35065:6184:42307:1901673:34599:754:43555:10793:1901200:34613:7189:43547:10913:12…	x
cellular response to oxidative stress	34599	diffuse	#N/A	#N/A	#N/A	#N/A	#N/A	#N/A	#N/A	#N/A	#N/A	#N/A	#N/A	#N/A	33/1846, 1.8%	91/10987, 0.8%	0.01059	0.0005	tigA:AN0158:sodA:velB:pbsA:glrA:lkh1:hogA:AN1274:kapK:msnA:msrB:vosA:gpxA:prpA:trxR:srrA:schA:AN4736:pkaR:tpsA:AN5852:AN5975:pkaA:actA:AN6849:AN7189:AN7567:AN7668:shoA:AN8643:AN8837:aifA	60258:1932:6351:34504:30100:9405:42993:36279:60237:30437:43486:6457:7186:6750:51447:32880:36091:46685:5992:10847:75297:72353:43936:71243:1320:10914:30010:45943:71482:10106:71852:55114:50821:31505:51655:7265:43556:10389:1302:71465:70321:6883:71497:31137:1900409:6281:48315:1402:75306:32955:43455:1900760:1900406:1901319:35065:42843:34599:60257:43555:6471:6801:9306:1900427:47484:6915:122:71276:7015:4…	x
response to temperature stimulus	9266	diffuse	#N/A	#N/A	#N/A	#N/A	#N/A	#N/A	#N/A	#N/A	#N/A	#N/A	#N/A	#N/A	22/1846, 1.2%	50/10987, 0.5%	0.01069	0.0005	taf30:bimG:pbsA:hogA:AN1039:AN10545:plkA:msnA:lagA:hsp30:orlA:mkkA:cypB:tpsA:AN5570:mpkA:AN5975:cycA:AN6849:shoA:AN8643:hacA	42766:76:34504:9405:71854:30437:6457:31031:36091:46685:5992:22:10847:46513:43936:71243:61408:30010:9266:30847:7059:6109:50850:6990:16479:1901648:55114:31505:51655:43556:10389:1302:71465:70321:6883:71497:1900409:10524:71475:1402:1901319:35065:1901673:34599:43555:61186:6687:71276:7015:97308:44262:6468:7035:1900391:903:165:2000431:7094:61188:30846:915:71469:19593:6367:31939:71361:7114:10520:1900528:…	x
cell differentiation	30154	diffuse	#N/A	#N/A	#N/A	#N/A	#N/A	#N/A	#N/A	#N/A	#N/A	#N/A	#N/A	#N/A	53/1846, 2.9%	175/10987, 1.6%	0.01165	0.0005	samB:rasA:velB:bimG:AN0673:flbE:hhtA:mns1B:AN10030:ganB:odeA:grrA:AN10755:AN11055:sasA:clipA:plkA:vosA:AN2066:AN2076:H4.2:rho4:AN2854:AN2936:ugtA:ste7:orlA:cdc7:mpkB:AN3785:AN4169:rsmA:chsC:AN4601:surG:AN4674:myoB:pkaR:AN4997:AN5195:tpsA:AN5586:AN5619:wscA:fimA:imeB:pkaA:actA:AN6594:sdeA:fhbA:flbB:snpA	1932:70809:76:34293:15671:71168:90474:30100:10570:9405:35146:6031:36279:30437:43486:7186:734:1:51447:32880:31031:34729:5992:22:75297:72353:7533:60633:71508:43936:6352:10914:6913:6401:71398:6555:48194:30010:30847:51017:7059:30259:6109:71482:51276:71852:1901648:51278:55114:6487:31505:31321:34727:7265:43086:51603:51574:1302:31134:71465:36184:7535:71497:7329:70602:6281:46488:48315:71475:9272:1402:753…	x
regulation of growth	40008	diffuse	#N/A	#N/A	#N/A	#N/A	#N/A	#N/A	#N/A	#N/A	#N/A	#N/A	#N/A	#N/A	18/1846, 1.0%	37/10987, 0.3%	0.01344	0.0007	pkcA:nrc2:pbsA:lkh1:hogA:AN10227:AN10545:clipA:ssn3:slaB:AN2854:AN3923:mkkA:ckiA:AN4997:mpkA:pkaA:gsk3	60258:34504:10570:71854:60237:30437:7186:36091:46685:10847:75297:72353:43936:71243:1900387:48194:30010:16567:32005:50850:32949:71852:31505:7265:43556:10389:7535:70321:6883:31648:10524:46488:71475:32955:15914:43455:1900760:35065:34599:2000221:60257:43555:34613:90419:50732:31109:71276:7015:48026:31124:6468:1900391:43945:165:10811:6896:45143:71469:35556:9826:90055:33047:10520:1900528:71470:30242:965…	x
multi-organism process	51704	diffuse	#N/A	#N/A	#N/A	#N/A	#N/A	#N/A	#N/A	#N/A	#N/A	#N/A	#N/A	#N/A	32/1846, 1.7%	88/10987, 0.8%	0.01366	0.0007	sfaD:rasA:ireA:fadA:AN10030:AN10227:AN1025:AN10676:AN2076:AN2759:cdhA:nsdD:agsB:ste7:orlA:fprA:mpkB:gprC:AN4894:pkaR:atgH:tcsA:AN5592:crzA:rasB:AN5852:medA:acuM:pabaA:bemA:steD:hacA	8054:1932:742:31929:34293:70596:90474:30100:10570:160:9405:6012:45722:447:480:35146:36279:30437:6457:7186:51447:32880:1900198:43065:5992:71508:43936:44550:10914:8153:6913:2001310:6401:30010:9266:32005:6944:6990:10106:31505:34727:43086:51603:1302:31137:7329:16310:71701:48315:71475:9272:1402:75306:32955:30996:1900378:35023:6184:61414:71466:34599:754:71507:7189:75296:1901134:10913:1900691:43943:7618…	x
regulation of signal transduction	9966	diffuse	#N/A	#N/A	#N/A	#N/A	#N/A	#N/A	#N/A	#N/A	#N/A	#N/A	#N/A	#N/A	33/1846, 1.8%	92/10987, 0.8%	0.01388	0.0007	pkcA:AN0164:rasA:bubA:AN0449:AN0573:fadA:pbsA:hogA:AN1038:AN10442:cch1:plkA:AN2430:AN3092:ste7:AN3438:AN3735:AN3923:mkkA:AN4537:pkaR:pmtA:AN5407:AN5592:wscA:mpkA:AN5787:AN6590:AN6618:wscB:ptpA:pmrA	33157:30447:1932:742:6091:34504:30100:10570:9405:10963:32516:31578:71854:32012:36279:30437:7186:51447:32880:31031:36091:46685:1900198:22:61509:10847:71508:43936:71243:44550:6913:7059:16567:32005:50850:32949:71852:1901648:31505:43556:10389:1302:70321:6874:6883:10524:7329:71701:48315:71475:9272:1402:75306:32955:70588:35065:35023:6184:1901673:34599:754:43555:71507:34613:7189:34498:43547:6891:10913:4…	x
regulation of cell morphogenesis	22604	diffuse	#N/A	#N/A	#N/A	#N/A	#N/A	#N/A	#N/A	#N/A	#N/A	#N/A	#N/A	#N/A	24/1846, 1.3%	58/10987, 0.5%	0.01494	0.0007	pkcA:nrc2:tubA:bimG:AN0450:pbsA:lkh1:hogA:clipA:ste20:ssn3:rho4:slaB:mkkA:teaR:ckiA:AN4953:alpA:AN5592:mpkA:fimA:pkaA:gsk3:actA	60258:70507:48311:76:34504:30100:10570:45176:71854:60237:30437:43486:7186:36091:46685:22:10847:75297:72353:43936:71243:6913:1900387:30010:30847:51017:7059:32005:61161:6109:50850:32949:71852:31505:7018:7265:43556:10389:70321:6883:31648:10524:6281:71475:32955:43455:1900760:35065:35023:6184:34599:60257:43555:34613:9306:50732:31109:71276:7015:48026:6468:1900391:6450:43945:903:165:7094:30846:915:45143…	x
regulation of transcription from RNA polymerase II promoter	6357	diffuse	#N/A	#N/A	#N/A	#N/A	#N/A	#N/A	#N/A	#N/A	#N/A	#N/A	#N/A	#N/A	52/1846, 2.8%	172/10987, 1.6%	0.01502	0.0007	AN0156:rasA:facB:oca2:ganB:hogA:AN1039:AN10551:adaB:qutA:hulA:kapK:AN1528:AN1720:AN1956:AN2046:AN2078:AN2172:AN2285:elp3:ssn3:AN2854:pacC:AN2904:tamA:AN3448:cdc7:srrA:AN3810:spt10:schA:rsmA:AN4741:AN5570:AN5643:crzA:AN5747:AN5758:creA:areB:acuM:actA:AN6889:farA:AN7189:AN7303:AN7441:flbB:xlnR:nmrA:cdk7:hacA	60258:42766:45899:1900695:6351:34504:90295:34517:30100:9405:2001002:42993:1900196:45722:35066:6303:30437:43486:7186:32880:36091:10847:43618:7533:60633:43936:71243:10914:61408:6913:1900549:1900387:6336:30010:9266:30847:16567:45943:51276:6990:6513:46854:16479:34762:50821:1174:1900417:43609:9051:6335:43556:1302:31134:36184:51382:7535:70321:6883:2000238:31648:43162:31137:7329:70602:6281:48315:9272:63…	x
cation homeostasis	55080	diffuse	#N/A	#N/A	#N/A	#N/A	#N/A	#N/A	#N/A	#N/A	#N/A	#N/A	#N/A	#N/A	29/1846, 1.6%	77/10987, 0.7%	0.01648	0.0007	sodA:vcxA:hogA:zapA:hulA:AN1382:AN1795:AN1796:AN1876:AN1950:sconC:lagA:ygA:AN3681:ppzA:barA:AN5378:vmaB:acuM:srpkA:nha1:pmrA:mirC:AN7567:AN7666:trkB:mirB:AN8791:AN9146	33157:6091:32995:34504:34517:9405:43462:45722:6824:6457:32880:36091:10847:46513:71243:1320:1901198:6754:90002:16567:50850:6513:6813:34762:10106:55114:50821:31505:70509:43556:1302:51382:70321:6874:6883:2000238:7096:43162:6376:15891:61454:6281:9272:6333:2000060:70588:35065:42307:61414:71466:34599:10793:1901200:6801:15686:6687:71276:48026:6878:6468:7035:1900391:51453:10795:6741:2000203:60360:209:458…	x
regulation of protein localization	32880	diffuse	#N/A	#N/A	#N/A	#N/A	#N/A	#N/A	#N/A	#N/A	#N/A	#N/A	#N/A	#N/A	16/1846, 0.9%	31/10987, 0.3%	0.01654	0.0007	rasA:fadA:pbsA:hogA:hulA:kapK:AN1950:AN3255:nimE:schA:pkaR:AN5829:AN6590:ptpA:srpkA:apsA	33157:1932:742:32995:34504:34517:9405:10963:42993:36279:70317:30437:6457:7186:51447:32880:36091:46685:1900198:10847:43936:1900182:71243:44550:6913:90002:16567:45943:6513:34762:31505:70509:43556:10389:1302:70321:6883:2000238:43162:31137:6376:7329:61454:71701:48315:9272:6333:75306:10044:35065:6184:42307:34599:754:43555:10793:34613:7189:43547:47484:10913:43943:122:51647:32091:71276:7015:48026:6468:5…	x
regulation of phosphate metabolic process	19220	diffuse	#N/A	#N/A	#N/A	#N/A	#N/A	#N/A	#N/A	#N/A	#N/A	#N/A	#N/A	#N/A	33/1846, 1.8%	93/10987, 0.8%	0.01809	0.0007	sfaD:pkcA:rasA:bubA:AN0573:fadA:pbsA:ganB:AN1038:pclB:AN1096:AN11071:cch1:hulA:tcsB:AN2172:AN2481:AN2877:ste7:nimE:ppzA:mkkA:AN4537:pkaR:AN4997:AN5407:wscA:ckiB:AN5787:AN6590:AN6618:wscB:ptpA	33157:1932:742:917:34517:10570:9405:10963:32516:43462:36279:70317:30437:7186:51447:32880:46685:1900198:71508:43936:1900182:44550:10914:6913:2001310:48194:16567:50850:6513:32949:34762:71852:6892:31505:10922:10389:1302:6883:2000238:43162:10524:7329:46488:71701:48315:71475:9272:1402:6333:75306:15914:1900378:6184:34599:15918:754:43555:10793:71507:34613:7189:34498:43547:6891:10913:1900691:43943:122:50…	x
regulation of phosphorus metabolic process	51174	diffuse	#N/A	#N/A	#N/A	#N/A	#N/A	#N/A	#N/A	#N/A	#N/A	#N/A	#N/A	#N/A	33/1846, 1.8%	93/10987, 0.8%	0.01809	0.0006	sfaD:pkcA:rasA:bubA:AN0573:fadA:pbsA:ganB:AN1038:pclB:AN1096:AN11071:cch1:hulA:tcsB:AN2172:AN2481:AN2877:ste7:nimE:ppzA:mkkA:AN4537:pkaR:AN4997:AN5407:wscA:ckiB:AN5787:AN6590:AN6618:wscB:ptpA	33157:1932:742:917:34517:10570:9405:10963:32516:43462:36279:70317:30437:7186:51447:32880:46685:1900198:71508:43936:1900182:44550:10914:6913:2001310:48194:16567:50850:6513:32949:34762:71852:6892:31505:10922:10389:1302:6883:2000238:43162:10524:7329:46488:71701:48315:71475:9272:1402:6333:75306:15914:1900378:6184:34599:15918:754:43555:10793:71507:34613:7189:34498:43547:6891:10913:1900691:43943:122:50…	x
homeostatic process	42592	diffuse	#N/A	#N/A	#N/A	#N/A	#N/A	#N/A	#N/A	#N/A	#N/A	#N/A	#N/A	#N/A	48/1846, 2.6%	156/10987, 1.4%	0.01964	0.0006	atmA:tigA:AN0153:sodA:gfdA:bimG:vcxA:glrA:oca2:ganB:hogA:AN10755:zapA:hulA:AN1382:AN1795:AN1796:AN1876:AN1950:sconC:lagA:AN3067:ygA:AN3654:AN3681:AN3753:ppzA:barA:AN5378:vmaB:acuM:AN6345:AN6580:AN6895:AN6915:srpkA:nha1:pmrA:mirC:AN7567:AN7666:trkB:palcA:mirB:AN8791:aifA:AN9113:AN9146	33157:70507:7004:6116:76:6091:6071:32995:706:34504:34517:9405:90399:43462:45722:6303:30437:6824:6457:734:6750:32880:36091:22:10847:43137:46513:71243:1320:1901198:6754:90002:30010:30847:7059:16567:6644:31573:6109:35356:50850:6513:6813:34762:10106:70868:55114:50821:31505:6072:1900417:70509:43556:10389:1302:51382:70321:6874:6883:2000238:7096:43162:6376:15891:61454:6281:48315:9272:6333:2000060:70588:…	x
regulation of response to stimulus	48583	diffuse	#N/A	#N/A	#N/A	#N/A	#N/A	#N/A	#N/A	#N/A	#N/A	#N/A	#N/A	#N/A	38/1846, 2.1%	114/10987, 1.0%	0.02139	0.0006	pkcA:AN0164:rasA:bubA:AN0449:AN0573:ddbA:fadA:pbsA:hogA:AN1038:AN10442:cch1:plkA:msnA:AN2430:AN3092:ste7:AN3438:srrA:AN3735:AN3923:mkkA:schA:AN4537:ckiA:pkaR:pmtA:AN5407:AN5592:wscA:mpkA:AN5787:AN6590:AN6618:wscB:ptpA:pmrA	33157:30447:1932:742:6091:6351:34504:30100:10570:9405:10963:32516:31578:71854:32012:36279:30437:7186:51447:32880:31031:36091:46685:1900198:22:61509:10847:71508:43936:71243:44550:6913:7059:16567:32005:6283:45943:50850:32949:71852:1901648:31505:40020:43556:10389:1302:70321:6874:6883:31137:1900409:10524:7329:71701:48315:71475:9272:1402:75306:32955:70588:1900406:35065:35023:6184:1901673:34599:754:435…	x
regulation of signaling	23051	diffuse	#N/A	#N/A	#N/A	#N/A	#N/A	#N/A	#N/A	#N/A	#N/A	#N/A	#N/A	#N/A	33/1846, 1.8%	94/10987, 0.9%	0.02344	0.0008	pkcA:AN0164:rasA:bubA:AN0449:AN0573:fadA:pbsA:hogA:AN1038:AN10442:cch1:plkA:AN2430:AN3092:ste7:AN3438:AN3735:AN3923:mkkA:AN4537:pkaR:pmtA:AN5407:AN5592:wscA:mpkA:AN5787:AN6590:AN6618:wscB:ptpA:pmrA	33157:30447:1932:742:6091:34504:30100:10570:9405:10963:32516:31578:71854:32012:36279:30437:7186:51447:32880:31031:36091:46685:1900198:22:61509:10847:71508:43936:71243:44550:6913:7059:16567:32005:50850:32949:71852:1901648:31505:43556:10389:1302:70321:6874:6883:10524:7329:71701:48315:71475:9272:1402:75306:32955:70588:35065:35023:6184:1901673:34599:754:43555:71507:34613:7189:34498:43547:6891:10913:4…	x
regulation of protein transport	51223	diffuse	#N/A	#N/A	#N/A	#N/A	#N/A	#N/A	#N/A	#N/A	#N/A	#N/A	#N/A	#N/A	11/1846, 0.6%	17/10987, 0.2%	0.02481	0.0008	fadA:pbsA:hogA:kapK:AN1950:AN3255:pkaR:AN5829:AN6590:srpkA:apsA	33157:1932:742:32995:34504:9405:10963:42993:36279:6457:7186:51447:36091:46685:1900198:10847:43936:71243:44550:90002:31505:70509:43556:10389:70321:6883:6376:61454:48315:71701:9272:75306:10044:35065:6184:42307:34599:754:43555:34613:7189:43547:10913:122:51647:32091:71276:7015:48026:6468:51056:1900391:43945:6808:42994:45461:8361:10520:226:1900528:70301:10848:743:71433:7231:51595:71473:36283:15976:435…	x
regulation of establishment of protein localization	70201	diffuse	#N/A	#N/A	#N/A	#N/A	#N/A	#N/A	#N/A	#N/A	#N/A	#N/A	#N/A	#N/A	11/1846, 0.6%	17/10987, 0.2%	0.02481	0.0008	fadA:pbsA:hogA:kapK:AN1950:AN3255:pkaR:AN5829:AN6590:srpkA:apsA	33157:1932:742:32995:34504:9405:10963:42993:36279:6457:7186:51447:36091:46685:1900198:10847:43936:71243:44550:90002:31505:70509:43556:10389:70321:6883:6376:61454:48315:71701:9272:75306:10044:35065:6184:42307:34599:754:43555:34613:7189:43547:10913:122:51647:32091:71276:7015:48026:6468:51056:1900391:43945:6808:42994:45461:8361:10520:226:1900528:70301:10848:743:71433:7231:51595:71473:36283:15976:435…	x
response to oxidative stress	6979	diffuse	#N/A	#N/A	#N/A	#N/A	#N/A	#N/A	#N/A	#N/A	#N/A	#N/A	#N/A	#N/A	34/1846, 1.8%	99/10987, 0.9%	0.02983	0.0008	tigA:AN0158:sodA:velB:pbsA:glrA:lkh1:hogA:AN1274:kapK:msnA:msrB:vosA:gpxA:prpA:trxR:srrA:schA:AN4736:pkaR:AN5440:tpsA:AN5852:AN5975:pkaA:actA:AN6849:AN7189:AN7567:AN7668:shoA:AN8643:AN8837:aifA	60258:1932:6351:34504:30100:9405:42993:36279:60237:30437:43486:6457:7186:6750:51447:32880:36091:46685:5992:10847:75297:72353:43936:71243:1320:10914:30010:45943:71482:10106:71852:55114:50821:31505:51655:7265:43556:10389:1302:71465:70321:6883:71497:31137:1900409:6281:48315:1402:75306:32955:43455:1900760:1900406:1901319:35065:42843:34599:60257:43555:6471:6801:9306:1900427:47484:6915:122:71276:7015:4…	x
cellular response to reactive oxygen species	34614	diffuse	#N/A	#N/A	#N/A	#N/A	#N/A	#N/A	#N/A	#N/A	#N/A	#N/A	#N/A	#N/A	14/1846, 0.8%	26/10987, 0.2%	0.03231	0.0008	sodA:velB:pbsA:hogA:vosA:gpxA:trxR:srrA:AN4736:tpsA:AN5852:pkaA:AN6849:AN8643	6351:34504:9405:30437:7186:6750:36091:46685:5992:10847:75297:72353:43936:71243:1320:10914:71482:10106:71852:55114:50821:31505:7265:43556:10389:71465:70321:6883:71497:6281:48315:75306:43455:1900760:1900406:1901319:35065:34599:43555:6801:1900427:71276:7015:6878:97308:44262:6468:1900391:43945:6696:70787:71361:6882:45461:8361:10520:43942:1900528:71470:70301:10848:43935:43619:1901856:7231:51595:71473:…	x
activation of bipolar cell growth	51519	diffuse	#N/A	#N/A	#N/A	#N/A	#N/A	#N/A	#N/A	#N/A	#N/A	#N/A	#N/A	#N/A	13/1846, 0.7%	23/10987, 0.2%	0.03236	0.0008	pkcA:nrc2:pbsA:lkh1:hogA:clipA:ssn3:slaB:mkkA:ckiA:mpkA:pkaA:gsk3	60258:34504:10570:71854:60237:30437:7186:36091:46685:10847:75297:72353:43936:71243:1900387:30010:50850:32949:71852:31505:7265:43556:10389:70321:6883:31648:10524:71475:32955:43455:1900760:35065:34599:60257:43555:34613:50732:31109:71276:7015:48026:6468:1900391:43945:165:45143:71469:35556:9826:33047:10520:1900528:71470:30242:70301:10848:2000769:7231:51595:30866:71473:36283:70314:15976:48021:9847:105…	x
regulation of transport	51049	diffuse	#N/A	#N/A	#N/A	#N/A	#N/A	#N/A	#N/A	#N/A	#N/A	#N/A	#N/A	#N/A	22/1846, 1.2%	53/10987, 0.5%	0.03333	0.0007	fadA:AN0673:pbsA:oca2:hogA:prk1:hulA:kapK:AN1950:AN3255:AN3448:mkkA:pkaR:AN5592:mpkA:AN5829:actA:AN6590:srpkA:apsA:AN8233:AN9146	33157:1932:742:32995:34504:34517:30100:9405:10963:42993:71854:6303:36279:43486:6457:7186:1:51447:32880:36091:46685:1900198:10847:43936:71243:44550:1901198:90002:30010:16567:32005:50850:6513:34762:31505:1900417:70509:43556:10389:70321:6883:2000238:43162:6376:10524:61454:6281:46488:48315:71701:71475:9272:6333:75306:32955:15914:10044:35065:35023:6184:42307:34599:754:34314:43555:10793:1901200:34613:7…	x
regulation of cell communication	10646	diffuse	#N/A	#N/A	#N/A	#N/A	#N/A	#N/A	#N/A	#N/A	#N/A	#N/A	#N/A	#N/A	33/1846, 1.8%	97/10987, 0.9%	0.04933	0.0016	pkcA:AN0164:rasA:bubA:AN0449:AN0573:fadA:pbsA:hogA:AN1038:AN10442:cch1:plkA:AN2430:AN3092:ste7:AN3438:AN3735:AN3923:mkkA:AN4537:pkaR:pmtA:AN5407:AN5592:wscA:mpkA:AN5787:AN6590:AN6618:wscB:ptpA:pmrA	33157:30447:1932:742:6091:34504:30100:10570:9405:10963:32516:31578:71854:32012:36279:30437:7186:51447:32880:31031:36091:46685:1900198:22:61509:10847:71508:43936:71243:44550:6913:7059:16567:32005:50850:32949:71852:1901648:31505:43556:10389:1302:70321:6874:6883:10524:7329:71701:48315:71475:9272:1402:75306:32955:70588:35065:35023:6184:1901673:34599:754:43555:71507:34613:7189:34498:43547:6891:10913:4…	x
fungal-type cell wall organization or biogenesis	71852	diffuse	#N/A	#N/A	#N/A	#N/A	#N/A	#N/A	#N/A	#N/A	#N/A	#N/A	#N/A	#N/A	32/1846, 1.7%	93/10987, 0.8%	0.05022	0.0016	pkcA:rasA:ireA:sodA:gelB:AN0673:AN1069:gfaA:AN11071:cch1:AN1554:AN1950:slaB:ugtA:nsdD:orlA:AN4169:chsC:surG:pkaB:AN5011:pmtA:AN5586:AN5619:wscA:mpkA:pkaA:csmB:actA:AN6736:pmrA:AN8846	33157:9932:917:6091:32995:30100:9405:32516:71854:6031:70317:30437:43486:6457:7186:1:32880:43065:5992:75297:72353:43936:1320:6913:90002:30010:50850:32949:10106:71852:51278:55114:50821:6487:31505:70509:7265:1302:6874:10524:7329:61454:6281:48315:71475:9272:75306:43455:1900760:70588:6184:34599:8643:34314:34613:6801:9306:43943:9298:6506:44275:50732:51654:71276:7618:7015:6878:6468:43945:165:35269:915:3…	x
response to heat	9408	diffuse	#N/A	#N/A	#N/A	#N/A	#N/A	#N/A	#N/A	#N/A	#N/A	#N/A	#N/A	#N/A	20/1846, 1.1%	47/10987, 0.4%	0.05157	0.002	taf30:bimG:pbsA:hogA:AN10545:plkA:msnA:lagA:hsp30:orlA:mkkA:cypB:tpsA:AN5570:mpkA:AN5975:cycA:AN6849:shoA:AN8643	42766:76:34504:9405:71854:30437:6457:31031:36091:46685:5992:22:10847:46513:43936:71243:61408:30010:30847:7059:6109:50850:16479:1901648:55114:31505:51655:43556:10389:1302:71465:70321:6883:71497:1900409:10524:71475:1402:1901319:35065:1901673:34599:43555:61186:6687:71276:7015:97308:44262:6468:7035:1900391:903:165:2000431:7094:61188:30846:915:71469:19593:6367:31939:71361:7114:10520:1900528:70795:7147…	x
cytoskeleton organization	7010	diffuse	#N/A	#N/A	#N/A	#N/A	#N/A	#N/A	#N/A	#N/A	#N/A	#N/A	#N/A	#N/A	43/1846, 2.3%	140/10987, 1.3%	0.05831	0.0021	AN0135:AN0143:AN0163:rasA:tubA:bimG:AN0673:pbsA:AN1025:prk1:AN10545:AN10743:AN11055:AN1382:AN1392:clipA:plkA:AN1796:AN2128:sconC:rho4:slaB:AN3579:nimE:AN3710:AN4270:kipB:AN4953:AN4963:ndc80:kinA:alpA:cdc31:AN5648:AN5797:fimA:actA:AN6736:AN7441:AN7465:AN7567:AN7707:apsA	32889:48311:71444:76:34504:30100:10570:9405:51083:70317:30437:43486:1:32880:31031:30989:46685:22:43936:1900182:6913:31565:30010:724:30847:51017:7059:6109:32949:71852:1901648:6487:34727:7018:7020:10389:1302:31134:51382:7096:7329:6281:48315:9272:75306:32955:2000060:6184:1901673:34599:34314:43555:34613:30433:9306:43943:51455:51647:31109:51654:71276:7015:6468:7035:903:2000431:7094:35269:147:30846:915…	x
nucleotide catabolic process	9166	diffuse	#N/A	#N/A	#N/A	#N/A	#N/A	#N/A	#N/A	#N/A	#N/A	#N/A	#N/A	#N/A	21/1846, 1.1%	51/10987, 0.5%	0.05956	0.0021	rasA:ureD:tubA:AN0449:fadA:AN0673:ganB:AN10663:rabX:rho4:AN3434:AN3934:AN4389:AN4685:racA:rabA:AN5655:rasB:rabD:rabC:AN9402	48311:742:9932:30100:9405:30437:7186:1:32880:1900198:43936:44550:6913:7018:1302:36258:30838:7329:71701:48315:9272:75306:32955:6184:754:34314:34613:7189:10913:43943:51654:43419:51056:915:32258:6886:9166:42147:7088:45461:8361:226:71470:71963:743:7051:90028:31991:6895:43458:30476:9847:43161:75308:36010:30448:725:7124:7165:46785:42318:11:15031:10972:280:6307:6200:7097:433:43173:750:910:32956:411:1025…	x
positive regulation of cellular metabolic process	31325	diffuse	#N/A	#N/A	#N/A	#N/A	#N/A	#N/A	#N/A	#N/A	#N/A	#N/A	#N/A	#N/A	50/1846, 2.7%	172/10987, 1.6%	0.07122	0.0021	sfaD:pkcA:AN0156:rasA:velB:aldA:fadA:facB:pbsA:lkh1:ganB:hogA:AN10190:AN1039:adaB:AN11071:qutA:zapA:AN1296:hulA:palF:AN2172:AN2285:sconC:ssn3:AN2854:AN2904:tamA:AN3413:ste7:mpkB:AN3785:AN3923:mkkA:schA:rsmA:tpsA:AN5570:wscA:crzA:AN5747:imeB:acuM:AN6889:wscB:farA:srpkA:xlnR:AN9113:hacA	60258:42766:45899:742:70809:917:34293:6351:34504:71168:34517:10570:9405:2001002:45722:35066:35146:19413:60237:30437:43486:7186:32880:36091:46685:1900198:16485:5992:10847:43618:71508:43936:71243:44550:6081:10914:61408:6913:2001310:30969:1900387:9266:16567:6407:45943:71482:50850:6990:6513:46854:32949:16479:34762:71852:55114:50821:46187:31505:43609:43556:10508:10389:51574:1302:71465:9438:36184:51382…	x
positive regulation of metabolic process	9893	diffuse	#N/A	#N/A	#N/A	#N/A	#N/A	#N/A	#N/A	#N/A	#N/A	#N/A	#N/A	#N/A	52/1846, 2.8%	181/10987, 1.6%	0.07136	0.002	sfaD:pkcA:AN0156:rasA:velB:aldA:fadA:facB:pbsA:lkh1:ganB:hogA:AN10190:AN1039:AN10557:adaB:AN11071:qutA:zapA:AN1296:hulA:palF:AN2172:AN2285:sconC:ssn3:AN2854:AN2904:tamA:AN3413:ste7:mpkB:AN3785:AN3923:mkkA:schA:rsmA:tpsA:AN5570:wscA:crzA:AN5747:imeB:acuM:AN6889:wscB:farA:srpkA:xlnR:AN9113:AN9292:hacA	60258:42766:45899:742:70809:917:34293:6351:34504:71168:34517:10570:9405:2001002:45722:35066:35146:19413:60237:30437:43486:7186:32880:36091:46685:1900198:16485:5992:10847:43618:71508:43936:71243:44550:6081:10914:61408:6913:2001310:30969:1900387:9266:16567:6407:45943:71482:50850:6990:6513:46854:32949:16479:34762:71852:55114:50821:46187:31505:43609:43556:10508:10389:51574:1302:71465:9438:36184:51382…	x
cellular response to heat	34605	diffuse	#N/A	#N/A	#N/A	#N/A	#N/A	#N/A	#N/A	#N/A	#N/A	#N/A	#N/A	#N/A	18/1846, 1.0%	41/10987, 0.4%	0.07796	0.002	taf30:pbsA:hogA:plkA:msnA:lagA:hsp30:orlA:mkkA:cypB:tpsA:AN5570:mpkA:AN5975:cycA:AN6849:shoA:AN8643	42766:34504:9405:71854:30437:6457:31031:36091:46685:5992:22:10847:46513:43936:71243:61408:30010:7059:50850:16479:1901648:55114:31505:51655:43556:10389:1302:71465:70321:6883:71497:1900409:10524:71475:1402:1901319:35065:1901673:34599:43555:61186:6687:71276:7015:97308:44262:6468:7035:1900391:165:2000431:61188:915:71469:19593:6367:31939:71361:10520:1900528:70795:71470:30242:70301:10848:9060:7231:5159…	x
response to drug	42493	diffuse	#N/A	#N/A	#N/A	#N/A	#N/A	#N/A	#N/A	#N/A	#N/A	#N/A	#N/A	#N/A	25/1846, 1.4%	67/10987, 0.6%	0.08093	0.002	AN0581:fadA:hogA:AN10949:AN11008:hulA:AN1697:atrD:sconC:lagA:rho4:ugtA:agsB:cpcB:mkkA:barA:AN4614:AN4674:tcsA:wscA:srpkA:pmrA:AN7569:AN7936:trkB	742:6091:32995:70596:34198:34504:34517:160:9405:70887:6855:7186:32880:36091:1900198:70798:10847:46513:43936:71243:44550:6913:16567:50850:6513:6813:34762:71852:51278:55114:31505:43556:1302:51382:70321:6874:6883:2000238:7096:43162:6376:10524:16310:48315:71701:6333:70791:75306:32955:2000060:70588:35065:6184:42307:34599:8643:754:10793:34613:7189:10913:6687:71276:48026:30974:97308:31139:6468:7035:1900…	x
cytokinesis	910	diffuse	#N/A	#N/A	#N/A	#N/A	#N/A	#N/A	#N/A	#N/A	#N/A	#N/A	#N/A	#N/A	32/1846, 1.7%	95/10987, 0.9%	0.08123	0.002	AN0135:rasA:sepM:AN11007:sepL:AN11071:aspD:plkA:AN2128:sconC:rho4:AN3735:AN4270:AN4496:kipB:chsC:myoB:AN4963:AN4997:AN5195:mpkA:ckiB:fimA:actA:AN6689:AN6736:shoA:AN7707:sidB:synA:snpA:AN8879	30447:917:34504:30100:10570:9405:51083:31578:71854:6031:30437:43486:32880:31031:30989:22:43936:6913:31565:48194:30010:51017:7059:61013:6904:10458:50850:1901648:71852:6487:31505:51655:7018:1302:51382:7096:10524:7329:6281:46488:48315:71475:9272:1402:75306:32955:15914:2000060:6893:6184:1901673:34599:34613:9306:43943:281:6415:7015:6468:51056:7035:165:2000431:35269:147:915:6896:7120:6886:48278:7088:35…	x
nucleoside phosphate catabolic process	1901292	diffuse	#N/A	#N/A	#N/A	#N/A	#N/A	#N/A	#N/A	#N/A	#N/A	#N/A	#N/A	#N/A	21/1846, 1.1%	52/10987, 0.5%	0.08423	0.0021	rasA:ureD:tubA:AN0449:fadA:AN0673:ganB:AN10663:rabX:rho4:AN3434:AN3934:AN4389:AN4685:racA:rabA:AN5655:rasB:rabD:rabC:AN9402	48311:742:9932:30100:9405:30437:7186:1:32880:1900198:43936:44550:6913:7018:1302:36258:30838:7329:71701:48315:9272:75306:32955:6184:754:34314:34613:7189:10913:43943:51654:43419:51056:915:32258:6886:9166:42147:7088:45461:8361:226:71470:71963:743:7051:90028:31991:6895:43458:30476:9847:43161:75308:36010:30448:725:7124:7165:46785:42318:11:15031:10972:280:6307:6200:7097:433:43173:750:910:32956:411:1025…	x
reproductive process	22414	diffuse	#N/A	#N/A	#N/A	#N/A	#N/A	#N/A	#N/A	#N/A	#N/A	#N/A	#N/A	#N/A	53/1846, 2.9%	187/10987, 1.7%	0.09036	0.0021	samB:sfaD:rasA:velB:bimG:fadA:AN0673:flbE:hhtA:ganB:grrA:AN10755:AN11055:sasA:clipA:tcsB:nudK:vosA:AN2066:AN2076:dopA:H4.2:AN2854:ugtA:nsdD:ste7:cdc7:mpkB:AN3785:cpcB:AN4169:rsmA:chsC:AN4601:surG:csnB:AN4997:pmtA:AN5195:noxA:tpsA:AN5619:csnC:fimA:npgA:imeB:actA:AN6594:aroC:bemA:fhbA:steD:gmcA	742:70809:1900596:76:6091:34293:32995:15671:34198:71168:30100:10570:9405:35146:1901366:6031:30437:43486:7186:734:1:32880:1900198:34729:5992:22:70798:7533:60633:71508:43936:44550:6352:10914:6913:2001310:46417:6555:48194:30010:30847:30473:51017:7059:30259:6109:71482:51276:71852:55114:51278:31505:31321:34727:51574:1302:31134:71465:36184:7535:6571:71497:31137:7329:70602:6281:46488:71701:48315:71475:9…	x
regulation of cell growth	1558	diffuse	#N/A	#N/A	#N/A	#N/A	#N/A	#N/A	#N/A	#N/A	#N/A	#N/A	#N/A	#N/A	14/1846, 0.8%	28/10987, 0.3%	0.09602	0.0021	pkcA:nrc2:pbsA:lkh1:hogA:clipA:ssn3:slaB:AN2854:mkkA:ckiA:mpkA:pkaA:gsk3	60258:34504:10570:71854:60237:30437:7186:36091:46685:10847:75297:72353:43936:71243:1900387:30010:50850:32949:71852:31505:7265:43556:10389:7535:70321:6883:31648:10524:71475:32955:43455:1900760:35065:34599:2000221:60257:43555:34613:90419:50732:31109:71276:7015:48026:31124:6468:1900391:43945:165:45143:71469:35556:9826:90055:33047:10520:1900528:71470:30242:70301:10848:2000769:7231:51595:6369:30866:71…	x
primary metabolic process	44238	tight, diffuse	1155/3101, 37.2%	3076/10987, 28.0%	2.63e-37	0	AN0040:AN0046:AN0056:AN0057:AN0067:AN0074:tigA:AN0076:taf30:AN0084:AN0086:rabS:AN0092:AN0105:AN0109:AN0111:AN0116:AN0117:hemC:AN0122:AN0123:rio2:AN0126:AN0127:rmtC:AN0138:trxA:AN0183:AN0190:AN0192:pantoA:AN0228:ureD:pppA:AN0252:AN0260:AN0262:AN0271:AN0278:AN0285:AN0295:AN0300:AN0314:tubA:AN0327:gfdA:aroG:sgdA:AN0367:AN0369:AN0381:AN0385:cryA:AN0408:AN0411:AN0421:AN0428:AN0432:AN0433:AN0445:AN0450…	6261:32889:8054:6147:463:43558:7004:6227:6116:48311:33567:722:42254:42766:31125:6531:16255:30174:51518:2001255:45899:742:6553:16320:9932:6233:6121:2001209:45732:80129:19358:917:6091:51260:6003:6071:495:6177:31929:32995:6527:42780:706:6351:34504:10898:70899:90474:34517:35863:30100:9100:31571:15995:6425:1901255:6616:10570:96:46835:6865:160:10390:10571:9405:6012:51083:10963:61508:34472:288:33109:708…	#N/A	#N/A	#N/A	#N/A	#N/A	#N/A	590/1846, 32.0%	3076/10987, 28.0%	0.03982	0.0007	atmA:AN0046:AN0050:AN0056:uaW:AN0072:tigA:taf30:AN0091:AN0096:pkcA:AN0116:hemC:rio2:AN0129:AN0130:AN0135:AN0137:AN0141:nrc2:AN0153:AN0156:AN0164:rasA:AN0206:AN0210:AN0226:ureD:ireA:pppA:AN0251:antA:AN0293:AN0298:AN0299:AN0312:AN0314:tubA:AN0321:AN0333:gfdA:velB:AN0369:cyp10:bimG:hulB:AN0449:AN0450:AN0474:AN0486:AN0551:aldA:gelB:AN0560:pyrABCN:AN0579:AN0581:AN0593:ddbA:AN0629:fadA:AN0654:AN0662:AN…	6261:32889:60258:8054:33157:6147:70507:463:7004:10411:6116:48311:33052:6642:42766:6531:45899:742:6541:9932:70809:76:80129:6091:6003:6071:495:6177:31929:34293:32995:6527:70596:34198:706:6351:34504:70899:71168:90474:34517:30100:1901255:6616:10570:46835:6276:9405:2001002:6012:51083:90399:71854:6631:15937:35066:447:6216:6303:480:35146:6855:6031:19413:70317:60237:30437:43486:6101:6457:7186:734:6750:1:…	x
small molecule metabolic process	44281	tight, diffuse	395/3101, 12.7%	900/10987, 8.2%	1.69e-22	0	AN0046:AN0057:AN0067:tigA:rabS:AN0092:trxA:pantoA:ureD:pppA:pdiB:AN0252:AN0271:AN0285:AN0300:AN0314:tubA:gfdA:aroG:AN0385:AN0411:AN0428:AN0432:AN0451:AN0490:AN0502:aldA:AN0579:AN0608:AN0609:basA:fadA:manA:riboB:AN0672:AN0673:mipA:spdA:AN0688:AN0705:aromA:AN0717:AN0720:AN0797:AN0840:pexG:adB:AN0910:AN0912:AN0936:atp20:AN10012:AN1003:AN10032:AN10034:niiA:ureB:pyrD:AN10188:AN10230:AN10290:AN10340:od…	32889:6147:6227:6116:48311:42254:6531:45899:742:6553:6233:19358:6091:51260:6071:6177:32995:6527:70899:35863:30100:6425:96:160:6107:9405:6012:10963:61508:70887:6631:10691:15937:70903:42219:6421:42450:6031:19413:46115:6221:70317:60237:60178:30437:6101:6457:6431:7186:6750:1:6523:15696:1900198:6097:43039:16485:5992:6148:6797:33347:7093:6021:43936:6543:71210:44550:6081:19370:10914:8153:6913:6427:9061:…	#N/A	#N/A	#N/A	#N/A	#N/A	#N/A	205/1846, 11.1%	900/10987, 8.2%	0.00158	0	AN0046:AN0050:uaW:tigA:pkcA:AN0130:AN0137:AN0156:rasA:ureD:ireA:pppA:antA:AN0314:tubA:gfdA:AN0449:AN0474:aldA:pyrABCN:AN0579:AN0581:AN0593:AN0629:fadA:AN0662:AN0673:facB:scdA:AN0851:AN0918:AN0919:AN0929:glrA:AN1003:AN10034:AN10047:niiA:ganB:AN10195:odeA:AN10396:AN10444:AN10495:AN1050:AN10637:AN10663:riboG:AN10745:AN10783:AN10903:AN10991:AN11008:AN11146:qutA:sasA:AN1342:AN1396:AN1409:xprG:cysF:AN1…	6147:6116:48311:33052:6531:742:6541:9932:1900596:6091:6071:6177:34293:6527:1900695:34198:6351:70899:30100:9405:6012:6631:1900196:15937:6216:35146:6855:1901366:19413:30437:6101:6457:7186:6750:1:32880:15936:1900198:43065:16485:6797:6573:7093:43936:6543:44550:6081:10914:8153:6913:6427:1900549:6754:46417:6563:6145:46439:71398:6555:6525:15793:30259:6644:6419:9228:7031:50850:6813:6099:46854:32949:15986…	x
organonitrogen compound metabolic process	1901564	tight, diffuse	324/3101, 10.4%	730/10987, 6.6%	8.78e-19	0	AN0046:AN0057:sfaD:rabS:AN0092:hemC:AN0183:pantoA:ureD:pppA:AN0252:AN0271:AN0285:AN0300:AN0314:tubA:gfdA:aroG:AN0385:AN0411:AN0428:AN0490:AN0502:aldA:AN0608:AN0609:basA:fadA:furA:riboB:AN0672:AN0673:mipA:spdA:AN0688:AN0705:aromA:AN0717:AN0720:AN0797:AN0839:AN0840:adB:AN0910:AN0912:AN0936:atp20:AN10012:AN1003:AN10032:ureB:pyrD:AN10188:AN10230:AN10290:AN10354:AN10472:AN10475:pho8:AN10586:AN10593:AN…	32889:6147:6227:6116:48311:42254:6531:45899:742:6553:9932:6233:45732:19358:6091:6071:6177:32995:6527:70899:35863:30100:15995:6425:96:46835:160:9405:10963:61508:70887:10691:15937:70903:42219:6421:42450:6031:19413:46115:6221:70317:60237:60178:30437:6457:6431:7186:6750:1:6523:31031:1900198:6097:43039:16485:6148:7093:43936:6543:44550:6081:10914:8153:6913:6427:2001310:6754:6172:46417:6145:6563:6032:46…	#N/A	#N/A	#N/A	#N/A	#N/A	#N/A	165/1846, 8.9%	730/10987, 6.6%	0.03201	0.0008	AN0046:AN0050:uaW:sfaD:pkcA:hemC:AN0130:rasA:ureD:pppA:AN0299:AN0314:tubA:gfdA:AN0449:AN0474:aldA:pyrABCN:AN0581:AN0593:AN0629:fadA:AN0673:AN0918:AN0919:AN0929:glrA:AN1003:AN10047:AN10080:ganB:AN10195:AN10444:AN10452:AN10455:AN1069:gfaA:riboG:AN10745:AN10783:AN10903:AN10991:AN11146:AN1165:sasA:AN1342:AN1480:nagA:cysF:AN1524:AN1525:AN1554:AN1673:AN1689:AN1769:pantoB:otaA:palF:AN1891:AN1957:AN1989:…	6147:6116:48311:33052:6531:742:6541:9932:1900596:6091:6071:6177:34293:6527:1900695:34198:70899:30100:6769:9405:1900196:15937:6216:35146:6855:1901366:6031:19413:30437:6457:7186:6750:1:32880:15936:1900198:16485:6573:46513:7093:43936:6543:44550:6081:10914:8153:6913:6427:1900549:2001310:6754:46417:6563:6145:6032:46439:6555:30010:9253:6525:6644:6419:9228:6465:50850:6813:6099:46854:32949:15986:10106:62…	x
cellular response to chemical stimulus	70887	tight, diffuse	165/3101, 5.3%	349/10987, 3.2%	3.08e-11	0	tigA:sfaD:AN0117:trxA:AN0179:pppA:sodA:AN0285:AN0295:AN0297:AN0317:AN0432:AN0450:sitA:aldA:AN0609:fadA:spdA:AN0747:AN0797:AN0827:adB:AN10111:hogA:AN10186:AN10266:odeA:AN10446:AN10518:AN1055:msrA:pho8:AN10594:AN11008:AN11054:sD:AN1270:AN1274:hulA:vps29:AN1390:AN1398:kapK:pmtC:AN1639:artC:AN1859:pdmA:AN1996:AN1999:AN2042:AN2049:AN2099:AN2150:sogB:AN2262:aclA:hsp30:AN2761:AN2907:atfA:AN2970:AN3027:A…	32889:8054:6116:45899:742:16320:71444:917:6091:6071:31929:32995:34198:6351:34504:34517:6616:10570:46835:9405:42993:288:70887:70196:36129:10691:19413:30437:43486:6457:7186:6750:32880:31031:36091:46685:15696:1900198:71238:70798:61509:10847:43936:30071:71243:1900182:1320:44550:6081:10914:9061:2001310:71454:31087:34499:6032:31565:71398:6336:9266:15886:16567:15723:6525:31098:2181:31145:35356:6990:6513…	#N/A	#N/A	#N/A	#N/A	#N/A	#N/A	120/1846, 6.5%	349/10987, 3.2%	7.3e-13	0	tigA:sfaD:AN0158:rasA:ireA:pppA:sodA:velB:AN0450:aldA:fadA:AN0918:pbsA:glrA:lkh1:ganB:hogA:AN1025:AN10296:odeA:AN10557:AN10594:AN11008:AN11071:mepA:AN1274:AN1296:hulA:AN1396:kapK:AN1528:msnA:AN1697:AN1795:msrB:vosA:AN1999:AN2172:elp3:atrD:lagA:ssn3:hsp30:rho4:gpxA:AN2854:tamA:cdhA:AN3003:ugtA:prpA:AN3150:agsB:ste7:trxR:creB:srrA:mpkB:cym1:AN3923:cpcB:AN4169:mkkA:schA:AN4250:AN4259:fatD:cypB:AN451…	32889:60258:8054:90055:1932:45991:55085:71361:6882:6458:6325:8608:45461:43066:742:1900101:30968:8361:10520:226:71444:43942:917:6662:6091:6071:1900528:34293:70795:32995:71470:70596:34198:6351:34504:90295:6020:34517:30100:30242:10570:6098:160:8283:70301:10848:9405:71963:31110:743:2143:9060:43935:43619:42993:70887:1901856:45722:6863:6348:7051:6388:35146:6855:90028:34501:19413:36279:71455:60237:30437…	x
response to chemical stimulus	42221	tight, diffuse	177/3101, 5.7%	397/10987, 3.6%	2.53e-09	0	tigA:sfaD:AN0117:trxA:AN0179:pppA:sodA:AN0285:AN0295:AN0297:AN0317:AN0432:AN0450:sitA:aldA:AN0609:fadA:spdA:AN0717:AN0747:AN0797:AN0827:adB:AN10111:hogA:AN10186:AN10266:odeA:AN10446:AN10518:AN1055:msrA:pho8:AN10594:AN10648:AN11008:AN11054:sD:AN1270:AN1274:hulA:vps29:AN1390:AN1398:kapK:pmtC:AN1639:artC:AN1859:pdmA:AN1996:AN1999:AN2042:AN2049:bipA:AN2099:AN2150:sogB:AN2262:sconC:aclA:hsp30:AN2761:A…	32889:8054:6116:45899:742:16320:71444:917:6091:6071:31929:32995:34198:6351:34504:34517:6616:10570:46835:9405:42993:288:70887:70196:36129:10691:19413:30437:43486:6457:7186:6750:32880:31031:36091:46685:15696:1900198:71238:70798:61509:10847:43936:30071:71243:1900182:1320:71210:44550:6081:10914:9061:2001310:71454:31087:34499:6032:31565:71398:6336:90002:9266:15886:16567:15723:6525:31098:2181:31145:353…	#N/A	#N/A	#N/A	#N/A	#N/A	#N/A	134/1846, 7.3%	397/10987, 3.6%	7.33e-14	0	tigA:sfaD:AN0158:rasA:ireA:pppA:sodA:velB:AN0450:aldA:AN0581:fadA:AN0847:AN0918:pbsA:glrA:lkh1:ganB:hogA:AN1025:AN10296:odeA:AN10557:AN10594:AN10788:AN10949:AN11008:AN11071:mepA:AN1274:AN1296:hulA:AN1396:kapK:AN1528:msnA:AN1697:AN1795:msrB:vosA:AN1999:AN2172:elp3:atrD:sconC:lagA:ssn3:hsp30:rho4:gpxA:AN2854:tamA:cdhA:AN3003:ugtA:prpA:AN3150:AN3255:agsB:ste7:trxR:creB:srrA:mpkB:cym1:AN3923:cpcB:AN4…	32889:60258:8054:90055:1932:45991:55085:71361:6882:6458:6325:8608:45461:43066:742:1900101:30968:8361:10520:226:71444:43942:34975:917:6662:6091:6071:1900528:34293:70795:32995:71470:70596:34198:6351:34504:90295:6020:34517:30100:30242:10570:6098:160:8283:60003:70301:6790:42391:10848:9405:71963:31110:743:2143:9060:43935:43619:42993:70887:1901856:45722:6863:6348:7051:6388:35146:6855:90028:34501:19413:…	x
cellular response to oxygen-containing compound	1901701	tight, diffuse	49/3101, 1.6%	77/10987, 0.7%	2.22e-07	0	trxA:AN0179:pppA:sodA:AN0297:AN0609:spdA:AN0747:AN0797:hogA:AN10266:odeA:AN10518:msrA:AN10594:AN1639:AN2150:aclA:hsp30:atfA:AN3226:trxR:glnA:cpcB:AN4259:AN4300:gdhA:cypB:ssz1:aspA:hexA:hsp70:dlpA:AN5564:sodB:acuN:luA:AN5999:AN6235:tpiA:AN7208:AN7254:AN7594:sskA:AN8273:FKBP4:AN8863:alcA:catB	32889:6116:16320:6091:6071:32995:34198:34504:34517:6616:9405:36129:6457:36091:46685:71238:70798:10847:43936:1900182:71243:1320:34499:71398:6336:16567:6525:31098:2181:6099:10106:55114:50821:46187:31505:80058:34727:43556:1302:31134:9081:9098:45860:70321:6883:1900409:48315:71475:70791:75306:8295:35065:34599:34613:6801:6547:8104:71276:6878:6096:31139:97308:6468:1900391:6450:6696:33609:70787:6094:6066…	#N/A	#N/A	#N/A	#N/A	#N/A	#N/A	30/1846, 1.6%	77/10987, 0.7%	0.00514	0	pppA:sodA:velB:pbsA:glrA:ganB:hogA:odeA:AN10557:AN10594:AN1396:vosA:hsp30:gpxA:trxR:srrA:cym1:cpcB:AN4259:cypB:AN4736:tpsA:acuN:AN5852:AN5999:pkaA:AN6849:AN7208:AN7594:AN8643	32889:6071:32995:34198:6351:34504:9405:30437:6457:7186:6750:36091:46685:5992:70798:10847:75297:72353:43936:71243:1320:10914:34499:71398:6525:71482:10106:71852:55114:50821:31505:6072:7265:51603:43556:10389:1302:71465:70321:6883:71497:31137:6281:48315:70791:75306:43455:1900760:1900406:1901319:35065:6184:2183:34599:43555:34613:7189:6801:10628:1900427:8104:71276:7015:6878:6096:31139:97308:44262:6468:…	x
response to oxygen-containing compound	1901700	tight, diffuse	52/3101, 1.7%	85/10987, 0.8%	5.01e-07	0	trxA:AN0179:pppA:sodA:AN0297:AN0609:spdA:AN0747:AN0797:hogA:AN10266:odeA:AN10518:msrA:AN10594:AN1639:AN2150:aclA:hsp30:atfA:gsdA:AN3226:trxR:glnA:cpcB:AN4259:AN4300:gdhA:cypB:ssz1:aspA:hexA:hsp70:dlpA:AN5564:sodB:treB:acuN:ckiB:luA:AN5999:AN6235:tpiA:AN7208:AN7254:AN7594:sskA:AN8273:FKBP4:AN8863:alcA:catB	32889:6116:16320:6091:6071:32995:34198:34504:34517:6616:9405:36129:30437:6457:36091:46685:71238:70798:10847:43936:1900182:71243:1320:34499:71398:6336:16567:6525:31098:2181:6099:10106:55114:50821:46187:31505:80058:9051:34727:43556:1302:31134:9081:9098:45860:70321:6883:1900409:48315:71475:70791:75306:8295:35065:34599:34613:6801:6547:8104:71276:90442:6878:6096:31139:97308:6468:1900391:6450:6696:3360…	#N/A	#N/A	#N/A	#N/A	#N/A	#N/A	31/1846, 1.7%	85/10987, 0.8%	0.01763	0.0007	pppA:sodA:velB:pbsA:glrA:ganB:hogA:odeA:AN10557:AN10594:AN1396:vosA:hsp30:gpxA:trxR:srrA:cym1:cpcB:AN4259:cypB:AN4736:tpsA:acuN:ckiB:AN5852:AN5999:pkaA:AN6849:AN7208:AN7594:AN8643	32889:6071:32995:34198:6351:34504:9405:30437:6457:7186:6750:36091:46685:5992:70798:10847:75297:72353:43936:71243:1320:10914:34499:71398:6525:71482:10106:71852:55114:50821:31505:6072:7265:51603:43556:10389:1302:71465:70321:6883:71497:31137:6281:48315:70791:75306:43455:1900760:1900406:1901319:35065:6184:2183:34599:43555:34613:7189:6801:10628:1900427:8104:71276:7015:6878:6096:31139:97308:44262:6468:…	x
response to organic substance	10033	tight, diffuse	66/3101, 2.1%	121/10987, 1.1%	2.12e-06	0	sfaD:AN0179:pppA:AN0295:AN0297:AN0317:fadA:spdA:AN0747:AN0797:hogA:AN10266:odeA:AN10446:AN10518:AN10594:kapK:pmtC:AN1639:bipA:AN2150:aclA:hsp30:AN2761:AN2907:AN3226:trxR:clxA:cpcA:AN3787:glnA:cpcB:AN4259:AN4300:gdhA:AN4411:cypB:phnB:ssz1:AN4623:aspA:hexA:pmtB:AN4996:hsp70:dlpA:AN5564:treB:acuN:ckiB:luA:AN5999:AN6170:AN6566:AN6611:tpiA:AN7208:AN7254:AN7540:AN7594:AN8273:FKBP4:phnC:AN8863:alcA:hacA	32889:8054:6116:45899:742:16320:71444:917:6091:6071:32995:34198:34504:34517:6616:9405:42993:70887:70196:10691:30437:6457:7186:36091:1900198:71238:70798:61509:10847:43936:30071:71243:1900182:44550:10914:2001310:34499:71398:6336:9266:16567:6525:2181:31145:6990:6513:6099:55114:46187:31505:34727:43556:31134:9081:9098:45860:70321:6883:60261:43162:7329:71701:48315:70791:75306:8295:1900378:43248:35065:6…	#N/A	#N/A	#N/A	#N/A	#N/A	#N/A	45/1846, 2.4%	121/10987, 1.1%	9.49e-05	0	sfaD:rasA:ireA:pppA:fadA:AN0847:glrA:ganB:hogA:AN1025:odeA:AN10557:AN10594:AN1296:AN1396:kapK:hsp30:gpxA:AN2854:tamA:cdhA:ste7:trxR:mpkB:cym1:cpcB:AN4259:cypB:ndc80:pmtA:tpsA:AN5643:acuN:ckiB:AN5999:AN6170:areB:AN6548:AN6736:AN7208:steD:AN7303:AN7594:nmrA:hacA	32889:8054:742:71444:6071:34293:32995:34198:6351:34504:90295:9405:42993:35146:30437:14074:6457:7186:6750:32880:36091:1900198:43065:5992:70798:10847:71508:43936:71243:44550:10914:6913:2001310:34499:30969:71398:30010:9266:6525:6990:55114:6487:31505:6072:7020:51603:43556:1302:71465:7535:70321:6883:71497:31137:7329:71701:48315:71475:9272:1402:70791:75306:30996:1900378:1901319:35065:6184:2183:34599:20…	x
cellular catabolic process	44248	tight, diffuse	190/3101, 6.1%	466/10987, 4.2%	4.31e-06	0	AN0084:rabS:AN0127:trxA:ureD:AN0271:AN0295:AN0300:tubA:AN0411:aldA:fadA:furA:AN0673:mipA:AN0767:AN0810:AN0909:AN10012:AN10020:AN10030:ureB:AN10129:AN10206:AN10241:AN10258:AN10417:AN10433:AN10470:AN10627:AN10661:AN10708:AN1074:AN10872:AN10874:AN10901:AN11004:AN11055:AN11224:AN11250:arfA:benA:AN1198:AN1334:hulA:vps20:AN1488:AN1521:AN1638:AN1675:ssfA:AN1761:otaA:AN1850:AN1879:AN1922:AN1923:CaM:bipA:…	32889:8054:6147:6116:48311:31125:6531:45899:742:16320:45732:80129:19358:917:6091:6071:51260:32995:6527:42780:706:10898:90474:34517:35863:30100:6616:10570:10571:9405:10963:34472:288:70196:42219:32012:19413:45875:46115:70317:60237:60178:30437:71041:43486:6101:6457:7186:6750:1:51447:6523:32880:1900198:34729:6097:16485:6148:301:6797:43137:7093:43936:30071:1900182:6543:51726:44550:6081:15833:6913:7145…	#N/A	#N/A	#N/A	#N/A	#N/A	#N/A	111/1846, 6.0%	466/10987, 4.2%	0.0854	0.0021	uaW:AN0137:rasA:AN0226:ureD:antA:tubA:AN0449:aldA:pyrABCN:ddbA:fadA:AN0673:facB:scdA:AN0905:AN10030:ganB:AN1038:AN10452:AN10495:AN10523:AN10545:AN10556:AN10637:AN10663:AN10708:AN10788:AN10903:AN11055:AN11102:AN11146:qutA:AN1179:hulA:AN1480:AN1713:otaA:AN2066:AN2076:sconC:rabX:AN2481:ssn3:rho4:AN2904:cdhA:AN2988:AN3003:AN3434:AN3470:creB:ccr4:AN3654:AN3711:cym1:AN3923:AN3932:AN3934:mkkA:AN4282:AN4…	60258:8054:6147:48311:6642:45899:742:6541:9932:1900596:80129:6071:6527:706:6351:90474:34517:30100:6616:10570:9405:6012:71854:6631:6216:1901366:19413:30437:6101:7186:1:32880:1900198:34729:43065:16485:6797:43137:46513:43936:30071:6543:44550:6081:15833:6913:6145:6401:1900387:6612:30010:724:16567:9253:6944:6525:6644:31573:6283:7031:31145:50850:6513:6099:34762:6207:55114:46187:31505:31321:34727:34976:…	x
cellular response to organic substance	71310	tight, diffuse	60/3101, 1.9%	109/10987, 1.0%	7.68e-06	0	sfaD:AN0179:pppA:AN0295:AN0297:AN0317:fadA:spdA:AN0747:AN0797:AN10266:odeA:AN10446:AN10518:AN10594:kapK:pmtC:AN2150:aclA:hsp30:AN2761:AN2907:AN3226:trxR:clxA:cpcA:AN3787:glnA:cpcB:AN4259:AN4300:gdhA:AN4411:cypB:phnB:ssz1:AN4623:aspA:hexA:pmtB:AN4996:hsp70:dlpA:AN5564:acuN:luA:AN5999:AN6566:AN6611:tpiA:AN7208:AN7254:AN7540:AN7594:AN8273:FKBP4:phnC:AN8863:alcA:hacA	32889:8054:6116:45899:742:16320:71444:917:6091:6071:32995:34198:34517:6616:9405:42993:70887:70196:10691:30437:6457:7186:1900198:71238:70798:61509:43936:30071:1900182:44550:10914:2001310:34499:71398:6336:9266:16567:6525:2181:31145:6990:6513:6099:55114:46187:31505:34727:31134:9081:9098:45860:60261:43162:7329:71701:48315:70791:75306:8295:1900378:43248:6184:34599:754:97359:34613:7189:6547:10913:6915:…	#N/A	#N/A	#N/A	#N/A	#N/A	#N/A	40/1846, 2.2%	109/10987, 1.0%	0.00078	0	sfaD:rasA:ireA:pppA:fadA:glrA:ganB:AN1025:odeA:AN10557:AN10594:AN1296:AN1396:kapK:hsp30:gpxA:AN2854:tamA:cdhA:ste7:trxR:mpkB:cym1:cpcB:AN4259:cypB:ndc80:pmtA:tpsA:AN5643:acuN:AN5999:areB:AN6736:AN7208:steD:AN7303:AN7594:nmrA:hacA	32889:8054:742:71444:6071:34293:32995:34198:6351:90295:9405:42993:35146:30437:6457:7186:6750:32880:1900198:43065:5992:70798:71508:43936:44550:10914:6913:2001310:34499:30969:71398:30010:9266:6525:6990:55114:6487:31505:6072:7020:51603:1302:71465:7535:71497:31137:7329:71701:48315:71475:9272:1402:70791:75306:30996:1900378:1901319:6184:2183:34599:2000221:754:71507:34613:7189:75296:10628:10913:1900691:…	x
regulation of biological quality	65008	tight, diffuse	118/3101, 3.8%	273/10987, 2.5%	0.00013	0	tigA:rabS:AN0140:AN0166:trxA:sodA:pdiB:AN0260:AN0290:AN0306:tubA:gfdA:AN0450:sitA:AN0582:AN0673:hogA:AN10257:AN10340:AN10470:AN10614:sepB:AN10681:AN1076:AN11055:AN11226:AN1154:benA:sumO:uvsC:hscA:hulA:AN1345:AN1390:cka1:AN1639:AN1976:AN1986:CaM:sconC:AN2508:AN2862:pgmB:sltA:AN3027:AN3061:AN3088:yvc1:AN3413:sogA:fksA:AN3919:sldA:AN3973:AN4215:AN4232:AN4304:AN4402:AN4470:ssz1:AN4655:AN4803:AN4804:A…	6261:32889:30447:43558:7004:1408:6116:48311:33567:722:30174:51518:742:16320:6091:51260:6071:31929:32995:6351:34504:34517:30100:10570:46835:9405:6012:51083:33109:35066:70903:70317:60237:60178:30437:43486:6457:6750:1:32880:36091:45184:5992:6797:10847:43618:7533:43137:33347:43936:1900182:71243:1320:51726:6913:6821:71921:9061:7052:1900560:6032:724:16575:30473:7059:16567:2181:6407:6378:35356:6513:3476…	#N/A	#N/A	#N/A	#N/A	#N/A	#N/A	84/1846, 4.6%	273/10987, 2.5%	1.09e-05	0	atmA:tigA:AN0153:AN0156:sodA:tubA:gfdA:bimG:AN0450:vcxA:AN0673:pbsA:glrA:oca2:ganB:hogA:AN10755:AN11055:AN11226:AN1154:zapA:hulA:AN1382:AN1392:AN1780:AN1795:AN1796:AN1876:AN1950:ste20:sconC:lagA:ssn3:rho4:AN3067:AN3255:AN3413:ygA:AN3654:AN3681:srrA:AN3710:AN3753:ppzA:teaR:schA:barA:kipB:racA:AN4899:AN4953:ndc80:AN5378:alpA:AN5592:mpkA:AN5682:fimA:AN5829:vmaB:acuM:AN6345:actA:AN6580:AN6895:AN6915:…	60258:33157:70507:7004:6116:48311:9932:71444:76:6091:6071:32995:6351:706:34504:34517:30100:9405:45176:90399:71854:43462:45722:6303:30437:6824:43486:6457:7186:734:6750:1:32880:36091:46685:16485:22:10847:43137:46513:43936:71243:1320:1901198:6913:6754:1900387:90002:30010:724:30847:51017:7059:16567:32005:61013:61161:6644:31573:10458:6109:6407:35356:45943:50850:6513:6813:46854:32949:34762:10106:70868:…	x
anatomical structure development	48856	tight, diffuse	105/3101, 3.4%	244/10987, 2.2%	0.00094	0	sfaD:rabS:flbD:cryA:nudG:AN0451:AN0594:basA:tcpA:fadA:AN0673:AN0686:hhtA:AN0850:capA:AN10030:chpA:csnH:candA-N:odeA:denA:sepB:AN10648:AN11055:AN1270:vps29:choC:nudI:pmtC:csnA:csnD:nosA:AN1861:nudK:AN1983:CaM:sogB:csnF:AN2263:flbC:H4.2:candA-C:gpgA:AN2907:hymA:sogA:acoB:AN3634:AN3642:AN3695:cpcB:palA:AN4394:rpdA:artA:rsmA:aspA:pmtB:csnB:AN4873:AN4874:AN4897:AN4951:ppoC:AN5046:pho80:rosA:AN5174:AN5…	6261:32889:30174:742:9932:917:495:32995:15671:34198:6351:90474:30100:160:9405:10963:70196:70584:35066:6031:60237:60178:30437:6457:7186:1:32880:31031:30989:46685:1900198:34729:16485:70798:43618:45861:43936:71210:51726:44550:6352:10914:61408:6913:18940:2001310:46417:51445:6401:1900591:31565:71398:90002:30010:16575:30473:7059:31098:6644:16479:71852:55114:34411:45053:31505:31321:34727:70509:7018:4308…	#N/A	#N/A	#N/A	#N/A	#N/A	#N/A	78/1846, 4.2%	244/10987, 2.2%	5.75e-06	0	samB:sfaD:pkcA:rasA:velB:bimG:fadA:AN0673:flbE:hhtA:mns1B:AN10030:ganB:odeA:grrA:AN11055:cch1:sasA:clipA:plkA:tcsB:nudK:vosA:AN2066:AN2076:dopA:H4.2:chsB:rho4:AN2936:ugtA:ste7:orlA:srrA:mpkB:AN3785:cpcB:AN4169:rsmA:chsC:AN4601:surG:AN4674:myoB:racA:csnB:pkaR:AN4997:pmtA:AN5195:tcsA:noxA:tpsA:AN5586:AN5619:wscA:crzA:ckiB:csnC:fimA:npgA:medA:imeB:pkaA:csmB:actA:AN6594:sdeA:aroC:bemA:fhbA:steD:flbB:…	1932:742:9932:70809:1900596:76:6091:495:34293:32995:15671:34198:6351:71168:90474:30100:10570:160:9405:32516:35146:1901366:6031:36279:30437:43486:7186:1:51447:32880:31031:1900198:34729:5992:22:70798:75297:72353:71508:43936:44550:6352:10914:6913:2001310:46417:6401:71398:6555:48194:30010:30847:30473:51017:7059:61013:30259:10458:6109:71482:50850:32949:71852:1901648:51278:55114:6487:31505:31321:34727:…	x
developmental process	32502	tight, diffuse	125/3101, 4.0%	304/10987, 2.8%	0.00157	0	sfaD:rabS:sodA:flbD:sgdA:cryA:nudG:AN0451:sitA:AN0594:basA:tcpA:fadA:AN0673:AN0686:hhtA:AN0850:capA:AN10030:chpA:csnH:candA-N:odeA:denA:sepB:AN10648:AN11055:uvsC:AN1270:vps29:choC:nudI:pmtC:csnA:csnD:nosA:AN1861:AN1923:nudK:AN1983:CaM:sogB:csnF:AN2263:flbC:H4.2:candA-C:gpgA:AN2907:hymA:AN3168:sgdD:sogA:acoB:AN3634:AN3642:AN3695:AN3809:swoF:cpcB:AN4331:palA:AN4394:radC:rpdA:artA:rsmA:aspA:pmtB:csn…	6261:32889:6531:30174:742:9932:19358:917:51260:495:31929:32995:15671:34198:6351:90474:30100:46835:160:9405:10963:70196:70584:35066:6031:30150:60237:60178:30437:6457:7186:734:33955:1:6523:32880:31031:30989:46685:1900198:34729:16485:70798:43618:7533:45861:43936:1320:71210:51726:44550:6352:10914:61408:6913:18940:2001310:46417:51445:6401:6032:1900591:31565:71398:90002:30010:724:16575:30473:7059:31098…	#N/A	#N/A	#N/A	#N/A	#N/A	#N/A	97/1846, 5.3%	304/10987, 2.8%	7.59e-08	0	atmA:samB:sfaD:pkcA:rasA:sodA:velB:bimG:pclA:fadA:AN0673:flbE:hhtA:mns1B:AN10030:ganB:odeA:grrA:AN10755:AN11055:cch1:sasA:clipA:plkA:tcsB:nudK:vosA:AN2066:AN2076:dopA:H4.2:lagA:chsB:rho4:slaB:AN2854:AN2936:ugtA:prpA:agsB:ste7:orlA:cdc7:ygA:AN3654:srrA:mpkB:AN3785:cpcB:AN4169:schA:rsmA:chsC:AN4601:surG:AN4674:myoB:pkaB:racA:csnB:pkaR:AN4997:pmtA:AN5119:AN5195:tcsA:noxA:tpsA:AN5586:AN5619:wscA:mpkA…	70507:1932:742:9932:70809:1900596:76:6091:495:34293:32995:15671:70596:34198:6351:706:71168:90474:30100:10570:160:9405:32516:90399:71854:35146:1901366:6031:36279:30437:43486:6457:7186:734:1:51447:32880:31031:1900198:34729:5992:22:70798:75297:72353:43137:7533:60633:71508:46513:45861:43936:1320:44550:6352:10914:6913:2001310:6754:46417:6401:71398:6555:48194:30010:30847:30473:51017:7059:61013:30259:66…	x
cellular response to nutrient levels	31669	tight, diffuse	67/3101, 2.2%	143/10987, 1.3%	0.00347	0	AN0127:sodA:flbD:AN0300:AN0490:aldA:AN0609:capA:AN10030:hogA:AN10417:AN10701:avaB:AN11004:AN11055:arfA:hscA:jlbA:AN2002:AN2007:nucA:AN2415:AN2461:podH:pepE:atfA:AN3470:clxA:cpcA:AN3747:rabB:glnA:cpcB:nimX:rabO:artA:AN4785:AN4886:prp4:atgH:AN5174:pkiA:sodB:treB:AN5708:AN5814:sidA:pkcB:torA:AN6235:AN6267:AN6351:AN6628:hypB:AN7106:AN7254:AN7428:AN7437:hxkA:meaA:AN7499:AN8012:AN8187:hapX:mirB:snpA:rh…	32889:45899:16320:31929:32995:34198:6351:706:34504:10898:90474:34517:10570:46835:10571:9405:51083:10963:2001216:70887:36129:10691:32012:19413:45875:6221:70317:30437:51447:32880:31031:36091:15696:16485:70798:301:10847:43936:1900182:71243:1320:6081:6913:71921:7052:6401:6032:6612:31565:30010:45892:16575:6944:10503:6644:2181:33962:10106:55114:50821:46187:31505:34727:43086:7265:19388:51603:43556:1302:…	#N/A	#N/A	#N/A	#N/A	#N/A	#N/A	45/1846, 2.4%	143/10987, 1.3%	0.01934	0.0006	rasA:sodA:aldA:pbsA:AN10030:AN10080:ganB:hogA:AN1038:AN10444:AN11055:AN11071:mepA:AN1989:AN2076:AN2172:gcn2:ssn3:slaB:podH:tamA:cdhA:ste7:AN3470:creB:nimE:cpcB:hxkC:AN4477:pkaR:atgH:mpkA:AN5852:areB:acuM:pkaA:AN6590:ptpA:steD:meaA:mirC:nmrA:mirB:AN8846:snpA	60258:8054:33157:1932:917:32995:34198:6351:34504:90295:90474:9405:10963:71854:45722:19413:36279:70317:30437:7186:51447:32880:36091:46685:15696:16485:70798:10847:75297:72353:71508:7093:43936:1900182:71243:1320:6081:6913:6401:1900387:6612:30010:6944:50850:10106:71852:55114:50821:46187:31505:34727:7265:43086:51603:43556:10389:1302:31134:9438:70321:6883:31648:43623:10524:7329:15891:48315:71475:9272:1…	x
positive regulation of biological process	48518	tight, diffuse	118/3101, 3.8%	288/10987, 2.6%	0.00397	0	sfaD:rabS:AN0140:trxA:arcA:flbD:AN0295:AN0306:sitA:aldA:tcpA:fadA:AN0673:AN0814:AN0910:AN10088:hogA:AN10190:AN10240:AN10315:AN10417:AN10446:rmtA:AN10682:adaB:AN11128:AN1215:hulA:kapK:AN1521:AN1698:tlgB:AN2049:AN2213:sconC:gpgA:AN2862:AN2904:AN2907:atfA:AN2917:mbf1:cmkB:AN3413:AN3423:gcnE:cpcA:fksA:hosA:AN3923:AN4015:cpcB:nimX:AN4236:sec13:palA:AN4394:AN4470:rpdA:artA:phnB:rsmA:aspA:hexA:AN4785:AN…	32889:42766:42254:30174:51518:2001255:45899:742:16320:2001209:45732:917:31929:32995:34198:6351:706:34504:10898:34517:30100:10570:160:10571:9405:42993:288:33109:2001216:70887:70196:36129:10691:35066:447:6303:480:19413:45875:70317:60237:60178:30437:43486:6457:7186:1:51447:40010:32880:31031:36091:1900198:16485:70798:10847:43618:43936:1901381:71243:30071:1900182:44550:6081:10914:61408:6913:71921:9061…	#N/A	#N/A	#N/A	#N/A	#N/A	#N/A	84/1846, 4.6%	288/10987, 2.6%	0.00016	0	sfaD:pkcA:nrc2:AN0156:rasA:ireA:velB:aldA:fadA:AN0673:facB:flbE:pbsA:lkh1:ganB:hogA:AN10190:AN10227:AN10240:AN1039:AN10557:adaB:AN11071:qutA:cch1:zapA:AN1296:hulA:kapK:clipA:plkA:msnA:tcsB:palF:ste20:dopA:AN2172:AN2285:sconC:ssn3:slaB:AN2854:AN2904:tamA:nsdD:AN3413:ste7:nimE:mpkB:AN3785:AN3923:cpcB:mkkA:schA:rsmA:ckiA:racA:AN4896:pkaR:noxA:tpsA:AN5570:wscA:mpkA:casA:crzA:AN5747:medA:imeB:acuM:pka…	60258:70507:1932:42766:45899:742:9932:70809:917:6091:34293:32995:34198:6351:34504:71168:34517:30100:10570:9405:2001002:42993:32516:71854:45722:35066:35146:19413:36279:70317:60237:30437:43486:7186:1:51447:32880:31031:36091:46685:1900198:43065:16485:5992:22:70798:10847:75297:72353:43618:71508:43936:1900182:71243:44550:6081:1901198:10914:61408:6913:2001310:30969:1900387:30010:9266:724:7059:16567:320…	x
positive regulation of cellular process	48522	tight, diffuse	110/3101, 3.5%	265/10987, 2.4%	0.00427	0	sfaD:rabS:AN0140:trxA:arcA:AN0295:AN0306:sitA:aldA:fadA:AN0673:AN0814:AN0910:AN10088:hogA:AN10190:AN10240:AN10315:AN10417:AN10446:rmtA:AN10682:adaB:AN11128:hulA:AN1521:AN1698:tlgB:AN2049:sconC:gpgA:AN2862:AN2904:AN2907:atfA:AN2917:mbf1:cmkB:AN3413:AN3423:gcnE:cpcA:fksA:hosA:AN3923:AN4015:cpcB:nimX:AN4236:sec13:palA:AN4394:AN4470:rpdA:artA:phnB:rsmA:aspA:hexA:AN4785:AN4803:AN4861:AN4873:AN4891:AN4…	32889:42766:42254:30174:51518:2001255:45899:742:16320:2001209:45732:917:31929:32995:34198:6351:706:34504:10898:34517:30100:10570:160:10571:9405:288:33109:2001216:70887:70196:36129:10691:35066:447:6303:480:19413:45875:70317:60237:60178:30437:43486:6457:7186:1:51447:32880:31031:36091:1900198:16485:70798:10847:43618:43936:1901381:71243:30071:1900182:44550:6081:10914:61408:6913:71921:9061:2001310:705…	#N/A	#N/A	#N/A	#N/A	#N/A	#N/A	74/1846, 4.0%	265/10987, 2.4%	0.00574	0	sfaD:pkcA:nrc2:AN0156:rasA:ireA:velB:aldA:fadA:AN0673:facB:pbsA:lkh1:ganB:hogA:AN10190:AN10227:AN10240:AN1039:adaB:AN11071:qutA:cch1:zapA:AN1296:hulA:clipA:plkA:msnA:palF:ste20:AN2172:AN2285:sconC:ssn3:slaB:AN2854:AN2904:tamA:nsdD:AN3413:ste7:nimE:mpkB:AN3785:AN3923:cpcB:mkkA:schA:rsmA:ckiA:racA:AN4896:pkaR:tpsA:AN5570:wscA:mpkA:casA:crzA:AN5747:imeB:acuM:pkaA:gsk3:AN6889:wscB:farA:srpkA:pmrA:xln…	60258:70507:1932:42766:45899:742:9932:70809:917:6091:34293:32995:34198:6351:34504:71168:34517:30100:10570:9405:2001002:32516:71854:45722:35066:35146:19413:36279:70317:60237:30437:43486:7186:1:51447:32880:31031:36091:46685:1900198:43065:16485:5992:22:70798:10847:75297:72353:43618:71508:43936:1900182:71243:44550:6081:1901198:10914:61408:6913:2001310:30969:1900387:30010:9266:724:7059:16567:32005:611…	x
cellular response to extracellular stimulus	31668	tight, diffuse	67/3101, 2.2%	144/10987, 1.3%	0.00472	0	AN0127:sodA:flbD:AN0300:AN0490:aldA:AN0609:capA:AN10030:hogA:AN10417:AN10701:avaB:AN11004:AN11055:arfA:hscA:jlbA:AN2002:AN2007:nucA:AN2415:AN2461:podH:pepE:atfA:AN3470:clxA:cpcA:AN3747:rabB:glnA:cpcB:nimX:rabO:artA:AN4785:AN4886:prp4:atgH:AN5174:pkiA:sodB:treB:AN5708:AN5814:sidA:pkcB:torA:AN6235:AN6267:AN6351:AN6628:hypB:AN7106:AN7254:AN7428:AN7437:hxkA:meaA:AN7499:AN8012:AN8187:hapX:mirB:snpA:rh…	32889:45899:16320:31929:32995:34198:6351:706:34504:10898:90474:34517:10570:46835:10571:9405:51083:10963:2001216:70887:36129:10691:32012:19413:45875:6221:70317:30437:51447:32880:31031:36091:15696:16485:70798:301:10847:43936:1900182:71243:1320:6081:6913:71921:7052:6401:6032:6612:31565:30010:45892:16575:6944:10503:6644:2181:33962:10106:55114:50821:46187:31505:34727:43086:7265:19388:51603:43556:1302:…	#N/A	#N/A	#N/A	#N/A	#N/A	#N/A	46/1846, 2.5%	144/10987, 1.3%	0.0099	0.0005	rasA:sodA:aldA:pbsA:AN10030:AN10080:ganB:hogA:AN1038:AN10444:AN11055:AN11071:mepA:AN1989:AN2076:AN2172:gcn2:ssn3:slaB:podH:tamA:cdhA:ste7:AN3470:creB:nimE:cpcB:hxkC:AN4477:pkaR:atgH:tpsA:mpkA:AN5852:areB:acuM:pkaA:AN6590:ptpA:steD:meaA:mirC:nmrA:mirB:AN8846:snpA	60258:8054:33157:1932:917:32995:34198:6351:34504:90295:90474:9405:10963:71854:45722:19413:36279:70317:30437:7186:51447:32880:36091:46685:15696:16485:5992:70798:10847:75297:72353:71508:7093:43936:1900182:71243:1320:6081:6913:6401:1900387:6612:30010:6944:50850:10106:71852:55114:50821:46187:31505:34727:7265:43086:51603:43556:10389:1302:31134:71465:9438:70321:6883:31648:71497:43623:10524:7329:15891:4…	x
cellular response to external stimulus	71496	tight, diffuse	67/3101, 2.2%	144/10987, 1.3%	0.00472	0	AN0127:sodA:flbD:AN0300:AN0490:aldA:AN0609:capA:AN10030:hogA:AN10417:AN10701:avaB:AN11004:AN11055:arfA:hscA:jlbA:AN2002:AN2007:nucA:AN2415:AN2461:podH:pepE:atfA:AN3470:clxA:cpcA:AN3747:rabB:glnA:cpcB:nimX:rabO:artA:AN4785:AN4886:prp4:atgH:AN5174:pkiA:sodB:treB:AN5708:AN5814:sidA:pkcB:torA:AN6235:AN6267:AN6351:AN6628:hypB:AN7106:AN7254:AN7428:AN7437:hxkA:meaA:AN7499:AN8012:AN8187:hapX:mirB:snpA:rh…	32889:45899:16320:31929:32995:34198:6351:706:34504:10898:90474:34517:10570:46835:10571:9405:51083:10963:2001216:70887:36129:10691:32012:19413:45875:6221:70317:30437:51447:32880:31031:36091:15696:16485:70798:301:10847:43936:1900182:71243:1320:6081:6913:71921:7052:6401:6032:6612:31565:30010:45892:16575:6944:10503:6644:2181:33962:10106:55114:50821:46187:31505:34727:43086:7265:19388:51603:43556:1302:…	#N/A	#N/A	#N/A	#N/A	#N/A	#N/A	46/1846, 2.5%	144/10987, 1.3%	0.0099	0.0005	rasA:sodA:aldA:pbsA:AN10030:AN10080:ganB:hogA:AN1038:AN10444:AN11055:AN11071:mepA:AN1989:AN2076:AN2172:gcn2:ssn3:slaB:podH:tamA:cdhA:ste7:AN3470:creB:nimE:cpcB:hxkC:AN4477:pkaR:atgH:tpsA:mpkA:AN5852:areB:acuM:pkaA:AN6590:ptpA:steD:meaA:mirC:nmrA:mirB:AN8846:snpA	60258:8054:33157:1932:917:32995:34198:6351:34504:90295:90474:9405:10963:71854:45722:19413:36279:70317:30437:7186:51447:32880:36091:46685:15696:16485:5992:70798:10847:75297:72353:71508:7093:43936:1900182:71243:1320:6081:6913:6401:1900387:6612:30010:6944:50850:10106:71852:55114:50821:46187:31505:34727:7265:43086:51603:43556:10389:1302:31134:71465:9438:70321:6883:31648:71497:43623:10524:7329:15891:4…	x
response to external stimulus	9605	tight, diffuse	68/3101, 2.2%	148/10987, 1.3%	0.00691	0	AN0127:sodA:flbD:AN0300:AN0490:aldA:AN0609:capA:AN10030:hogA:AN10417:AN10701:avaB:AN11004:AN11055:arfA:hscA:jlbA:AN2002:AN2007:nucA:AN2415:AN2461:podH:pepE:atfA:AN3470:clxA:cpcA:AN3747:rabB:glnA:cpcB:nimX:rabO:artA:AN4785:AN4886:prp4:atgH:AN5174:pkiA:sodB:treB:AN5708:AN5814:sidA:pkcB:torA:AN6235:AN6267:AN6351:AN6628:hypB:AN7106:AN7254:AN7428:AN7437:hxkA:meaA:AN7499:AN8012:AN8187:hapX:mirB:snpA:rh…	32889:45899:16320:31929:32995:34198:6351:706:34504:10898:90474:34517:10570:46835:160:10571:9405:51083:10963:2001216:70887:36129:10691:32012:19413:45875:6221:70317:30437:51447:32880:31031:36091:15696:1900198:16485:70798:301:10847:43936:1900182:71243:1320:6081:6913:71921:7052:6401:6032:6612:31565:30010:45892:16575:6944:10503:6644:2181:33962:10106:55114:50821:46187:31505:34727:43086:7265:19388:51603…	#N/A	#N/A	#N/A	#N/A	#N/A	#N/A	48/1846, 2.6%	148/10987, 1.3%	0.00386	0	rasA:sodA:aldA:pbsA:AN10030:AN10080:ganB:hogA:AN1038:AN10444:AN10788:AN11055:AN11071:mepA:xprG:AN1989:AN2076:AN2172:gcn2:ssn3:slaB:podH:tamA:cdhA:ste7:AN3470:creB:nimE:cpcB:hxkC:AN4477:pkaR:atgH:tpsA:mpkA:AN5852:areB:acuM:pkaA:AN6590:ptpA:steD:meaA:mirC:nmrA:mirB:AN8846:snpA	60258:8054:33157:1932:917:32995:34198:6351:34504:90295:90474:9405:10963:71854:45722:19413:36279:70317:30437:7186:51447:32880:36091:46685:15696:16485:5992:70798:10847:75297:72353:71508:7093:43936:1900182:71243:1320:6081:6913:6401:1900387:6612:30010:6944:50850:10106:71852:55114:50821:46187:31505:34727:7265:43086:51603:43556:10389:1302:31134:71465:9438:70321:6883:31648:71497:43623:10524:7329:15891:4…	x
response to nutrient levels	31667	tight, diffuse	67/3101, 2.2%	146/10987, 1.3%	0.00859	0	AN0127:sodA:flbD:AN0300:AN0490:aldA:AN0609:capA:AN10030:hogA:AN10417:AN10701:avaB:AN11004:AN11055:arfA:hscA:jlbA:AN2002:AN2007:nucA:AN2415:AN2461:podH:pepE:atfA:AN3470:clxA:cpcA:AN3747:rabB:glnA:cpcB:nimX:rabO:artA:AN4785:AN4886:prp4:atgH:AN5174:pkiA:sodB:treB:AN5708:AN5814:sidA:pkcB:torA:AN6235:AN6267:AN6351:AN6628:hypB:AN7106:AN7254:AN7428:AN7437:hxkA:meaA:AN7499:AN8012:AN8187:hapX:mirB:snpA:rh…	32889:45899:16320:31929:32995:34198:6351:706:34504:10898:90474:34517:10570:46835:10571:9405:51083:10963:2001216:70887:36129:10691:32012:19413:45875:6221:70317:30437:51447:32880:31031:36091:15696:16485:70798:301:10847:43936:1900182:71243:1320:6081:6913:71921:7052:6401:6032:6612:31565:30010:45892:16575:6944:10503:6644:2181:33962:10106:55114:50821:46187:31505:34727:43086:7265:19388:51603:43556:1302:…	#N/A	#N/A	#N/A	#N/A	#N/A	#N/A	47/1846, 2.5%	146/10987, 1.3%	0.00619	0.0003	rasA:sodA:aldA:pbsA:AN10030:AN10080:ganB:hogA:AN1038:AN10444:AN10788:AN11055:AN11071:mepA:xprG:AN1989:AN2076:AN2172:gcn2:ssn3:slaB:podH:tamA:cdhA:ste7:AN3470:creB:nimE:cpcB:hxkC:AN4477:pkaR:atgH:mpkA:AN5852:areB:acuM:pkaA:AN6590:ptpA:steD:meaA:mirC:nmrA:mirB:AN8846:snpA	60258:8054:33157:1932:917:32995:34198:6351:34504:90295:90474:9405:10963:71854:45722:19413:36279:70317:30437:7186:51447:32880:36091:46685:15696:16485:70798:10847:75297:72353:71508:7093:43936:1900182:71243:1320:6081:6913:6401:1900387:6612:30010:6944:50850:10106:71852:55114:50821:46187:31505:34727:7265:43086:51603:43556:10389:1302:31134:9438:70321:6883:31648:43623:10524:7329:15891:48315:71475:9272:1…	x
response to extracellular stimulus	9991	tight, diffuse	67/3101, 2.2%	147/10987, 1.3%	0.01148	0	AN0127:sodA:flbD:AN0300:AN0490:aldA:AN0609:capA:AN10030:hogA:AN10417:AN10701:avaB:AN11004:AN11055:arfA:hscA:jlbA:AN2002:AN2007:nucA:AN2415:AN2461:podH:pepE:atfA:AN3470:clxA:cpcA:AN3747:rabB:glnA:cpcB:nimX:rabO:artA:AN4785:AN4886:prp4:atgH:AN5174:pkiA:sodB:treB:AN5708:AN5814:sidA:pkcB:torA:AN6235:AN6267:AN6351:AN6628:hypB:AN7106:AN7254:AN7428:AN7437:hxkA:meaA:AN7499:AN8012:AN8187:hapX:mirB:snpA:rh…	32889:45899:16320:31929:32995:34198:6351:706:34504:10898:90474:34517:10570:46835:10571:9405:51083:10963:2001216:70887:36129:10691:32012:19413:45875:6221:70317:30437:51447:32880:31031:36091:15696:16485:70798:301:10847:43936:1900182:71243:1320:6081:6913:71921:7052:6401:6032:6612:31565:30010:45892:16575:6944:10503:6644:2181:33962:10106:55114:50821:46187:31505:34727:43086:7265:19388:51603:43556:1302:…	#N/A	#N/A	#N/A	#N/A	#N/A	#N/A	48/1846, 2.6%	147/10987, 1.3%	0.0031	0	rasA:sodA:aldA:pbsA:AN10030:AN10080:ganB:hogA:AN1038:AN10444:AN10788:AN11055:AN11071:mepA:xprG:AN1989:AN2076:AN2172:gcn2:ssn3:slaB:podH:tamA:cdhA:ste7:AN3470:creB:nimE:cpcB:hxkC:AN4477:pkaR:atgH:tpsA:mpkA:AN5852:areB:acuM:pkaA:AN6590:ptpA:steD:meaA:mirC:nmrA:mirB:AN8846:snpA	60258:8054:33157:1932:917:32995:34198:6351:34504:90295:90474:9405:10963:71854:45722:19413:36279:70317:30437:7186:51447:32880:36091:46685:15696:16485:5992:70798:10847:75297:72353:71508:7093:43936:1900182:71243:1320:6081:6913:6401:1900387:6612:30010:6944:50850:10106:71852:55114:50821:46187:31505:34727:7265:43086:51603:43556:10389:1302:31134:71465:9438:70321:6883:31648:71497:43623:10524:7329:15891:4…	x
response to inorganic substance	10035	tight, diffuse	59/3101, 1.9%	127/10987, 1.2%	0.0201	0	trxA:sodA:AN0285:AN0450:AN0609:AN0717:adB:AN10111:hogA:AN10186:AN1055:msrA:pho8:AN11054:sD:AN1270:hulA:vps29:AN1398:artC:AN1859:AN1996:AN1999:AN2042:AN2049:sogB:atfA:gsdA:AN3459:trxR:gcnE:AN3973:AN4224:AN4250:AN4411:artA:AN4569:AN4739:sC:sA:AN4774:dlpA:AN6045:AN6209:AN6235:rcnA:AN6345:AN6687:AN6710:caf1:gelA:sskA:AN7729:cysB:AN8080:AN8346:AN8809:cnaA:catB	34504:34517:9405:36129:30437:43486:6750:32880:31031:36091:46685:10847:30071:71243:1320:31087:31565:16567:15723:31098:31145:35356:6513:34762:33962:10106:55114:6744:34411:50821:31505:80058:31321:9051:7265:43556:9086:10389:43433:70321:6883:2000238:43162:31137:51038:1900409:6281:48315:71475:1402:6333:75306:35065:34599:6796:10793:34613:6801:71996:19722:6547:51480:42762:19354:122:71276:70814:6878:6839:…	#N/A	#N/A	#N/A	#N/A	#N/A	#N/A	40/1846, 2.2%	127/10987, 1.2%	0.05747	0.0021	sodA:velB:AN0450:AN0918:pbsA:hogA:hulA:AN1528:msnA:AN1795:vosA:AN1999:elp3:lagA:gpxA:AN3003:AN3150:AN3255:trxR:srrA:AN4169:AN4250:fatD:AN4517:AN4569:AN4614:AN4774:alpA:tpsA:crzA:AN5852:ngn20:AN6090:AN6345:AN6849:AN7304:pmrA:cysB:AN8643:AN9146	6091:6351:34504:34517:9405:30437:6824:6750:32880:36091:46685:5992:10847:46513:71243:1320:1901198:10914:16567:35356:71482:50850:6513:34762:10106:71852:55114:6744:50821:31505:43556:9086:10389:1302:71465:70321:6874:6883:2000238:71497:43162:1900409:48315:6333:75306:10044:70588:1900406:1901319:35065:34599:43555:10793:1901200:6801:71996:115:1900427:19354:6687:71276:7015:6878:6839:97308:44262:6468:7035:…	x
single-organism developmental process	44767	tight, diffuse	96/3101, 3.1%	233/10987, 2.1%	0.02752	0.0001	sfaD:rabS:sodA:flbD:nudG:AN0451:sitA:AN0594:basA:fadA:AN0673:AN0686:hhtA:AN0850:capA:AN10030:candA-N:odeA:denA:sepB:AN10648:AN11055:AN1270:vps29:nudI:nosA:AN1861:AN1923:AN1983:CaM:sogB:AN2263:flbC:H4.2:candA-C:gpgA:AN2907:hymA:AN3168:sogA:AN3642:AN3809:swoF:palA:AN4394:rpdA:artA:rsmA:AN4873:AN4874:AN4897:AN4951:ppoC:AN5046:pho80:rosA:AN5174:AN5195:sodB:AN5579:AN5586:treB:wscA:rhoA:rgsA:ckiB:AN579…	6261:32889:6531:30174:742:9932:19358:51260:495:31929:32995:15671:6351:90474:30100:46835:9405:10963:70196:70584:35066:6031:60237:60178:30437:6457:7186:33955:1:6523:32880:31031:30989:46685:1900198:34729:16485:43618:45861:43936:1320:71210:51726:44550:6352:10914:61408:6913:18940:2001310:6401:6032:1900591:31565:71398:90002:30010:16575:30473:7059:31098:6099:16479:10106:71852:55114:34411:50821:45053:315…	#N/A	#N/A	#N/A	#N/A	#N/A	#N/A	76/1846, 4.1%	233/10987, 2.1%	3.33e-06	0	atmA:samB:sfaD:pkcA:rasA:sodA:velB:bimG:pclA:fadA:AN0673:flbE:hhtA:mns1B:AN10030:ganB:odeA:grrA:AN11055:cch1:sasA:clipA:plkA:vosA:AN2066:AN2076:dopA:H4.2:lagA:chsB:rho4:AN2936:ugtA:prpA:ste7:orlA:AN3654:srrA:mpkB:AN3785:AN4169:schA:rsmA:chsC:AN4601:surG:AN4674:myoB:racA:pkaR:AN4997:AN5119:AN5195:tcsA:tpsA:AN5586:AN5619:wscA:crzA:ckiB:fimA:phbA:medA:imeB:pkaA:csmB:actA:AN6594:mdhA:sdeA:fhbA:flbB:a…	70507:1932:742:9932:70809:76:495:34293:15671:6351:706:71168:90474:30100:10570:160:9405:32516:90399:35146:6031:36279:30437:43486:6457:7186:1:51447:32880:31031:1900198:34729:5992:22:70798:75297:72353:43137:71508:46513:45861:43936:1320:44550:6352:10914:6913:2001310:6401:71398:6555:48194:30010:30847:51017:7059:61013:30259:6644:31573:10458:6109:45943:71482:50850:6099:32949:10106:71852:1901648:51278:55…	x
response to abiotic stimulus	9628	tight, diffuse	69/3101, 2.2%	159/10987, 1.4%	0.06381	0.0001	taf30:rmtC:gfdA:cryA:aldA:tcpA:AN0656:AN10111:hogA:denA:AN10648:adaB:AN1282:hulA:AN1358:AN1398:oliC:AN1769:canB:ypdA:AN2262:hsp30:AN2882:atfA:sltA:ippA:AN2997:AN3156:clxA:awh11:AN3923:AN4064:vps32:AN4304:palA:cypB:rpdA:artA:AN4745:AN4897:hsp70:AN5130:dlpA:AN5342:cotA:gldB:treB:AN5708:acuN:rgsA:AN5776:AN5975:sgdE:AN6089:csmA:vps24:nha1:AN7254:AN7484:AN7554:rabC:sskA:AN7799:cipB:gpdA:cnaA:halA:fphA…	32889:6116:42766:30174:51518:16320:9932:6091:6071:6351:34504:34517:6616:10570:160:9405:288:33109:2001216:36129:35066:6031:30150:19413:30437:6457:7186:32880:31031:36091:46685:1900198:16485:70798:10847:33347:7093:43936:1900182:71243:71210:6081:6913:61408:9061:71454:31565:90002:9266:16575:15886:16567:31098:2181:6990:6513:46854:16479:34762:15986:55114:50821:46187:31505:6072:34727:7265:1901003:43556:9…	#N/A	#N/A	#N/A	#N/A	#N/A	#N/A	57/1846, 3.1%	159/10987, 1.4%	7.9e-06	0	atmA:taf30:gfdA:velB:bimG:aldA:ddbA:pbsA:hogA:AN10296:AN1039:AN10545:AN10557:adaB:hulA:plkA:msnA:AN1769:tcsB:palF:vosA:ypdA:gcn2:lagA:hsp30:pacC:gabA:ippA:ste7:orlA:srrA:AN3710:mpkB:AN3797:AN3923:mkkA:AN4272:cypB:AN5130:tpsA:AN5570:mpkA:acuN:AN5776:AN5975:imeB:cycA:pkaA:AN6849:uvsB:nha1:hriA:rabC:shoA:AN8643:AN9146:hacA	32889:70507:6116:42766:70809:76:6091:6071:34293:1900695:34198:6351:34504:34517:10570:9405:90399:71854:1900196:35066:35146:19413:30437:6457:7186:32880:31031:36091:46685:1900198:16485:5992:22:10847:75297:72353:71508:46513:7093:43936:71243:6081:1901198:10914:6913:61408:1900549:71454:15812:30010:9266:30847:7059:16567:32063:6644:31573:6283:6109:71482:50850:6990:6513:46854:16479:34762:71852:1901648:551…	x
cellular response to abiotic stimulus	71214	tight, diffuse	45/3101, 1.5%	93/10987, 0.8%	0.06543	0.0001	rmtC:gfdA:cryA:aldA:tcpA:AN0656:hogA:AN10648:adaB:hulA:AN1358:AN1398:oliC:AN1769:canB:ypdA:AN2882:sltA:ippA:AN2997:awh11:palA:artA:AN4745:hsp70:AN5342:cotA:gldB:treB:AN5708:acuN:sgdE:AN6089:csmA:vps24:AN7254:AN7484:rabC:sskA:AN7799:cipB:gpdA:cnaA:halA:fphA	32889:6116:51518:16320:9932:6091:6071:6351:34504:34517:6616:160:9405:33109:2001216:35066:6031:30150:19413:30437:32880:31031:36091:46685:1900198:16485:70798:10847:33347:43936:1900182:71243:71210:6081:6913:31565:90002:16567:31098:2181:6513:46854:34762:15986:55114:50821:46187:31505:6072:34727:7265:43556:9086:31134:43433:2000100:32079:9438:70321:6874:6883:2000238:43162:31137:51038:48315:71475:1402:63…	#N/A	#N/A	#N/A	#N/A	#N/A	#N/A	33/1846, 1.8%	93/10987, 0.8%	0.01809	0.0006	gfdA:velB:aldA:ddbA:pbsA:hogA:AN10557:adaB:hulA:AN1769:tcsB:palF:vosA:ypdA:pacC:gabA:ippA:ste7:srrA:AN3710:mpkB:AN3797:mkkA:AN4272:tpsA:mpkA:acuN:imeB:pkaA:uvsB:rabC:shoA:AN9146	32889:6116:70809:6091:6071:34293:1900695:6351:34504:34517:71854:1900196:35066:35146:19413:30437:7186:32880:36091:46685:1900198:16485:5992:10847:75297:72353:71508:43936:71243:6081:1901198:10914:6913:1900549:15812:30010:16567:6644:31573:6283:71482:50850:6513:46854:34762:71852:55114:46187:31505:6072:51655:40020:7265:43556:10389:71465:9438:70321:6883:2000238:71497:43162:31137:10524:6281:48315:71475:1…	x
cellular homeostasis	19725	tight, diffuse	52/3101, 1.7%	112/10987, 1.0%	0.06887	0.0001	tigA:rabS:trxA:sodA:pdiB:gfdA:hogA:AN10340:AN1076:hulA:AN1390:AN1639:AN1986:sconC:AN2508:pgmB:sltA:AN3027:AN3088:yvc1:AN3973:AN4215:AN4304:AN4402:AN4655:AN5132:pho80:AN5378:AN5528:cotA:gldB:AN5606:AN5786:sidA:AN5970:AN6045:clcA:vmaB:AN6345:AN6566:AN6572:nha1:pdiA:AN7801:AN8080:hapX:AN8346:mirB:AN8571:cnaA:halA:AN9464	1408:6116:51518:6091:6071:6351:34504:34517:30100:9405:6012:33109:70903:6457:6750:1:32880:36091:5992:6797:10847:33347:71243:1320:6913:6821:16567:35356:6513:34762:10106:55114:6744:8299:50821:31505:80058:6072:31321:44070:34727:19388:43556:2000100:51382:70321:6874:6883:2000238:7096:43162:31137:1900409:15891:48315:6333:19418:2000060:16226:35065:6184:30643:34599:72665:754:6796:10793:45041:6801:15686:19…	#N/A	#N/A	#N/A	#N/A	#N/A	#N/A	40/1846, 2.2%	112/10987, 1.0%	0.00176	0	tigA:sodA:gfdA:bimG:vcxA:glrA:oca2:ganB:hogA:zapA:hulA:AN1382:AN1795:AN1796:AN1876:AN1950:sconC:lagA:ygA:AN3681:ppzA:barA:AN5378:vmaB:acuM:AN6345:AN6580:AN6915:srpkA:nha1:pmrA:mirC:AN7567:AN7666:trkB:palcA:mirB:AN8791:aifA:AN9146	33157:6116:76:6091:6071:32995:34504:34517:9405:43462:45722:30437:6824:6457:6750:32880:36091:22:10847:46513:71243:1320:1901198:6754:90002:30010:30847:7059:16567:6644:6109:35356:50850:6513:6813:34762:10106:55114:50821:31505:6072:1900417:70509:43556:1302:51382:70321:6874:6883:2000238:7096:43162:6376:15891:61454:6281:48315:9272:6333:2000060:70588:35065:6184:42307:61414:71466:30643:34599:10793:1901200…	x
cellular process	9987	tight, intermediate, diffuse	1650/3101, 53.2%	4390/10987, 40.0%	1.16e-66	0	AN0040:AN0046:AN0056:AN0057:AN0067:AN0068:AN0074:tigA:AN0076:sfaD:taf30:AN0084:AN0086:rabS:AN0092:AN0105:AN0109:AN0111:AN0116:AN0117:hemC:AN0123:rio2:AN0126:AN0127:rmtC:AN0138:AN0140:AN0143:AN0163:AN0165:AN0166:AN0167:trxA:AN0179:AN0183:AN0184:AN0190:AN0192:pantoA:AN0228:AN0229:ureD:pppA:sodA:pdiB:AN0252:AN0260:sec23:AN0262:mesA:AN0270:AN0271:AN0278:flbD:AN0285:AN0290:AN0295:AN0297:AN0300:AN0306:…	60565:6261:32889:8054:6147:30447:463:43558:7004:6227:1408:32312:6116:48311:33567:722:42254:42766:31125:72530:6531:16255:30174:51518:2001255:45899:742:6553:34090:16320:45048:9932:6233:6121:44774:71444:2001209:45732:80129:19358:917:6091:51260:6003:6071:495:6177:31929:32995:6527:42780:15671:34198:706:6351:34504:10898:70899:90474:34517:30001:35863:30100:9100:31571:15995:6425:1901255:6616:10570:96:468…	905/1966, 46.0%	4390/10987, 40.0%	1.43e-06	0	AN0034:AN0042:AN0044:AN0059:AN0062:AN0065:uaW:taf30:AN0094:AN0097:nudA:tapA:AN0128:AN0129:AN0133:AN0135:AN0142:AN0154:AN0158:AN0163:rasA:AN0189:AN0191:AN0200:pantoA:AN0226:AN0229:ureD:AN0237:pppA:sodA:vps8:AN0247:top1:AN0254:palB:mesA:AN0285:AN0314:AN0329:AN0349:AN0382:AN0388:nrtB:bimG:AN0423:AN0428:AN0440:hulB:AN0445:secC:AN0475:AN0487:AN0495:AN0498:vps15:AN0581:AN0601:AN0609:AN0632:AN0646:AN065…	6261:70485:32889:60258:8054:6535:33157:463:7004:48311:722:42254:42766:16255:30174:51518:2001255:6553:9932:2001209:76:917:6091:6003:6071:31929:15671:34198:6351:34504:1901481:71168:15747:90474:10526:30001:30100:1901255:10570:1901027:46835:6865:160:70146:6276:80182:9405:2001002:6012:51083:10963:33109:31578:43462:6631:15937:70584:45722:35066:447:6216:35853:19583:34486:480:6303:87:6855:70987:6031:3408…	820/1846, 44.4%	4390/10987, 40.0%	0.01975	0.0006	atmA:AN0046:AN0050:AN0056:uaW:AN0072:tigA:samB:sfaD:taf30:AN0091:AN0096:pkcA:AN0116:hemC:rio2:AN0129:AN0130:AN0135:AN0137:AN0141:AN0143:nrc2:AN0153:AN0156:AN0158:AN0163:AN0164:rasA:AN0203:AN0206:AN0210:AN0225:AN0226:AN0229:ureD:ireA:pppA:sodA:AN0251:antA:AN0293:AN0298:AN0312:AN0314:tubA:AN0321:AN0333:gfdA:velB:AN0369:cyp10:nrtB:bimG:ureA:hulB:AN0449:AN0450:AN0463:vcxA:AN0473:AN0474:AN0486:aldA:ge…	6261:32889:60258:8054:9712:33157:6147:30447:70507:1932:463:7004:10411:6116:48311:33052:6642:42766:72530:6531:45899:742:16320:6541:9932:70809:71444:1900596:76:80129:917:6091:6003:6071:495:6177:31929:34293:32995:6527:1900695:15671:70596:34198:706:6351:34504:90295:70899:71168:90474:34517:30001:30100:1901255:6616:10570:6769:46835:6865:160:6276:9405:2001002:6012:51083:10963:42993:32516:15840:31578:903…	x
single-organism process	44699	tight, intermediate, diffuse	977/3101, 31.5%	2490/10987, 22.7%	8.24e-39	0	AN0040:AN0056:AN0066:AN0068:AN0074:tigA:AN0076:sfaD:taf30:AN0084:AN0086:rabS:AN0105:AN0117:AN0126:AN0127:rmtC:AN0138:AN0140:AN0143:AN0163:AN0165:AN0166:trxA:AN0179:AN0184:AN0228:AN0229:pppA:sodA:pdiB:AN0252:AN0260:sec23:AN0262:mesA:AN0270:AN0275:flbD:AN0285:AN0290:AN0295:AN0297:AN0300:AN0306:tubA:AN0317:AN0327:rabE:gfdA:sgdA:AN0374:cryA:nrtB:AN0404:AN0411:sec61:ureA:nudG:AN0421:AN0429:AN0432:AN04…	60565:6261:32889:8054:30447:463:43558:7004:1408:32312:6116:48311:33567:722:42766:31125:72530:6531:30174:51518:45899:742:34090:16320:45048:9932:44774:71444:80129:19358:917:6091:51260:6071:495:31929:32995:15671:34198:706:6351:34504:10898:70899:90474:34517:30001:30100:31571:1901255:6616:10570:46835:6865:51646:10390:160:10571:9405:6012:51083:10963:61508:42993:288:33109:15840:2001216:70887:70196:36129…	562/1966, 28.6%	2490/10987, 22.7%	1.19e-08	0	AN0042:AN0044:AN0062:AN0065:AN0066:taf30:AN0097:nudA:tapA:AN0133:AN0135:AN0154:AN0158:AN0163:rasA:AN0200:AN0226:AN0229:pppA:sodA:vps8:AN0247:top1:palB:mesA:AN0285:AN0329:AN0382:nrtB:bimG:AN0423:AN0440:secC:AN0498:vps15:AN0581:AN0601:AN0609:AN0700:sptC:flbE:AN0725:AN0732:AN0739:AN0771:AN0782:AN0802:AN0808:AN0817:AN0821:AN0836:AN0848:kapB:AN0914:AN0924:AN0930:lkh1:AN0993:nup192:culD:crnA:AN10080:AN…	42992:32:16237:32581:6261:70485:32889:60258:45324:8054:33157:90055:84:31939:6869:7049:6843:48478:463:55085:7004:48311:33047:6882:48015:16239:722:6325:42254:42766:8608:45461:30174:51518:2001255:7107:1900101:7114:51666:2001165:8361:9932:31030:10520:35955:1901920:226:10994:19255:2001209:43942:7029:76:7019:7205:917:6091:6312:7155:31929:70795:71470:10388:15671:34198:32951:6351:34504:61460:1901481:3046…	539/1846, 29.2%	2490/10987, 22.7%	7.72e-10	0	atmA:AN0056:tigA:samB:sfaD:taf30:AN0091:pkcA:AN0135:AN0141:AN0143:AN0153:AN0158:AN0163:AN0164:rasA:AN0203:AN0225:AN0226:AN0229:ireA:pppA:sodA:antA:tubA:gfdA:velB:nrtB:bimG:ureA:AN0449:AN0450:pclA:AN0463:vcxA:AN0473:aldA:gelB:AN0560:AN0581:ddbA:fadA:sepM:AN0673:facB:flbE:hhtA:AN0777:mns1B:AN0847:AN0855:AN0918:pbsA:glrA:crhC:AN0938:lkh1:AN10017:oca2:AN1002:AN10030:AN10047:AN10078:AN10080:trkC:ganB:…	32889:60258:8054:33157:30447:70507:1932:463:7004:10411:6116:48311:6642:42766:72530:45899:742:16320:9932:70809:71444:1900596:76:917:6091:6071:495:31929:34293:32995:1900695:15671:70596:34198:706:6351:34504:90295:70899:71168:90474:34517:30001:30100:1901255:6616:10570:6769:6865:160:6276:9405:2001002:6012:15700:51083:10963:42993:32516:15840:31578:90399:70887:71854:43462:6631:1900196:45722:35066:447:63…	x
single-organism cellular process	44763	tight, intermediate, diffuse	938/3101, 30.2%	2383/10987, 21.7%	2.07e-37	0	AN0040:AN0068:AN0074:tigA:AN0076:sfaD:taf30:AN0084:AN0086:rabS:AN0105:AN0117:AN0126:AN0127:rmtC:AN0138:AN0140:AN0143:AN0163:AN0165:AN0166:trxA:AN0179:AN0184:AN0228:AN0229:pppA:sodA:pdiB:AN0252:AN0260:sec23:AN0262:mesA:AN0270:flbD:AN0285:AN0290:AN0295:AN0297:AN0300:AN0306:tubA:AN0317:AN0327:rabE:gfdA:sgdA:AN0374:cryA:nrtB:AN0404:AN0411:sec61:ureA:nudG:AN0421:AN0429:AN0432:AN0450:AN0451:AN0473:AN04…	60565:6261:32889:8054:30447:463:43558:7004:1408:32312:6116:48311:33567:722:42766:31125:72530:6531:30174:51518:45899:742:34090:16320:45048:9932:44774:71444:80129:19358:917:6091:51260:6071:495:31929:32995:15671:34198:706:6351:34504:10898:70899:90474:34517:30001:30100:31571:1901255:6616:10570:46835:6865:51646:10390:160:10571:9405:6012:51083:10963:61508:42993:288:33109:15840:2001216:70887:70196:36129…	532/1966, 27.1%	2383/10987, 21.7%	4.09e-07	0	AN0042:AN0044:AN0062:AN0065:taf30:AN0097:nudA:tapA:AN0133:AN0135:AN0154:AN0158:AN0163:rasA:AN0200:AN0226:AN0229:pppA:sodA:vps8:AN0247:top1:palB:mesA:AN0285:AN0329:AN0382:nrtB:bimG:AN0423:AN0440:secC:AN0498:vps15:AN0581:AN0601:AN0609:AN0700:sptC:flbE:AN0725:AN0732:AN0739:AN0771:AN0782:AN0802:AN0808:AN0817:AN0821:AN0836:AN0848:kapB:AN0914:AN0930:lkh1:AN0993:nup192:culD:crnA:AN10080:AN1013:AN1014:AN…	42992:32:16237:32581:6261:70485:32889:60258:45324:8054:33157:90055:84:31939:7049:6843:48478:463:55085:7004:48311:33047:6882:48015:16239:722:6325:42254:42766:8608:45461:30174:51518:2001255:7107:1900101:7114:51666:2001165:8361:9932:31030:10520:35955:1901920:226:10994:19255:2001209:43942:7029:76:7019:7205:917:6091:6312:7155:31929:70795:71470:15671:34198:32951:6351:34504:61460:1901481:30466:6812:7116…	517/1846, 28.0%	2383/10987, 21.7%	2.05e-09	0	atmA:tigA:samB:sfaD:taf30:AN0091:pkcA:AN0135:AN0141:AN0143:AN0153:AN0158:AN0163:AN0164:rasA:AN0203:AN0225:AN0226:AN0229:ireA:pppA:sodA:antA:tubA:gfdA:velB:nrtB:bimG:ureA:AN0449:AN0450:AN0463:vcxA:AN0473:aldA:gelB:AN0560:AN0581:ddbA:fadA:sepM:AN0673:flbE:hhtA:AN0777:mns1B:AN0847:AN0855:AN0918:pbsA:glrA:crhC:AN0938:lkh1:AN10017:oca2:AN1002:AN10030:AN10047:AN10080:trkC:ganB:hogA:AN1018:AN10184:AN102…	32889:60258:8054:33157:30447:70507:1932:463:7004:10411:6116:48311:6642:42766:72530:45899:742:16320:9932:70809:71444:76:917:6091:6071:495:31929:34293:32995:1900695:15671:70596:34198:6351:706:34504:90295:70899:71168:90474:34517:30001:30100:1901255:6616:10570:6769:6865:160:6276:9405:2001002:6012:51083:10963:42993:32516:15840:31578:90399:70887:71854:43462:6631:1900196:45722:35066:447:6303:35146:15721…	x
cellular response to stimulus	51716	tight, intermediate, diffuse	348/3101, 11.2%	787/10987, 7.2%	4.48e-20	0	tigA:AN0076:sfaD:taf30:AN0084:rabS:AN0117:AN0126:AN0127:rmtC:AN0138:AN0163:trxA:AN0179:AN0228:pppA:sodA:flbD:AN0285:AN0295:AN0297:AN0300:AN0317:rabE:gfdA:cryA:AN0411:AN0432:AN0450:AN0490:sitA:aldA:AN0582:AN0598:AN0609:AN0634:tcpA:fadA:AN0656:spdA:hhtA:AN0747:AN0797:AN0827:adB:capA:AN10030:AN10111:hogA:AN10186:AN10225:AN10240:AN10266:odeA:AN10415:AN10417:AN10446:AN10518:AN1055:msrA:pho8:AN10594:AN…	6261:32889:8054:43558:7004:6116:33567:722:42766:30174:51518:45899:742:16320:9932:71444:917:6091:51260:6071:31929:32995:15671:34198:706:6351:34504:10898:90474:34517:30100:31571:1901255:6616:10570:46835:10390:160:10571:9405:51083:10963:61508:42993:288:33109:2001216:70887:70196:36129:10691:35066:6303:32012:6031:30150:19413:45875:12:6221:70317:60237:60178:30437:33260:43486:6457:7186:734:6750:51447:32…	215/1966, 10.9%	787/10987, 7.2%	1.19e-08	0	AN0044:taf30:AN0097:tapA:AN0158:AN0163:rasA:AN0200:pppA:sodA:AN0247:palB:AN0285:AN0329:bimG:AN0423:AN0440:vps15:AN0609:AN0771:AN0836:AN0914:lkh1:culD:AN10080:AN10145:AN10171:AN10213:ccp1:AN10336:AN10338:AN10413:AN10434:AN10443:AN10518:AN10536:AN10546:AN1055:AN10557:AN10673:adaB:AN10804:AN10840:esa1:sepL:AN11111:arfA:pmcA:AN1283:AN1286:AN1358:AN1398:AN1404:AN1479:AN1503:AN1546:myoA:oliC:AN1668:prn…	42992:6261:70485:32889:60258:45324:8054:33157:90055:84:31939:7049:48478:55085:6882:48015:16239:722:42766:45461:30174:51518:2001255:1900101:7114:51666:2001165:8361:9932:31030:10520:35955:226:10994:2001209:43942:76:7205:917:6091:6312:7155:31929:70795:71470:15671:34198:32951:6351:1901481:30466:6812:15747:90474:10526:6267:6302:30100:715:1901255:30242:10570:6098:51301:9651:160:1015:70301:6790:9405:333…	244/1846, 13.2%	787/10987, 7.2%	1.97e-21	0	atmA:tigA:sfaD:taf30:AN0091:pkcA:AN0141:AN0158:AN0163:rasA:ireA:pppA:sodA:gfdA:velB:bimG:AN0449:AN0450:AN0463:aldA:ddbA:fadA:sepM:hhtA:AN0855:AN0918:pbsA:glrA:lkh1:AN10030:AN10080:ganB:hogA:AN10227:AN10240:AN1025:AN10296:odeA:AN1038:AN1039:AN10442:AN10444:AN10523:AN10546:AN10557:AN10594:AN10755:adaB:AN10840:AN11008:sepL:AN11055:AN11071:mepA:AN1231:AN1274:AN1296:hulA:AN1396:kapK:AN1404:AN1528:plkA…	32889:60258:8054:33157:31939:30447:90055:70507:7049:1932:45991:48478:55085:6501:71361:6116:6882:6458:6325:42766:7039:8608:45461:43066:45899:742:1900101:7114:30968:8361:9932:70809:10520:226:71444:43942:76:6749:7205:917:6662:6091:6312:1900528:6071:31929:34293:32995:70795:71470:1900695:15671:70596:34198:6351:706:34504:90295:30466:6020:45004:90474:34517:6302:30100:1901255:30242:10570:6098:51598:70610…	x
response to stimulus	50896	tight, intermediate, diffuse	368/3101, 11.9%	878/10987, 8.0%	1.85e-16	0	tigA:AN0076:sfaD:taf30:AN0084:rabS:AN0117:AN0126:AN0127:rmtC:AN0138:AN0163:trxA:AN0179:AN0228:pppA:sodA:flbD:AN0285:AN0295:AN0297:AN0300:AN0317:rabE:gfdA:cryA:AN0411:AN0432:AN0450:AN0490:sitA:aldA:AN0582:AN0598:AN0609:AN0634:tcpA:fadA:AN0656:spdA:AN0717:hhtA:AN0747:AN0797:AN0827:adB:capA:AN10030:AN10111:hogA:AN10186:AN10225:AN10240:AN10266:odeA:AN10415:AN10417:AN10446:denA:AN10518:AN1055:msrA:pho…	6261:32889:8054:43558:7004:6116:33567:722:42766:30174:51518:45899:742:16320:9932:71444:917:6091:51260:6071:31929:32995:15671:34198:706:6351:34504:10898:90474:34517:30100:31571:1901255:6616:10570:46835:10390:160:10571:9405:51083:10963:61508:42993:288:33109:2001216:70887:70196:36129:10691:35066:6303:32012:6031:30150:19413:45875:12:6221:70317:60237:60178:30437:33260:43486:6457:7186:734:6750:51447:32…	230/1966, 11.7%	878/10987, 8.0%	1.81e-07	0	AN0044:taf30:AN0097:tapA:AN0158:AN0163:rasA:AN0200:pppA:sodA:AN0247:palB:AN0285:AN0329:AN0394:bimG:AN0423:AN0440:vps15:AN0581:AN0609:AN0771:AN0836:AN0914:lkh1:culD:AN10080:AN10145:AN10171:AN10213:ccp1:AN10336:AN10338:AN10413:AN10434:AN10443:AN10518:AN10536:AN10546:AN1055:AN10557:AN10673:adaB:AN10804:AN10840:esa1:sepL:AN11111:arfA:pmcA:AN1283:AN1286:AN1358:AN1398:AN1404:AN1479:AN1503:AN1546:myoA:o…	42992:6261:70485:32889:60258:45324:8054:33157:90055:84:31939:7049:48478:55085:6882:48015:16239:722:42766:45461:30174:51518:2001255:1900101:7114:51666:2001165:8361:9932:31030:10520:35955:226:10994:2001209:43942:76:7205:917:6091:6312:7155:31929:70795:71470:15671:34198:32951:6351:61460:1901481:30466:6812:15747:90474:46938:10526:6267:6302:30100:715:1901255:1934:30242:10570:6098:51301:9651:160:1015:70…	265/1846, 14.4%	878/10987, 8.0%	1.27e-21	0	atmA:tigA:sfaD:taf30:AN0091:pkcA:AN0141:AN0158:AN0163:rasA:ireA:pppA:sodA:gfdA:velB:bimG:AN0449:AN0450:AN0463:aldA:AN0581:ddbA:fadA:sepM:hhtA:AN0847:AN0855:AN0918:pbsA:glrA:lkh1:AN10030:AN10080:ganB:hogA:AN10227:AN10240:AN1025:AN10296:odeA:AN1038:AN1039:AN10442:AN10444:AN10523:AN10545:AN10546:AN10557:AN10594:AN10755:adaB:AN10788:AN10840:AN10949:AN11008:sepL:AN11055:AN11071:mepA:AN1231:AN1274:AN12…	32889:60258:8054:33157:31939:30447:90055:70507:7049:1932:45991:48478:55085:6501:71361:6116:6882:6458:6325:42766:7039:8608:45461:43066:45899:742:1900101:7114:30968:8361:9932:70809:10520:226:6814:71444:43942:76:6749:7205:34975:917:6662:6091:6312:1900528:6071:31929:34293:32995:70795:71470:1900695:15671:70596:34198:6351:706:34504:90295:30466:6020:6812:45004:90474:34517:6302:30100:1901255:30242:10570:…	x
cellular response to stress	33554	tight, intermediate, diffuse	221/3101, 7.1%	484/10987, 4.4%	1.22e-13	0	tigA:AN0076:taf30:AN0117:AN0126:AN0127:rmtC:AN0138:trxA:AN0228:sodA:flbD:AN0295:AN0300:AN0317:gfdA:cryA:AN0432:AN0490:sitA:aldA:AN0582:AN0598:AN0609:tcpA:AN0656:hhtA:capA:AN10030:hogA:AN10240:AN10415:AN10417:AN10446:AN1055:msrA:AN10614:sepB:AN10648:AN10701:AN10757:adaB:avaB:AN10962:AN11004:AN11055:arfA:uvsC:hscA:AN12475:AN1274:AN1358:AN1390:AN1398:kapK:csnA:csnD:oliC:AN1639:AN1769:canB:jlbA:AN185…	6261:32889:8054:43558:7004:6116:33567:722:42766:30174:51518:45899:16320:9932:917:6091:51260:6071:31929:32995:15671:34198:706:6351:34504:10898:90474:34517:31571:1901255:6616:10570:10390:10571:9405:51083:10963:61508:42993:288:33109:2001216:36129:35066:6303:32012:6031:30150:19413:45875:12:6221:70317:30437:33260:43486:6457:7186:734:51447:32880:31031:32055:36091:46685:45184:16485:22:70798:301:10847:43…	132/1966, 6.7%	484/10987, 4.4%	0.0002	0	AN0044:taf30:AN0097:AN0158:rasA:sodA:AN0247:AN0329:bimG:AN0423:vps15:AN0609:AN0836:AN0914:lkh1:culD:AN10080:AN10145:AN10171:AN10213:ccp1:AN10336:AN10338:AN10434:AN10443:AN10536:AN10546:AN1055:AN10557:AN10673:adaB:AN10804:AN10840:esa1:AN11111:arfA:AN1286:AN1358:AN1398:AN1479:AN1503:AN1546:oliC:AN1668:prnB:AN1760:nimO:msrB:AN1989:AN2002:ypdA:AN2068:AN2076:AN2148:AN2168:AN2204:sconC:AN2491:AN2503:am…	6261:32889:70485:60258:8054:33157:722:42766:30174:51518:2001255:2001209:76:6091:15671:34198:1901481:90474:10526:1901255:9405:6012:10963:33109:45722:35066:6303:70987:70317:97043:60237:30437:43486:7186:61419:6750:32880:46685:32298:16485:22:45005:43618:33347:43936:1900182:90517:1320:51726:6352:10914:61408:6913:2001020:70914:30010:724:17148:16575:30847:7059:16567:32063:7076:6944:90262:31098:6298:4315…	145/1846, 7.9%	484/10987, 4.4%	2.84e-10	0	atmA:tigA:taf30:AN0091:AN0141:AN0158:rasA:ireA:sodA:gfdA:velB:bimG:aldA:ddbA:hhtA:AN0855:pbsA:glrA:lkh1:AN10030:AN10080:hogA:AN10240:AN10296:AN1038:AN1039:AN10444:AN10523:AN10546:AN10557:AN10755:adaB:AN10840:AN11055:AN1231:AN1274:AN1296:kapK:plkA:msnA:mshA:AN1769:AN1796:tcsB:msrB:vosA:AN1989:ypdA:AN2076:gcn2:AN2276:AN2285:sconC:lagA:hsp30:slaB:gpxA:podH:AN2938:cdhA:ippA:rlmA:AN3067:phkB:prpA:vps1…	32889:60258:8054:33157:31939:70507:7049:1932:45991:48478:55085:6501:71361:6116:6882:6458:42766:7039:8608:45461:43066:45899:1900101:7114:30968:8361:10520:226:43942:76:6749:6662:6091:6312:1900528:6071:34293:32995:70795:71470:15671:34198:6351:706:34504:30466:6020:45004:90474:6302:30100:1901255:30242:10570:51598:70610:160:70301:6790:10848:9405:33314:71963:10963:9060:43935:43619:42993:723:90399:6297:7…	x
organophosphate metabolic process	19637	tight, intermediate, diffuse	160/3101, 5.2%	325/10987, 3.0%	8.38e-13	0	AN0067:rabS:AN0183:ureD:pppA:AN0252:AN0270:AN0271:AN0285:tubA:gfdA:AN0411:AN0490:AN0579:AN0636:basA:fadA:manA:AN0672:AN0673:mipA:AN0688:AN0827:AN0871:adB:AN0910:AN0913:atp20:AN10032:AN10118:pyrD:AN10156:AN10188:AN10511:pho8:AN10626:AN10627:AN10639:AN10661:AN10682:AN10701:AN10753:AN10783:AN10824:AN10837:AN11040:AN11232:AN11252:AN11303:AN11444:AN11499:AN11565:benA:choC:AN1523:AN1534:oliC:enaB:AN167…	32889:6227:6116:48311:16255:742:6233:19358:6091:6003:6071:31929:6177:32995:35863:30100:46835:9405:6012:10963:61508:15937:6031:46115:6221:70317:60237:60178:30437:7186:1:1900198:16485:5992:6148:7093:6021:43936:6543:51726:44550:6913:6754:6172:6032:6614:30473:6525:9217:9443:10503:15793:6644:6235:9117:46854:15986:6997:6207:55114:6488:6487:46187:9156:31505:6072:31321:43609:9051:34727:44209:7018:19388:4…	87/1966, 4.4%	325/10987, 3.0%	0.06419	0	rasA:ureD:pppA:AN0285:AN0495:AN0802:AN0913:AN0929:cnxABC:AN10156:AN10213:AN10413:AN10439:AN10663:lsb6:fbpZ:AN11023:AN11124:AN1115:benA:pmcA:AN1271:AN1357:oliC:AN1671:AN1811:AN2303:AN2440:AN2494:rho4:AN2766:pgmB:gsdA:AN3117:AN3132:prs3:AN3177:AN3188:AN3222:pfkA:AN3276:AN3434:AN3626:AN3817:AN3841:rabB:AN4258:AN4591:vps34:racA:AN4782:pfkZ:AN5166:ran:AN5599:rasB:AN5939:swoM:nadA:AN6189:plaA:ndxD:AN64…	32889:16255:9932:6091:6003:30001:46835:6276:9405:6012:10963:15937:19583:60178:30437:32880:15936:5992:15961:43936:6913:6754:6145:30010:30473:9217:6644:9117:46854:31384:15986:71852:6207:6997:55114:31321:9051:70291:34727:44209:19388:1302:6874:7096:6006:30838:7329:46488:48315:9272:75306:30996:32955:9052:15914:70588:6184:6154:34613:7038:75296:6547:46080:43943:8616:6506:1900485:6654:6144:6687:71276:708…	84/1846, 4.6%	325/10987, 3.0%	0.03414	0.0007	atmA:AN0137:AN0156:rasA:AN0206:ureD:pppA:tubA:gfdA:AN0449:pyrABCN:AN0579:AN0593:fadA:AN0662:AN0673:AN0716:AN0918:AN0929:AN10047:ganB:AN10663:AN10783:fbpZ:AN1292:AN1396:AN1671:AN1685:AN1713:AN1769:AN2096:AN2303:AN2311:AN2335:rabX:AN2481:rho4:AN2947:AN3177:AN3188:AN3276:AN3434:ygA:AN3817:AN3841:AN3934:AN4389:purH:AN4591:AN4685:racA:AN4830:rabA:AN4997:AN5011:AN5492:AN5566:AN5586:AN5655:AN5743:rasB:A…	70507:6116:48311:6642:742:6541:9932:6091:6003:6071:6177:30100:10570:6276:9405:6012:90399:15937:30437:7186:1:32880:15936:1900198:6573:43936:6543:44550:6913:6754:6145:48194:30010:6525:15793:6644:31573:6813:46854:15986:6207:55114:50821:31505:6072:43609:9051:44209:7018:1302:70409:36258:6874:6006:30838:7329:6281:46488:71701:48315:9272:75306:32955:15914:19563:6184:34599:754:34314:34613:7038:7189:44205:…	x
response to stress	6950	tight, intermediate, diffuse	235/3101, 7.6%	535/10987, 4.9%	3.18e-12	0	tigA:AN0076:taf30:AN0117:AN0126:AN0127:rmtC:AN0138:trxA:AN0228:sodA:flbD:AN0295:AN0300:AN0317:gfdA:cryA:AN0432:AN0490:sitA:aldA:AN0582:AN0598:AN0609:tcpA:AN0656:hhtA:capA:AN10030:AN10111:hogA:AN10240:AN10415:AN10417:AN10446:AN1055:msrA:AN10614:sepB:AN10648:AN10701:AN10757:adaB:avaB:AN10962:AN11004:AN11055:arfA:uvsC:hscA:AN12475:AN1274:AN1282:AN1358:AN1390:AN1398:kapK:csnA:csnD:oliC:AN1639:AN1769:…	6261:32889:8054:43558:7004:6116:33567:722:42766:30174:51518:45899:742:16320:9932:917:6091:51260:6071:31929:32995:15671:34198:706:6351:34504:10898:90474:34517:31571:1901255:6616:10570:10390:10571:9405:51083:10963:61508:42993:288:33109:2001216:36129:35066:6303:32012:6031:30150:19413:45875:12:6221:70317:30437:33260:43486:6457:7186:734:51447:32880:31031:32055:36091:46685:45184:16485:22:70798:301:1084…	139/1966, 7.1%	535/10987, 4.9%	0.00197	0	AN0044:taf30:AN0097:AN0158:rasA:sodA:AN0247:AN0329:AN0394:bimG:AN0423:vps15:AN0609:AN0836:AN0914:lkh1:culD:AN10080:AN10145:AN10171:AN10213:ccp1:AN10336:AN10338:AN10434:AN10443:AN10536:AN10546:AN1055:AN10557:AN10673:adaB:AN10804:AN10840:esa1:AN11111:arfA:AN1286:AN1358:AN1398:AN1479:AN1503:AN1546:myoA:oliC:AN1668:prnB:AN1760:nimO:msrB:AN1989:AN2002:ypdA:AN2068:AN2076:AN2148:AN2168:AN2204:sconC:AN24…	6261:32889:70485:60258:8054:33157:722:42766:30174:51518:2001255:9932:2001209:76:917:6091:15671:34198:1901481:90474:10526:30100:1901255:9405:6012:10963:33109:45722:35066:6303:70987:70317:97043:60237:30437:43486:7186:61419:6750:32880:46685:43065:32298:16485:22:45005:43618:33347:43936:1900182:90517:1320:51726:6352:10914:61408:6913:2001020:70914:30010:724:17148:16575:30847:7059:16567:32063:7076:6944:…	155/1846, 8.4%	535/10987, 4.9%	8.36e-10	0	atmA:tigA:taf30:AN0091:AN0141:AN0158:rasA:ireA:sodA:gfdA:velB:bimG:aldA:ddbA:hhtA:AN0847:AN0855:pbsA:glrA:lkh1:AN10030:AN10080:hogA:AN10240:AN10296:AN1038:AN1039:AN10444:AN10523:AN10545:AN10546:AN10557:AN10755:adaB:AN10840:AN11055:AN1231:AN1274:AN1296:kapK:xprG:plkA:msnA:mshA:AN1769:AN1796:tcsB:msrB:vosA:AN1989:ypdA:AN2076:gcn2:AN2276:AN2285:sconC:lagA:hsp30:slaB:gpxA:podH:AN2938:cdhA:ippA:rlmA:A…	32889:60258:8054:33157:70507:1932:6116:42766:45899:76:6091:6071:34293:32995:15671:34198:6351:706:34504:90474:30100:1901255:10570:160:9405:10963:42993:90399:71854:35066:6303:35146:19413:36279:70317:60237:30437:43486:6457:7186:734:6750:51447:32880:31031:36091:46685:34729:43065:16485:5992:22:70798:10847:75297:72353:43618:43137:71508:46513:7093:43936:1900182:71243:1320:6081:1901198:10914:61408:6913:7…	x
cell cycle	7049	tight, intermediate, diffuse	174/3101, 5.6%	394/10987, 3.6%	1.07e-08	0	AN0084:rabS:AN0126:AN0140:AN0143:AN0166:AN0228:AN0270:AN0290:AN0295:rabE:nudG:AN0451:sitA:AN0582:AN0594:basA:AN0673:mipA:mad1:hhtA:AN0814:AN0850:AN0960:AN10061:AN10111:hogA:AN10225:candA-N:AN10417:sirA:AN10470:AN1055:sepB:AN10648:AN10822:AN11055:benA:sumO:uvsC:AN1270:tctexA:AN1335:vps29:AN1387:aspD:AN1398:nudI:pmtC:nosA:AN1861:AN1922:prs2:AN1983:AN1988:CaM:AN2222:sogB:AN2263:AN2279:sconC:H4.2:sld…	60565:6261:8054:30447:7004:32312:722:30174:742:16320:34090:44774:71444:917:51260:31929:15671:706:6351:34504:10898:34517:30100:31571:10570:10390:10571:9405:10963:2001216:70196:36129:35066:32204:447:6303:70476:45875:70317:30437:33260:43486:6457:734:1:51447:32880:31031:30989:36091:45184:34729:45950:22:61509:10847:43618:7533:43137:7093:43936:30071:71243:1900182:71210:51726:6352:10914:61408:6913:71921…	113/1966, 5.7%	394/10987, 3.6%	9.99e-05	0	nudA:AN0135:rasA:AN0226:top1:bimG:flbE:culD:AN10145:AN10171:AN10336:AN10413:AN1055:AN10827:AN10944:esa1:sepL:benA:AN1286:budA:AN1387:AN1392:AN1398:clipA:AN1527:AN1546:myoA:AN1668:AN1760:nimO:AN1875:hepA:AN2054:AN2066:vps27:AN2076:AN2128:nimU:AN2172:sconC:cmkA:AN2419:AN2438:AN2491:rho4:AN2768:AN2854:pcpA:AN3123:AN3148:prs3:AN3451:AN3579:rgsB:AN3689:fksA:AN3749:AN3785:AN3910:nimT:AN4036:kapH:AN4169…	6261:7004:722:30174:2001255:9932:2001209:76:917:15671:34198:34504:71168:30100:10570:9405:51083:10963:31578:35853:6303:87:34080:30437:1:32880:30989:46685:32298:40023:22:34631:43007:43936:51726:6352:61408:6913:31565:30010:724:71520:16575:30847:30473:51017:7059:7076:90262:61161:2000751:6644:6298:31573:6283:6109:45840:46854:31938:16479:33962:16570:6997:71852:55114:34411:34496:31321:34727:45736:51655:…	97/1846, 5.3%	394/10987, 3.6%	0.06667	0.0021	samB:AN0091:AN0135:AN0143:rasA:AN0226:velB:bimG:sepM:AN0673:flbE:hhtA:AN0855:pbsA:ganB:hogA:AN10253:grrA:AN10523:AN11007:sepL:AN11055:AN11071:sasA:AN1392:aspD:AN1399:clipA:AN1528:plkA:palF:AN1875:AN2066:AN2076:AN2128:AN2143:AN2172:sconC:H4.2:rho4:AN2854:cdhA:AN3067:ste7:cdc7:AN3579:nimE:AN3654:AN3710:mpkB:AN3735:AN3785:AN4169:AN4270:AN4496:kipB:rsmA:ckiA:chsC:AN4597:AN4601:surG:myoB:AN4963:ndc80:…	8054:30447:70809:71444:76:917:34293:15671:706:34504:71168:30100:10570:9405:51083:31578:71854:6303:35146:6031:70317:30437:43486:1:32880:31031:30989:36091:46685:1900198:34729:16485:5992:22:10847:43137:7533:60633:71508:43936:1900182:71243:6352:10914:6913:31565:6555:48194:30010:724:30847:51017:7059:61013:710:7076:6904:6644:30259:31573:10458:6109:71482:50850:51276:45144:70868:1901648:71852:55114:6487:…	x
phosphorus metabolic process	6793	tight, intermediate, diffuse	221/3101, 7.1%	551/10987, 5.0%	1.13e-06	0	AN0067:rabS:rio2:AN0183:ureD:pppA:AN0252:AN0270:AN0271:AN0285:tubA:gfdA:AN0357:AN0411:AN0490:sitA:AN0579:AN0636:basA:fadA:manA:AN0672:AN0673:mipA:AN0688:cak1:AN0827:AN0871:adB:AN0896:AN0910:AN0913:atp20:AN10032:AN10118:pyrD:AN10138:AN10156:hogA:AN10188:AN10446:AN10511:pho8:AN10626:AN10627:AN10639:AN10661:AN10682:AN10701:AN10731:AN10753:AN10783:pkpA:AN10824:AN10837:AN10864:AN11040:AN11232:AN11252:…	6261:32889:6227:6116:48311:16255:51518:742:6233:6121:19358:6091:6003:6071:6177:31929:32995:706:34504:10898:35863:30100:10570:46835:160:10571:9405:6012:10963:61508:33109:6631:15937:6031:45875:46115:6221:70317:60237:60178:30437:6101:7186:1:51447:32880:36091:1900198:16485:5992:6148:6797:10847:7093:6021:43936:71243:6543:51726:44550:6913:6754:6123:6172:6032:30010:45892:6614:30847:30473:6525:9217:9443:…	142/1966, 7.2%	551/10987, 5.0%	0.00246	0	AN0129:rasA:ureD:pppA:AN0285:bimG:AN0495:vps15:AN0802:AN0868:AN0913:AN0929:cnxABC:lkh1:srpkF:AN10156:env7:AN10213:AN10281:AN10413:AN10439:srpkG:prk1:AN10546:AN10637:AN10663:AN10731:lsb6:fbpZ:AN10864:AN11023:sepL:AN11111:AN11124:AN1115:benA:pmcA:AN1271:AN1357:AN1358:oliC:stk51:AN1668:AN1671:AN1811:AN2054:AN2303:hk-8-6:cmkA:AN2440:AN2494:pipA:hk-8-1:rho4:AN2766:pgmB:gsdA:isr1:cmkB:ksg1:AN3117:AN313…	32889:60258:16255:51518:9932:76:917:6091:6003:30001:30100:46835:160:6276:9405:6012:10963:33109:31578:6631:15937:45722:19583:35853:87:6637:60237:60178:30437:7186:32880:31031:15936:5992:22:6797:15961:43936:6913:6754:6145:31565:30010:17148:30847:30473:7059:32063:9217:2000751:31098:6644:31573:9228:6109:45943:45840:9117:46854:31384:15986:6207:71852:6997:55114:45053:31321:9051:70291:34727:45736:44209:4…	153/1846, 8.3%	551/10987, 5.0%	4.55e-08	0	atmA:pkcA:rio2:AN0129:AN0137:nrc2:AN0156:rasA:AN0206:ureD:ireA:pppA:tubA:gfdA:bimG:AN0449:pyrABCN:AN0579:AN0593:fadA:AN0662:AN0673:AN0716:AN0918:AN0929:pbsA:lkh1:oca2:AN10047:ganB:hogA:AN10281:prk1:AN10546:AN10637:AN10663:AN10731:AN10783:pkpA:fbpZ:nnk1:sepL:AN1292:AN1396:AN1467:plkA:AN1671:AN1685:AN1713:AN1769:AN1796:tcsB:ste20:AN2096:gcn2:AN2303:AN2306:AN2311:AN2316:AN2335:hk-8-6:rabX:AN2481:ssn…	60258:70507:6116:48311:6642:742:6541:9932:70809:76:6091:6003:6071:6177:34293:34198:34504:30100:10570:46835:160:6276:9405:6012:90399:71854:15937:35146:70317:60237:30437:6101:7186:1:32880:31031:15936:36091:46685:1900198:43065:22:6797:10847:6573:75297:72353:7533:60633:71508:7093:43936:71243:6543:44550:10914:6913:6754:6123:6145:1900387:48194:30010:30847:7059:32063:61013:6525:15793:61161:31098:6644:31…	x
macromolecule modification	43412	tight, intermediate, diffuse	194/3101, 6.3%	474/10987, 4.3%	1.99e-06	0	AN0056:taf30:AN0086:AN0092:hemC:rio2:rmtC:trxA:AN0450:AN0502:sitA:AN0582:AN0636:manA:AN0695:cak1:AN0720:AN0745:AN0757:AN0794:AN0827:AN0871:AN0956:AN0984:AN10118:AN10134:AN10138:hogA:AN10248:AN10266:AN10361:AN10395:AN10446:sirA:AN10451:denA:FKBP5:rmtA:pho8:AN10639:AN10702:AN10712:AN10721:AN10731:AN1074:adaB:pkpA:AN1082:AN10822:AN10879:AN10994:AN11004:AN11080:AN11141:AN11232:sumO:AN1326:nnaA:hulA:A…	6261:32889:8054:7004:48311:722:42254:42766:16255:30174:51518:917:495:31929:32995:706:34504:10898:70899:34517:31571:10570:160:10390:10571:6012:33109:32204:35066:447:70903:415:480:70476:45875:70317:60237:60178:30437:43486:6457:1522:51447:32880:36091:1900198:45184:34729:45950:16485:22:10847:43618:43936:71243:6352:6913:61408:1900560:6612:6336:6555:70914:30010:60567:45892:724:16575:30847:16567:6525:15…	133/1966, 6.8%	474/10987, 4.3%	2.84e-05	0	AN0062:AN0065:taf30:AN0128:AN0129:AN0154:AN0191:AN0226:bimG:AN0440:hulB:vps15:sptC:AN0728:AN0804:AN0808:AN0818:lkh1:culD:srpkF:AN10189:env7:AN10265:AN10281:AN10336:AN10394:AN10439:AN10450:srpkG:prk1:AN10546:AN10551:AN10676:AN10731:AN1075:adaB:AN10936:AN10940:AN10953:esa1:sepL:AN11060:AN1358:AN1455:AN1546:AN1565:stk51:AN1668:AN1683:AN1751:AN1811:hepA:AN2002:AN2054:AN2104:csnE:AN2148:AN2155:AN2168:…	6261:60258:42254:42766:16255:30174:51518:2001209:76:917:6351:10526:30100:6276:80182:6012:33109:31578:45722:35066:35853:6303:87:97043:60237:30437:7186:1522:32880:31031:71432:46685:34729:22:43618:43936:51726:6352:61408:6612:31565:30010:17148:16575:30847:7059:16567:32063:7076:90262:2000751:31098:6644:31573:6283:6109:31145:45943:45840:6491:46854:31938:16479:16570:71852:55114:1510:6487:45053:31505:183…	128/1846, 6.9%	474/10987, 4.3%	1.39e-05	0	atmA:AN0056:AN0072:taf30:AN0091:pkcA:hemC:rio2:AN0129:AN0130:AN0141:nrc2:AN0210:AN0226:ireA:AN0293:bimG:hulB:AN0450:ddbA:mns1B:AN0905:pbsA:glrA:lkh1:oca2:AN10134:hogA:AN10224:AN10265:AN10281:prk1:AN10546:AN10551:AN10556:AN10676:AN10731:adaB:AN10788:pkpA:nnk1:sepL:AN11102:hulA:AN1445:AN1467:plkA:tcsB:AN1957:ste20:AN2096:gcn2:elp3:sconC:AN2303:H4.2:AN2450:ssn3:AN2759:podH:rfeA:AN3003:prpA:AN3181:AN…	60258:70507:42766:70809:76:495:34293:34198:34504:70899:34517:30100:10570:6276:9405:6012:90399:71854:35066:447:480:35146:70317:60237:30437:43486:7186:6750:1522:32880:31031:36091:46685:34729:43065:16485:22:10847:75297:72353:7533:60633:71508:7093:43936:71243:30071:6352:10914:1900387:6612:30010:30847:7059:16567:32063:61013:15793:61161:31098:6644:31573:10458:6283:6109:31145:71482:45943:50850:51276:651…	x
phosphate-containing compound metabolic process	6796	tight, intermediate, diffuse	212/3101, 6.8%	530/10987, 4.8%	3.44e-06	0	AN0067:rabS:rio2:AN0183:ureD:pppA:AN0252:AN0270:AN0271:AN0285:tubA:gfdA:AN0357:AN0411:AN0490:sitA:AN0579:AN0636:basA:fadA:manA:AN0672:AN0673:mipA:AN0688:cak1:AN0827:AN0871:adB:AN0896:AN0910:AN0913:atp20:AN10032:AN10118:pyrD:AN10138:AN10156:hogA:AN10188:AN10446:AN10511:pho8:AN10626:AN10627:AN10639:AN10661:AN10682:AN10701:AN10731:AN10753:AN10783:pkpA:AN10824:AN10837:AN10864:AN11040:AN11232:AN11252:…	6261:32889:6227:6116:48311:16255:51518:742:6233:6121:19358:6091:6003:6071:6177:31929:32995:706:34504:10898:35863:30100:10570:46835:160:10571:9405:6012:10963:61508:33109:15937:6031:45875:46115:6221:70317:60237:60178:30437:7186:1:51447:32880:36091:1900198:16485:5992:6148:10847:7093:6021:43936:71243:6543:51726:44550:6913:6754:6123:6172:6032:30010:45892:6614:30847:30473:6525:9217:9443:10503:15793:664…	136/1966, 6.9%	530/10987, 4.8%	0.00531	0	AN0129:rasA:ureD:pppA:AN0285:bimG:AN0495:vps15:AN0802:AN0913:AN0929:cnxABC:lkh1:srpkF:AN10156:env7:AN10213:AN10281:AN10413:AN10439:srpkG:prk1:AN10546:AN10663:AN10731:lsb6:fbpZ:AN10864:AN11023:sepL:AN11111:AN11124:AN1115:benA:pmcA:AN1271:AN1357:AN1358:oliC:stk51:AN1668:AN1671:AN1811:AN2054:AN2303:hk-8-6:cmkA:AN2440:AN2494:pipA:hk-8-1:rho4:AN2766:pgmB:gsdA:isr1:cmkB:ksg1:AN3117:AN3132:prs3:AN3177:A…	32889:60258:16255:51518:9932:76:917:6091:6003:30001:30100:46835:160:6276:9405:6012:10963:33109:31578:15937:45722:19583:35853:87:60237:60178:30437:7186:32880:31031:15936:5992:22:15961:43936:6913:6754:6145:31565:30010:17148:30847:30473:7059:32063:9217:2000751:31098:6644:31573:9228:6109:45943:45840:9117:46854:31384:15986:6207:71852:6997:55114:45053:31321:9051:70291:34727:45736:44209:40020:19388:278:…	151/1846, 8.2%	530/10987, 4.8%	7.27e-09	0	atmA:pkcA:rio2:AN0129:AN0137:nrc2:AN0156:rasA:AN0206:ureD:ireA:pppA:tubA:gfdA:bimG:AN0449:pyrABCN:AN0579:AN0593:fadA:AN0662:AN0673:AN0716:AN0918:AN0929:pbsA:lkh1:oca2:AN10047:ganB:hogA:AN10281:prk1:AN10546:AN10663:AN10731:AN10783:pkpA:fbpZ:nnk1:sepL:AN1292:AN1396:AN1467:plkA:AN1671:AN1685:AN1713:AN1769:AN1796:tcsB:ste20:AN2096:gcn2:AN2303:AN2306:AN2311:AN2316:AN2335:hk-8-6:rabX:AN2481:ssn3:rho4:p…	60258:70507:6116:48311:6642:742:6541:9932:70809:76:6091:6003:6071:6177:34293:34198:34504:30100:10570:46835:160:6276:9405:6012:90399:71854:15937:35146:70317:60237:30437:7186:1:32880:31031:15936:36091:46685:1900198:43065:22:10847:6573:75297:72353:7533:60633:71508:7093:43936:71243:6543:44550:10914:6913:6754:6123:6145:1900387:48194:30010:30847:7059:32063:61013:6525:15793:61161:31098:6644:31573:10458:…	x
protein modification process	36211	tight, intermediate, diffuse	166/3101, 5.4%	410/10987, 3.7%	8.35e-05	0	AN0056:taf30:AN0086:hemC:rio2:rmtC:trxA:AN0450:AN0582:AN0636:manA:cak1:AN0720:AN0794:AN0827:AN0871:AN10118:AN10134:AN10138:hogA:AN10248:AN10266:AN10446:sirA:denA:FKBP5:rmtA:pho8:AN10639:AN10702:AN10721:AN10731:AN1074:adaB:pkpA:AN1082:AN10822:AN10879:AN10994:AN11004:AN11080:AN11141:AN11232:sumO:AN1326:nnaA:hulA:AN1358:AN1445:pmtC:cka1:AN1488:AN1761:AN1775:phoB:AN1976:AN1981:AN2002:AN2096:AN2211:AN…	6261:32889:8054:7004:48311:722:42254:42766:16255:30174:51518:917:32995:706:34504:10898:34517:31571:10570:160:10390:10571:6012:33109:32204:35066:415:70476:45875:70317:60237:60178:30437:43486:6457:51447:32880:36091:1900198:45184:34729:45950:16485:22:10847:43618:43936:71243:6352:6913:61408:1900560:6612:6336:6555:70914:30010:60567:45892:724:16575:30847:16567:6525:15793:6644:33683:31573:6513:6491:1647…	112/1966, 5.7%	410/10987, 3.7%	0.00173	0	AN0062:AN0065:taf30:AN0129:AN0154:AN0226:bimG:AN0440:hulB:vps15:sptC:AN0808:lkh1:culD:srpkF:AN10189:env7:AN10265:AN10281:AN10336:AN10394:AN10439:srpkG:prk1:AN10546:AN10676:AN10731:AN1075:adaB:AN10953:esa1:sepL:AN1358:AN1455:AN1546:AN1565:stk51:AN1668:AN1683:AN1811:hepA:AN2002:AN2054:AN2104:csnE:AN2148:AN2168:sconC:AN2303:cmkA:pipA:AN2752:isr1:cmkB:ksg1:AN3644:spt10:nimT:hulF:schA:chkB:AN4309:sepH…	6261:60258:42766:16255:30174:51518:2001209:76:917:6351:10526:30100:6276:80182:6012:33109:31578:45722:35066:35853:6303:87:97043:60237:30437:7186:32880:31031:71432:46685:34729:22:43618:43936:51726:6352:61408:6612:31565:30010:17148:16575:30847:7059:16567:32063:7076:90262:2000751:31098:6644:31573:6283:6109:31145:45943:45840:6491:46854:31938:16479:16570:71852:6487:45053:31505:18345:31321:45736:18216:4…	117/1846, 6.3%	410/10987, 3.7%	1.95e-06	0	atmA:AN0056:taf30:AN0091:pkcA:hemC:rio2:AN0129:nrc2:AN0210:AN0226:ireA:AN0293:bimG:hulB:AN0450:ddbA:mns1B:AN0905:pbsA:glrA:lkh1:oca2:AN10134:hogA:AN10224:AN10265:AN10281:prk1:AN10546:AN10556:AN10676:AN10731:adaB:AN10788:pkpA:nnk1:sepL:AN11102:hulA:AN1445:AN1467:plkA:tcsB:ste20:AN2096:gcn2:sconC:AN2303:H4.2:AN2450:ssn3:podH:rfeA:AN3003:prpA:AN3181:AN3255:ste7:AN3449:cdc7:AN3470:creB:AN3711:mpkB:AN…	60258:70507:42766:70809:76:34293:34198:34504:34517:30100:10570:6276:9405:6012:90399:71854:35066:35146:70317:60237:30437:43486:7186:6750:32880:31031:36091:46685:34729:43065:16485:22:10847:75297:72353:7533:60633:71508:7093:43936:71243:30071:6352:10914:1900387:6612:30010:30847:7059:16567:32063:61013:15793:61161:31098:6644:31573:10458:6283:6109:31145:71482:45943:50850:51276:6513:6491:32949:34762:7185…	x
[truncated: 7 more rows]
