# Supplementary material for: Transcriptome analysis of the filamentous fungus Aspergillus nidulans directed to the global identification of promoters
Source: BMC Genomics. 2013 Dec 3;14(1):847. doi: 10.1186/1471-2164-14-847 (PMC4046813; doi:10.1186/1471-2164-14-847)
Supplement: Supplementary file 11 — Additional file 11: Motifs that are significantly enriched (calculated by the YMF software) in promoters upstream of 'tight', 'intermediate' and 'diffuse' TSS. The table shows the motif, the number of occurrences of the motif in the set of promoter regions and the Z-score, measuring how much more common the motif is than a random sequence drawn from DNA with similar base frequencies. These are shown for each set of promoters associated with a type of TSS: ‘tight’, ‘intermediate’ and ‘diffuse’. To distinguish real ‘diffuse’ TSS from stochastic noise (to enrich for real promoters), only those within 500 bp upstream of annotated genes were used. (XLSX 55 KB) [file 12864_2013_5557_MOESM11_ESM.xlsx]

## Sheet: table
tight TSS (major peak>10, total reads>50, CIL<2)			intermediate TSS (major peak>10, total reads>50, 2<CIL<4)			diffuse TSS (major peak>10, total reads>50, CIL>4, within 500bp of gene)
Motif	Occurences	Z-score	Motif	Occurences	Z-score	Motif	Occurences	Z-score
RGAAAR	4203	13.6077	CTYCTY	4626	21.2845	TTCYTY	2089	11.8144		CACGTG variant
CTYWTC	3841	15.689	CTTYYC	3878	9.99409	AARRGA	1873	8.62252		CCTNAGG variant
TGWTTR	2765	13.3937	GGAWGR	3446	12.1816	CYCCWC	1629	14.1397		ACCGCC variant
TSAGGY	2709	11.3679	ACCRYC	2897	21.5221	TGGRGW	1486	8.40365
CYCCGY	2634	16.1549	CRCCRA	2714	13.732	CTYGRC	1349	8.86941
CCSRCC	2357	15.6046	TCRTCS	2694	14.2343	GYCTGR	1331	10.5948
CTWRGC	2198	13.357	CTYRAC	2673	13.3449	GGAYGR	1281	9.40703
ASTYCG	2023	13.3114	CACYRC	2555	12.8584	CYCCGY	1222	11.4974
TASRTA	1698	14.1753	CYCCGY	2490	16.4571	TCGYTY	1126	9.15231
CWCCGC	1690	19.095	CTTRSC	2440	12.2066	GRTCGR	1121	11.3139
ACGTSA	1662	18.1771	GRCCGR	2118	16.1118	GTSGGS	1039	8.63232
ATGAYG	1596	13.5052	ACGYSA	1992	10.8611	TYYTCTT	833	14.161
CCCCWC	1430	12.9939	CYCCTC	1982	10.3626	CSCCGC	658	8.51817
CACGTG	1428	45.5481	ACGGYS	1970	11.5697	AARGRAA	640	10.9189
RTSACGT	1158	16.5992	GARGARG	1531	19.8995	TTYCYCT	586	6.98914
GGYGGWG	1139	13.172	GGAGRRG	1354	15.0968	GRGGRAG	569	6.50933
CAYGTGA	1092	13.3661	GAGRASG	1125	8.56646	ACTCSG	559	7.87959
TCAYGTG	1062	5.66425	GAYGAYG	1042	19.0453	AATAAT	498	11.4819
CWCCGYC	1040	6.86944	GGYGGTG	1013	25.7185	CTCSAYC	493	6.17666
ACRTSAT	1006	3.58174	GRYCTTG	969	15.0068	GGWSGAG	492	10.8882
CAYGTGAY	898	19.528	STTGGYG	947	16.4839	WCCCCWC	454	14.2888
CACRTGAY	888	13.6462	GYSGTGG	886	9.3462	WCYCCGC	442	12.3667
ACCGCC	873	14.0185	GSCGGYG	851	10.0427	YCCSTCC	438	9.06911
CACGTGA	856	73.0918	GWYGGTG	840	10.3869	GGTSGRG	405	5.48309
CACGTGAY	711	101.837	GGCSRTG	832	6.88485	TYTTCTTY	349	14.6358
SACCGCC	620	23.4659	GGTSTYG	829	7.89429	CCCCRCR	336	5.782
RRTCACGTG	432	89.1124	CACGTG	780	20.4617	ACGTSAY	327	7.40298
WRTCACGTG	423	4.10858	RTCAYGT	717	8.47318	CACGTG	322	10.2388
RGGCGGTS	420	26.7428	STTRGCG	695	8.11756	ARARAAAG	290	8.86172
GGCGGTSR	418	9.47038	GRAGARGA	566	13.8969	GAWGARGA	270	6.19638
ACGTSAYT	390	8.26877	TCCTYCTY	500	10.8238	ARASAAAA	245	6.08817
ACGTSACY	354	4.89586	GAGGRGRA	465	17.9087	TCACRTG	238	5.75242
CCTSAGGC	351	30.7056	CAYGTGAY	432	9.62281	AAGWRAAG	220	7.24786
TCAYRTGAT	334	9.18255	GGYGGTGR	428	23.0392	GRGAGGAR	217	9.47345
CAYGTGACY	298	8.53932	CACRTGAY	423	6.34016	GWGGGGAR	206	15.0229
RGTCAYGTG	289	14.5205	GARGGGAR	407	12.446	ARGGARAG	200	4.60871
YRTCACGTG	279	33.1122	CACGTGA	398	29.9945	TATTATT	200	13.2718
CACCGCCY	270	4.61817	GRSGAGGA	391	9.04238	CYCTTCCY	199	10.2018
TCACGTGAYW	236	91.6748	GAYGAYGA	386	16.3708	GARGSGAA	190	5.18236
CCTYAGGC	233	6.07214	CACCACSR	360	8.07828	AATAATRR	188	7.20936
CCTRAGGC	230	5.56816	GGCGGYGR	351	7.40886	GAAASGAR	181	10.674
GCACGTGW	192	4.24074	CCWCSACC	334	7.64042	GRGAGGGR	180	7.23279
GCCTYAGGC	167	42.0218	ACCRYCAC	328	11.4424	CAYGTGAY	165	6.39251
TGCCTSAGGY	143	8.787	CACGTGAY	315	41.9464	TYTTCTTYT	161	15.6938
RGTCACGTGR	137	9.35554	CAAGGYCR	314	15.3526	GGWGGGGW	156	5.23233
CACGTGATWW	127	9.64869	CACCAYCS	299	7.16667	CACGTGA	154	15.5889
GCCTSAGGCA	122	49.7362	TRCGGAGW	293	16.3471	TTTTCTYYT	144	6.72747
GCCTRAGGCW	122	9.90653	GRCGGTGW	277	8.54063	GCGGGGWR	142	8.66459
RTCACATGAY	115	40.1069	ACYACYAC	251	5.79211	AGARRAAGA	138	8.57428
GCCTYAGGCW	110	4.4242	CCTSAGGC	204	14.832	ACYCCGYA	119	11.9776
CACGTGATYY	109	4.59169	WRTCACGTG	198	37.7546	GARGRGAAG	118	8.7965
CACGTGATSW	106	21.2383	ARTCAYGTG	150	4.77477	CACGTGAY	112	20.2846
RCACGTGACY	87	40.5465	CAYGTGAYT	149	5.12529	ACGTSACY	106	6.12028
CTTATCGATA	61	40.5379	SRTCACGTG	117	15.0857	AAWAATAAW	101	4.74189
			RTCRCGTGC	110	6.75073	YATTATTAY	88	7.13391
			TTTTCYTTTY	108	17.6835	GWGGGGRAG	84	8.46
			AWRTCACGTG	77	29.2005	ATWATTAWT	83	4.34881
			CACCASCASC	71	7.26027	YTWCCCCTC	80	14.6677
			CACCRYCACC	69	7.77366	RRTCACGTG	76	20.7749
			ACCACCACSR	68	9.86499	TAATAATA	76	14.7351
			RTCACGTGCW	62	6.42659	AAAARAAARG	72	16.9567
			RTCACATGAY	56	18.3245	TTTTCTTYTY	72	11.4033
			GCCTSAGGCA	53	20.7268	RGTCACRTG	61	4.34902
			CACCACCRCC	52	21.7839	TRCGGRGTA	53	7.816
			CACGTGAYTR	51	17.4797	RATAATAATR	52	8.21814
			CACGTGAYCW	51	12.5605	ATTATTATT	51	18.7904
			TACRGAGTAS	49	8.72786	TWTTATTATW	50	5.5387
			CACGTGAYWC	48	15.64	AAASGAAASG	36	5.90904
			CTTATCGATA	37	24.2049	TACGGAGYA	34	4.49663
			TACGGAGTAS	31	20.2841	WACTCCGTA	34	5.31146
						CACGTGACYR	31	19.1314
						CGAAACGARW	30	6.31791
						TCACRTGACY	29	4.81311
						AATAATAATA	29	22.3356
						CACGTGAYTW	27	6.40864
						TACTCCGTA	24	15.1363
						TCGTTTCGT	24	13.6578
						TACTYCGTAS	23	5.67848
						AAACGAAACG	20	24.9639
						TACCTARGTA	17	4.61761
						TACGGAGTAS	17	16.1472
						TACCTAGGTA	14	16.5949
